# Supplementary material for: PKA regulatory subunit Bcy1 couples growth, lipid metabolism, and fermentation during anaerobic xylose growth in Saccharomyces cerevisiae
Source: PLoS Genet. 2023 Jul 6;19(7):e1010593. doi: 10.1371/journal.pgen.1010593 (PMC10353814; doi:10.1371/journal.pgen.1010593)
Supplement: S1 Table — Companion table for S2A Fig. (XLSX) [file pgen.1010593.s007.xlsx]

## Sheet: logFC_full
UID	NAME	Y184_YPX/YPD_A	Y184_YPX/YPD_B	Y184_YPX/YPX_C	ira2_YPX/YPD_A	ira2_YPX/YPD_B	ira2_YPX/YPD_C	bcy1_YPX/YPD_A	bcy1_YPX/YPD_B	bcy1_YPX/YPD_C	ira2bcy1_YPX/YPD_A	ira2bcy1_YPX/YPD_B	ira2bcy1_YPX/YPD_C
YDR202C	YDR202C	-0.323563	0.57166	-1.80737	0.569563	0.589498	1.03924	-2.02829	-1.19041	0.111922	-1.05488	0.018592	0.712882
YCL034W	YCL034W	-0.450225	0.677677	-1.00002	-0.051926	0.156539	0.683097	0.045711	-0.342416	-0.273368	-0.80007	0.165433	-0.247589
YKL138C-A	YKL138C-A	-2.38015	1.14716	-1.42886	0.813982	0.387865	0.273706	-0.843865	-1.04286	-0.525508	-1.00597	0.281626	0.390954
YGL185C	YGL185C	-0.537688	0.649662	-1.22241	0.636677	0.397803	-0.186319	-0.483969	-1.14977	-0.094529	0.230519	-0.368432	-0.094473
YAR068W	YAR068W	-1.4947	1.23463	-1.94939	-1.55643	-0.480891	2.36117	0.878601	0.072622	1.36755	-0.756209	0.018592	-1.87208
YIL106W	YIL106W	-0.624565	-0.241109	-0.411787	0.747708	0.12318	0.270021	0.549978	0.011221	-0.253363	0.089506	-0.528896	0.145842
YJL171C	YJL171C	-0.782995	0.139339	-0.540585	-0.237224	0.271014	0.494436	0.641561	0.526737	-0.37269	0.138052	-0.242	-0.44794
YNL320W	YNL320W	-0.665768	-0.162478	-0.701676	0.020224	0.009554	0.251545	0.625714	0.607543	-0.402651	-0.455982	-1.13791	-0.302068
YJL136W-A	YJL136W-A	-1.00927	1.07159	0	0.443573	-0.051487	0.485048	0.129092	0	0.066298	-0.298675	-0.134801	0
YOL156W	YOL156W	-1.84963	1.23463	-0.329324	-0.167403	1.10407	0.361169	-0.084873	0.879976	0.182311	-0.186128	-0.855878	-0.702155
YNR048W	YNR048W	-0.32607	0.356881	-0.592359	-0.186018	0.104072	0.404238	-0.373787	0.242547	-0.000553	-0.218382	-0.466835	-0.00701
YCR016W	YCR016W	-0.264669	-1.35034	-0.843898	-0.752365	0.256075	-0.223793	-1.29132	1.65758	2.19938	-0.170361	0.211237	-1.70216
YNL267W	YNL267W	0.390682	-0.25499	0.300726	-0.263787	0.158519	0.024134	-0.220935	0.498106	0.848888	-0.336065	-0.26829	-0.563958
YDR412W	YDR412W	-0.264669	-1.51337	0	-1.14139	-1.05149	0	-1.29132	0	2.04562	-0.469921	-1.71976	0.712882
YEL014C	YEL014C	-0.849632	-1.52026	0.11546	-1.46286	-0.033432	0.875742	-0.121399	-0.342416	2.01881	-0.692313	-0.829405	-0.287118
YPL151C	YPL151C	-0.06673	-0.143887	-0.180933	-0.363323	-0.940322	-0.07179	-0.084873	0.473159	1.04266	-0.429279	-0.414368	-0.024083
YGL005C	YGL005C	0.127648	0.395906	-2.6919	-0.540861	-0.217856	-0.223793	-0.358439	-0.342416	-0.271407	0.392576	1.60355	-1.74655
YCL032W	YCL032W	0.320293	-1.52026	-1.10693	0.607531	1.00454	-0.571717	-0.068932	-0.844916	-0.966081	-0.984494	0.34052	-0.817632
YDR514C	YDR514C	-0.416673	-1.31996	-1.29958	0.22164	0.441107	-0.861223	-0.054285	-0.757453	0.452959	-0.585398	-0.174054	0.12792
YGR265W	YGR265W	0.402755	-1.9353	-1.91429	-0.292934	0.426	-0.638831	-0.291324	-1.34242	0.848888	-1.46992	-0.396446	0.712882
YMR036C	YMR036C	0.127648	-1.4378	-1.32932	0.122104	0.246091	-0.162393	-0.084873	-0.757453	-0.11047	0.08262	-0.303337	-0.126653
YHR153C	YHR153C	-0.264669	-1.99419	-3.42886	0.813982	-0.088573	-0.776334	-0.706362	0.464939	-0.540155	-0.929353	-0.343979	0.03481
YAR064W	YAR064W	1.31266	-0.92841	-2.36443	0.443573	-0.051487	-1.83688	0	0	-0.888078	-0.469921	0.018592	0.712882
YPL124W	YPL124W	0.427208	-2.52026	-2.10693	-0.556427	1.10407	-1.51495	0.293638	0	-0.888078	-0.469921	0.504018	0.712882
YBR022W	YBR022W	0.076367	-1.12293	-1.35486	1.02899	0.073045	-0.153404	0.486283	-0.696053	0.755778	-0.219943	0.179056	-1.11024
YAL034W-A	YAL034W-A	-0.264669	-0.672266	-1.42886	1.70707	1.5895	-1.44619	0.293638	-1.2999	2.11192	-0.756209	0.433629	0.712882
YGL175C	YGL175C	0.040185	-1.28894	-0.88454	0.122104	0.104072	-1.09826	0.656208	-0.720928	1.01881	0.182156	1.01859	-0.412649
YOL068C	YOL068C	0.036085	-0.474666	-0.42009	-0.017299	0.138837	-0.521474	-0.047399	-0.32039	0.139936	0.09874	0.433629	0.12792
YNL227C	YNL227C	0.320293	-1.35034	-2.10693	-0.292934	2.10407	-0.223793	1.8786	-0.927378	2.04562	0.530079	2.01859	-0.287118
YNL059C	YNL059C	0.090811	-0.267875	-0.823139	0.192493	0.503679	-0.244552	-0.011216	-0.140782	0.544881	-0.741223	0.893061	-0.216728
YAR060C	YAR060C	0	-0.513373	-1.36443	0	-0.051487	0.876121	0.164547	0.28506	-0.933702	-0.054883	0	-0.287118
YBR264C	YBR264C	0.320293	-0.57273	-1.69189	0.707066	-0.381355	1.27871	0.556673	0.198152	-0.210006	-0.247529	-0.151334	0.075452
YHR126C	YHR126C	0	0	-0.364429	0	0.155558	0.485048	0.129092	0	0	-0.171246	0	0
YAL047C	YAL047C	-0.182207	-0.57273	-3.6919	0.707066	0.841037	1.77621	-0.928754	0.39455	-0.013609	-1.79185	2.15339	-1.60905
YOR174W	YOR174W	0.320293	-0.520263	-1.91429	0.328555	0.210987	0.531094	0.100993	-0.664344	-0.129086	-0.469921	0.240984	-0.87208
YGR002C	YGR002C	-0.12028	-0.542983	-1.10693	-0.100289	0.310523	0.361169	0.030604	0.657584	-0.122543	-1.09795	0.156095	0.350312
YJL075C	YJL075C	1.31266	0.07159	-1.36443	1.70707	0.155558	-0.514952	0	-1.2999	0.919277	-0.756209	0	0
YLR415C	YLR415C	1.73533	-0.92841	-1.94939	2.1221	-0.480891	0.361169	0.129092	0.28506	0.630587	-1.46992	0.433629	-0.287118
YKL052C	YKL052C	-0.132219	0.109094	-1.10693	1.01519	-0.130394	0.200704	-0.384434	0.933218	-0.180259	-0.776582	0.359628	-0.930974
YJR058C	YJR058C	0.006633	0.354207	-0.469502	1.49556	-0.011406	-0.053868	-0.340234	0.203018	-0.151112	-0.099971	0.635263	-0.584099
YMR321C	YMR321C	0.007634	0.578073	-1.36443	1.70707	0.155558	0.485048	0	0	0.045624	-0.298675	1.01859	0
YCL031C	YCL031C	0.104564	0.119148	-0.267397	0.06321	-0.923409	-0.901865	0.162394	-0.112934	-0.414147	-0.625199	0.710469	0.712882
YGL087C	YGL087C	-0.469784	0.460629	-0.88454	0.822544	-0.653358	-0.343375	0.524964	-0.042856	-0.272742	0.099445	0.523827	0.182368
YFR052W	YFR052W	-0.198174	0.742772	-1.36473	-0.272756	-0.930417	-0.358723	0.798111	0.342082	0.297277	-0.618784	0.281626	-0.563958
YMR127C	YMR127C	-0.521009	0.502821	-1.42886	-0.070541	-0.991086	-0.198258	0.656208	0.072622	0.216259	-0.139772	1.08898	0.297845
YGL002W	YGL002W	-0.094744	0.275267	-0.592359	0.039642	-0.657769	-0.446186	0.293638	0.53894	0.002297	-0.127815	0.323446	-0.064725
YOL146W	YOL146W	-0.19428	1.02163	-1.69189	0.707066	-2.80282	-2.14133	0.556673	0.117016	-0.501055	-1.122	1.47802	-0.287118
YBR291C	YBR291C	0.150368	0.489198	-0.691895	-0.614862	-2.06585	-0.754308	1.57375	0.850229	-0.091611	0.33077	0.433629	0.897307
YOR073W	YOR073W	0.040185	-0.350338	-0.364429	-1.75236	-1.85884	-0.638831	1.29364	1.14301	-0.888078	-0.569457	0.603554	1.29784
YDR151C	YDR151C	0.112185	0.649662	-0.415054	0.044101	-0.107432	-0.671252	0.186723	-0.079382	0.010042	0.307687	-0.232947	-0.209115
YEL020W-A	YEL020W-A	0.066536	0.550127	-0.807372	-0.292934	-0.336501	-0.776334	0.708676	-0.190413	0.526959	1.33743	-0.566371	0.12792
YLR172C	YLR172C	0.267613	0.773398	-0.14646	-0.903659	-0.48579	-0.460494	0.650123	0.233776	0.307052	0.485533	-0.533506	0.125892
YER002W	YER002W	0.381694	-0.420727	-2.42886	-2.3804	-1.55889	-0.446186	0.293638	-0.342416	0.969903	0.764544	0.211237	0.712882
YBR228W	YBR228W	0.642221	1.00581	-1.29958	-1.3804	0.104072	-0.169346	0.087187	-0.120024	0.313556	0.318575	-0.203801	0.182368
YIR004W	YIR004W	0.194762	0.756578	-1.8439	-2.3804	-0.011406	-0.776334	0.293638	0.435192	1.43385	0.752471	0.018592	0.297845
YHR216W	YHR216W	0.118659	0.512159	-1.1944	-1.41632	-0.987076	-0.90732	0.293638	-0.30589	0.077157	0.074014	-0.95795	0.040937
YMR022W	YMR022W	-0.032223	0.153705	-0.934095	-0.644406	-0.285635	-0.047471	0.135573	0.067228	0.206044	-0.306422	-0.500783	-0.260645
YBR220C	YBR220C	-0.056428	0.465238	-0.639806	-0.795434	-0.089808	-0.032745	0.244729	0.391304	-0.236001	0.076361	-0.306809	-0.088789
YNL083W	YNL083W	0.068754	0.28288	-0.415054	-1.56595	-0.394734	-0.198258	-0.121399	0.358024	-0.181809	0.682082	-0.063871	0.060806
YDR383C	YDR383C	0.261399	-0.551971	-1.69189	-2.55643	-0.158963	1.36117	2.61557	-0.342416	-0.151112	1.11504	-0.718374	-1.28712
YDR360W	YDR360W	0.097901	1.0647	-2.10693	-2.36378	-2.35536	0.946132	1.8786	-0.71494	0.696884	0.530079	-0.396446	-1.87208
YOL086C	YOL086C	-0.467112	0.612548	-0.818612	-0.640732	-0.849353	0.115153	0.703948	0.097365	-0.146895	0.843829	0.032014	-0.295317
YLR059C	YLR059C	-0.165134	0.034003	-0.914287	-1.21047	-0.07915	-0.07179	1.32112	0.475381	0.986391	0.74689	0.298699	-0.37904
YIL029W-A	YIL029W-A	0	0	-1.36443	0	-0.895928	0	0.129092	0	0	0.828754	-0.981408	-0.109564
YOR165W	YOR165W	0.002269	0.158127	-0.265922	0.113976	-0.229929	-0.017343	0.022868	0.170802	0.327959	0.430112	-0.325363	0.233714
YCR012W	YCR012W	-0.739082	1.06538	-0.48522	-1.13556	-0.897954	-0.270456	-0.050595	-0.248473	-0.574069	0.541994	-0.254262	-0.74539
YDL168W	YDL168W	-0.012551	1.10534	-0.335751	-0.877896	-0.699389	-0.367529	0.064819	-0.031487	-0.644521	-0.092851	-0.078706	0.083976
YDR467C	YDR467C	0	1.64966	0	-0.556427	-0.895928	-0.514952	0	0.657584	-0.954376	0.828754	-0.134801	0
YHR044C	YHR044C	0.249904	0.479737	-0.42886	-0.752365	-1.10238	-1.33927	-0.365325	-1.24054	-1.35203	0.378076	-0.653834	-0.602619
YPR145W	YPR145W	-0.19428	0.695885	0.007527	-0.623851	-0.883375	-1.18011	-0.099457	-0.624816	-0.435134	0.202059	-0.307724	-0.676593
YOR337W	YOR337W	-0.357779	-0.372033	-0.499249	-0.648414	-0.686475	-1.09521	-0.014484	-0.149771	-0.70624	0.842866	-0.338343	-0.137371
YBR126W-B	YBR126W-B	-1.00927	1.07159	0	0	0	-0.514952	0	1.37252	0	0.828754	0	-0.177554
YJL127W-A	YJL127W-A	-1.5866	2.0647	-3.10693	-2.36378	0.426	-3.09826	0.708676	2.65758	-0.402651	-2.05488	0.34052	0.297845
YGL127C	YGL127C	-1.21576	0.842308	-0.65442	-0.337328	-0.122997	-0.936512	0.261929	0.092799	0.260021	-0.618784	-0.421981	-0.736425
YNR035C	YNR035C	-0.41889	0.649662	-0.785004	0.112705	-0.135755	-0.417804	0.345633	0.051405	0.30546	-0.033188	0.064885	-0.742797
YFL023W	YFL023W	-0.487062	0.1261	-0.691895	-0.292934	-0.548005	-1.33927	-0.706362	1.24255	0.474492	0.115042	-0.566371	-0.094473
YJR010C-A	YJR010C-A	-1.18872	0.858249	-0.744362	-1.0299	-1.03728	-0.501327	-0.458434	0.451133	0.111922	0.160845	-1.18304	-0.085484
YOR109W	YOR109W	-0.351084	0.17276	-0.032164	-0.133626	0.147464	-0.405632	-0.335843	0.170397	0.158885	-0.379911	-0.406714	0.006241
YER083C	YER083C	-0.81721	-0.229031	-0.074511	-0.203382	-0.095051	0.116631	0.58988	0.581348	0.210606	0.487851	9.5e-05	-0.176086
YGR204W	YGR204W	-0.56391	-0.135202	-0.337052	-0.030433	-0.1271	0.124829	0.624683	0.111387	0.089356	0.549197	-0.071635	-0.16227
YER089C	YER089C	-0.27962	-0.765375	-0.106932	-0.244679	-0.210037	-0.056974	0.691231	0.368077	0.249425	0.32588	-0.147146	-0.411744
YCR051W	YCR051W	-0.708276	-0.920193	-0.613892	-0.840421	-0.574	0.309639	0.847236	0.190458	0.033067	0.624544	0.221084	-0.764697
YOL035C	YOL035C	-1.00164	-1.51337	0	-1.87835	-0.895928	0.485048	1.74951	1.37252	0.526959	0	1.01859	-1.28712
YKR045C	YKR045C	-0.631878	-1.0728	-0.35486	-0.337328	-0.011406	0.283167	1.23706	0.029553	-0.888078	0.101236	-0.377337	-0.582574
YGL252C	YGL252C	-0.870038	-0.689648	0.094702	-0.481967	-0.847019	-0.121432	-0.465354	-0.533359	0.222346	0.429774	0.743732	0.172314
YDR058C	YDR058C	-1.21022	-0.29787	-0.42886	-0.515326	-1.15896	0.098135	0.156135	-0.020488	-0.1962	0.423164	1.01859	-0.702155
YGR074W	YGR074W	-1.00927	0.0647	-0.364429	-1.14139	-1.21786	0.361169	0.129092	0	0.43385	-0.171246	1.15339	-0.109564
YAL033W	YAL033W	-1.78404	-1.0728	-0.785004	-1.10029	-0.760999	0.361169	-0.443327	-0.441952	0.559381	0.530079	0.525551	-0.690473
YKL130C	YKL130C	-1.9021	-1.70789	-0.759009	-2.46286	-2.01141	0.361169	0.615566	-0.406546	0.696884	-0.132886	0.410909	-0.287118
YOR231W	YOR231W	-0.814356	-0.623356	-0.390725	-0.877896	-0.002844	0.361169	0.238143	-0.194859	-0.033276	-0.01207	-0.100053	-0.445815
YGR063C	YGR063C	-3.00163	0.234625	0.893068	-2.55643	-0.703283	-0.638831	0.486283	0.335656	0.374956	0.878002	0.533165	-1.80169
YCL052C	YCL052C	-1.00164	0.474576	0.224274	-0.707971	-0.392354	-0.365812	0.077909	-0.216885	-0.105669	0.390354	0.41452	0.327592
YOR130C	YOR130C	-1.29862	0.0647	0.008545	-0.292934	-0.612135	-0.358723	-0.268241	-0.275302	0.35293	0.462965	0.374735	0.045458
YOR252W	YOR252W	-0.395914	0.42727	-0.106932	-2.10029	-3.37342	0.223666	0.708676	-0.342416	1.43385	0.829639	1.01859	-1.02408
YKL119C	YKL119C	-0.463978	-0.765375	-0.396439	-0.058468	-0.895928	-0.141331	-0.054285	-0.757453	1.34896	0.044652	0.188517	-0.87208
YGR092W	YGR092W	-0.544777	-0.224807	-0.013823	0.079035	-0.450517	-0.115269	0.293638	-0.429879	0.552495	0.002832	1.0659	-0.702155
YOR201C	YOR201C	-0.651693	0.102175	0.308105	0.06321	-0.6802	-0.693279	0.200529	-0.664344	0.483891	-0.075642	0.957191	-0.702155
YGR025W	YGR025W	0.642221	-1.67227	-1.94939	-2.55643	-0.35536	0.946132	0.129092	-1.2999	0.111922	-1.49317	-0.981408	-1.17755
YFR004W	YFR004W	0.189049	-0.765375	0.092377	-0.471271	0.023152	-0.295347	0.173344	-0.174689	0.551034	-0.791849	-0.9497	-0.571847
YFR031C	YFR031C	-0.117112	-0.198334	0.094702	-0.199824	0.307605	-0.223793	0.059173	-0.420418	0.026192	-0.405791	-0.106939	-0.493569
YNL051W	YNL051W	0.083254	-1.15769	-0.189394	-1.29293	0.47604	-0.339271	0.05263	-0.927378	0.194384	-1.18041	-0.566371	-0.87208
YFL046W	YFL046W	-1.32356	-1.10522	0.47803	1.19249	-1.39843	-1.22379	-2.51372	-2.04286	3.01881	-1.23546	1.24098	0.03481
YIL038C	YIL038C	-0.305027	-0.407369	0.053533	0.707066	-0.348441	-0.032495	-0.34881	-0.496744	0.244816	-0.702582	0.160611	0.060806
YJL168C	YJL168C	-0.001635	0.097121	0.584946	0.514421	-0.20713	-0.406658	-0.575117	-0.37804	0.262482	-0.368041	-0.084502	0.045458
YBR155W	YBR155W	0.860861	-0.350338	-0.52197	-0.614862	-1.89593	0.061609	-2.4068	-0.020488	1.87746	-1.05488	0.125507	-0.149614
YDL106C	YDL106C	0.027511	-0.141751	0.024312	0.176552	-0.35536	0.120161	-1.13521	-0.342416	1.05052	-0.585398	0.018592	-0.024083
YDL058W	YDL058W	0.240123	0.177175	-0.077786	-0.731507	-0.320426	-0.638831	-0.849953	-0.231858	1.17535	-0.550841	0.135948	-0.053628
YDL213C	YDL213C	0.127648	-0.288937	-0.52197	-0.877896	-2.21786	-1.3758	-3.16579	-0.149771	0.581407	-0.86847	0.156095	-0.117193
YLL049W	YLL049W	0.194762	-0.224807	-0.222409	-0.029899	-0.895928	-0.531916	-1.44333	-0.178917	-0.275101	-0.765377	-0.353377	0.12792
YLR181C	YLR181C	-0.349558	0.305708	-1.38704	0.22164	-1.35536	0.056314	-2.16579	-1.28102	0.837747	-1.14799	0.188517	0.638882
YHR118C	YHR118C	-0.058219	-0.050777	-0.258935	0.444032	-1.80282	-1.5133	-0.706362	-0.190413	0.642437	-0.228913	0.240984	0.82836
YMR075W	YMR075W	0.320293	-0.157692	-0.691895	0.122104	-1.21786	-1.09826	-1.29132	-0.172491	0.481156	-0.70696	0.478023	1.47842
YPL077C	YPL077C	0.512938	0.842308	-0.52197	0.707066	-2.48089	-0.960759	-1.02829	-0.342416	1.43385	-0.791849	-0.303337	0.297845
YPL146C	YPL146C	1.73533	-0.765375	-1.42886	0.292029	-1.59637	-2.51495	-2.51372	-1.34242	1.11192	0.115042	1.15339	0.390954
YDR049W	YDR049W	0.198303	-1.05078	-0.106932	-0.199824	-0.065853	-0.831476	-0.291324	-1.21688	-0.220653	-0.621924	1.13407	-0.457043
YFR046C	YFR046C	-0.094744	-2.15769	-0.106932	0.537141	-0.703283	0.361169	-0.443327	-1.2999	-0.080723	-1.34439	2.34052	-1.02408
YFR027W	YFR027W	-1.38015	-3.01587	1.2575	0.122104	0.519109	-0.053868	0.129092	-1.71494	-0.888078	-1.05488	1.34052	-0.287118
YGL093W	YGL093W	-0.554176	0.164236	1.1561	-0.925202	-0.258498	-0.686137	-1.02829	-1.39304	0.216259	-0.384191	0.796199	-0.106545
YGL023C	YGL023C	-0.581527	-0.087303	0.085713	-0.502387	-0.002844	0.413636	-1.19822	-0.757453	-0.350421	-0.803345	1.43363	-0.094473
YDL225W	YDL225W	-0.402173	-0.063056	0.214996	-0.100289	-0.480891	-0.183151	-0.373787	-0.429879	0.153742	-0.602371	0.318152	-0.024083
YDL028C	YDL028C	-0.388658	-0.465815	0.069946	-0.047821	-0.324772	-0.602305	-0.907996	-0.637872	0.063012	-0.590215	1.1561	-0.374581
YIL126W	YIL126W	-0.441547	-0.812681	0.390568	-0.229369	-0.04432	-0.379744	-1.10003	-0.784934	0.157519	-0.887532	0.844562	-0.064725
YLR442C	YLR442C	-0.795184	0.308626	-0.106932	-0.292934	0.016609	-0.726294	-1.20886	-1.34242	0.43385	-1.05488	1.82595	0.712882
YGL049C	YGL049C	-0.176722	-0.908333	0.451063	0.033295	-0.497964	-0.424092	-1.07917	-0.942809	-0.409244	-0.671555	0.183651	0.380307
YGR167W	YGR167W	0.293493	-0.514313	0.067097	-0.515326	-0.716958	-0.560828	-1.70636	-0.849376	-0.629344	-0.832491	0.462198	0.091394
YJL096W	YJL096W	0.107299	-0.193612	0.340527	-0.231533	-0.249565	-0.840465	-1.22094	-1.07938	0.037921	-0.469921	0.433629	0.975917
YFR029W	YFR029W	0.092024	-0.967009	0.230103	0.085578	-0.023684	-0.282687	-0.469323	-1.39686	-0.722068	0.442616	0.755557	-0.176086
YLR383W	YLR383W	0.027511	-0.465815	0.47803	-0.070541	0.519109	-0.260319	-1.02829	-0.927378	-0.525508	-0.000436	1.1561	-0.187582
YNL011C	YNL011C	-0.336819	0.130288	0.127533	0.385138	0.462526	-0.308682	-0.644961	-1.07938	-0.181809	-0.429279	0.134069	0.40476
YOR111W	YOR111W	-0.323563	0.287092	0.156102	0.970101	-0.258498	0.013246	-1.16579	-2.24931	-1.34751	-0.585398	1.34052	1.03481
YOR080W	YOR080W	-0.085699	-0.783297	-0.019469	0.308517	0.927194	-0.260319	-0.580831	-4.04286	-1.16371	-1.13289	1.01859	-0.394033
YGR108W	YGR108W	-1.7386	-1.9353	-0.106932	-1.3804	-0.966318	0.361169	-0.843865	-2.66434	-0.888078	-0.258417	0.696663	1.17231
YEL015W	YEL015W	-0.186667	-0.406191	-0.572596	-0.399849	-0.508905	-0.430244	-0.821839	-0.429879	0.15145	-0.939406	0.664955	0.248935
YER042W	YER042W	-0.537688	-0.786437	-0.557593	-0.752365	-0.79715	0.020132	-0.954289	-0.629297	0.304567	-0.402807	0.443897	0.186814
YER129W	YER129W	-0.370603	-0.467907	0.024312	-0.462859	0.205951	-0.259242	-0.813277	-0.325542	0.267573	-0.197841	0.263704	0.205922
YLR052W	YLR052W	-0.625259	-0.783297	-0.042802	-0.719198	-0.000265	-0.067674	-0.644961	-0.696053	0.20307	-0.469921	0.516091	0.712882
YDR299W	YDR299W	0.258009	-0.712908	-1.48544	-0.93679	-0.480891	-1.47533	-0.443327	-1.51234	0.205031	-0.791849	0.46605	1.22746
YGL190C	YGL190C	-0.354612	-0.916684	0.021392	-0.183705	-0.436497	-0.638831	-0.422569	-0.797611	-0.049829	0.110995	0.018592	0.493569
YDR257C	YDR257C	-0.445242	-1.0945	-0.769897	-1.24713	-1.29803	-0.840465	-0.568858	-1.26842	-0.335537	-0.097952	0.825946	1.12792
YDR390C	YDR390C	-0.554176	-1.67227	-0.369966	-1.10029	-0.591922	-0.541534	-0.6239	-1.4658	0.088463	0.392576	0.451551	0.660415
YKR060W	YKR060W	-0.679707	-1.52026	-0.969429	-1.61486	-0.821928	-0.754308	-1.16579	-2.04286	0.189924	-0.206887	0.670668	0.850386
YNL001W	YNL001W	-0.218127	-1.20278	-0.469502	-0.971006	-0.410502	-1.0794	-0.513717	-2.14977	0.603775	0.086472	1.11813	1.36496
YBR163W	YBR163W	-0.285428	-0.491693	-0.460569	-1.35183	-0.802819	-0.35706	-1.14693	-0.897005	0.135769	-0.681425	-0.144907	0.752411
YOR078W	YOR078W	0.363362	-1.05078	-1.4695	-1.99337	-1.10538	-0.716833	-1.44333	-2.28102	0.359849	0.070647	-0.35992	1.1052
YLL032C	YLL032C	-0.448381	-1.31717	-0.601697	-1.21893	-0.578738	-1.41644	0.030604	-1.10141	0.365679	-0.421011	-0.466835	0.82836
YLR335W	YLR335W	-0.937723	-0.777235	-0.744362	-0.292934	-0.096461	-0.69227	-0.172025	-0.762748	0.308319	-0.84189	0.39205	0.777013
YDL045W-A	YDL045W-A	-0.463978	0.0647	-0.106932	-0.77836	-0.52396	-0.56483	0.293638	-1.75745	-0.516109	-0.469921	0.34052	0.82836
YNL038W	YNL038W	0.01773	-0.322323	-0.42886	-0.816496	-0.365414	-0.586364	0.293638	-1.14977	-0.64707	-0.576836	0.381162	0.605967
YCL055W	YCL055W	-0.81721	-0.9353	-1.48544	-0.752365	-0.480891	-1.80876	-0.706362	-3.03687	-1.15111	0.044652	-0.396446	1.44985
YPR186C	YPR186C	-0.094744	-1.74266	-2.01382	0.122104	-1.03343	-1.80876	-0.02829	-2.92738	-1.88808	-0.258417	0.018592	0.712882
YKL042W	YKL042W	-1.07202	-0.598265	-1.52197	-0.877896	0.519109	-1.05387	0.293638	-3.04286	-2.47304	0.267045	0.433629	0.712882
YIL161W	YIL161W	-0.272303	-0.92841	-0.364429	-1.14139	-0.480891	-2.09991	0.164547	-0.342416	-0.888078	0.945117	1.60355	0.712882
YGR280C	YGR280C	0.445824	-0.409231	0.308105	-1.46286	-1.89593	-1.01734	1.29364	-1.66434	-0.888078	0.752471	1.18852	0.002389
YDR308C	YDR308C	0.512938	-0.276337	0.47803	-0.993373	-1.01141	-2.3758	-0.191789	-2.66434	-1.17759	0.208151	1.82595	1.03481
YER133W	YER133W	0.466426	0.18437	0.34558	-0.305758	-0.385894	-0.910427	-0.353481	-0.436392	-0.161939	0.024188	0.716563	0.340914
YOL155W-A	YOL155W-A	1.32029	-0.92841	0	-2.36378	-0.480891	-1.22379	-0.706362	-2.03687	-1.88808	-0.469921	1.15339	0.712882
YPL202C	YPL202C	0.267826	0.0647	-0.35486	-0.93679	-0.343387	-0.589921	-0.220935	-0.865978	0.299549	0.372538	0.755557	0.712882
YBR109W-A	YBR109W-A	-0.264669	-1.25034	-0.691895	-0.556427	-0.895928	-2.09991	0.129092	0	0.111922	-2.27728	0.153392	2.03481
YKL074C	YKL074C	-0.031179	-0.712908	0.552031	-0.123009	-0.288246	-0.831476	-0.536437	0.127069	0.602248	-1.25652	0.449226	0.253451
YMR061W	YMR061W	-0.292684	-0.576406	0.276397	0.072351	-0.518859	-0.936512	-0.554359	-0.540355	0.39203	-1.05488	0.079992	0.520237
YBL008W	YBL008W	0.213378	-0.045483	-0.189394	-0.186018	-0.001281	-0.316903	0.324665	-0.622524	0.2521	-0.660252	0.059233	-0.218405
YPL199C	YPL199C	0.076367	-0.520263	0.27158	-0.392469	-0.294478	-1.39372	0.409115	-1.10795	-0.064956	-1.52055	0.433629	-0.117193
YOR281C	YOR281C	-0.795184	-0.198334	0.630034	-0.380397	-1.35536	-1.96076	0.615566	-2.51234	0.227399	-1.55738	-0.343979	1.29784
YEL003W	YEL003W	-1.55418	-0.288937	-1.10693	0.22164	-0.288246	-1.33927	-1.29132	-0.079382	2.19938	-0.132886	0.504018	0.975917
YDL150W	YDL150W	-0.487062	-0.598265	-2.27686	-1.14139	-0.217856	-2.63883	-1.29132	-0.342416	2.05052	0.289071	-0.718374	1.44985
YGL029W	YGL029W	-0.264669	-1.05078	-2.42886	-0.877896	-0.895928	-1.63883	-1.29132	0.28506	1.43385	0.530079	-1.56637	-0.287118
YOL145C	YOL145C	-0.305027	-0.662616	-1.02447	-0.210472	-0.252622	-0.293695	-0.436273	-0.288645	0.827083	-0.162739	-0.023229	0.084851
YDL030W	YDL030W	-0.124492	-0.087303	-1.22241	0.514421	0.3198	-0.446186	-0.6239	-0.259954	0.16637	-0.769481	-0.174054	1.09139
YMR004W	YMR004W	0.246292	-0.180413	-0.52197	0.385138	0.391354	-0.169346	-0.523498	-0.094488	0.195986	-0.585398	-0.203801	0.850386
YDR484W	YDR484W	0.570271	-0.765375	-0.843898	0.328555	0.197181	-1.88676	-1.02829	0.335656	0.43385	-0.862238	0.34052	1.88281
YNL186W	YNL186W	0.531375	-0.346614	-0.56331	0.084871	0.024504	-0.682685	-0.267789	-0.164773	0.646258	0.084391	0.23333	0.73713
YGL080W	YGL080W	-0.143107	-0.57273	-0.106932	-0.569774	0.47444	-0.419518	0.293638	-0.585272	-0.181809	0.010705	0.048965	0.777013
YIR001C	YIR001C	-0.304198	-0.57273	-0.637447	-1.0299	0.326464	-0.446186	-0.291324	-0.827843	0.018813	-0.228913	-0.466835	2.03481
YLR033W	YLR033W	-0.222234	-1.39473	-0.543031	-1.8779	-0.076501	0.007532	0.226524	-0.720928	0.948423	-0.574258	0.2596	2.21538
YDL159W-A	YDL159W-A	-0.264669	-1.51337	-2.6919	-2.55643	-0.480891	-1.22379	-2.19284	-0.664344	-0.888078	1.85201	-0.718374	1.89044
YDL105W	YDL105W	-0.357779	-1.22481	-1.69189	-0.100289	0.256075	-2.44619	-0.443327	-0.564808	-1.30312	0.267045	0.825946	1.71288
YDR083W	YDR083W	-0.434594	-1.70084	-1.75901	-0.795434	-0.548005	-1.84047	-0.805898	-0.259954	0.411482	0.465949	-0.718374	2.29785
YIL035C	YIL035C	-0.28739	-1.10522	-1.10693	-0.392469	-0.31914	-0.831476	-0.587717	0.39455	0.457697	0.726476	0.492523	1.71288
YDR364C	YDR364C	-0.165134	-0.978369	-0.973666	-0.337328	0.070124	-0.574701	-0.6239	-0.299347	-0.177585	-0.020118	0.433629	0.570863
YJR006W	YJR006W	-0.513697	-1.60907	-1.20004	-0.462859	0.156539	-0.468906	-0.545897	-0.176406	-0.290837	0.056148	0.521092	0.408028
YLR042C	YLR042C	-1.00164	-1.52026	-1.10693	-0.292934	0.104072	-0.960759	-0.870908	-0.079382	-0.080723	-0.147993	1.01859	1.12792
YPL210C	YPL210C	-0.374493	-0.511801	-1.10693	-0.627918	0.246091	-0.684155	-0.749431	0.011221	-0.036401	-0.273778	0.527605	0.667079
YPL051W	YPL051W	-0.487062	-2.25723	-2.27686	-0.292934	0.229603	-2.09991	-1.29132	1.02015	-0.236001	0.360154	0.603554	1.89044
YOL141W	YOL141W	-0.930669	-0.99943	-2.13247	-0.965359	-0.627732	-1.28269	-0.939023	0.871709	-0.187638	0.019884	-0.421981	0.935275
YDR191W	YDR191W	-1.43459	-0.613372	0.085713	-1.10029	-0.288246	-0.339271	0.445641	-0.235501	-0.473041	0.970652	-0.141873	4.17231
YHL019W-A	YHL019W-A	0	0	0	0	0	0	0	0	0	0	0	0.890436
YDL002C	YDL002C	-1.43459	0.190231	-0.329324	-0.462859	-0.033432	0.191244	-1.51372	0.879976	0.696884	0.249971	2.01859	3.29785
YHR127W	YHR127W	-0.307738	-0.742655	-0.106932	-0.058468	-0.410502	-0.726294	-1.1214	-1.00538	0.334314	0.690544	0.188517	1.93528
YJL179W	YJL179W	-0.881341	-0.465815	-0.592359	-0.029899	-0.288246	-1.3758	-1.51372	-0.190413	-0.151112	0.530079	-0.718374	2.71288
YBR153W	YBR153W	-0.151013	-0.304534	-0.258935	0.122104	-0.324772	-0.446186	0.030604	0.198152	-0.260047	0.530079	0.603554	1.26542
YGR240C-A	YGR240C-A	-0.058219	-2.35034	-0.106932	0.707066	-0.217856	-1.63883	-0.513717	-0.149771	0.334314	0.530079	1.82595	3.80035
YER092W	YER092W	-0.824757	-0.731767	-0.369966	0.06321	-0.775634	-0.843189	-0.325272	-0.18569	0.148448	0.341634	0.513356	1.46012
YGR039W	YGR039W	-1.67971	-2.25034	-1.10693	0.122104	0.004536	-0.960759	-1.51372	0.368077	0.111922	0.307687	1.3971	3.52024
YBL051C	YBL051C	-0.189381	-0.890071	-0.408588	-0.116056	-0.17423	-0.137933	-0.540352	0.175191	0.34755	0.178607	0.702118	0.746049
YGR233C	YGR233C	-0.533856	-1.32119	-0.052484	-0.272756	0.047488	0.050829	-0.577629	0.587195	0.744979	0.922396	0.96482	1.43277
YNL181W	YNL181W	-0.659529	-1.35034	-0.396439	-0.357064	-0.136936	-0.638831	-0.915815	0.259035	0.841274	0.44519	0.240984	0.935275
YPR071W	YPR071W	-0.521009	-1.59827	1.03057	0.581535	-0.703283	-0.355038	0.030604	1.00551	0.481156	0.189042	1.01859	2.71288
YPL125W	YPL125W	-0.264669	-0.590165	0.182575	-0.08735	0.026069	-0.32813	-0.082229	0.215066	0.823642	0.069445	0.335782	0.78765
YOL056W	YOL056W	-1.44524	-0.672266	0.156102	0.028994	0.296717	-0.276261	-0.536437	0.368077	0.256312	0.629615	0.134069	1.65148
YPL052W	YPL052W	0.462312	-0.8739	-0.396439	-0.955899	0.296717	-0.861223	-0.191789	1.56448	-0.625044	0.471185	0.603554	3.29785
YGL150C	YGL150C	-0.234296	-0.254122	0.149843	0.004048	0.159213	-0.533338	-0.471897	-0.393042	0.501693	-0.022462	0.517693	0.571526
YLR290C	YLR290C	0.242291	-1.62336	0.378495	-0.614862	-0.794049	-2.17488	-1.29132	-1.14977	0.696884	-0.000436	1.1561	1.09139
YDR452W	YDR452W	0.117079	-0.222958	0.3525	-0.606594	-0.166457	0.041479	-0.125738	-0.009841	0.780716	0.419896	0.342942	0.674063
YER133W-A	YER133W-A	-0.264669	-2.09834	0.257497	-1.14139	-0.895928	-0.123879	-1.29132	0.072622	1.11192	0.208151	1.15339	1.89044
YNL225C	YNL225C	-0.264669	-1.25723	-0.369966	-1.87835	-0.703283	-0.223793	-2.51372	-0.342416	2.28185	0.530079	0.755557	3.17231
YDR310C	YDR310C	-0.466713	-0.135833	-0.607361	-0.527399	-0.723092	-0.79495	-0.371178	-0.199052	-0.044197	-0.17619	0.410909	0.793802
YDR194C	YDR194C	-0.163975	-0.439238	-0.235665	-0.369285	-0.5126	-0.549034	-0.503545	-0.033088	0.326366	-0.018814	0.781552	0.897307
YNL229C	YNL229C	-0.34597	-1.18041	0.156102	-1.10029	-1.00026	-1.06767	-0.401507	-0.412805	0.046827	-0.469921	0.734799	1.66041
YDL122W	YDL122W	-0.195957	-0.967009	-0.299577	-1.33396	-0.996729	-0.508247	-0.131247	0.072622	1.19284	0.427319	0.962008	0.90928
YDL153C	YDL153C	-0.174472	-0.894658	0.378495	-1.68525	-0.410502	-1.03115	-0.599447	0.520081	1.35985	0.693578	1.21124	1.17231
YPL019C	YPL019C	-0.603758	-0.272335	0.037458	-1.68525	-1.123	-1.23974	0.3686	0.682246	0.914885	0.453843	0.963096	0.597405
YLL004W	YLL004W	-0.264669	-0.969247	-0.785004	-1.10029	-0.088573	-1.3169	0.05263	0.210125	0.812362	0.15811	0.911676	1.1052
YLR014C	YLR014C	0.441972	-0.561234	-1.01767	-1.82899	-0.861163	-0.948159	-0.225736	0.295014	0.276309	0.19566	0.734799	1.21538
YNL068C	YNL068C	-0.131403	-0.672266	0.326027	-1.39727	-0.621753	-0.945492	-0.291324	-0.289949	-0.080723	0.584527	0.603554	0.870424
YHR119W	YHR119W	0.071549	-0.740978	0.238843	-0.485579	-0.290788	-0.519532	-0.052812	0.138711	0.786284	0.017629	-0.088324	0.198309
YJR086W	YJR086W	-0.457315	-1.35034	1.70042	-1.61486	-0.574	-1.33927	-1.29132	0.657584	1.98639	-0.791849	0.018592	1.71288
YOR091W	YOR091W	0.246292	-0.210935	0.062993	-0.752365	0.229603	-1.05387	-0.471897	0.19192	1.40143	-0.152731	0.134069	0.842165
YNL259C	YNL259C	0.030786	-0.115872	1.11546	-0.877896	-0.217856	-1.5133	-1.02829	0.242547	-0.151112	0.530079	0.018592	2.03481
YGR188C	YGR188C	-0.380147	-1.05078	-0.106932	0.122104	-0.336501	-1.80876	-1.29132	1.87998	-0.1962	-1.51432	1.89306	-0.117193
YGR169C-A	YGR169C-A	-0.487062	-0.672266	-0.106932	-0.292934	0.519109	0.361169	-0.443327	1.65758	-0.151112	-1.79185	2.15339	-0.287118
YIL092W	YIL092W	-0.364205	-0.141751	-0.6475	-0.292934	0.412194	-0.198258	-0.706362	0.850229	-0.220653	-1.19575	0.433629	0.091394
YBR060C	YBR060C	-0.478073	-1.03839	-0.050349	-0.614862	0.210987	-0.638831	-0.513717	-1.14977	0.767274	0.378076	2.47802	-0.00701
YHR207C	YHR207C	-0.577827	-1.15769	0.045071	-0.614862	-0.426443	-0.191372	-0.291324	-1.14977	0.789994	-0.235456	3.10605	0.215383
YOR305W	YOR305W	-0.88916	-0.57273	0.670676	0.176552	0.056766	-0.638831	-0.384434	-0.757453	1.52696	0.468678	2.34052	0.297845
YGL098W	YGL098W	0.024837	-1.9353	-0.914287	-1.19982	-0.381355	0.361169	-0.358439	-0.801848	-0.335537	-0.469921	3.47802	0.297845
YML065W	YML065W	-0.601704	-1.17816	-0.106932	-1.66217	0.519109	-0.326887	-0.461249	-0.342416	-0.210006	-0.157977	1.94459	0.364959
YAR014C	YAR014C	-0.665207	-0.725377	-0.421805	0.278223	-0.602197	-1.18727	-0.23529	0.145134	0.486046	0.023119	0.378134	-0.261122
YGR104C	YGR104C	-1.18221	-1.03484	-0.34794	0.204566	-1.63289	-1.44619	-0.580831	1.0361	-0.06865	-0.54031	1.50402	-0.287118
YDL158C	YDL158C	-1.26467	-2.73576	0.257497	0.970101	-2.98339	-1.44619	-2.19284	0.335656	-1.11047	0.115042	1.01859	-1.28712
YNL282W	YNL282W	-0.618306	-2.02276	0.156102	-1.10029	-2.55889	-0.70922	-0.954289	1.24255	-0.97054	-0.132886	1.67067	-0.498622
YNR029C	YNR029C	-1.67971	-0.728849	0.255638	-0.408411	-1.18133	-0.716833	-1.35844	0.505581	-0.489529	-0.426852	0.281626	0.297845
YHR081W	YHR081W	-0.849632	-0.672266	0.893068	0.385138	-2.95838	-0.638831	-1.02829	-0.342416	-0.11047	-0.34439	3.60355	0.297845
YBR257W	YBR257W	0.583327	-0.672266	-1.10693	-0.167403	-2.89593	-1.22379	-0.191789	0.172157	-0.040081	0.360154	2.96075	0.882807
YMR239C	YMR239C	-0.001635	-1.35034	-1.56636	-0.408411	-2.63645	-2.44619	-1.70636	0.979512	0.626495	-0.585398	2.60355	0.882807
YNL308C	YNL308C	0.951059	-0.900535	0.214996	0.514421	-1.43198	-0.790834	0.004132	0.795088	0.15145	-0.165066	1.60355	-0.064725
YDR469W	YDR469W	-1.92763	-1.99419	-1.48544	-0.515326	-1.55889	0.723739	-0.291324	1.50558	0.111922	0.323628	3.96075	-0.094473
YLR410W	YLR410W	-0.269944	-0.693024	-0.425462	-0.503501	-0.180024	-0.043527	-0.516031	0.084117	0.367936	0.243961	0.741584	0.069026
YGL174W	YGL174W	-0.554176	-1.15769	-0.843898	-1.61486	-2.35536	-0.514952	-0.554359	2.97951	-0.11047	-1.37681	1.60355	0.12792
YMR270C	YMR270C	-0.679707	-1.89466	-1.69189	-1.8779	-2.59637	0.071662	-1.1214	1.43519	0.552495	0.43697	1.18852	-0.287118
YPR045C	YPR045C	-1.0396	-0.779181	0.27158	0.122104	-0.401819	-0.324722	-0.121399	0.788829	0.144343	-0.197841	0.848666	0.340914
YDR252W	YDR252W	0.512938	-1.73577	-2.10693	-3.25687	-1.21786	-1.63883	0.293638	1.07262	-1.21001	-1.05488	2.15339	-0.287118
YAL025C	YAL025C	-0.288516	-1.12293	-1.00002	-2.29293	-1.93155	-1.59819	-0.471897	0.242547	0.022655	-0.607424	1.37223	-0.094473
YOR119C	YOR119C	-0.085699	-1.25723	-1.24444	-1.91742	-1.04277	-0.686137	-0.047399	-0.720928	-0.285414	-0.469921	1.34052	-0.498622
YHR066W	YHR066W	-1.01531	-0.420727	-1.91429	-1.61486	-1.31097	-1.63883	-0.6239	-0.512341	-0.820964	-1.17774	3.47802	-1.21312
YJL123C	YJL123C	-0.030204	0.262639	-1.5475	-1.05847	-0.668518	-0.486828	-0.416855	-0.865978	0.387556	-0.436754	2.18852	-0.287118
YPR162C	YPR162C	0.477834	-0.115872	-0.843898	-0.292934	-0.507363	-0.938391	-0.098679	-0.235501	0.147546	-0.387459	0.936129	-0.287118
YLR117C	YLR117C	0.521927	0.351982	-0.34794	-1.10029	-0.954822	-0.960759	-0.047399	-0.406546	0.014625	-1.05488	1.1706	0.364959
YDR217C	YDR217C	0.694108	-0.224807	-0.943433	-0.15543	-0.632894	0.294055	-1.0756	-0.24288	1.02338	-0.767602	1.52109	0.501378
YIR002C	YIR002C	0.06572	-0.254122	-0.240199	0.242398	-0.118321	-0.053868	-0.498557	0.143011	0.447525	-0.479259	0.433629	-0.12842
YDL074C	YDL074C	0.258365	-0.88639	-0.490261	-0.77836	-0.35536	-0.638831	-0.706362	0.657584	0.801582	-0.000436	0.815058	0.390954
YKR078W	YKR078W	0.80572	-1.0133	-1.10693	-0.462859	-0.703283	-0.901865	-0.706362	0.920618	0.848888	-0.621924	1.01859	-0.287118
YLR427W	YLR427W	-0.315744	-0.451876	-0.293345	-0.328558	0.25217	-0.638831	-0.562998	0.194612	0.58836	-0.597033	0.129623	0.223077
YPL043W	YPL043W	0.022613	0.043941	-1.18494	-1.14093	-0.310966	-1.48683	-1.06893	0.072622	1.11192	-1.0776	1.11813	0.645768
YLR223C	YLR223C	1.35592	-0.031059	-1.52197	-0.93679	-0.536386	-0.928338	-0.813277	0.295014	0.483891	0.670257	1.91168	0.935275
YDL175C	YDL175C	-0.643181	-0.630445	-1.69189	1.84457	-0.328888	-0.638831	0.156135	-0.079382	0.334314	-0.306422	0.397103	0.297845
YGR024C	YGR024C	-0.222849	-0.400964	-0.765895	0.575822	-0.208519	-0.434011	0.293638	-0.069397	0.074447	-0.288083	0.46111	0.438707
YIL010W	YIL010W	-1.27797	-0.276337	-1.80737	0.569563	-1.01141	-0.404366	-0.121399	-0.138883	0.063012	-0.130435	1.68844	0.712882
YML097C	YML097C	-1.55418	-0.63574	-1.69189	0.569563	-1.03343	-0.390903	-0.158874	-1.21688	0.350709	-0.767602	0.881088	0.364959
YGL085W	YGL085W	-0.867334	-0.79091	-1.42886	0.122104	0.412194	-1.44619	0.133173	0.036096	-0.676574	0.289071	1.86659	-0.080667
YGL070C	YGL070C	-0.662429	-0.44226	-1.53989	-0.549273	-0.35536	-0.943686	-0.483969	0.155084	-0.278025	0.66438	1.01859	0.143517
YML098W	YML098W	-0.730333	-0.394732	-2.10693	0.247635	0.104072	-1.22379	-1.19179	0.029553	-0.34059	0.530079	1.60355	-0.412649
YKL108W	YKL108W	-0.679707	-1.40923	-2.42886	-0.100289	0.104072	-1.63883	-1.51372	0.657584	0.571354	-0.170361	2.82595	0.449848
YOR057W	YOR057W	-0.206954	-0.994194	-1.04553	1.0904	0.222716	-1.01734	-0.863903	0.403827	-0.115489	-0.088831	1.90612	0.198309
YJR014W	YJR014W	-0.494675	-0.420727	-0.843898	0.152477	-0.349646	-0.783221	-0.208862	-0.275302	0.730832	-0.092851	1.96968	0.359245
YOL115W	YOL115W	-0.81721	-0.672266	-0.559444	0.505432	-0.554891	-1.34665	-0.780362	-0.120024	0.842315	0.208151	1.60355	0.712882
YLR221C	YLR221C	-0.952725	-0.861299	-1.59236	0.537141	-1.15896	-1.22379	-1.55436	0.005507	0.111922	0.383238	0.825946	0.449848
YOR327C	YOR327C	-0.554176	-0.272335	-0.829398	0.122104	-0.570528	-0.749862	-0.765256	0.31363	-0.151112	-0.147993	0.533165	0.253451
YLR005W	YLR005W	-0.34022	-0.722306	-0.400663	0.400405	-0.423175	-0.145791	-0.400259	0.411423	0.227399	0.015506	0.273849	0.352707
YML099C	YML099C	-0.425134	-1.18684	-1.03293	0.619603	-0.316771	-0.223793	-0.513717	0.579582	0.1303	0.048546	0.899947	0.385308
YAL046C	YAL046C	-0.81721	0.815672	-1.48544	-0.494568	-1.19138	0.660729	0.05263	-2.66434	-1.058	-1.20689	-0.718374	-1.28712
YDR446W	YDR446W	-1.26467	0.0647	-2.68636	-1.87835	-0.051487	0.876121	0.129092	-1.2999	-0.933702	0	-0.566371	0
YNL166C	YNL166C	-0.203269	-0.29787	-2.6919	-1.8779	-0.258498	0.820601	-0.443327	-1.56481	-0.888078	0.945117	-0.65948	-1.28712
YNL246W	YNL246W	-0.013131	0.418337	-0.964913	-0.494568	0.378247	0.172724	0.113066	-0.45204	-0.276643	-0.128884	-0.483909	-0.36512
YGL172W	YGL172W	-0.279169	-0.230756	-0.72842	-0.716145	-0.249565	-0.351549	-0.443327	0.550669	0.184678	-0.639846	0.074087	-0.652767
YDR478W	YDR478W	-0.264669	-1.11587	-0.106932	-1.19982	0.104072	-0.638831	-1.51372	-0.342416	-0.122543	-0.387459	1.1561	-1.70216
YGL110C	YGL110C	-0.033344	-0.186839	-0.276857	-1.29293	-0.27444	-0.545722	-1.06893	0.072622	-0.064956	-1.05488	2.60355	-1.74655
YER112W	YER112W	-0.349558	-0.9353	0.308105	0.122104	-0.703283	0.583561	-0.513717	0.335656	-0.080723	-1.23546	1.18852	-1.87208
YCR092C	YCR092C	0.007703	-1.27925	0.308105	-0.357064	-0.269387	-0.343375	-0.291324	-0.120024	0.292494	-0.387459	0.302384	-1.10425
YJR142W	YJR142W	0.057259	-0.392158	0.230103	-0.005652	-0.284199	-0.332728	-0.680367	0.265267	0.09422	-0.260468	0.220225	-0.715961
YER151C	YER151C	-0.309757	-0.262875	-0.299577	-0.182751	-0.006352	0.165249	0.188285	0.220179	0.389456	-0.875436	0.802863	-0.50951
YLR319C	YLR319C	0.144443	-0.649898	0.030571	-0.058468	-0.415303	-0.266862	0.226524	0.259035	0.539343	-0.511741	1.26652	-0.640755
YGL210W	YGL210W	-1.06218	-0.534762	0.11546	0.304968	0.197181	-0.028777	-0.291324	0.150624	0.281847	-0.17619	0.802863	-0.609046
YIL026C	YIL026C	-0.495995	-0.484987	0.4139	0.624604	0.291157	-0.005613	-0.291324	0.181146	-0.049829	-0.447895	0.807087	-0.780158
YBR186W	YBR186W	-1.13914	-0.57273	0.11546	-1.3804	-0.480891	-0.053868	-0.706362	0.657584	-1.56615	-0.293043	-0.244443	-1.87208
YJR098C	YJR098C	-0.487062	-0.038394	-0.396439	-0.540861	-0.390693	0.541741	-0.784364	-0.342416	-0.509566	-0.759428	0.603554	-1.55015
YLR112W	YLR112W	-1.68734	-1.35034	-1.94939	-0.292934	-0.310966	0.946132	-1.70636	-0.342416	-1.9337	-2.05488	1.01859	-2.17755
YBL060W	YBL060W	-1.84963	-1.12293	-0.396439	0.591589	0.284644	-0.693279	-0.291324	-0.782989	-0.025582	-0.557384	-0.566371	-2.09447
YHR085W	YHR085W	-1.53769	-0.982606	-1.27686	0.426958	0.273997	-0.861223	-1.79383	-0.494419	-0.210006	0.530079	0.018592	-2.02408
YMR112C	YMR112C	-1.26467	-0.127945	0.255638	-0.167403	-0.168947	-1.28269	-0.706362	-0.664344	-0.604285	0.09398	-0.280969	-0.87208
YNL129W	YNL129W	-1.68734	-0.465815	-1.10693	-0.100289	1.32646	-2.32231	-0.121399	-1.34242	-0.013609	-0.585398	1.60355	-2.28712
YPL269W	YPL269W	0.083254	-0.672266	-1.7e-05	0.006627	0.64464	-0.531916	0.123713	-0.664344	-0.509566	-0.469921	0.755557	-1.45704
YJL115W	YJL115W	-1.85727	-0.350338	0.893068	0.122104	-0.636449	-0.638831	0.293638	0.242547	-0.933702	-0.171246	0.018592	-0.287118
YIL040W	YIL040W	-1.19278	-0.686621	0.156102	-0.340239	-0.076501	-0.234934	0.186723	-0.163446	-0.383605	-0.913528	-0.566371	-0.622721
YDR320C-A	YDR320C-A	-2.61831	-1.71957	0.593508	-0.650486	-0.973931	-1.08629	-0.613252	0.657584	0.111922	-1.01049	-0.774958	-1.78188
YLR389C	YLR389C	-0.898278	-0.747554	-0.00653	-0.292934	-0.184498	-0.262268	-0.398789	0.15751	0.218231	-0.141298	-0.387047	-0.440923
YNL165W	YNL165W	-1.04228	-0.723796	-0.106932	-0.134236	0.049624	-0.375797	-0.102291	0.093683	0.549327	-0.469921	-0.254427	-0.939194
YLR099W-A	YLR099W-A	-1.84963	-0.449873	0.11546	-0.561423	-1.23832	-0.35706	-0.706362	-0.746806	-0.119404	-0.507396	-0.888299	-0.81068
YML094W	YML094W	-2.00163	-0.050777	1.215	-0.515326	-0.703283	-0.638831	-0.191789	0.172157	0.552495	-1.05488	-0.244443	-0.50951
YPL267W	YPL267W	-1.67971	-0.809769	0.257497	-2.14139	0.104072	-1.09991	0	-0.71494	0.066298	-1.46992	0.018592	-1.28712
YGL155W	YGL155W	-0.001635	-0.028409	-1.10693	0.402212	-0.336501	-0.416439	-0.047399	-0.457893	0.322489	0.161692	0.374735	0.267471
YBR256C	YBR256C	-0.153638	-0.150039	-1.17732	-0.042955	-0.859402	-1.00656	-0.291324	-0.796134	-0.437912	0.629615	0.308098	0.334371
YNL164C	YNL164C	-0.542203	0.247564	-2.32932	0.044101	-0.25348	-0.638831	-0.471897	-1.34242	-0.518844	0.378076	0.018592	0.975917
YCR020W-B	YCR020W-B	-0.264669	0.649662	-2.10693	0.385138	-1.63645	-0.638831	-1.70636	-1.2999	-1.3735	-0.277276	0.018592	0.297845
YER068W	YER068W	0.173452	-0.740284	-0.72842	-0.003427	-0.976848	-0.943686	-0.643168	-0.432614	-0.145236	-0.43075	-0.209677	0.009864
YKL006C-A	YKL006C-A	-0.623123	-0.9353	-1.48544	0.607531	-1.7704	-0.796372	-1.02829	-0.844916	-0.030097	0.032579	-0.428867	-0.024083
YLR363C	YLR363C	-0.902099	-1.46582	-4.01382	0.385138	-1.85013	-2.5133	-2.44333	-2.24931	-1.00355	-0.299996	-0.981408	1.71288
YLR275W	YLR275W	0.735331	-1.35034	-1.91429	0.484674	-0.843461	-0.918939	-2.29132	-0.927378	0.050521	0.378076	0.018592	0.03481
YDL160C-A	YDL160C-A	-0.679707	0.723663	-3.68636	-0.614862	-0.895928	-1.1534	0.293638	-0.249307	-1.21001	-0.39592	-0.769904	1.63888
YOR094W	YOR094W	-1.32356	-0.350338	-2.10693	-0.573042	-0.991086	-0.986754	0.178161	-0.342416	-0.303116	0.15811	-1.10694	0.975917
YKR011C	YKR011C	-0.487062	0.479737	-1.42886	-0.555968	-1.15896	-1.08629	0.156135	-0.275302	-0.531934	1.09712	-0.981408	0.859724
YDR487C	YDR487C	-0.666651	-0.314714	-0.620002	-0.442681	-0.623495	-0.256361	0.430211	0.398341	0.222011	0.401604	-0.389066	-0.76503
YER094C	YER094C	-0.960801	0.082622	-0.769897	-0.664493	-0.604466	-0.300551	0.413932	0.101191	0.404969	-0.147993	-0.602121	-1.19154
YCR059C	YCR059C	-0.879379	0.008557	-0.893528	-0.930364	-0.630117	-0.161509	0.355922	0.192916	-0.058003	-0.021906	-0.176424	-0.805585
YKL211C	YKL211C	-0.94614	-0.095296	-1.2245	-0.74463	-0.60507	-0.540856	0.518512	0.169084	0.345412	0.255163	-0.303337	-0.749596
YKL013C	YKL013C	-0.284569	0.106219	-0.345719	-0.258168	-0.321062	-0.010198	0.359981	0.043238	0.183872	-0.054883	-0.109416	-0.361756
YJL148W	YJL148W	-1.83171	-0.449873	-1.6215	-0.77836	-2.02521	-1.22379	0.583145	0.358024	0.696884	-0.662566	0.308098	-1.16159
YEL061C	YEL061C	-1.00164	-0.176308	-0.189394	-1.10029	-1.32889	-0.07493	0.615566	-0.020488	-0.820964	-0.710929	0.211237	-0.87208
YJR017C	YJR017C	-0.487062	-0.350338	-0.396439	-0.422217	-0.816494	-0.308682	0.628057	0.095705	-0.34059	-0.139772	-0.048523	-0.250592
YNL199C	YNL199C	-0.214043	-0.148704	-0.903399	-0.240466	-1.11832	-0.179399	0.293638	-0.062308	0.348961	-0.402807	0.710469	-1.19401
YBR126W-A	YBR126W-A	-1.84963	-1.46582	-3.10693	-0.614862	-1.70328	-2.33927	1.8786	-0.927378	-2.88808	-0.206887	0.34052	-3.02408
YMR150C	YMR150C	-0.352132	-1.80977	-1.10693	0.122104	-1.17886	-0.638831	0.685956	-0.165538	-1.41859	0.586663	1.11813	-1.57662
YGR099W	YGR099W	0.247537	-0.452699	-0.914287	-0.733506	-0.118321	-0.702961	0.383836	0.210125	-0.160158	-0.135502	0.433629	-0.643261
YOR166C	YOR166C	-0.063036	-1.35034	-1.10693	-1.61486	-0.258498	-0.960759	0.634675	-0.161844	-0.577738	-0.387459	0.018592	-1.57662
YAR066W	YAR066W	-0.264669	0.07159	0	-0.292934	0	-0.638831	0.164547	-0.71494	0	-0.756209	-0.981408	-0.109564
YGR176W	YGR176W	-1.48706	0.0647	-2.36443	-0.100289	-1.35536	-2.09991	1.8786	-2.2999	-0.933702	-2.63985	-2.56637	-1.50951
YGL042C	YGL042C	-2.13914	-1.52026	-1.42886	-0.292934	-0.27444	-1.83688	-0.291324	-0.71494	1.43385	-1.46992	-1.71976	-0.287118
YHR154W	YHR154W	-0.420789	-0.426688	-1.06846	-0.070541	-0.045675	-1.12916	0.02062	-0.453447	0.585853	-0.607424	-0.495982	0.712882
YHR129C	YHR129C	-0.88916	-0.449873	-0.691895	0.292029	-0.158963	-1.22379	0.293638	-0.107951	-0.718153	-0.884958	-0.633485	0.002389
YLR313C	YLR313C	-1.00164	-1.59827	-0.42886	-0.752365	-0.574	-1.75431	-0.358439	-0.457893	-0.373505	-2.27728	-0.981408	0.075452
YBR071W	YBR071W	-1.20695	-0.948597	-0.159399	-1.79543	-0.438456	-0.593027	0.293638	-0.85143	-1.18353	-0.808723	-0.133412	-0.485057
YGL060W	YGL060W	-0.286365	-0.350338	-0.200041	-1.91742	-0.802819	-0.41142	-0.323033	-0.963904	-1.41859	-0.666318	-0.697616	-0.87208
YKR077W	YKR077W	-1.0818	-0.961772	-0.52197	-1.23153	-0.940322	-0.375797	0.583145	-1.34242	-1.1962	0.208151	0.433629	-1.22572
YLR321C	YLR321C	-0.760627	-0.257228	-0.6475	-1.8779	-0.258498	-0.545722	0.878601	-2.28102	-0.588518	-0.113777	-0.303337	-1.13512
YDL098C	YDL098C	-1.55418	0.190231	-2.91429	-2.36378	-0.480891	-0.446186	1.29364	-1.51234	0.249425	-1.88496	0.018592	-1.28712
YMR001C-A	YMR001C-A	-1.00164	-0.92841	-2.91429	-1.55643	-0.703283	0.361169	0.878601	-2.2999	-1.88808	-1.79185	1.01859	0
YIL127C	YIL127C	-0.094744	-0.623356	-3.56636	-3.64389	-0.703283	-2.54572	0.615566	-3.71494	0.614422	-0.848433	1.89306	-0.649688
YDR414C	YDR414C	-0.479113	-0.127945	-0.558311	-0.158004	-0.092729	0.004476	-0.127826	0.492525	-0.147465	-0.29865	-0.230768	-0.374581
YBR195C	YBR195C	-1.2299	-0.672266	-1.34794	-0.392469	-0.480891	-0.808756	-0.490633	0.727973	-1.0301	-0.192387	0.681557	-0.550152
YNL290W	YNL290W	-0.869531	-0.69273	-0.843898	-0.100289	-0.294478	-0.364656	-0.310433	0.469957	-0.762547	-0.044157	-0.167822	-0.599062
YIL044C	YIL044C	-1.87849	-0.212834	-1.23246	-0.158004	-0.415303	-0.117999	-0.25385	-0.372163	-0.502788	-0.104637	0.121685	-0.287118
YDR111C	YDR111C	-0.605706	-0.689139	0.056567	-1.0299	-0.555853	-0.772098	0.196341	-0.564808	-0.177585	-0.047897	-0.755133	-0.394033
YHR063W-A	YHR063W-A	-2.48706	-1.73577	0	-2.55643	-1.21786	-2.09991	0.293638	-0.71494	-0.888078	-0.147993	-2.78876	-0.287118
YIR010W	YIR010W	-1.70945	-1.10522	-1.00002	-1.61486	-0.52396	-0.796372	0.500089	-1.2355	-1.058	-0.929353	-1.44084	0.012443
YJL193W	YJL193W	-0.927634	-0.887994	-0.077185	-0.849327	-0.185435	-0.918939	0.076827	-0.664344	-0.714049	-0.357446	-1.26152	0.587351
YIL001W	YIL001W	-0.643181	-0.546735	-0.659473	-1.83725	0.012924	-0.996383	-0.291324	-0.856989	0.027033	0.155684	-1.92894	-0.199655
YDL029W	YDL029W	-0.64654	0.263771	-0.900481	-0.152756	-1.29738	-0.484108	-0.340234	-0.467947	0.007899	0.384881	-0.345981	-0.344603
YAL044C	YAL044C	-0.862399	-0.489889	-1.27686	-0.774803	-1.02874	-0.423663	-0.230783	-1.33236	-0.479993	0.223101	-0.377337	-0.746549
YJL188C	YJL188C	-2.13914	0.0647	-1.91429	-1.55643	-2.35536	-0.960759	-0.02829	-1.92738	-0.151112	1.53008	0.018592	-2.76252
YPL088W	YPL088W	-0.592995	0.108421	-0.588801	-0.587554	-1.06585	-0.745746	-0.131383	-0.626869	-0.399689	0.331229	0.136428	-0.262027
YDL134C	YDL134C	-0.361531	0.105342	-0.972631	-0.652015	-0.647541	-0.166078	-0.231823	0.115435	-0.175655	0.580705	-0.341304	-0.049426
YBL026W	YBL026W	-0.001635	-0.520263	-2.59878	-1.10029	-0.864219	-0.771281	-1.43219	-0.342416	-0.917825	0.492604	-0.466835	-0.357507
YMR289W	YMR289W	0.044659	-0.53091	-1.40239	-0.614862	-1.19361	-0.602305	-1.24242	-0.720928	-0.023008	0.420455	0.018592	-0.789618
YML108W	YML108W	0.047275	-0.546735	-3.63049	-1.10029	-1.70328	-1.67446	-0.876287	0.750693	-0.321037	0.00401	0.298699	-0.080667
YBR021W	YBR021W	0.195335	-0.834933	-0.805276	-2.46286	-2.00027	-0.906764	1.15162	0.269019	-0.100807	1.90241	0.765473	1.08817
YJR137C	YJR137C	-0.422283	-0.378648	-0.659866	-1.86844	-1.23412	-1.01734	0.49052	0.240103	0.526959	1.37978	0.70132	0.95016
YBL025W	YBL025W	-0.586598	-0.672266	-0.914287	-3.01586	-0.895928	-1.22379	0.741097	0.143011	-0.373505	0.530079	0.603554	0.587351
YNL264C	YNL264C	-0.463978	-0.204487	-0.964913	-2.32268	-0.940322	-1.05387	0.386748	0.091987	-0.636539	1.10627	0.688443	0.406779
YJR124C	YJR124C	-0.422932	-0.452699	-0.260966	-1.82465	-1.2766	-0.886758	0.201126	-0.259954	-0.129967	0.376456	0.037288	0.307153
YER177W	YER177W	-0.382131	-0.163059	-0.282471	-0.64822	-0.765794	-0.44208	0.21186	-0.274818	-0.098757	0.785552	0.04888	0.227231
YJL060W	YJL060W	-0.693513	-0.232981	-0.418876	-0.845475	-0.521863	-0.575406	0.219638	-0.144735	-0.163391	0.711192	-0.16742	0.222831
YGL211W	YGL211W	-0.392425	-0.500085	-1.00505	-1.1674	-0.841481	-1.15668	0.59703	-0.105377	0.781773	0.294701	0.389429	0.493569
YLR074C	YLR074C	-0.548462	-0.454674	-1.53989	-1.25641	-1.86556	-1.55637	1.29364	0.040913	0.896193	1.04793	0.936129	0.538853
YKL001C	YKL001C	-1.19572	-0.050777	-1.77678	-1.29293	-1.83004	-1.2123	-0.172025	-0.681218	0.535362	1.00969	1.16364	0.824118
YIL143C	YIL143C	-0.362517	-0.278188	-0.159399	-0.828987	-0.490875	-0.587606	0.656208	0.014741	0.448957	0.552105	-0.225827	0.344495
YDR348C	YDR348C	-0.550072	-0.304534	-0.50747	-0.029899	-0.541645	-0.65769	0.251203	0.368077	-0.103246	0.186934	0.622663	0.315547
YIL118W	YIL118W	-1.17003	-0.514724	-1.33959	-0.850929	-1.04793	-0.948159	0.415629	0.423119	0.131822	-0.282294	0.835727	0.82836
YAR073W	YAR073W	-0.721527	-0.649898	-0.499249	-0.838902	-1.72375	-1.14785	1.09772	0.451133	0.062169	0.185696	-0.070676	0.26983
YLR146C	YLR146C	-1.0766	-1.32434	-0.396439	-1.18602	-1.85529	-0.738367	0.577431	0.500043	0.401429	0.044652	-0.035856	0.091394
YLR147C	YLR147C	-0.463978	-1.52026	-0.592359	-0.292934	-1.41949	-0.840465	0.878601	0.451133	0.642437	-0.206887	-0.106939	0.198309
YBR202W	YBR202W	-0.89472	-0.944699	-0.765895	-0.186018	-0.734177	-0.3476	0.041096	-0.14497	-0.366912	0.752471	0.101054	0.582822
YDR185C	YDR185C	-1.67971	-1.35034	-2.10693	-1.46286	-2.14386	-1.96076	0.556673	0.657584	-0.888078	1.66758	-0.151334	1.82836
YER149C	YER149C	-1.43459	-1.15769	-2.7699	-1.46286	-1.89593	-0.545722	1.29364	1.82751	-0.888078	0.810187	0.170595	1.03481
YBR031W	YBR031W	-1.05797	-0.468557	-1.37989	-0.931161	-0.801949	-0.050109	0.96205	0.485169	-0.051444	0.39374	-0.204955	-0.398955
YDR541C	YDR541C	-0.663219	-0.045483	-0.843898	-0.77836	-0.794049	-0.062042	0.674728	0.186278	0.127519	0.46399	-0.055409	-0.094473
YDL081C	YDL081C	-2.70451	-1.07004	-3.04437	-1.67744	-1.32575	-0.740081	0.601347	0.693863	0.175341	0.12333	-0.215122	-0.356228
YDR382W	YDR382W	-2.69617	-1.33787	-2.88886	-1.92483	-2.18672	-0.939663	0.733503	0.754905	0.368141	0.247427	-0.024313	-0.21367
YBR288C	YBR288C	-1.22027	-1.21541	-1.24444	-1.05847	-0.689477	-0.266862	-0.291324	0.198152	-0.163712	0.343666	-0.244443	-0.187582
YCR034W	YCR034W	-1.18779	-1.5917	-1.85539	-1.37029	-0.890252	-0.349637	0.311831	0.255843	-0.167023	0.262925	-0.691329	-0.203976
YGL195W	YGL195W	-0.714767	-0.607725	-0.509272	-0.685848	-0.47761	-0.097824	0.145953	0.188514	0.002126	0.037581	-0.378228	-0.025384
YBR187W	YBR187W	-1.16339	-1.14552	-1.18242	-0.712473	-0.78778	-0.39556	0.643919	0.275981	-0.200668	0.310031	-0.157771	-0.25737
YDR354W	YDR354W	-1.78823	-1.38009	-1.23818	-1.37385	-1.75154	-0.798488	0.644545	0.27193	-0.017064	0.382325	-0.306984	0.077455
YDR119W	YDR119W	-0.753288	-1.21579	-0.736564	-1.02434	-0.728818	-0.578366	0.421795	0.080155	-0.265641	0.403167	-0.403941	-0.181507
YER086W	YER086W	-0.923982	-1.26538	-1.03478	-0.965585	-1.09778	-0.602762	0.714378	0.165731	-0.333218	0.480739	-0.460626	-0.121395
YEL042W	YEL042W	-0.672327	-1.26708	-0.929586	-1.15758	-1.2139	-0.806431	0.406338	0.169877	-0.060545	0.456359	-0.360244	-0.201928
YGR054W	YGR054W	-0.457709	-0.864109	-0.747144	-0.473999	-0.598727	-0.398164	0.30846	0.132964	0.044552	0.200023	-0.541438	0.023397
YBR042C	YBR042C	-1.02033	-0.880852	-1.16427	-0.835461	-0.515324	-0.346277	0.277871	-0.042856	0.190994	-0.024121	-0.213582	-0.415851
YLL018C	YLL018C	-1.21456	-0.500336	-1.14575	-0.772045	-0.571422	-0.396117	0.382486	-0.021878	-0.025026	0.146042	-0.404977	-0.502539
YAL012W	YAL012W	-1.43861	-1.19979	-1.36689	-1.08779	-0.622983	-0.23219	0.573085	0.443306	-0.278833	-0.019736	-0.691137	-0.789874
YPR074C	YPR074C	-0.991964	-0.640486	-0.989655	-0.576113	-0.498191	-0.145177	0.380974	0.102526	-0.241802	0.027386	-0.492876	-0.583355
YLR229C	YLR229C	-0.870848	-0.748887	-1.51132	-0.985956	-0.425181	-0.382056	0.608511	-0.479919	0.173322	0.388723	-0.067138	0.240129
YML060W	YML060W	-1.94274	-1.47962	-2.10693	-1.75236	-0.328888	-0.349324	0.534646	-0.149771	-0.051577	0.378076	-0.566371	0.227456
YML022W	YML022W	-1.04954	-0.27555	-1.21481	-1.28524	-0.799338	-0.190735	0.418226	0.18015	-0.166679	0.222835	-0.780771	-0.239289
YCR084C	YCR084C	-1.16845	-1.05685	-0.827859	-0.901483	-0.261578	-0.2624	0.610758	0.326707	-0.053137	0.51804	-0.416061	-0.024083
YOR153W	YOR153W	-1.13413	-0.908665	-0.705477	-0.620132	-0.29033	0.034683	0.630196	0.404243	0.207373	-0.006406	-0.52899	-0.117654
YKL084W	YKL084W	-2.21576	-1.47962	-1.20647	-0.993373	-0.217856	-0.240282	0.67215	1.0957	-0.053137	0.295614	0.018592	-0.004184
YDR012W	YDR012W	-0.771553	-0.927695	-1.01022	-1.08207	-1.08661	-0.312865	1.02082	0.698138	-0.03677	0.446092	-0.141586	-0.498113
YDR156W	YDR156W	-1.51183	-1.11587	-0.80354	-1.34069	-0.859402	-0.770076	1.43396	1.13292	-0.035182	0.208151	-0.098866	-0.495138
YHR025W	YHR025W	-0.856417	-1.23786	-0.544948	-0.850255	-0.584084	-0.155467	0.889935	0.573825	-0.152954	0.428857	-0.425415	-0.440969
YBR017C	YBR017C	-0.925183	-1.32677	-0.35415	-0.941461	-0.485031	-0.463744	0.585947	0.284857	0.119046	0.6067	-0.089391	0.106661
YMR310C	YMR310C	-0.979692	-1.51625	-0.472582	-1.02229	-0.881714	-0.658731	0.735148	0.657584	0.220446	0.539995	0.331379	0.167448
YMR296C	YMR296C	-1.14699	-1.09198	-0.348905	-1.23684	-1.13392	-0.699018	0.962563	0.343977	-0.110811	0.499663	0.105724	-0.053281
YMR010W	YMR010W	-0.554176	-1.17052	-0.125548	-0.711077	-0.656741	-0.483553	0.255503	0.421286	0.142949	0.707765	-0.290737	0.279372
YBL055C	YBL055C	-0.566496	-0.57273	-0.630494	-0.549273	-0.262056	-0.556369	0.360752	0.095705	0.047792	0.695503	0.810005	0.03481
YPL127C	YPL127C	-1.47489	-0.859351	-1.15133	-1.10029	-0.867914	-0.712832	0.853066	0.423119	0.448957	0.530079	1.56291	0.160341
YDL201W	YDL201W	-2.12028	-1.24196	-1.8439	-1.29293	-0.657769	-1.09255	-0.180293	-0.042856	0.43385	0.212597	0.24686	-0.058849
YFR009W	YFR009W	-1.28144	-0.355409	-1.67982	-0.942747	-0.431981	-0.870778	-0.051273	0.335656	0.758613	0.150627	0.323937	0.227456
YJL054W	YJL054W	-1.00849	-0.84957	-1.23938	-0.552801	-0.535753	-0.733468	0.166526	0.469957	0.597349	-0.256325	0.145971	0.002389
YIL079C	YIL079C	-1.33178	-0.672266	-1.03982	-0.917425	-0.684424	-0.901865	0.071246	0.020154	1.02946	0.087561	0.328932	0.760188
YDL111C	YDL111C	-1.24707	-0.9353	-1.25749	-0.355218	-0.968685	-1.28595	1.07605	0.587875	0.015707	0.373737	-0.17017	0.185818
YOL142W	YOL142W	-0.872352	-0.953002	-0.691895	-0.383536	-0.609624	-0.995766	0.776031	0.332184	0.173698	0.541761	0.521092	0.195824
YHL039W	YHL039W	-0.637713	-1.2057	-1.07299	-0.952443	-1.09756	-0.928338	0.602966	0.101886	0.228646	0.051158	-0.061579	0.676963
YIR012W	YIR012W	-0.661091	-1.17449	-1.7096	-1.42222	-1.18335	-0.729777	1.29364	1.12352	0.526071	0.688382	0.681299	-0.016781
YKL191W	YKL191W	-0.478265	-0.621934	-0.674821	-1.25487	-0.437982	-0.537293	0.565891	0.745047	0.224032	0.530079	0.180648	0.139147
YDR489W	YDR489W	-0.679707	-1.0728	-1.42886	-0.955899	-0.895928	-0.960759	0.808211	0.542107	0.75238	0.752471	0.199164	0.966639
YOL130W	YOL130W	-0.421639	-0.317671	-0.42009	-0.404827	-0.350241	-0.356244	0.417021	0.348953	0.327128	0.570721	0.069575	0.458907
YDR300C	YDR300C	-1.14786	-1.15769	-1.53757	-0.713265	-0.563947	-0.732807	0.736582	0.128656	0.564781	0.384649	0.521092	0.149946
YDR280W	YDR280W	-0.554176	-1.02494	-1.39233	-0.930364	-0.324772	-0.420191	0.107225	0.040913	0.128995	0.218877	0.566079	0.337373
YML096W	YML096W	-1.09925	-1.35034	-1.2674	-1.1891	-0.821928	-0.556369	0.495272	-0.149771	0.160832	0.334528	0.825946	0.160341
YOL098C	YOL098C	-0.800864	-1.31689	-1.22375	-1.3134	-0.728577	-0.743627	0.524192	0.398417	0.64079	0.486657	0.277978	0.09828
YJR003C	YJR003C	-0.842646	-1.82164	-1.57642	-0.993373	-0.578738	-0.901865	0.603978	0.409657	0.068853	0.240572	-0.024477	0.331792
YLR397C	YLR397C	-1.11958	-1.68185	-1.16004	-0.839422	-0.436497	-0.548633	0.324665	0.439993	-0.109292	0.466353	0.228045	0.326528
YLR372W	YLR372W	-1.64464	-2.01739	-1.82694	-1.19982	-0.991901	-0.339682	0.633203	0.700228	0.413985	0.3378	0.03071	0.466985
YDR398W	YDR398W	-0.825864	-0.899381	-1.24186	-1.26597	-1.36625	-1.53386	0.17049	0.423787	0.310148	0.45413	0.685608	0.7396
YLR008C	YLR008C	-0.654904	-0.688207	-0.544337	-0.965359	-1.18281	-0.960759	0.141635	0.127069	0.448957	0.579548	0.491344	0.297845
YGL256W	YGL256W	-0.725031	-0.974828	-1.36567	-1.40841	-1.29352	-1.41142	0.704426	0.377476	0.155776	1.85435	0.738974	0.433982
YHR046C	YHR046C	-1.18872	-1.0873	-1.48544	-1.3804	-1.41378	-0.750724	0.018004	0.049901	-0.337063	1.40634	1.16402	0.396409
YNL112W	YNL112W	-0.82124	-1.5029	-1.41833	-1.01967	-0.864079	-0.902284	0.236736	0.163846	-0.109742	1.05465	0.706207	0.737242
YBR249C	YBR249C	-1.46706	-0.806716	-2.03654	-1.35522	-1.22926	-1.00234	0.769497	0.533256	0.701734	1.23214	0.327972	0.226015
YKL181W	YKL181W	-1.23867	-0.722973	-2.14646	-0.991354	-0.816494	-0.744397	0.703282	0.372916	0.236169	1.0438	0.214912	0.195897
YGL253W	YGL253W	-2.76076	-1.50216	-2.82314	-2.02513	-1.7607	-1.3019	0.938141	0.206194	0.331691	1.75571	0.474552	0.581537
YHR128W	YHR128W	-1.48293	-1.50788	-2.54434	-1.6812	-1.67122	-1.59384	0.689179	0.258594	-0.223427	1.30944	0.595472	1.08268
YKR092C	YKR092C	-1.27932	-0.839722	-2.47193	-1.65926	-1.59637	-1.16752	0.890573	0.550669	0.226321	1.10627	0.853168	0.812418
YMR217W	YMR217W	-0.637308	-1.01856	-1.53743	-1.13235	-1.0962	-0.864465	0.600196	0.089435	0.024966	0.734489	0.012173	0.289919
YJR070C	YJR070C	-1.11405	-1.05539	-2.12965	-1.58991	-2.04239	-1.28317	0.96725	0.678392	0.668041	0.76467	0.539424	0.145842
YLR175W	YLR175W	-0.637146	-0.674817	-1.518	-0.931719	-1.24806	-1.00193	0.408097	0.485631	0.320557	0.244601	0.496333	0.016789
YMR308C	YMR308C	-1.01544	-1.39881	-1.53757	-1.23483	-1.63484	-1.30379	0.81589	0.713509	0.487431	0.824041	0.251476	0.294892
YOL140W	YOL140W	-1.06523	-1.19095	-1.77787	-1.0299	-1.23947	-0.806776	0.738119	0.87118	0.462108	1.03258	0.186714	0.446367
YOR145C	YOR145C	-1.10597	-0.927766	-2.7699	-1.86062	-1.65082	-1.63883	0.097718	0.777878	0.022125	0.763569	0.227178	0.493569
YMR277W	YMR277W	-0.987374	-0.692029	-0.92322	-0.451363	-1.4158	-0.436338	0.462238	0.200946	0.505586	0.443922	0.709641	0.648342
YOR001W	YOR001W	-0.795184	-0.842191	-0.750788	-0.716145	-0.932454	-0.600357	0.432801	-0.006549	0.451128	0.477612	0.603554	0.307244
YLR384C	YLR384C	-1.01386	-1.19062	-0.575886	-0.640857	-0.869617	-0.64859	0.278688	0.207082	0.625574	0.114303	0.312685	0.250539
YKL212W	YKL212W	-1.44422	-1.0734	-1.29136	-0.642268	-0.962835	-0.598379	0.377976	-0.148922	0.172043	0.106386	0.259246	0.06013
YOL021C	YOL021C	-1.94274	-0.971826	-1.18248	-0.586293	-1.14117	-0.655771	0.722751	0.210125	0.312619	0.321492	0.514002	0.183333
YJR009C	YJR009C	-2.92653	-0.673792	-2.15509	-1.642	-1.29124	-0.510332	0.960618	0.526368	0.268343	1.89007	0.560535	0.435467
YIL094C	YIL094C	-0.849632	-1.05605	-1.58933	-0.24256	-1.21004	-0.88819	0.434236	-0.105976	-0.058003	0.172717	-0.164	-0.691508
YJL041W	YJL041W	-0.541779	-0.993105	-0.911536	-0.477358	-0.544818	-0.492206	0.230707	-0.036313	0.064475	0.014751	-0.238566	-0.594852
YBL016W	YBL016W	-1.12449	-1.17137	-0.691895	-0.707971	-1.14386	-0.486828	0.146797	-0.101408	-0.016811	-0.074783	0.216531	-0.772544
YPL249C-A	YPL249C-A	-2.38778	-2.25723	-1.91429	-0.955899	-2.48089	-1.01734	1.29364	0.127069	-0.588518	0.208151	0.504018	-1.72769
YKL023C-A	YKL023C-A	-0.759877	-2.14829	-1.55439	-0.334754	-1.89593	-0.989328	0.556673	-0.117984	0.064616	0.786419	0.269553	-0.354232
YIR021W	YIR021W	-1.55418	-0.038394	-1.8439	-1.19982	-0.558893	-1.22379	1.18672	1.20507	0.182311	0.423164	0.478023	-0.287118
YML127W	YML127W	-0.892701	0.029935	-1.15424	-0.993373	-0.525979	-0.853844	0.913034	0.169646	-0.287434	0.040113	-0.125798	0.073981
YAL019W	YAL019W	-0.740248	-0.559791	-0.995901	0.021175	-0.966318	-0.767155	0.181745	0.163769	0.518739	0.418571	0.362546	-0.105279
YER107C	YER107C	-1.26467	-0.57273	-1.50548	-0.292934	-1.06585	-0.638831	0.878601	0.377476	0.48538	0.982591	0.165433	-0.493569
YMR295C	YMR295C	-1.5137	-0.629561	-1.03442	0.195566	-0.680915	-0.941394	0.747356	0.365818	0.189924	0.815751	0.703389	-0.158794
YMR161W	YMR161W	-1.38753	-0.654118	-0.843898	0.455528	-0.5298	-1.06767	0.141635	-0.120024	0.242626	0.431675	0.184601	-0.25737
YOR283W	YOR283W	-1.24042	-0.520263	-1.54303	-0.292934	-0.929876	-1.28269	0.492947	-0.757453	0.129844	0.558093	0.696663	-0.524157
YBR192W	YBR192W	-0.367763	-0.656146	-0.485444	-0.100289	-0.164417	-0.877618	0.664007	-0.042856	0.044808	0.478549	0.060412	0.615585
YHL007C	YHL007C	-0.48285	-1.04681	-0.560298	0.02325	-0.474632	-0.49524	0.271612	0.051863	0.277731	0.237438	0.260666	0.302332
YNL075W	YNL075W	-1.19067	-2.06306	-0.943433	-0.180459	-1.26516	-1.90186	0.463563	-0.052909	0.721975	1.30267	0.911676	1.61977
YMR117C	YMR117C	-0.416673	-1.71957	-1.22241	0.292029	-0.632894	-1.44619	0.431142	0.657584	0.227399	0.650373	0.46605	1.34515
YER168C	YER168C	-0.548462	-1.05078	-0.895428	-0.047821	-0.895928	-0.175859	0.293638	0.88891	0.171793	0.628259	0.741058	0.326991
YNL191W	YNL191W	-0.088512	-1.42073	-0.943433	0.187692	-1.34659	-0.518537	0.33428	0.580963	1.0613	0.314811	0.646623	0.418139
YOL094C	YOL094C	-1.89472	-1.03839	-1.39644	0.41161	-1.48089	-0.586364	0.463563	0.979512	0.696884	0.457929	0.433629	1.05168
YLR243W	YLR243W	-1.24739	-1.10522	-1.10693	-0.930364	-1.26158	-1.79411	0.293638	0.188099	1.2274	0.194476	-0.425015	0.676356
YJL061W	YJL061W	-0.805238	-1.25034	-0.217963	-0.402558	-0.770397	-0.937489	-0.238583	0.588871	0.314311	-0.054883	0.077485	0.198309
YOR188W	YOR188W	-0.918112	-1.20044	-0.621505	-0.050363	-0.410502	-0.892588	-0.075596	0.094648	0.785694	-0.321058	0.351167	0.506431
YKL018W	YKL018W	-0.240422	-0.495388	-0.217963	-0.366934	-0.617212	-0.620215	0.244729	0.405197	-0.295502	0.342007	-0.189995	-0.165811
YNL238W	YNL238W	-0.214916	-0.268499	-0.331492	-0.510525	-0.654222	-0.475825	-0.005273	0.344167	-0.111272	0.017786	0.035465	-0.115351
YDR365C	YDR365C	-0.203269	-1.78774	-1.23246	-0.925202	-0.850125	-3.3018	-2.19179	-0.494419	1.11192	-1.74294	0.2596	-0.085484
YAL035W	YAL035W	-0.653712	-0.413002	-1.13002	-0.868246	-1.05436	-1.02787	0.103814	-0.188245	0.286696	-0.740898	-0.046326	-0.411744
YCL054W	YCL054W	-0.471902	-1.24342	-1.29958	-1.77406	-1.65492	-1.86122	-0.504728	-0.61805	0.558178	-0.411504	-0.167822	-1.06472
YKR025W	YKR025W	-0.56235	-1.56535	-0.691895	-0.877896	-2.28825	-1.68322	-0.146934	-0.342416	0.631296	-0.597677	0.631568	-0.746549
YJL209W	YJL209W	-0.478073	-0.557933	-0.35486	-0.177456	-0.895928	-1.54572	-0.258903	-0.551869	0.447525	-0.33986	0.471104	-0.04611
YJR032W	YJR032W	-1.59532	-1.80977	-0.991455	-0.685251	-0.895928	-1.96076	-0.384434	-1.03047	0.907102	-0.373706	0.069218	-0.142728
YBL067C	YBL067C	-0.228935	-0.511801	0.188524	-0.301704	-0.493169	-0.478791	-0.663927	-0.154789	0.111922	-0.495277	0.018592	-0.074124
YDR121W	YDR121W	-1.16513	-0.8739	-1.7e-05	-1.14093	-0.802819	-1.3758	-0.793825	-0.467947	0.304567	-1.22481	0.796199	-0.080667
YOR239W	YOR239W	-0.577827	-0.528675	-0.157558	-1.17208	-1.3647	-1.12982	-0.850752	-0.266865	0.741972	-0.627873	0.277978	-0.125837
YKR028W	YKR028W	-0.449479	-0.2837	0.018599	-0.310856	-0.29056	-0.404366	-0.427646	-0.361032	0.407378	-0.150303	0.257378	-0.118612
YJR043C	YJR043C	-0.679707	-1.28894	-2.10693	-1.29293	-0.118321	-3.44619	-0.121399	-0.190413	0.199385	-1.46992	1.01859	0.03481
YJR002W	YJR002W	-1.04536	-1.29589	-1.41359	-1.15543	-0.592536	-2.0034	-0.078331	0.03198	0.705012	-0.224808	0.964144	-0.037139
YNR051C	YNR051C	-0.654322	-1.30208	-0.75463	-0.695032	-0.29123	-1.61746	0.486283	-0.114147	0.010384	-0.128541	0.636721	0.321304
YCR054C	YCR054C	-1.00164	-2.0873	-1.59236	-0.965359	-1.11225	-0.879839	-0.102291	0.005507	-0.718153	-1.38746	-0.898946	-0.080667
YBR245C	YBR245C	-0.610444	-0.783297	-1.25579	-0.93679	-0.799713	-0.943686	-0.683642	-1.30394	-0.295956	-0.621924	-0.396446	0.297845
YDR117C	YDR117C	-1.11267	-1.0133	-1.22241	-1.50239	-1.24643	-0.390903	-0.821839	-1.24054	-0.060915	-1.14235	-0.280969	0.575379
YFL004W	YFL004W	-0.899152	-0.804513	-0.533197	-0.500092	-0.825274	-0.478366	-0.706362	-0.645608	-0.162794	-0.241102	-0.328059	0.507298
YPL080C	YPL080C	-3.20327	-1.80977	-2.94939	-2.87835	-2.22141	-1.80876	-2.02829	-2.03687	-0.888078	-1.79185	-2.56637	2.4754
YLR061W	YLR061W	-2.5866	-2.15769	-2.27686	-2.87835	-0.480891	-1.54572	-0.706362	-0.927378	-0.357563	-2.05488	-1.39645	1.03481
YKL015W	YKL015W	0.01614	-0.847837	-1.24444	-1.54086	-0.497964	-1.05387	-0.443327	-0.474866	-0.246532	-0.385857	-0.861114	0.180008
YDR303C	YDR303C	-0.454147	-0.722892	-0.691895	-0.893838	-0.460281	-0.845282	-0.449204	-0.235501	-0.140844	-0.383764	-0.850164	0.431701
YPL122C	YPL122C	-0.429729	-1.19164	-1.05802	-1.57834	-1.50474	-1.32333	-0.706362	-0.615434	-0.688769	-1.21535	-0.981408	0.536005
YER063W	YER063W	-1.41667	-0.219093	-1.40949	-0.569774	-0.574	-1.01734	-0.016702	-1.14977	-0.665686	-0.684934	-0.101703	-0.746549
YDR378C	YDR378C	-1.13388	-0.044234	-1.41179	-0.896275	-0.538376	-0.825709	-0.303603	-0.342416	-0.019323	-0.957859	-0.540836	-0.883221
YLR195C	YLR195C	-0.599537	-0.487841	-1.02447	-0.78122	-0.164417	-1.15541	-0.280598	-0.793077	-0.295736	-0.758166	-0.566371	-0.87208
YDL103C	YDL103C	-1.26467	-1.03839	-1.8912	-0.430437	-0.135394	-0.358723	-0.343792	-0.757453	0.263925	-0.910494	-0.377337	-1.03558
YFL038C	YFL038C	-1.04412	-0.571572	-1.53644	-0.118904	-0.336501	-0.34049	-0.298484	-0.129012	0.119959	-0.421011	0.430316	-0.59051
YLR078C	YLR078C	-1.67971	-0.131697	-2.60943	-0.614862	-0.794049	-1.01734	-0.32785	-0.40131	-0.579956	-1.01741	0.433629	-1.36512
YOR128C	YOR128C	-1.03519	-0.061832	-1.1355	0.013169	-0.286949	-0.269597	-0.02829	-0.437573	0.066834	-0.405791	-0.091591	-0.287118
YHL017W	YHL017W	-0.778197	-0.47109	-0.963568	-0.174878	-0.529919	-0.157298	-0.160928	0.016665	-0.141835	0.125095	0.027415	-0.668208
YHR200W	YHR200W	-1.3736	0.030753	-1.8439	-0.418465	-0.133428	-0.195224	-0.170309	0.128331	-0.20328	-0.420045	-0.589091	-1.41882
YGR007W	YGR007W	-1.06437	0.127436	-1.32325	-0.328558	-0.522114	-0.146771	-0.19896	0.024793	0.157726	-0.388237	-0.566371	-0.461796
YGR213C	YGR213C	-1.4737	-0.07382	-1.1274	-0.603274	-0.480891	-0.308682	-0.045164	0.090216	-0.407452	-0.361772	-0.88929	-0.515936
YML092C	YML092C	-0.947479	-0.392158	-1.01382	-0.62513	-0.467835	-0.265788	-0.041346	0.272294	-0.013609	-0.479636	-0.837019	-0.540237
YEL047C	YEL047C	-1.57661	-0.369034	-0.759871	-0.602478	-0.234514	0.042045	0.213745	-0.15897	-0.450201	-0.02786	-0.633485	-0.803484
YJR024C	YJR024C	-1.28636	-0.680727	-0.785004	-0.707971	-0.662831	0.111555	0.057198	-0.059482	-0.128212	0.150375	-0.235165	-0.779323
YBR234C	YBR234C	-1.03261	-0.596715	-0.677021	-0.344038	-0.533861	-0.265879	0.363347	0.171323	-0.192335	-0.219053	-0.645311	-0.661093
YLR380W	YLR380W	-1.39395	-1.1314	-1.10693	-0.617961	-0.71376	-0.677159	0.113066	-0.004644	-0.435073	-0.629849	-0.497424	-1.19207
YOR197W	YOR197W	-1.25453	-0.892865	-0.684361	-0.527909	-0.495328	-0.417416	0.154475	0.147389	-0.123215	-0.147993	-0.425592	-0.87628
YFL005W	YFL005W	-1.20625	-0.449155	-1.0647	-0.300428	-0.452322	-0.25294	0.077909	-0.027407	-0.158167	-0.599514	-0.26984	-0.750518
YPR036W	YPR036W	-1.00799	-0.303543	-0.962542	-0.296465	-0.413874	-0.170513	0.092785	-0.100055	-0.15947	-0.314802	-0.482211	-1.05414
YDR320C	YDR320C	-0.355578	-0.57273	-1.03654	-1.99337	-1.45052	-1.22379	-1.21416	-0.594803	-0.613456	-0.750029	-0.823867	-0.402595
YER073W	YER073W	-1.27465	-0.494727	-1.14256	-2.68525	-1.69429	-0.951421	-1.68822	-0.393042	-0.158167	-0.619299	-0.507477	-0.412649
YNL085W	YNL085W	-0.459523	-0.825018	-0.5735	-0.919475	-1.04531	-0.519341	-0.393479	-0.250493	-0.394773	-0.620543	-0.544997	-0.287118
YJL044C	YJL044C	-0.254401	-0.730761	-0.369966	-0.839422	-0.985814	-0.585392	-0.391489	-0.174293	-0.027803	0.197504	-0.408223	-0.31178
YBL069W	YBL069W	-0.820188	-1.19469	-1.87952	-1.0299	-1.77635	-0.571717	0.064156	0.528301	-0.790781	0.340254	-0.258942	0.04219
YER183C	YER183C	-1.12449	-0.712908	-2.10693	-1.10029	-1.70328	-0.960759	0.100993	0.783115	-0.165612	-0.726261	-0.718374	-0.216728
YFR032C	YFR032C	-3.2109	-2.8353	-2.42886	-2.36378	-1.63645	-1.51495	-0.706362	0.657584	-1.88808	0.530079	-0.566371	0.449848
YBR243C	YBR243C	-1.2122	-1.03623	-0.80354	-0.955899	-0.471789	-0.174163	-0.33958	-0.214408	-1.0725	-0.284054	-0.629936	-0.471542
YFL026W	YFL026W	-2.0104	-2.148	-2.08587	-1.81319	-1.19895	-0.305243	-0.050926	-0.693103	-0.739321	-0.106972	-0.734396	-0.681977
YMR301C	YMR301C	-1.27133	-1.19679	-0.925094	-1.42809	-0.157315	0.077997	-0.208862	-0.502073	-0.462152	0.154788	-0.406294	-0.381977
YBR092C	YBR092C	-0.96623	-0.578607	-0.70557	-1.19982	-0.738049	-0.767155	-0.001818	-0.54405	-0.557929	0.474226	-0.755133	0.067977
YBR162C	YBR162C	-0.90968	-0.981869	-0.750493	-1.23684	-1.18296	-0.306316	0.40642	-0.280221	-0.798298	0.302281	-0.547168	-0.023344
YOR270C	YOR270C	-0.425618	-0.522498	-0.822887	-0.777705	-0.949708	-0.628241	0.160323	-0.364425	-0.516258	0.149193	-0.806563	-0.427568
YKL104C	YKL104C	-0.518211	-0.86529	-0.425294	-0.77406	-0.473278	-0.498783	0.095539	-0.575272	-0.823506	-0.053274	-0.498626	-0.310866
YBR115C	YBR115C	-0.420187	-0.500754	-0.389196	-0.983898	-0.90426	-0.550978	0.296672	-0.020009	-0.231769	-0.008041	-0.355331	-0.289696
YJR109C	YJR109C	-0.276948	-0.788259	-0.621505	-1.55883	-1.17072	-0.883635	0.490996	0.088634	0.147026	0.378591	-0.398566	-0.151766
YER060W	YER060W	-1.80472	-1.07752	-0.605738	-1.61486	-1.01141	-0.844506	0.009495	-0.123103	-0.104889	0.122536	-0.472044	-0.18558
YIL114C	YIL114C	-1.84963	-1.06518	-0.888292	-2.11494	-1.66924	-1.86857	0.030604	0.202214	-0.856135	-0.162831	-0.801702	-0.888022
YOR246C	YOR246C	-1.14181	-0.313812	-0.716142	-0.896275	-1.05547	-0.436787	0.193111	0.4042	-0.066579	0.436161	-0.28032	-0.409108
YPL244C	YPL244C	-1.39731	-0.381364	-0.588059	-1.15384	-1.07899	-0.731195	0.229149	0.362456	-0.094529	0.379886	-0.414614	-0.20254
YDR381W	YDR381W	-1.11529	-0.252782	-1.37542	-0.486944	-0.663755	-0.187724	-1.1214	-0.655006	-0.584887	-0.384674	-0.067823	-0.20995
YDR372C	YDR372C	-2.00644	-0.540162	-1.00002	-0.414397	-1.14554	-1.25658	-1.26979	-0.441952	-0.038412	-0.808723	-0.265201	-0.044261
YDR373W	YDR373W	-1.24956	-0.602725	-0.872467	0.034641	-0.895928	-1.06625	-0.756988	-0.738345	-0.166794	-0.607424	0.018592	0.069026
YAR018C	YAR018C	-3.02548	-1.30453	-1.59236	-1.23153	-0.52396	-1.59819	-1.29132	-1.03047	-0.788542	-0.585398	-0.981408	-0.576624
YLR285W	YLR285W	-1.79122	-1.17137	-1.0074	-0.326881	-0.765344	-1.55637	-0.669836	-1.26441	-0.746059	-0.590215	-0.45534	0.20884
YBL091C	YBL091C	-1.62724	-0.375284	-1.14441	-0.422217	-0.857745	-1.14579	-1.01795	-1.04039	-0.509566	-0.831559	-0.513904	-1.0843
YDL085C-A	YDL085C-A	-3.17796	-0.748887	-2.9814	-0.134236	-0.632894	-1.93429	-2.44333	-1.97468	-1.34059	-1.11378	-1.05941	-1.4026
YMR184W	YMR184W	-1.47672	-0.050777	-1.01382	-0.437324	-0.376554	-0.385545	-1.25526	-0.757453	-0.562308	-0.916177	-0.50497	-0.789618
YPR073C	YPR073C	-1.80899	-1.07826	-1.6215	-0.928522	-1.10743	-1.22379	-2.29132	-0.398999	-0.483688	-0.18815	-0.414368	-0.085484
YDL117W	YDL117W	-1.56351	-1.32303	-1.16352	-0.730339	0.004536	-0.715182	-0.502828	-0.14387	0.309861	-1.04391	-0.566371	-0.12842
YGL011C	YGL011C	-1.13622	-0.746266	-1.2402	-0.483265	-0.01411	-0.992468	-0.752166	-0.071114	-0.022528	-0.765377	-0.157258	-0.470564
YDL226C	YDL226C	-1.5277	-0.857679	-0.928595	-0.204397	-0.730869	-0.655133	-0.405608	-0.11109	0.117728	-0.775106	-0.244443	-0.529479
YIL061C	YIL061C	-1.34267	-0.630445	-0.691895	-0.292934	-0.480891	-0.355038	-0.291324	-0.342416	0.401429	-0.616762	0.170595	-0.550152
YPL243W	YPL243W	-0.702075	-0.514084	-0.833367	-0.021632	-0.386676	-0.52741	-0.491349	0.108963	0.062046	-0.548872	0.018592	0.072778
YGR017W	YGR017W	-1.77657	-1.71291	-1.03293	-0.877896	-0.480891	-1.06767	-1.05428	0.101191	-0.512569	-0.415473	0.366515	0.297845
YML064C	YML064C	-2.50414	-2.70789	-2.03293	-1.25641	-0.770397	-1.49681	-1.65389	-0.342416	-0.831495	-0.576836	0.281626	-0.827686
YPL263C	YPL263C	-2.01269	-1.66112	-1.69189	-0.450475	-0.417465	-1.06029	-1.46125	-0.856989	-0.104889	-0.648258	0.417141	0.449848
YER074W-A	YER074W-A	-0.819637	-0.623356	-1.53989	-1.40146	-0.113833	-0.881687	-0.310433	-0.253149	-0.482086	-0.025136	-0.855878	-0.077664
YLR328W	YLR328W	-0.835625	-0.545888	-1.25503	-0.717432	-0.379251	-0.449561	-0.406802	-0.497694	-0.562837	0.226687	-0.707234	-0.329553
YDR427W	YDR427W	-0.742443	-0.397643	-1.56636	-0.490235	-0.370837	-0.595762	-0.509965	-0.653204	0.235911	-0.824454	-0.144907	0.169261
YDL208W	YDL208W	-1.18667	-0.4378	-4.13668	-1.83725	-1.44847	-1.24764	-0.831893	-1.57508	0.088463	-0.561069	-0.286263	0.320565
YKL144C	YKL144C	-1.08779	-0.252157	-1.79499	-1.10029	-1.02838	-0.960759	-0.590885	-0.479919	-0.163712	-0.656334	0.106054	0.364959
YDR172W	YDR172W	-0.772816	-0.971145	-1.63049	-1.55032	-1.151	-1.19913	-0.696308	-0.814168	0.306094	-0.530803	0.000889	-0.223692
YDR245W	YDR245W	-0.58241	-0.468033	-1.34794	-1.19416	-0.583141	-0.627149	-0.969396	-0.404344	0.049765	-0.167651	-0.203801	-0.312653
YML088W	YML088W	-0.264669	-0.241631	-0.879522	-0.770981	-0.256331	-0.562882	-0.538634	-0.229941	-0.137106	-0.388621	0.199164	-0.201388
YBR104W	YBR104W	-0.890604	-0.956995	-2.22241	-1.96131	-0.790746	-1.03876	-0.577079	-0.86179	-0.715897	0.294863	0.261863	-0.568889
YBR248C	YBR248C	-1.06158	-0.825422	-1.7533	-1.00914	-0.413777	-0.808756	-0.497775	-0.640757	-0.328651	0.253869	-0.244443	-0.528126
YIL062C	YIL062C	-0.666286	-0.385961	-1.80737	-0.971006	-0.799713	-0.362313	-0.07982	-0.3655	-0.402651	0.249971	0.3327	-0.388401
YDR510W	YDR510W	-1.43714	-1.28894	-1.66881	-0.53869	-0.255824	-0.889374	-0.730209	-1.01335	-0.473041	-0.385032	0.464391	-0.42628
YER031C	YER031C	-1.84963	-2.78139	-2.03982	-0.388091	-1.46227	-1.06767	-1.60818	-1.71165	-1.24075	-1.32308	0.312323	-1.47976
YGR267C	YGR267C	-0.521386	-1.05705	-0.957554	-0.252292	-0.809051	-0.469704	-0.762215	-1.07249	-0.539556	0.010212	0.213239	-0.778971
YGL100W	YGL100W	-1.55418	-0.971826	-1.76589	-0.417262	-0.561509	-0.799296	-0.706362	-1.14037	-1.14895	-0.806446	-0.343979	-0.540874
YML027W	YML027W	-2.41667	-2.50562	-2.60943	-1.10029	-1.17604	-1.46195	-0.513717	-2.57508	-1.98324	-0.692313	-0.174054	-1.60905
YBR074W	YBR074W	-0.421967	-1.15143	-0.808492	-1.0039	-0.72221	-0.749677	-0.333635	-0.586723	-0.303116	0.058458	-0.415811	-0.265091
YBR078W	YBR078W	-1.22488	-2.13453	-1.45474	-2.09467	-1.88695	-1.35667	-0.66181	-0.961888	-1.41683	-0.080318	-0.964184	-0.223271
YKL106W	YKL106W	-1.64654	-1.65909	-1.56636	-1.75236	-1.31354	-1.62715	-0.43506	-1.07472	-1.27854	0.087561	-0.7404	-0.0708
YLR020C	YLR020C	-0.762696	-1.09019	-0.759009	-1.18456	-1.03058	-1.19209	-0.005922	-0.69349	-0.367246	-0.080509	-0.428867	-0.580849
YCL001W	YCL001W	-1.419	-1.88283	-1.0275	-0.505927	-2.00899	-1.28128	-0.928754	-0.579455	-1.04008	-0.730157	0.170595	0.119508
YGR208W	YGR208W	-0.73629	-1.40478	-0.826824	-0.15543	-0.895928	-1.03476	-0.554359	-0.211171	-0.853313	-0.447895	0.288681	0.178546
YGL242C	YGL242C	-1.5866	-2.25723	-1.00002	-0.529973	-1.52529	-0.719751	-1.00893	-0.441952	-1.10489	-0.829817	0.249917	-0.488752
YBL071W-A	YBL071W-A	-1.01361	-1.54472	-1.03982	-1.0299	-1.09756	-1.0108	-0.706362	-0.079382	-0.935384	-0.102189	0.188517	-0.752781
YNL316C	YNL316C	-1.1621	-2.31996	-1.6215	-0.977432	-1.70328	-1.29091	-1.25385	-0.631923	-0.925553	-0.370385	0.077485	-0.683046
YBR162W-A	YBR162W-A	-2.53769	-3.19164	-2.16583	-0.977432	-0.87575	-1.84528	-0.788824	-2.01484	-0.843684	-0.802496	0.018592	-0.96519
YGR261C	YGR261C	-1.03605	-1.52026	-0.969429	-0.533248	-0.449321	-0.990053	-0.611014	-0.595023	-0.281559	-0.377513	-0.396446	-0.48381
YDL042C	YDL042C	-1.34808	-1.91802	-0.543031	-0.816496	-0.976848	-1.00806	-0.513717	-0.889904	-0.501055	-0.010489	0.162981	-0.135115
YGL226C-A	YGL226C-A	-1.40864	-1.68185	-0.723603	-1.08879	-1.2842	-1.26561	-0.228315	-0.617038	-0.439093	-0.916177	-0.27949	-0.415851
YGR245C	YGR245C	-1.40581	-2.2675	-0.734963	-1.60521	-1.18281	-1.64648	-0.198215	-0.877193	-0.231283	-0.503088	0.018592	-0.26963
YDR170C	YDR170C	-1.0116	-0.894402	-0.283089	-0.608289	-0.632894	-0.630516	-0.564126	-0.483428	-0.240998	-0.52345	0.069218	-0.190093
YML080W	YML080W	-1.87085	-1.91105	-0.627764	-0.917425	-0.895928	-1.96076	-1.19179	-0.927378	-0.958467	-0.469921	-0.112653	-0.649688
YLR292C	YLR292C	-2.13257	-3.92928	-1.44253	-3.04782	-1.68551	-1.90186	-1.64013	-1.15768	-1.24059	-0.836703	-0.820346	-1.14028
YGR187C	YGR187C	-1.3042	-2.24111	-1.8439	-1.54086	-1.68253	-1.59303	-1.70636	-1.62252	-0.437417	-0.732955	-0.329332	0.605967
YBR087W	YBR087W	-1.78404	-2.80977	-2.06629	-0.911844	-1.66146	-1.41644	-1.44333	-1.75745	-1.21001	-0.154419	0.118127	0.356739
YBL009W	YBL009W	-1.2122	-1.71957	-1.74436	-0.877896	-1.21786	-1.19342	-1.1214	-2.04286	-1.18506	-0.147993	-0.017934	-0.287118
YLR113W	YLR113W	-0.431779	-0.610205	-0.450886	-0.045841	-0.325613	-0.392813	-0.506753	-0.660945	-0.264323	-0.040585	0.031303	-0.093031
YHR143W-A	YHR143W-A	-1.26467	-2.85284	-1.9814	-1.67145	-2.1971	-1.25027	-0.835645	-2.04286	-0.778454	-0.595452	-0.106939	-0.463995
YNL273W	YNL273W	-1.05475	-1.54673	-0.86182	-1.02085	-1.01141	-1.02449	-0.809455	-1.48926	-0.725807	-0.600318	-0.355804	-0.424621
YKR026C	YKR026C	-1.35778	-1.85284	-1.71837	-0.614862	-1.79775	-1.29704	-0.774533	-1.12482	-0.276149	-0.024121	-0.498808	0.084851
YLR065C	YLR065C	-1.26467	-1.97483	-2.10693	-0.53579	-1.96367	-1.22379	-0.770492	-2.21031	-0.164596	-0.103139	-0.459456	0.140304
YJR042W	YJR042W	-0.944048	-1.15769	-0.897479	-0.515326	-1.15408	-0.626758	-0.202788	-0.88785	-0.439618	0.165315	-0.063871	0.42142
YBR254C	YBR254C	-1.83171	-2.54673	-1.7699	-0.292934	-1.35536	-0.712832	-1.00182	-0.564808	0.538187	-0.534051	-0.045539	-0.024083
YDL112W	YDL112W	-1.68807	-1.94938	-1.31002	-0.587554	-0.931552	-0.85075	-0.429844	-0.260886	0.015137	-0.121026	-0.55366	-0.256091
YHR013C	YHR013C	-2.31197	-2.55421	-2.10693	-0.009141	-1.36225	-0.663493	-1.50154	-1.04286	-0.629344	-0.904324	-0.528896	-0.751065
YML105C	YML105C	-2.00163	-2.35034	-1.6475	-0.218933	-0.808466	-1.03476	-1.70636	-0.522988	-0.290176	-0.648258	-0.088324	-0.343701
YAL029C	YAL029C	-0.972812	-1.85669	-1.65209	-0.915371	-0.895928	-0.764884	-0.801221	-0.570685	0.058811	-0.432179	-0.540836	-0.151234
YHR201C	YHR201C	-0.854481	-1.05605	-1.20647	-0.273825	-0.596368	-0.62634	-0.423962	-0.399749	-0.070942	-0.35889	-0.291749	-0.064725
YOR046C	YOR046C	-1.71746	-1.82754	-2.31844	-1.08811	-1.10183	-0.885269	-0.917866	-1.01484	0.063667	-0.773702	0.160611	-0.184024
YNL151C	YNL151C	-1.35213	-1.83576	-3.27686	-1.75236	-1.21786	-1.3169	-1.06	-0.512341	0.526959	-1.02631	-0.187859	-0.064725
YIL128W	YIL128W	-0.799707	-0.955764	-0.951281	-0.889869	-0.305041	-0.62769	-0.364256	-0.596173	-0.140057	-0.745555	-0.157258	0.079665
YIL131C	YIL131C	-2.09474	-1.78572	-2.07376	-1.39247	-0.915828	-1.3018	-2.02829	-1.22694	-0.978276	-1.05488	-0.364737	0.263079
YKR003W	YKR003W	-1.5149	-0.843877	-1.38416	-0.739449	-0.674513	-0.732228	-0.706362	-0.531078	-0.24762	-1.22918	-0.520275	-0.115931
YPL178W	YPL178W	-1.55418	-1.38009	-1.34397	-0.737719	-0.837825	-1.13764	-0.667888	-0.637872	-0.605678	-0.929353	-0.540836	0.207647
YDR496C	YDR496C	-1.29215	-1.27372	-2.46683	-0.877896	-1.2842	-1.89122	-0.736109	-0.898809	0.470376	-0.080879	0.328932	0.998285
YER126C	YER126C	-0.826548	-1.52026	-2.28626	-0.76006	-1.409	-2.75034	-1.16093	-0.927378	-0.295253	-0.176874	0.347899	0.823914
YER007C-A	YER007C-A	-1.10117	-2.45467	-1.79499	-0.540861	-1.84589	-2.47533	-1.45638	-0.961326	-0.482822	-0.382458	-0.09244	0.141726
YJL010C	YJL010C	-0.891211	-1.44506	-1.57088	-0.563788	-0.657769	-1.6819	-1.01952	-0.858991	-0.402651	-0.737401	-0.165833	-0.141267
YKR024C	YKR024C	-0.881341	-1.59135	-2.42886	-0.801947	-1.32379	-2.12122	-0.928754	-0.955393	-0.560503	-0.306422	0.018592	-0.474745
YCL059C	YCL059C	-1.5277	-1.84219	-2.00002	-0.752365	-1.00284	-2.33927	-0.005922	-1.34242	-0.008372	-0.379723	0.170595	0.017737
YOR061W	YOR061W	-0.993598	-1.18041	-1.61389	-0.359023	-0.70916	-1.26819	-0.558263	-0.871344	0.156316	-0.194287	0.018592	0.13669
YKL021C	YKL021C	-1.40906	-1.39764	-2.03982	-1.34356	-1.08661	-1.47533	-1.22574	-1.03047	-0.246532	0.173935	0.408538	-0.584099
YOR210W	YOR210W	-1.78823	-1.35034	-2.6919	-0.877896	-1.34071	-1.60231	-1.61325	-1.38681	-0.236001	-0.014241	0.656021	-0.142728
YDR045C	YDR045C	-2.88916	-1.27634	-4.01382	-0.877896	-0.73243	-1.77633	-1.16579	-0.457893	-0.177585	0.452077	0.433629	-0.117193
YER171W	YER171W	-1.13288	-0.57273	-1.6215	-0.752365	-0.499269	-0.614583	-0.566184	-0.342416	0.145869	0.357242	0.326714	0.002389
YDL051W	YDL051W	-2.34267	-1.2709	-2.86774	-1.01876	-1.79715	-1.59489	-0.462436	-0.512341	-0.045958	-0.031348	0.369499	-0.522746
YGR136W	YGR136W	-1.19121	-0.504915	-1.52778	-0.333576	-0.578032	-0.484797	-0.150462	-0.218544	-0.22688	-0.028794	0.161196	-0.130148
YER062C	YER062C	-1.1428	-0.392909	-1.43458	-0.443493	-0.875522	-0.821375	-0.360272	-0.468793	-0.134096	0.214774	0.151177	0.110846
YKL190W	YKL190W	-1.33047	-0.208319	-1.80737	-0.337328	-0.649288	-0.856062	-0.304263	-0.757453	-0.33448	-0.219943	0.193678	0.060806
YGL039W	YGL039W	-1.82533	-1.41485	-2.27814	-0.824003	-1.03476	-0.806431	-0.2842	-0.075555	0.000248	-0.657993	-0.322272	-0.251889
YGL097W	YGL097W	-1.87849	-1.15031	-2.27686	-0.368222	-1.15408	-0.811896	-0.261881	-0.299347	-0.151112	-0.433852	-0.203801	-0.395371
YDR225W	YDR225W	-1.54478	-0.396938	-1.73752	-0.578336	-0.844529	-0.737565	-0.531966	0.045939	-0.417448	-0.787891	-0.400634	-0.439121
YNL135C	YNL135C	-1.99519	-0.269201	-2.17859	-0.51569	-0.943638	-0.506609	-0.14528	-0.267888	-0.500671	-0.102189	-0.790514	-0.423651
YPL061W	YPL061W	-1.24109	-0.499326	-1.54421	-0.334842	-0.318366	-0.29961	-0.120106	0.05568	-0.17326	-0.297943	-0.340918	-0.382898
YLR179C	YLR179C	-2.14059	-0.951242	-1.983	-0.749649	-0.63331	-0.449625	-0.106425	-0.253834	-0.36865	0.305132	-0.099245	-0.388997
YEL027W	YEL027W	-0.929227	-0.10506	-1.00233	-0.991372	-1.02843	-0.333617	-0.06037	-0.275635	-0.420915	-0.07351	-0.475417	-0.204737
YDR050C	YDR050C	-1.76055	0.29148	-2.55476	-2.03176	-1.95427	-1.56357	-0.525473	-0.821662	-0.918556	0.343526	-0.732087	-1.02688
YBR196C	YBR196C	-0.960096	-0.089557	-0.796003	-1.29009	-1.04949	-0.712832	-0.015374	-0.286512	-0.516273	0.204284	-0.608365	-0.548406
YKL060C	YKL060C	-1.45144	-0.230782	-1.20891	-1.81229	-1.66254	-1.15425	-0.097714	-0.579002	-0.658067	0.593576	-0.220813	-0.585175
YBR205W	YBR205W	-0.386299	-0.248458	-0.744362	-0.877896	-1.01328	-0.455524	-0.285224	-0.524254	-0.438771	0.247877	-0.604845	-0.216728
YPR028W	YPR028W	-1.03308	-0.451138	-1.2674	-1.03807	-1.2089	-0.925929	-0.287533	-0.874267	-0.888078	0.440232	-0.694886	-0.454923
YDR120C	YDR120C	-0.711185	-1.03623	-1.07377	-1.82899	-1.5089	-1.18632	-0.103697	-0.53145	-0.417187	-0.469921	-0.435974	0.198309
YDR302W	YDR302W	-0.811413	-0.625345	-1.00964	-1.49457	-1.53152	-0.682333	-0.406802	-0.363478	-0.625044	-0.063296	-0.207684	0.307626
YGR173W	YGR173W	-1.33047	-0.660193	-1.59236	-1.66217	-1.63843	-0.984606	0.076827	-0.690339	-0.943573	-0.25311	-0.261516	0.575379
YCR072C	YCR072C	-1.24415	-0.984856	-1.87247	-2.99337	-1.7524	-1.22379	-0.654832	-0.583424	-0.811457	-0.263918	-0.136383	-0.236492
YNL244C	YNL244C	-1.23803	-1.34451	-2.54945	-2.70797	-2.32941	-1.75131	-0.831419	-1.38147	-1.22656	-0.285921	-0.306984	-0.476516
YLR058C	YLR058C	-1.11618	-0.855573	-1.31442	-1.77047	-1.30226	-1.02612	-0.25385	-0.906914	-0.980038	0.54178	-0.237709	-0.166634
YHR068W	YHR068W	-2.26211	-1.36797	-2.31002	-2.12676	-2.61755	-1.75204	-0.161779	-0.409185	-0.130439	0.695138	0.014708	-0.324242
YKL152C	YKL152C	-1.97495	-1.05466	-1.52902	-1.79627	-1.95738	-1.63152	-0.271227	-0.51493	-0.41973	0.291599	-0.434355	-0.856789
YDR399W	YDR399W	-1.22285	-1.01683	-1.94823	-1.59061	-2.28136	-2.27626	-0.452178	-0.865978	-0.260887	0.564678	0.030087	-0.287118
YOL064C	YOL064C	-1.31391	-1.07826	-2.00002	-2.1891	-2.26733	-2.17985	-0.270566	-0.587351	-0.720201	0.541514	-0.356666	-0.593683
YKL078W	YKL078W	-1.47412	-0.963314	-1.65713	-2.25641	-1.83083	-2.26127	-0.110752	-0.497694	-0.314893	-0.063929	-0.676554	-0.433959
YLR197W	YLR197W	-1.2377	-0.729789	-2.00923	-1.94501	-1.84415	-1.69328	-0.038937	-0.342416	-0.026108	-0.063395	-0.315309	-0.17164
YML056C	YML056C	-1.61961	-0.574968	-2.08579	-2.22549	-2.01406	-1.75594	0.173019	-0.162695	-0.307629	-0.334357	-0.778916	-0.542828
YNL189W	YNL189W	-0.816698	-0.465815	-0.85189	-0.729997	-1.0942	-1.01247	0.127344	-0.037777	0.052216	-0.08308	-0.248994	-0.047735
YDR188W	YDR188W	-0.992091	-0.576279	-0.909486	-1.0959	-1.10575	-0.364469	-0.107115	-0.245119	-0.358492	-0.219061	-0.517043	-1.23844
YGL103W	YGL103W	-2.08999	-0.587377	-2.35486	-2.27021	-1.52042	-1.30509	-0.753668	-0.494419	-0.184471	-0.158992	-1.03799	-1.93919
YNR021W	YNR021W	-1.72118	-0.966327	-1.50803	-1.65951	-1.20959	-0.926043	-0.729694	-0.535954	-0.371828	-0.465348	-0.920008	-1.06256
YDR385W	YDR385W	-1.58444	-0.284659	-1.84324	-1.94624	-1.54831	-0.96769	0.245094	0.050519	-0.392617	0.041939	-0.663544	-0.579788
YGR124W	YGR124W	-0.855149	-1.02224	-1.23446	-1.46117	-1.06067	-0.739888	0.205743	0.045973	-0.321037	-0.242348	-0.787822	-0.858022
YDR321W	YDR321W	-1.66156	-1.20755	-1.51953	-2.24006	-1.47892	-1.56221	0.385561	0.11736	-0.487116	-0.246286	-0.917278	-0.77359
YGL026C	YGL026C	-1.09434	-0.609681	-1.36046	-1.31615	-1.19323	-0.90407	0.05263	-0.019301	-0.350477	-0.092036	-0.96771	-0.745587
YDL229W	YDL229W	-2.01932	-1.03921	-2.18597	-2.12907	-1.90202	-1.53037	0.246641	-0.08335	-0.435809	-0.198357	-0.914294	-0.952527
YNL209W	YNL209W	-1.5565	-0.678051	-1.77164	-1.8324	-1.42235	-1.04182	0.23361	0.023507	-0.387433	-0.261111	-0.900691	-1.01448
YHR019C	YHR019C	-1.51919	-1.32119	-1.55391	-1.5213	-1.41114	-1.03727	0.322408	0.061717	-0.340676	0.083019	-0.640977	-0.732401
YLR340W	YLR340W	-2.74304	-1.81516	-2.36478	-2.25786	-2.0642	-1.42816	0.117421	-0.034565	-0.799127	-0.294536	-1.09393	-1.22056
YDL014W	YDL014W	-1.75109	-0.879032	-1.87449	-2.3424	-2.16516	-1.687	-0.02829	0.12371	0.049787	-1.01393	-0.919422	-1.29774
YOR335C	YOR335C	-1.16866	-0.737595	-1.39312	-1.35141	-1.51484	-1.0621	0.378474	0.164967	0.174619	-0.179528	-0.541462	-0.76224
YER120W	YER120W	-1.51781	-0.743781	-0.872467	-0.804132	-0.720217	-0.674691	0.245482	0.08832	-0.154202	-0.127815	-0.728846	-0.573275
YDR353W	YDR353W	-1.38542	-0.888822	-1.40905	-0.89209	-0.732599	-0.620998	-0.03773	0.105637	-0.126809	-0.196803	-0.462584	-0.637021
YFL037W	YFL037W	-1.8607	-1.24828	-1.87921	-1.08234	-0.920131	-0.679132	-0.081351	-0.246838	-0.625044	-0.139334	-0.753998	-0.729122
YGL202W	YGL202W	-1.81764	-1.02077	-1.84602	-1.03656	-1.09739	-0.703083	0.405789	-0.115678	-0.547254	-0.570264	-1.1584	-1.02799
YLR354C	YLR354C	-1.45094	-0.656025	-1.44768	-0.717354	-0.950895	-0.788784	-0.230307	-0.268759	-0.437094	-0.285838	-0.909618	-0.735423
YML085C	YML085C	-1.4087	-0.715622	-1.28691	-0.956752	-0.796953	-0.540315	-0.10528	-0.132866	-0.440619	-0.392959	-0.782958	-0.648151
YKL128C	YKL128C	-1.52183	-1.10878	-1.92138	-1.23153	-0.658889	-1.32001	-0.037568	-0.120024	-0.053363	-0.451305	-0.582491	-0.839659
YDL145C	YDL145C	-1.2315	-1.05943	-0.713713	-0.908695	-0.870562	-0.683085	0.158479	0.044681	-0.003284	-0.247421	-0.425821	-0.411405
YOR224C	YOR224C	-1.81994	-1.7359	-1.33641	-1.54507	-1.66759	-1.11756	0.231242	0.123039	-0.387534	-0.320256	-0.23536	-0.343334
YMR079W	YMR079W	-1.49383	-1.21239	-1.56844	-0.906553	-1.04468	-1.06222	0.170141	0.086977	-0.10971	-0.126828	-0.51133	-0.36512
YNL313C	YNL313C	-1.30976	-1.51099	-1.22623	-1.08549	-1.83083	-1.45862	0.007966	-0.396864	-0.258328	-0.354812	-0.541876	-0.434963
YBR061C	YBR061C	-1.6308	-1.05078	-2.88454	-1.12943	-1.12859	-2.30868	-0.1828	-0.757453	-0.290176	-0.121998	-0.158286	-0.685667
YDR361C	YDR361C	-1.2361	-1.55679	-2.88454	-1.48933	-1.24385	-1.55637	-0.02829	-1.07938	-0.532983	-0.759428	-0.158286	-0.287118
YDL219W	YDL219W	-2.3042	-2.05078	-3.35486	-1.61486	-2.95482	-2.3018	-1.58083	-1.73473	-0.695433	-1.83249	0.170595	-0.665629
YDR023W	YDR023W	-1.82688	-0.995371	-1.79698	-0.990007	-1.3955	-1.47493	-0.948723	-0.952041	-0.298424	-0.56705	-0.213355	-0.147512
YOR253W	YOR253W	-2.15364	-1.10933	-2.10693	-1.22367	-1.38136	-2.63883	-1.66572	-0.927378	-0.819365	-0.832491	0.073039	-0.518443
YBR118W	YBR118W	-1.48536	-0.03764	-2.41297	-1.45838	-1.47285	-1.0894	-0.790993	-1.13819	-1.28527	-0.541406	-1.15711	-1.2644
YDL212W	YDL212W	-0.843119	-0.334908	-1.23246	-0.688682	-0.864019	-0.450602	-0.833335	-0.543556	-0.759754	-0.292706	-0.801859	-0.600484
YBR106W	YBR106W	-1.77037	-0.461929	-2.27216	-1.20415	-1.09138	-0.950775	-0.719095	-0.517964	-0.955776	-0.712282	-1.10595	-1.51091
YER009W	YER009W	-2.03519	-0.531151	-2.93701	-1.09478	-1.57467	-1.17911	-0.451365	-0.603028	-0.738053	-0.852304	-1.05707	-0.996132
YDR226W	YDR226W	-2.34419	-1.1329	-3.69875	-1.74431	-1.58468	-1.56008	-1.46899	-1.21781	-1.1606	-1.23546	-1.31238	-1.4164
YPL010W	YPL010W	-2.06927	-1.23963	-3.00175	-0.950653	-1.26408	-1.27975	-1.10491	-0.55123	-1.02558	-1.23073	-0.888299	-1.1451
YDR432W	YDR432W	-2.33554	-0.83273	-1.42886	-1.82543	-1.12316	-1.05387	-0.471258	-0.944057	-0.882029	-0.746647	-0.680477	-0.681558
YGL200C	YGL200C	-2.16778	-0.965732	-1.2875	-1.83483	-1.54627	-0.997405	-0.68637	-1.29262	-1.42377	-0.52176	-1.00195	-1.31145
YCR028C-A	YCR028C-A	-1.48331	-1.25108	-1.70254	-1.0299	-0.931118	-1.11337	-0.962201	-1.13278	-0.730537	-0.672738	-0.648833	-1.14127
YBR088C	YBR088C	-2.5422	-2.82838	-4.37372	-2.61486	-2.00635	-2.33927	-2.06	-2.87847	-2.68163	-1.85458	-1.25443	-2.02408
YDR210W	YDR210W	-3.09064	-2.28107	-4.07041	-2.94638	-2.46178	-2.22379	-2.21732	-2.6092	-2.09453	-1.81281	-1.14368	-2.09085
YAL007C	YAL007C	-2.93143	-2.75406	-3.00002	-2.37473	-2.64909	-2.50258	-1.98435	-2.27052	-1.72877	-1.55122	-1.70544	-1.43522
YBR082C	YBR082C	-2.03394	-1.71374	-1.8439	-1.44133	-1.56378	-1.78648	-1.58214	-1.59183	-1.34264	-0.847909	-0.519065	-1.02881
YCL050C	YCL050C	-1.59532	-1.31381	-1.80083	-1.25229	-1.58956	-1.82831	-1.50117	-1.68227	-0.958156	-0.571459	-0.812432	-0.676392
YBR085W	YBR085W	-2.42973	-2.21823	-2.06629	-1.8039	-2.22282	-2.13237	-1.45638	-1.75745	-1.78259	-0.306422	-1.31425	-1.33442
YDR037W	YDR037W	-1.56858	-1.1276	-2.4828	-1.61486	-1.66089	-1.45789	-0.298227	-0.847898	-0.709215	-0.734439	-0.967306	-0.80745
YFL045C	YFL045C	-2.04457	-1.05488	-2.79055	-1.59265	-2.07905	-1.85884	-0.881014	-1.21846	-1.326	-0.604646	-1.33857	-1.12111
YHR141C	YHR141C	-3.24042	-1.68728	-4.09044	-2.34822	-2.80908	-2.67931	-1.47277	-1.48408	-1.53278	-1.1518	-1.12456	-1.55487
YEL040W	YEL040W	-3.30203	-3.23603	-4.68949	-3.4584	-3.51918	-2.83646	-1.51845	-2.27158	-2.3571	-1.26396	-2.53672	-1.80444
YHL033C	YHL033C	-2.81831	-2.07904	-3.28879	-3.10992	-2.63229	-2.79746	-1.83676	-1.77203	-1.95847	-0.739681	-1.01771	-1.4869
YBL024W	YBL024W	-1.3681	-1.62804	-1.9814	-1.69893	-1.66492	-1.99247	-1.18876	-0.764373	-0.720621	-1.03022	-1.00217	-0.606659
YBL039C	YBL039C	-1.99585	-2.17518	-3.06386	-2.67211	-2.80068	-2.61646	-1.48614	-1.58431	-1.66806	-1.39247	-1.32021	-1.63107
YDL084W	YDL084W	-1.91074	-1.58419	-2.41256	-1.74297	-1.98096	-1.70345	-1.02501	-1.029	-0.82711	-0.936489	-0.750364	-0.705108
YPL160W	YPL160W	-1.64109	-1.60148	-1.84132	-1.76314	-1.77096	-1.46385	-0.911736	-0.788906	-0.695639	-0.859921	-0.824729	-1.02597
YPL094C	YPL094C	-1.26746	-0.93859	-1.38129	-1.35078	-1.25033	-1.31021	-0.800144	-0.940554	-0.386947	-0.74666	-0.532176	-0.823171
YAL038W	YAL038W	-2.08843	-1.31289	-1.73216	-1.68084	-1.57341	-1.39108	-0.225925	-0.748506	-0.860997	-0.290221	-0.871714	-1.15781
YJL191W	YJL191W	-2.40933	-1.30404	-2.44957	-2.00299	-2.03408	-1.56939	-0.574878	-0.539761	-1.08072	-0.973516	-1.1117	-1.4303
YKL080W	YKL080W	-1.48	-0.984544	-1.73225	-1.33374	-1.11712	-1.13338	-0.428419	-0.622524	-0.807684	-0.306422	-1.22757	-0.901464
YGR285C	YGR285C	-1.67586	-1.19806	-1.92771	-1.22326	-1.09984	-1.14748	-0.644643	-0.54083	-0.658928	-0.590463	-0.809897	-0.972504
YJL192C	YJL192C	-1.04489	-1.09658	-1.48133	-1.02676	-0.755751	-0.834837	-0.492022	-0.430643	-0.477076	-0.335379	-0.577178	-0.884847
YDR144C	YDR144C	-1.77188	-1.55823	-2.74165	-2.82691	-1.94825	-2.02402	-1.65792	-1.59617	-2.02558	-1.20813	-1.97135	-1.71521
YER087C-B	YER087C-B	-1.51043	-1.21163	-2.29958	-1.66797	-1.27199	-1.71309	-1.0749	-1.09135	-1.57801	-1.06727	-1.32579	-1.38352
YLR429W	YLR429W	-1.15718	-1.10863	-1.60047	-1.41456	-1.18693	-1.48173	-1.17737	-0.681622	-0.916506	-1.05058	-0.941331	-0.823717
YHR208W	YHR208W	-2.91821	-2.27163	-2.60443	-2.53973	-2.09565	-2.25285	-1.88675	-1.41707	-1.86778	-1.95454	-2.51141	-2.15971
YHR108W	YHR108W	-0.963667	-0.8739	-1.24228	-0.93679	-0.912048	-0.919851	-0.617428	-1.02983	-0.654023	-0.587573	-0.850448	-0.846545
YOR332W	YOR332W	-1.89472	-1.60907	-2.57642	-1.43044	-1.69344	-2.0108	-1.10491	-0.927378	-1.81882	-1.16082	-1.30334	-0.999315
YBR015C	YBR015C	-0.667119	-1.18662	-0.959778	-0.717298	-0.987851	-0.963428	-0.405991	-0.704237	-0.74748	-0.22842	-0.796428	-0.824686
YBR127C	YBR127C	-1.2299	-0.840371	-1.09959	-1.11082	-1.14689	-0.967642	-0.515029	-0.871525	-0.659809	-0.295323	-0.844158	-0.828449
YDL095W	YDL095W	-1.51172	-1.49035	-1.2825	-1.5616	-1.65907	-1.18959	-0.596966	-1.05985	-1.05612	-0.515415	-0.964485	-1.04269
YER118C	YER118C	-1.54846	-2.02494	-1.55172	-1.69148	-1.71119	-1.30559	-0.538634	-1.27315	-1.10739	-0.368041	-1.24444	-1.04745
YAL023C	YAL023C	-1.64328	-1.77784	-1.32755	-1.74039	-1.52765	-1.01171	-0.792733	-1.10879	-1.41581	-0.665001	-1.54198	-1.19728
YJR143C	YJR143C	-1.0857	-1.40956	-1.12881	-1.30576	-1.47589	-0.918199	-0.543538	-0.7494	-1.22857	-0.474597	-1.31782	-1.05752
YGL016W	YGL016W	-1.2122	-1.429	-1.36717	-1.9559	-1.93824	-1.35838	-1.00676	-1.09088	-1.37933	-0.919724	-1.26048	-0.864175
YDR518W	YDR518W	-1.52646	-0.965047	-1.42157	-1.68264	-1.79863	-1.44257	-1.12326	-1.41281	-1.49456	-0.567681	-1.34361	-0.958988
YER055C	YER055C	-2.30906	-1.73455	-1.75227	-2.86784	-3.05724	-2.02656	-1.61814	-1.81867	-1.9709	-0.633151	-1.55366	-1.58759
YOR254C	YOR254C	-1.27087	-1.08971	-0.96442	-1.70363	-1.47577	-1.50199	-1.06505	-1.23298	-0.894577	-0.510989	-0.768088	-0.859605
YPL106C	YPL106C	-1.41898	-0.923009	-1.36546	-1.71502	-1.66023	-1.64591	-1.03537	-0.826243	-0.903448	-0.740454	-0.899192	-0.908222
YLR367W	YLR367W	-2.1621	-1.7833	-2.0074	-2.44821	-1.61214	-1.77128	-1.11135	-0.889243	-1.17946	-0.721296	-0.896796	-0.640755
YBR011C	YBR011C	-2.40967	-1.72277	-1.92375	-1.19887	-1.20399	-1.30019	-0.867474	-1.28142	-1.33271	-0.396717	-1.1836	-1.15978
YML124C	YML124C	-2.13914	-1.14389	-2.14441	-1.40206	-1.08661	-1.08293	-0.771015	-1.35949	-1.10523	-0.714925	-1.15678	-1.54226
YER043C	YER043C	-0.888988	-0.773857	-1.26419	-0.583748	-0.722007	-0.517702	-0.296397	-0.684914	-0.897362	-0.371884	-0.871505	-0.808941
YMR307W	YMR307W	-1.45643	-1.36828	-2.06861	-1.21043	-1.16836	-0.773786	-0.471051	-0.744882	-1.18755	-0.565923	-1.2441	-0.97041
YBR252W	YBR252W	-3.57048	-3.20832	-2.10693	-1.79543	-1.75154	-2.01387	-0.876287	-1.18677	-1.74606	-1.0047	-1.15133	-1.38227
YFL010C	YFL010C	-3.455	-3.04751	-3.00923	-1.8402	-1.64374	-1.3704	-0.881449	-0.782116	-1.04789	-0.852304	-0.910325	-1.68673
YEL001C	YEL001C	-2.12028	-1.82113	-1.97604	-1.17794	-1.50714	-0.829242	-0.660023	-0.554901	-0.878524	-0.585398	-1.03675	-0.982263
YJL158C	YJL158C	-2.61208	-2.3591	-2.23346	-1.91484	-1.97436	-1.26783	-0.542648	-1.05508	-1.41342	-0.966557	-1.30235	-1.5722
YMR123W	YMR123W	-2.17156	-2.09928	-2.42886	-1.44821	-1.74202	-0.659893	-0.589005	-1.21117	-0.972142	-0.481894	-0.478908	-1.03383
YDL166C	YDL166C	-1.71533	-1.52026	-2.91429	-1.18046	-1.35536	-1.87587	-1.18029	-2.34242	-0.83363	-0.717848	-0.280969	-1.02408
YBR084W	YBR084W	-0.892318	-1.04892	-1.46839	-0.507377	-0.780451	-0.83467	-0.231382	-0.595352	-0.324674	-0.416401	-0.502992	-0.367022
YHR144C	YHR144C	-2.67971	-2.80977	-3.73142	-1.26694	-1.46071	-2.5594	-1.33085	-1.66434	-0.851552	-0.443926	-0.625265	-1.13512
YKL216W	YKL216W	-1.39698	-1.7361	-1.76228	-1.17467	-1.29862	-1.59613	-0.562998	-1.08823	-0.615458	-0.378625	-0.478908	-0.69775
YGR078C	YGR078C	-1.54478	-2.20278	-2.20647	-0.833502	-1.07178	-1.26686	-0.428828	-1.45789	-0.618891	-0.854585	-0.329332	-0.766286
YER156C	YER156C	-1.50527	-1.59404	-2.18018	-1.24468	-1.74281	-1.1587	-0.770492	-1.08526	-0.831495	0.055707	-0.632074	-0.935132
YLR447C	YLR447C	-1.10235	-1.15356	-1.93545	-0.687891	-1.62467	-1.30249	-0.414181	-1.07382	-0.657908	0.104496	-0.106536	-0.784829
YOL139C	YOL139C	-1.07163	-0.971393	-1.69717	-0.692341	-1.24138	-1.27795	-0.417601	-0.659389	-0.666771	-0.109153	-0.373726	-0.568404
YNL261W	YNL261W	-1.38015	-1.23486	-2.02447	-1.34356	-0.764684	-1.74735	-0.863903	-1.12002	-1.10489	0.008126	-0.106939	-0.720077
YLR208W	YLR208W	-0.949055	-1.22707	-1.2875	-0.887115	-1.43368	-1.19522	-0.565186	-1.31403	-1.00837	-0.832491	-0.846479	-1.28712
YJL008C	YJL008C	-0.896938	-1.26335	-1.39761	-1.47673	-0.999358	-1.02787	-0.39516	-0.348568	-0.191005	-0.86847	-0.313252	-0.566094
YJL080C	YJL080C	-1.21604	-1.08784	-1.22062	-1.08714	-1.1963	-0.815845	-0.122859	-0.117172	-0.184615	-0.495809	-0.865545	-0.578928
YJL111W	YJL111W	-1.32157	-1.0011	-1.3337	-1.25914	-1.2787	-1.32065	-0.520806	-0.383893	-0.329946	-0.850743	-0.798101	-0.606736
YDR346C	YDR346C	-1.02424	-1.29935	-1.06064	-0.988742	-0.992254	-1.19498	-0.924063	-0.740175	-0.315409	-1.16965	-0.174054	-0.320032
YGL105W	YGL105W	-1.56798	-1.65412	-1.58953	-1.31369	-1.54312	-1.44214	-1.2195	-0.684169	-0.316172	-0.846823	-0.172671	-0.86854
YKL196C	YKL196C	-0.946929	-1.25526	-1.01072	-0.543477	-0.777284	-0.752488	-0.877905	-0.80305	-0.142651	-1.00781	-0.345221	-0.626206
YDR189W	YDR189W	-0.823298	-0.641569	-0.613892	-0.685251	-1.14386	-1.2352	-0.849953	-0.703414	-0.20644	-1.07137	-0.696006	-0.918473
YHR149C	YHR149C	-0.927634	-1.36783	-1.38933	-0.752365	-1.55024	-1.41971	-1.29132	-0.833664	-0.845643	-1.60045	-0.666773	-1.26475
YDR238C	YDR238C	-1.14742	-1.01262	-1.19381	-0.900351	-1.1016	-0.748595	-0.950737	-0.528551	-0.444948	-0.860873	-0.521583	-0.861273
YKR001C	YKR001C	-1.00164	-0.851642	-0.769062	-0.799894	-0.790435	-0.828309	-0.777284	-0.891973	-0.292546	-1.12962	-0.556523	-0.67511
YOR326W	YOR326W	-2.10086	-1.73839	-1.69189	-1.75616	-1.89984	-2.0126	-1.84969	-1.68442	-1.09283	-1.6897	-1.45534	-1.70974
YNL016W	YNL016W	-1.15011	-0.965047	-0.948867	-0.91637	-1.39155	-1.0802	-0.867216	-0.757453	-0.472155	-1.04227	-0.438615	-0.822065
YOR198C	YOR198C	-1.2143	-1.0458	-1.38447	-0.943859	-1.22657	-1.6495	-1.24478	-1.09831	-0.681009	-1.47848	-0.457847	-1.18215
YMR012W	YMR012W	-1.03911	-0.56974	-0.72627	-1.28507	-1.20904	-0.7767	-0.944767	-0.699968	-0.517606	-1.15304	-0.673604	-1.01201
YNL049C	YNL049C	-0.93025	-0.986374	-0.673279	-0.729033	-1.11986	-1.12191	-0.718435	-0.557805	-0.410669	-0.554158	-0.953119	-0.775507
YBR025C	YBR025C	-1.20751	-0.406825	-1.58744	-1.83037	-2.00664	-1.87063	-0.91447	-0.879398	-0.896938	-0.317046	-0.705876	-0.626764
YDL055C	YDL055C	-1.7113	-0.958771	-2.71919	-1.98733	-2.32	-2.44089	-1.7607	-1.98789	-1.79871	-0.585398	-0.792111	-0.872808
YHR063C	YHR063C	-1.3042	-0.746266	-2.65125	-1.66217	-1.82193	-1.47533	-1.83881	-1.05513	-0.705875	-1.33868	-0.602897	-0.752781
YNL064C	YNL064C	-1.11105	-0.838837	-1.93545	-1.90299	-1.99673	-1.99638	-1.43797	-1.06065	-0.644807	-1.14672	-0.490422	-0.360049
YNL062C	YNL062C	-1.13577	-1.15769	-1.98664	-1.44944	-1.42991	-1.63883	-1.15115	-0.399749	-0.478687	-0.45895	-0.566371	-0.398149
YAR002W	YAR002W	-0.757709	-2.02494	-2.39233	-2.43044	-1.38421	-1.23874	-1.29132	-1.61926	-1.02558	-0.810958	-0.180717	-0.87208
YLL035W	YLL035W	-0.744477	-1.28677	-1.23031	-1.29293	-1.04383	-0.806558	-0.833119	-0.839916	-0.292468	-0.389303	-0.566371	-0.47519
YDL167C	YDL167C	-1.26854	-1.88572	-1.9959	-1.45482	-0.889473	-1.52437	-1.20018	-0.680585	-0.645222	-0.476126	-0.038742	-0.149614
YPL198W	YPL198W	-2.27556	-3.49135	-2.73629	-2.75237	-1.69563	-1.97273	-1.46886	-0.858991	-1.19901	-0.588102	-0.718374	-0.461147
YPL273W	YPL273W	-2.35025	-2.68821	-3.8294	-2.68525	-1.64316	-2.18772	-1.73611	-1.18067	-1.09588	-0.144345	-1.11606	-0.726403
YGL050W	YGL050W	-2.00163	-0.598265	-2.04553	-1.18602	-1.84346	-1.47533	-0.443327	-0.720928	-0.542943	-0.417454	-0.151334	0.227456
YIL051C	YIL051C	-1.81436	-0.869567	-2.22703	-1.97217	-1.97999	-1.75974	-0.212927	-0.832874	-0.963129	-0.393839	-0.960583	-0.353642
YDL191W	YDL191W	-3.69093	-0.766829	-4.64387	-1.98164	-2.14747	-1.86993	-0.749431	-0.789875	-0.765743	-0.775729	-0.846181	-0.57252
YGR085C	YGR085C	-3.34181	-1.58129	-5.38306	-1.95425	-2.92146	-2.4035	-1.42779	-1.30494	-0.756573	-0.408192	-0.301165	-0.598157
YOR167C	YOR167C	-2.92949	-0.921625	-4.03703	-1.41632	-2.49435	-1.37266	-0.451667	-0.743437	-0.777184	-0.254981	0.018592	-0.680836
YHR021C	YHR021C	-2.26166	-1.33785	-3.35885	-2.97208	-2.1151	-1.44763	-0.61224	-0.155368	-0.707134	-0.624912	-0.584179	-1.05943
YHR179W	YHR179W	-1.57094	-0.915796	-2.05999	-1.00565	-1.23103	-1.0022	-0.027097	-0.351405	-0.484312	0.300689	-0.231711	-0.484678
YER165W	YER165W	-1.16434	-0.934308	-1.54998	-0.971006	-0.991273	-0.676899	0.176687	-0.23175	-0.386166	-0.013469	-0.527764	-0.575888
YHR064C	YHR064C	-1.79241	-0.92277	-2.07855	-1.29293	-1.64565	-0.892922	0.004566	-0.45896	-0.532355	-0.135852	-0.660867	-0.744683
YCR031C	YCR031C	-3.0264	-1.55012	-3.23951	-2.4544	-1.96924	-1.60159	-0.133309	-0.151274	-0.481241	0.008756	-0.327094	-0.616425
YDL061C	YDL061C	-2.75707	-1.68173	-3.1417	-2.23995	-1.98396	-1.3789	-0.427539	-0.366949	-0.425579	-0.236743	-0.329683	-0.419394
YDL130W	YDL130W	-2.50799	-1.48031	-3.39668	-2.04207	-2.29464	-1.35143	-0.073844	-0.240186	-0.579575	-0.111277	-0.679724	-0.864139
YKR059W	YKR059W	-1.74797	-1.09563	-2.3309	-1.40632	-1.50311	-1.16481	0.10002	-0.178834	-0.358169	0.104538	-0.445391	-0.685312
YHR203C	YHR203C	-2.67138	-1.67502	-3.29676	-2.24814	-2.14416	-1.67061	-0.2453	-0.362343	-0.639888	-0.060522	-0.861458	-1.06308
YMR116C	YMR116C	-3.88059	-1.78634	-4.47553	-3.08967	-2.62524	-1.74689	-0.21909	-0.276306	-0.927903	-0.3685	-1.04102	-1.07509
YHR174W	YHR174W	-3.09385	-1.0741	-3.09788	-2.37631	-2.05463	-1.35376	-0.04286	-0.35664	-0.751056	0.204281	-0.575107	-0.900708
YOL039W	YOL039W	-2.82219	-1.20337	-2.85189	-2.61486	-2.52151	-1.51893	-0.019467	-0.066592	-0.514795	0.055598	-0.656828	-0.7814
YKL081W	YKL081W	-1.74551	-1.1207	-1.99749	-1.98002	-1.60426	-1.14415	0.2118	-0.166427	-0.243953	-0.100418	-0.630079	-0.346472
YLR029C	YLR029C	-3.04228	-1.85264	-3.85417	-2.15168	-1.86369	-1.79109	-0.388078	-0.190101	-0.241578	-0.522047	-0.336952	-0.766067
YLR075W	YLR075W	-2.59267	-0.896041	-3.01026	-1.61486	-1.48701	-1.39977	-0.110657	-0.190413	-0.437576	-0.325453	-0.220984	-1.1262
YHL015W	YHL015W	-3.58847	-1.81272	-4.09183	-2.0667	-2.24371	-2.28716	-0.955923	-0.800098	-0.775664	-0.391996	-0.384062	-0.277087
YGR148C	YGR148C	-2.91492	-1.63951	-4.05839	-2.25977	-2.89593	-2.16441	-2.08076	-1.01227	-0.772159	-1.17958	-0.486644	-0.688858
YDL192W	YDL192W	-2.69491	-1.54892	-3.23622	-1.88045	-2.16655	-1.82997	-1.50758	-1.33144	-0.996277	-0.912563	-0.622514	-0.566018
YLR287C-A	YLR287C-A	-2.17098	-1.53081	-3.14388	-1.76667	-1.79134	-1.61512	-1.1448	-1.11519	-0.680613	-0.717096	-0.265676	-0.904
YLR150W	YLR150W	-2.65016	-1.50584	-2.91164	-2.406	-2.27622	-1.82991	-1.45656	-1.09315	-0.790967	-1.02804	-0.470344	-1.35395
YBL087C	YBL087C	-3.29742	-1.45866	-3.18393	-2.40687	-2.53347	-1.9319	-0.626095	-0.78515	-0.85981	-0.119978	-0.712473	-1.04225
YFR031C-A	YFR031C-A	-2.55436	-1.20881	-3.16656	-2.62059	-2.59586	-2.08949	-0.462174	-0.649164	-0.702234	-0.223506	-0.946817	-0.766364
YGL148W	YGL148W	-2.13914	-1.25024	-2.38987	-2.23779	-1.90375	-1.63169	-0.235204	-0.537564	-0.628835	-0.380443	-0.677037	-1.02758
YJR145C	YJR145C	-2.8512	-1.67354	-3.66068	-3.26037	-2.79043	-2.20154	-0.805898	-0.845213	-1.02803	-0.701196	-1.17831	-1.59883
YIL018W	YIL018W	-3.16886	-1.2076	-3.55282	-3.28897	-2.52669	-2.00313	-0.546581	-0.74058	-1.02082	-0.544116	-1.37788	-1.22606
YPL220W	YPL220W	-2.05764	-1.06989	-2.81965	-2.67869	-1.94032	-1.49378	-0.334393	-0.390877	-0.576567	-0.362598	-0.880752	-0.568138
YEL054C	YEL054C	-3.29736	-2.47211	-3.72432	-3.40146	-2.94032	-2.0757	-0.921101	-0.396283	-0.404093	-0.605576	-1.12017	-0.875027
YKL180W	YKL180W	-3.22207	-2.44154	-3.28493	-3.077	-2.99825	-2.3294	-0.69897	-0.809775	-0.647272	-0.447978	-0.766583	-0.865794
YGR214W	YGR214W	-2.5401	-1.48179	-2.40182	-2.30965	-2.18145	-1.69797	-0.279034	-0.526265	-0.666663	-0.123435	-0.822562	-0.899175
YLR048W	YLR048W	-2.68925	-1.62026	-2.89465	-2.69738	-2.37455	-2.10895	-0.394941	-0.305777	-0.585422	-0.447099	-1.03918	-0.903927
YNL069C	YNL069C	-3.22826	-2.04752	-3.46638	-3.194	-2.64357	-2.27342	-0.586673	-0.629333	-1.02978	-0.689969	-1.22721	-0.636082
YER131W	YER131W	-3.44249	-2.98212	-4.10091	-3.81963	-3.07915	-2.66437	-1.36137	-1.15428	-1.22331	-0.623772	-0.669947	-0.749984
YBR048W	YBR048W	-3.40089	-2.21207	-3.53911	-2.54313	-2.72265	-2.18315	-0.988084	-0.890305	-1.17187	-0.509047	-1.1811	-0.924422
YMR143W	YMR143W	-3.36066	-2.86825	-3.70459	-2.46977	-2.63899	-2.23685	-0.98784	-0.922235	-1.01684	-0.463504	-0.9755	-0.632476
YLR448W	YLR448W	-3.82655	-2.37014	-3.39715	-3.02528	-2.95704	-2.83542	-1.28026	-1.10474	-1.0536	-0.798764	-0.992297	-1.13572
YBL072C	YBL072C	-3.27	-1.35529	-3.98313	-3.20941	-2.62318	-1.80066	-0.959298	-1.27885	-1.07876	-0.840624	-0.820014	-1.29901
YGL123W	YGL123W	-3.12231	-1.33721	-4.30224	-3.07269	-2.71483	-2.38641	-0.832154	-0.798944	-1.15503	-0.554056	-1.15681	-1.34651
YOL120C	YOL120C	-3.30144	-1.11388	-3.97662	-3.18812	-2.62673	-2.30681	-1.1284	-1.06142	-1.17619	-0.723678	-1.12025	-1.19761
YBR181C	YBR181C	-2.48706	-1.15993	-3.74481	-2.37736	-2.26455	-1.84591	-1.36784	-1.44195	-0.908033	-0.728197	-0.734971	-1.30497
YDR450W	YDR450W	-3.40439	-1.71198	-4.3108	-2.90911	-2.90926	-2.46374	-1.94822	-1.91489	-1.41739	-1.12509	-1.06887	-1.51672
YDL075W	YDL075W	-3.33876	-1.80977	-4.36801	-3.18966	-2.64076	-2.54141	-1.93417	-1.62672	-1.1855	-1.12819	-0.479783	-1.16847
YHR010W	YHR010W	-2.7371	-1.59396	-4.09299	-2.85293	-2.53064	-2.16468	-1.34533	-1.3269	-1.02752	-1.06696	-0.649005	-1.18595
YBL092W	YBL092W	-3.16812	-1.6198	-3.79913	-2.53625	-2.30557	-2.30352	-1.36158	-1.33809	-1.1814	-0.623555	-0.666676	-1.36871
YOL127W	YOL127W	-3.38015	-1.62272	-4.14982	-2.3936	-2.41949	-2.18402	-1.43346	-1.10739	-1.07041	-0.881182	-0.977617	-1.29195
YPL079W	YPL079W	-3.09031	-1.84844	-4.15452	-2.62161	-2.36723	-2.0235	-1.20794	-1.57421	-1.24581	-0.627608	-1.03858	-1.33594
YER074W	YER074W	-3.53056	-1.4143	-4.7941	-2.93197	-2.64776	-2.23456	-1.21765	-1.2656	-1.19213	-0.724494	-0.676364	-1.14487
YDR447C	YDR447C	-3.41065	-1.49669	-4.89433	-3.12812	-3.05347	-2.39585	-1.73652	-1.41801	-1.12118	-0.861004	-1.02405	-1.09058
YGL031C	YGL031C	-3.39813	-1.34073	-4.36632	-2.53394	-2.56146	-2.36384	-1.53345	-1.11937	-0.850301	-0.765677	-0.709206	-0.67441
YMR142C	YMR142C	-3.55778	-1.66465	-4.52385	-2.85871	-2.88286	-2.64726	-1.44225	-1.29078	-1.1465	-0.850304	-0.712689	-1.10888
YGL147C	YGL147C	-3.608	-1.21722	-5.93221	-3.84193	-3.73452	-2.83108	-1.94652	-1.4805	-1.79624	-0.940198	-1.22476	-1.68186
YGR118W	YGR118W	-2.80191	-0.92188	-3.99446	-2.48096	-2.4938	-1.99397	-1.08487	-0.86906	-1.16583	-0.583293	-0.824833	-1.16125
YPR132W	YPR132W	-2.95073	-1.41459	-4.71991	-3.16287	-3.03418	-2.34885	-1.38489	-1.38157	-1.27968	-0.977434	-1.14469	-1.42717
YPR102C	YPR102C	-3.39501	-1.09125	-4.83304	-3.46686	-3.03247	-2.40083	-1.83509	-1.59499	-1.43293	-0.719814	-1.02003	-1.06472
YML024W	YML024W	-2.56806	-1.29994	-3.81605	-2.8456	-2.49002	-2.28881	-1.02087	-1.28451	-1.43009	-0.774467	-0.940767	-1.2035
YNL162W	YNL162W	-2.96945	-1.27531	-4.25291	-2.22455	-2.74707	-2.51227	-1.31517	-1.22436	-1.10969	-0.58306	-0.472395	-1.17235
YBL027W	YBL027W	-2.60167	-1.8289	-4.11009	-2.27429	-2.45583	-2.43106	-1.23803	-1.24869	-1.11519	-0.820686	-0.798448	-1.24183
YDR025W	YDR025W	-2.86176	-1.816	-3.81901	-2.62224	-2.78969	-2.57932	-0.795797	-0.966314	-1.2951	-0.455733	-1.1033	-1.24174
YBR189W	YBR189W	-3.53227	-2.19321	-4.736	-3.01722	-3.19433	-2.7852	-1.45487	-1.46462	-1.49314	-0.877918	-1.27565	-1.09952
YGL076C	YGL076C	-2.96511	-2.08446	-3.99358	-2.89409	-2.84336	-2.12239	-1.03042	-1.03251	-1.13822	-0.656991	-1.13482	-1.16826
YJL190C	YJL190C	-3.64111	-2.04322	-5.09562	-3.40089	-3.43228	-2.89318	-1.31104	-1.33411	-1.33729	-1.02653	-1.2455	-1.50678
YJR123W	YJR123W	-3.04357	-1.57284	-3.98918	-2.87621	-2.74949	-2.34728	-0.963353	-1.03327	-1.14886	-0.73706	-1.27283	-1.42022
YMR242C	YMR242C	-3.06307	-2.0391	-3.73532	-2.88626	-2.7463	-2.5338	-0.835171	-1.4287	-1.316	-0.696468	-1.19833	-1.22512
YBR191W	YBR191W	-3.63476	-2.56144	-4.13796	-2.62841	-2.65041	-2.3855	-1.08187	-1.15718	-1.09117	-1.02722	-0.982996	-1.36236
YML026C	YML026C	-3.12959	-2.37824	-4.13894	-2.84933	-2.66211	-2.48935	-1.37603	-1.45846	-1.0719	-0.808188	-0.797377	-1.17453
YML063W	YML063W	-2.99503	-2.54481	-3.81219	-2.51665	-2.40137	-2.30629	-1.29322	-1.07513	-1.11409	-0.883612	-0.883206	-1.09034
YOR293W	YOR293W	-3.17936	-2.14744	-3.97998	-2.44	-2.65843	-2.65712	-1.13333	-1.42676	-1.06426	-0.750843	-0.80917	-1.32248
YDR471W	YDR471W	-2.9082	-2.11498	-4.31338	-3.0414	-2.61783	-2.23989	-0.595221	-0.776819	-0.840578	-0.314141	-0.599458	-0.788442
YDL083C	YDL083C	-3.09887	-1.88616	-4.52581	-2.95736	-2.46599	-2.46891	-0.861805	-0.958472	-1.1323	-0.438996	-0.937209	-1.1688
YER102W	YER102W	-3.41598	-2.22043	-4.11053	-2.86368	-2.37458	-2.39372	-0.805328	-0.939897	-0.782666	-0.250414	-0.970268	-0.815338
YIL069C	YIL069C	-2.98789	-1.99831	-4.04312	-2.44318	-2.47474	-2.3304	-0.904541	-0.678106	-0.645328	-0.376278	-0.848373	-0.995208
YIL133C	YIL133C	-2.601	-2.00469	-3.59997	-2.46286	-2.25761	-2.14883	-0.657766	-0.5927	-0.797371	-0.380227	-1.16098	-0.581565
YER117W	YER117W	-3.31025	-1.83445	-4.04609	-2.58203	-2.25438	-1.9314	-1.11512	-0.828731	-1.02868	-0.31811	-0.850948	-1.03931
YOL040C	YOL040C	-3.57766	-2.00958	-3.82959	-2.7086	-2.3134	-2.09073	-0.707055	-0.863511	-1.10156	-0.445509	-1.10925	-0.935452
YML073C	YML073C	-3.24882	-2.0203	-4.17106	-3.40788	-2.64142	-2.5035	-1.10406	-0.981089	-0.981996	-0.4971	-1.03325	-0.757718
YER056C-A	YER056C-A	-3.30489	-1.52534	-4.01862	-2.88987	-2.34956	-2.26332	-1.29848	-0.917856	-1.09502	-0.31934	-0.425015	-0.737901
YLR185W	YLR185W	-3.34109	-1.89798	-4.28962	-3.02668	-2.68831	-2.26561	-1.22432	-1.14591	-0.955424	-0.449498	-0.582518	-0.637546
YFR032C-A	YFR032C-A	-3.53577	-2.04283	-3.69634	-2.89676	-2.27314	-2.66337	-0.92268	-0.8601	-0.953404	-0.725354	-0.235981	-0.785687
YGL189C	YGL189C	-3.24486	-1.73602	-3.72766	-2.53852	-2.5154	-2.17205	-0.886837	-1.00997	-1.02533	-0.590775	-0.274101	-0.909046
YJL177W	YJL177W	-3.58499	-1.86782	-3.74398	-2.42355	-2.62773	-2.55858	-1.04811	-0.9598	-0.891376	-0.610402	-0.49537	-0.806106
YLR441C	YLR441C	-3.18593	-1.79371	-3.72803	-2.32669	-2.34121	-2.3999	-1.02384	-0.911664	-0.702919	-0.653124	-0.369378	-0.354024
YMR230W	YMR230W	-3.16783	-1.70655	-3.91032	-3.17313	-2.6137	-2.68323	-1.25164	-1.19399	-0.818916	-0.786561	-0.525414	-0.908356
YNL302C	YNL302C	-3.589	-1.74102	-4.20454	-3.29079	-3.39448	-2.5039	-1.19358	-1.0583	-1.17817	-0.707237	-0.710305	-1.19785
YOL121C	YOL121C	-3.01851	-1.73577	-3.74865	-2.52361	-2.61421	-1.9559	-1.03146	-0.551073	-0.811321	-0.673935	-0.598301	-1.0387
YDR418W	YDR418W	-3.55275	-2.21823	-4.63049	-2.57834	-2.42619	-2.56806	-1.16074	-0.534403	-0.827149	-0.77389	-0.797587	-0.902918
YOR312C	YOR312C	-3.40644	-2.00867	-4.55748	-2.31054	-2.27423	-2.2728	-0.823032	-1.05522	-0.856328	-0.741135	-0.709329	-0.885685
YKR094C	YKR094C	-3.48018	-1.73481	-3.98794	-2.26541	-2.32561	-2.66216	-1.13422	-0.691353	-0.7761	-0.627833	-0.981408	-1.05807
YGR034W	YGR034W	-3.52833	-1.67489	-5.44143	-2.6913	-2.88065	-2.65213	-1.39398	-0.934184	-1.21216	-0.31206	-0.789322	-0.971058
YLR167W	YLR167W	-3.54509	-1.64218	-5.05137	-2.44334	-2.72467	-2.20317	-1.17357	-1.03397	-1.19634	-0.36636	-0.975986	-1.15103
YIL148W	YIL148W	-3.33562	-1.42787	-4.37779	-2.85078	-2.5237	-2.07572	-0.70148	-0.697282	-1.01154	-0.623336	-0.721257	-1.16609
YKL006W	YKL006W	-3.26762	-1.8739	-4.45777	-2.59274	-2.63776	-2.10515	-0.776016	-0.755735	-0.956544	-0.321286	-0.514976	-0.959885
YOR369C	YOR369C	-2.71522	-1.22963	-3.70852	-2.15901	-2.29123	-1.53104	-0.494361	-0.433039	-0.661712	-0.048923	-0.33868	-0.736786
YJL136C	YJL136C	-3.21887	-2.06019	-4.29559	-2.15543	-2.80491	-2.49875	-1.28778	-1.34787	-1.16389	-0.341491	-0.91833	-0.620186
YBR084C-A	YBR084C-A	-2.35137	-1.93801	-3.41866	-2.47546	-2.67037	-2.18651	-1.29566	-1.34111	-0.996444	-0.445275	-0.721133	-0.757974
YHL001W	YHL001W	-2.5866	-1.55516	-3.29053	-2.15505	-2.37084	-2.05258	-0.408138	-1.03584	-0.494736	-0.365516	-0.508388	-0.746009
YDL082W	YDL082W	-2.97531	-2.29002	-3.60067	-2.7906	-3.24774	-2.46615	-0.794589	-1.29136	-0.672967	-0.546633	-0.511569	-0.731256
YOR234C	YOR234C	-2.72298	-2.11546	-3.69634	-2.51756	-2.73243	-2.34075	-1.02146	-1.0548	-0.884152	-0.226111	-0.287422	-0.413875
YOL097C	YOL097C	-1.7353	-1.54168	-2.25503	-1.24915	-1.57149	-1.31211	-0.443327	-0.497302	-0.574538	-0.179639	-0.281394	-0.545946
YPR187W	YPR187W	-1.99287	-1.67227	-2.6919	-1.54591	-2.08857	-1.63042	-0.608515	-0.694932	-0.845009	-0.435156	-0.320615	-0.6058
YLR333C	YLR333C	-2.63748	-2.00059	-3.6275	-2.29722	-2.64284	-2.84177	-0.69602	-1.01582	-1.13982	-0.319896	-0.868641	-0.954249
YNL096C	YNL096C	-2.54541	-1.74169	-3.89875	-2.50593	-1.98204	-2.46699	-0.836422	-0.653618	-0.53649	-0.450593	-0.57577	-0.691813
YLL045C	YLL045C	-3.25694	-2.18744	-3.92569	-3.57569	-2.7137	-2.36221	-1.16148	-1.40496	-1.48369	-0.507396	-1.25362	-1.46264
YNL067W	YNL067W	-2.61382	-1.36988	-3.24209	-1.84572	-1.99298	-1.76221	-0.593151	-1.31695	-1.02664	0.119447	-0.609927	-0.909612
YGL030W	YGL030W	-2.84084	-0.999106	-4.43221	-2.19554	-2.58259	-1.98842	-0.508851	-0.396158	-0.730217	0.040969	-0.550126	-0.409429
YKR057W	YKR057W	-3.08392	-0.691631	-4.89834	-2.25641	-2.17106	-2.3557	-0.825943	-0.698291	-0.85132	-0.211388	-0.607594	-0.868347
YLR264W	YLR264W	-3.17955	-0.366163	-4.89483	-2.26694	-2.26981	-2.54216	-0.939561	-1.12669	-1.12821	0.017194	-0.760194	-0.215564
YKL056C	YKL056C	-1.43952	-0.250184	-2.26483	-1.389	-1.31599	-0.929395	-0.265704	-0.541848	-0.831236	-0.154142	-0.571527	-0.934692
YGL135W	YGL135W	-2.67381	-0.775192	-3.73722	-2.34155	-1.86907	-1.65042	-0.754789	-0.817927	-1.01222	-0.073913	-0.919024	-0.500986
YJR047C	YJR047C	-2.44391	-0.922945	-3.35668	-2.16641	-2.14266	-1.48862	-0.708676	-1.30761	-1.46168	-0.318855	-0.783159	-0.981079
YIL052C	YIL052C	-2.68292	-0.983974	-4.67577	-3.15091	-2.64067	-1.88414	-1.03483	-1.45204	-1.20854	-0.645008	-0.402872	-0.942289
YOR096W	YOR096W	-3.35459	-0.626925	-4.95993	-3.12793	-2.5189	-2.28898	-1.46001	-1.41842	-1.60339	-0.731569	-1.06282	-1.29203
YDR064W	YDR064W	-3.51065	-0.863838	-4.96279	-2.71871	-3.02729	-2.20767	-0.826992	-0.818654	-1.10407	-0.655871	-0.896962	-1.27151
YPL090C	YPL090C	-3.06875	-0.641155	-4.56636	-2.29293	-3.07544	-2.42433	-1.05119	-0.83021	-0.753429	-0.648891	-0.548777	-1.38198
YNL178W	YNL178W	-2.90869	-0.759729	-4.38355	-3.09225	-2.58781	-2.07771	-0.656513	-0.767954	-0.913016	-0.205562	-0.762377	-1.2491
YHR193C	YHR193C	-2.24187	-1.38357	-2.46539	-1.08678	-1.5363	-1.68439	-1.03728	-1.21473	-0.863289	-0.335401	-0.613505	-0.852042
YDR500C	YDR500C	-3.34809	-1.81128	-3.81588	-1.50069	-1.89209	-1.79004	-0.952118	-1.8046	-0.923433	-0.744138	-0.810909	-1.33564
YLR192C	YLR192C	-2.10699	-1.40281	-2.50686	-0.946376	-1.58734	-1.45022	-0.550491	-1.08564	-0.689097	-0.629998	-0.273175	-1.10425
YGR027C	YGR027C	-2.83844	-1.83277	-3.4911	-1.90523	-1.98282	-1.51359	-0.925659	-1.26315	-1.09581	-0.529483	-0.873426	-1.36278
YPL037C	YPL037C	-2.43386	-1.12635	-3.05491	-1.34604	-1.81075	-1.09011	-0.905571	-1.00708	-1.05121	-0.423766	-0.521977	-1.12424
YKR043C	YKR043C	-2.36252	-1.45753	-1.94187	-1.40368	-1.61002	-1.32488	-0.806499	-0.804675	-0.567177	-0.255884	-0.495982	-1.17634
YCR043C	YCR043C	-1.74199	-0.618826	-2.87247	-1.6776	-1.42165	-1.37991	-0.519949	-1.13383	-0.424678	-0.143693	-0.135032	-0.188714
YNL301C	YNL301C	-2.37801	-1.32434	-3.01916	-1.90937	-2.12056	-1.86122	-0.265286	-1.05493	-0.984586	0.356698	-0.153447	-0.267881
YPL081W	YPL081W	-2.22841	-1.50112	-3.5332	-1.99337	-1.67632	-1.96076	-0.511714	-1.04696	-1.01546	0.191799	-0.447072	0.192352
YPR069C	YPR069C	-2.68613	-1.12293	-2.47749	-1.52389	-1.67354	-1.26406	-0.206157	-0.983761	-0.660945	0.219185	-0.059148	-0.055594
YLR044C	YLR044C	-2.89698	-1.27794	-2.53075	-2.61007	-2.26436	-1.68806	-0.596617	-1.12982	-1.40114	0.11536	-0.720847	-0.84489
YDL184C	YDL184C	-2.4523	-0.827659	-3.79881	-1.99819	-3.08263	-2.33669	-1.71649	-1.02343	-0.648469	-0.711359	0.012465	-0.997611
YOR182C	YOR182C	-2.10969	-0.514084	-3.89353	-2.22104	-2.28628	-2.29974	-1.21332	-0.140108	-0.880301	-0.695555	-0.043336	-1.02996
YPL245W	YPL245W	-2.47766	-0.922589	-2.58086	-1.44821	-1.07043	-1.72629	-0.475036	-0.801848	-0.326199	-0.275274	-0.774958	-0.048606
YMR194W	YMR194W	-3.34267	-1.91715	-3.44083	-3.55032	-1.58464	-2.2429	-1.29132	-0.522988	-0.730537	-0.295087	-0.981408	-0.264034
YDR212W	YDR212W	-0.961075	-0.526926	-1.73037	-1.14324	-0.956402	-1.11243	-0.231107	-0.292375	-0.424391	-0.489115	-0.984839	-0.652912
YOR133W	YOR133W	-1.50856	-0.342054	-1.99061	-1.43991	-1.40141	-1.08171	0.060024	-0.399347	-0.524848	-0.204261	-0.953654	-0.894569
YMR298W	YMR298W	-1.16799	-0.860199	-1.87247	-1.15423	-1.17479	-1.65006	-0.330853	-0.463722	-0.920868	0.01268	-1.09689	-0.936211
YBR171W	YBR171W	-1.65833	-1.30208	-2.10693	-0.323961	-1.57919	-1.65166	-1.33085	-1.14265	-0.999723	-0.145081	-0.470793	-0.454228
YGR105W	YGR105W	-1.44909	-0.882833	-2.22241	-0.477358	-1.29282	-1.5531	-1.60448	-1.54887	-0.547041	-0.524369	-1.02323	-0.361118
YGL020C	YGL020C	-0.813563	-0.587377	-2.42886	-0.533942	-1.42842	-0.754308	-1.22094	-0.844916	-0.337881	-0.469921	-0.368432	-0.341565
YDL157C	YDL157C	-1.01413	-0.757513	-2.5332	-1.02085	-1.78045	-1.34932	-0.888565	-1.31642	-0.649918	-0.56303	-0.072556	-0.363067
YLL050C	YLL050C	-1.55352	-1.11883	-2.83391	-1.05847	-1.86622	-1.11759	-1.02214	-1.43412	-1.09501	-0.768262	-1.10879	-0.839659
YOR323C	YOR323C	-1.18719	-0.634953	-2.03767	-0.962212	-1.60047	-0.991133	-0.408818	-0.782116	-0.649007	-0.479023	-0.612441	-0.180202
YKL077W	YKL077W	-0.796815	-0.500253	-1.74202	-0.500739	-1.34872	-1.0918	-0.689355	-0.638809	-0.058003	-0.365813	-0.638807	-0.449592
YNL010W	YNL010W	-0.911947	-0.222788	-2.80354	-0.756334	-1.39989	-1.29197	-0.969396	-1.31642	-0.834836	-0.415765	-1.0295	-0.684453
YNL153C	YNL153C	-2.09474	-1.23298	-3.27686	-0.685251	-1.19361	-1.73399	-1.59389	-0.927378	-0.888078	-0.531322	-0.466835	-1.28712
YHR049W	YHR049W	-1.15516	-0.154942	-1.0814	-1.01378	-0.668122	-0.718265	-0.674653	0.013728	-0.600796	-0.144151	-0.629107	-0.578884
YMR235C	YMR235C	-1.82266	-0.139499	-1.52197	-1.54447	-1.01855	-1.00247	-0.333145	-0.24288	-0.363998	-0.447201	-0.405906	-0.423322
YNL138W	YNL138W	-1.47654	0.105839	-1.40733	-0.912662	-1.06005	-0.894592	-0.097314	-0.251813	-0.51016	-0.594154	-0.893946	-0.626748
YBR261C	YBR261C	-2.28852	-0.765375	-1.87247	-1.10029	-1.02146	-0.990303	-0.790426	-1.09449	-0.440619	-0.083738	-0.017934	-1.07561
YOL005C	YOL005C	-1.49733	-0.239306	-1.10693	-0.55972	-0.915828	-0.687194	-0.351697	-0.782989	-0.723691	-0.124424	-0.599538	-0.798618
YLR420W	YLR420W	-2.05127	-0.750268	-1.60943	-1.10029	-0.903921	-0.999829	-0.706362	-0.844916	-1.09567	-1.10735	-0.324296	-1.07139
YAL036C	YAL036C	-0.941199	-0.350338	-1.92893	-1.99337	-1.49419	-0.960759	0.635744	0.177975	0.156869	0.594568	0.497759	0.124078
YDR234W	YDR234W	-0.731684	-0.555452	-1.04134	-1.26512	-1.08485	-0.803042	0.426905	0.46186	-0.048433	0.49644	0.063446	0.059935
YGR240C	YGR240C	-0.736169	-0.497653	-0.818353	-1.04456	-1.06585	-0.678405	0.422038	0.020793	-0.072763	0.456196	-0.136717	-0.173178
YLR303W	YLR303W	-1.0887	-0.427671	-1.29937	-2.18844	-1.99517	-1.43583	0.368796	0.28126	0.137107	0.436033	0.077005	-0.005881
YGR159C	YGR159C	-1.14488	-1.02818	-2.33385	-2.30653	-2.05863	-1.85447	0.513713	0.121039	0.293204	-0.099482	-0.16174	-0.35007
YHR020W	YHR020W	-1.35059	-1.08305	-2.37832	-1.93989	-1.90257	-1.50226	0.572883	0.317309	0.157919	0.357864	-0.295541	-0.385242
YLR249W	YLR249W	-1.12121	-0.809919	-1.90459	-1.3133	-1.30595	-0.927829	0.35802	0.125749	-0.069092	0.109984	-0.419839	-0.417544
YLR432W	YLR432W	-0.671579	-0.555711	-1.36243	-1.08823	-0.940825	-0.775077	0.484428	0.291935	-0.113198	0.186725	-0.217037	0.108157
YIL053W	YIL053W	-2.12056	-0.584719	-2.74956	-2.29452	-2.20001	-1.7522	0.22535	-0.333871	-0.387364	1.28907	0.486485	0.236229
YIL074C	YIL074C	-0.979267	-0.38044	-1.84141	-1.29293	-1.18579	-1.11505	-0.165061	-0.699968	0.072928	0.6009	0.210352	0.352211
YHR072W-A	YHR072W-A	-1.25778	-0.269995	-1.94092	-1.67376	-1.80922	-0.960759	-0.350218	0.169298	-0.205051	0.195212	0.349237	-0.145099
YJR094W-A	YJR094W-A	-2.85222	-1.07639	-4.1293	-3.06301	-2.52728	-2.06465	-0.32785	-0.302186	-0.508585	0.141182	-0.132861	-0.067919
YLR180W	YLR180W	-1.42782	-0.391788	-2.22174	-1.1332	-1.07658	-1.09042	-0.115786	-0.279074	-0.843532	0.171758	0.093435	-0.048606
YOR063W	YOR063W	-1.68962	-0.212267	-2.66245	-1.66821	-1.60116	-1.17257	0.172879	-0.005483	-0.169973	0.25499	-0.232353	-0.535789
YPR080W	YPR080W	-1.37347	-0.060749	-2.50597	-1.02832	-1.1842	-0.69932	0.197093	-0.116593	-0.265407	0.42302	-0.38738	-0.520651
YGL099W	YGL099W	-2.00163	-1.7959	-1.8132	-1.7192	-1.03889	-1.23874	0.000856	-0.946487	-0.163712	-0.532931	-0.169036	0.653989
YDR211W	YDR211W	-1.01361	-1.10398	-1.84886	-1.0455	-1.15896	-0.619972	-0.406802	-0.674991	0.057983	-0.013661	0.448579	0.168562
YCL037C	YCL037C	-0.814475	-1.09629	-1.03183	-0.774803	-1.26939	-1.17011	0.419169	0.14791	0.326516	0.334793	0.418794	-0.01997
YLR017W	YLR017W	-0.928734	-1.14735	-1.33826	-0.828987	-1.56949	-1.36372	0.413102	0.006734	-0.037743	0.092574	-0.086525	-0.272904
YDR429C	YDR429C	-1.45549	-1.27769	-1.90444	-1.93679	-1.22543	-1.25942	-0.375537	-0.440263	-0.012406	-0.1392	0.777583	-0.272618
YFL034C-A	YFL034C-A	-2.92071	-1.87091	-3.45271	-2.77406	-1.88299	-2.63883	-0.244019	-0.891309	-0.438771	0.530079	-0.329332	0.925876
YJR054W	YJR054W	-1.31197	-0.431258	-1.53577	-1.10029	-1.00284	-1.42733	-0.319339	-0.435525	0.179036	0.032579	-0.09244	0.449848
YBR247C	YBR247C	-0.907513	-1.72786	-1.72842	-1.52175	-1.75154	-1.24706	-0.355455	0.129205	0.121382	-0.049589	-0.725069	0.24991
YCL005W-A	YCL005W-A	-1.84963	-2.15769	-1.10693	-1.84752	-1.67729	-1.84528	-0.139321	-0.811901	-0.11756	0.070647	-0.457847	0.269276
YBR246W	YBR246W	-1.13914	-2.69907	-1.91429	-1.54927	-1.6749	-1.20915	0.08342	0.14791	-0.426747	0.15504	-0.03452	0.048485
YBL004W	YBL004W	-1.10219	-2.07754	-1.26563	-1.3342	-1.20705	-1.12967	-0.153821	-0.298391	-0.042545	-0.1125	-0.390629	0.099591
YKL014C	YKL014C	-1.32356	-2.84322	-1.44849	-1.64708	-1.24809	-1.22832	-0.544818	-0.330542	-0.167956	-0.437499	-0.416504	-0.188203
YGR090W	YGR090W	-1.41212	-2.61308	-1.32932	-1.67967	-1.1463	-1.52264	-0.093743	-0.087265	-0.063706	0.04983	-0.096344	0.441855
YCL063W	YCL063W	-2.87302	-3.76397	-1.96943	-2.0299	-1.25141	-1.27355	-0.589848	-0.674991	-0.769758	0.205457	-0.416346	-0.165127
YOR039W	YOR039W	-2.12114	-1.80977	-1.48133	-1.0299	-1.2585	-0.971406	-0.325758	-0.464406	-0.433902	0.276322	-0.021486	-0.114281
YJR007W	YJR007W	-1.64408	-2.11852	-2.11385	-1.06271	-1.42234	-1.22379	-0.319339	-0.385485	-0.192755	-0.027049	-0.294566	0.325859
YLR264C-A	YLR264C-A	-3.59506	-4.18954	-2.84944	-2.5737	-3.24273	-2.01734	-1.19511	-1.29497	-0.802609	-0.24804	-0.814589	1.24671
YMR259C	YMR259C	-1.30234	-2.0909	-1.36997	-0.886774	-1.37619	-0.977633	-0.783177	-0.314034	-0.5758	0.383761	0.096594	0.551131
YGR162W	YGR162W	-0.820465	-1.26039	-1.14757	-0.842397	-0.971526	-1.38133	-0.293499	-0.193038	0.604108	-0.188301	0.524871	0.52785
YDR324C	YDR324C	-1.38232	-1.80977	-1.80737	-1.71144	-1.22505	-2.24616	-0.488182	-0.54405	0.505155	-0.545472	-0.008376	-0.0708
YDR060W	YDR060W	-0.777004	-1.78774	-1.96038	-1.5542	-0.828113	-1.54754	-0.608515	-0.212355	0.191921	-0.422224	0.018592	0.352293
YGR128C	YGR128C	-1.21314	-2.67227	-2.60047	-1.61486	-1.38897	-2.05387	-0.625743	-0.761641	-0.008039	-0.330518	0.045064	0.338487
YHR196W	YHR196W	-0.688269	-2.33523	-1.66881	-1.60036	-1.29448	-2.46195	-0.43506	-0.716811	0.08545	-0.179331	0.552928	0.060806
YGL078C	YGL078C	-0.76717	-2.30811	-2.6919	-0.821313	-1.6022	-2.21037	-0.513717	-0.23858	0.076002	-0.64983	0.915498	0.406779
YGL171W	YGL171W	-1.93844	-2.09757	-2.6919	-1.50239	-1.72882	-2.29091	-0.334393	-0.281015	-0.473041	-0.469921	0.719031	1.12792
YDL060W	YDL060W	-1.87798	-2.11705	-2.31844	-1.15543	-1.52042	-1.79411	-0.17843	-0.00031	0.464438	-0.54031	0.887347	0.227456
YMR131C	YMR131C	-1.62329	-2.22544	-2.15226	-1.04083	-1.30264	-1.80417	-0.239397	-0.257719	0.122339	-0.413583	0.797302	0.109541
YHR169W	YHR169W	-1.36862	-2.15769	-1.26221	-0.920965	-0.802819	-1.81815	-0.41908	-0.518266	-0.230966	0.033403	0.09454	0.086341
YJL033W	YJL033W	-1.60571	-2.84957	-1.81743	-0.733506	-1.52042	-2.22379	-0.433343	-0.29179	-0.185759	-0.421011	0.303994	-0.03919
YJL069C	YJL069C	-1.18418	-1.90892	-1.42886	-1.46286	-2.11316	-2.06669	-0.826656	-0.238079	0.135006	0.182156	0.546523	0.468957
YOR206W	YOR206W	-0.964436	-1.65615	-1.38933	-1.18275	-1.62566	-1.68677	-0.577629	-0.673061	-0.117019	-0.454814	0.906117	0.645768
YER036C	YER036C	-0.766979	-0.872489	-1.52131	-1.18324	-1.20809	-1.0049	-0.132926	-0.143722	-0.465996	0.225437	0.142371	0.104602
YGR123C	YGR123C	-0.801423	-1.68866	-2.35847	-1.60682	-1.33887	-1.62306	-0.260951	-0.296612	-0.222497	0.413982	0.105303	0.538853
YNR053C	YNR053C	-0.383575	-0.970171	-1.40184	-1.36664	-0.635613	-0.831476	-0.141163	-0.327916	-0.290314	-0.100555	-0.023229	0.103672
YDR062W	YDR062W	-0.75277	-1.20152	-1.24698	-1.07368	-1.26601	-0.664548	-0.36512	-0.587782	-0.394263	0.130711	0.068677	-0.095843
YER006W	YER006W	-1.02673	-1.74853	-2.48039	-1.04296	-1.73513	-1.46707	-0.038438	-0.235501	0.464224	-0.213284	0.14174	0.098941
YGR145W	YGR145W	-0.918494	-1.40923	-2.52197	-1.18602	-2.16271	-1.4231	-0.291324	-0.342416	0.066118	-0.317918	-0.44084	-0.287118
YJR064W	YJR064W	-1.12072	-1.02317	-2.31533	-1.3015	-1.50673	-1.24834	0.206553	-0.11614	-0.109029	-0.429782	-0.141873	-0.287118
YPL237W	YPL237W	-1.03726	-0.994194	-1.81965	-0.940632	-1.65777	-0.825244	-0.095404	-0.535061	-0.134239	0.095676	-0.007881	-0.141267
YDR161W	YDR161W	-1.31714	-2.38847	-1.89834	-0.993373	-1.96202	-1.54572	-0.502828	-0.198026	-0.092898	-0.809771	0.825946	0.066519
YJL050W	YJL050W	-0.817964	-1.73692	-1.70254	-0.869581	-1.53224	-1.24991	-0.187252	-0.64675	-0.146146	-0.488145	0.193089	0.075452
YOR340C	YOR340C	-1.29268	-2.19469	-3.14256	-1.0299	-2.33333	-1.71975	-0.66572	-0.464406	-0.373505	-0.943852	0.308098	-0.560136
YDL031W	YDL031W	-0.88916	-0.870205	-1.6215	-0.807507	-1.39843	-0.960759	-0.643168	-0.209149	-0.019868	-0.368041	0.347899	-0.04611
YDR002W	YDR002W	-1.35326	-1.20539	-2.51065	-1.00343	-2.36672	-1.57743	-0.922091	-0.80808	-0.195703	0.020859	0.379339	-0.130998
YKL009W	YKL009W	-1.52683	-1.99034	-2.77531	-1.1934	-2.31378	-2.07179	-0.980537	-0.238079	-0.510843	-0.260825	0.018592	0.297845
YLR009W	YLR009W	-1.00164	-1.91715	-2.36997	-1.55597	-1.90875	-2.26819	-0.817393	-0.600214	0.137917	-0.084631	0.474271	0.180008
YLR129W	YLR129W	-1.2143	-1.44119	-2.1175	-1.46286	-1.40314	-1.60846	-0.467423	-0.060016	0.129552	-0.114656	0.502109	0.410086
YOR095C	YOR095C	-1.34996	-1.78644	-2.4916	-1.36332	-1.54143	-1.75747	-0.958425	-0.26618	0.086537	-0.043106	0.292157	0.291896
YOL124C	YOL124C	-1.11882	-2.05868	-2.34794	-1.52175	-2.59637	-1.98122	-1.01448	-0.342416	-0.058003	-0.402807	0.726411	0.587351
YKR081C	YKR081C	-1.38542	-2.08453	-3.15756	-1.48933	-2.15074	-1.96076	-0.826656	-1.40655	0.389456	-0.525774	0.298699	-0.50951
YDL015C	YDL015C	-0.718526	-0.817617	-0.814577	-0.763892	-0.909064	-0.572689	-0.075362	-0.093503	-0.333489	0.088745	-0.535007	-0.012723
YDR091C	YDR091C	-1.2563	-1.45825	-1.6487	-1.77406	-1.257	-1.10567	0.069835	-0.214161	-0.483774	0.139289	-0.808077	-0.103831
YJL138C	YJL138C	-1.21711	-1.50334	-1.54445	-1.79448	-1.52554	-1.3416	0.01016	-0.149771	-0.528876	-0.3403	-0.920761	-0.345343
YHR133C	YHR133C	-1.42973	-1.48158	-1.53989	-1.1891	-1.61053	-1.08207	0.176824	-0.300996	-0.353742	-0.112764	-0.540836	-0.072379
YMR215W	YMR215W	-1.89383	-2.30785	-2.46812	-1.93404	-1.43198	-1.70076	-0.025903	-0.361525	-1.00754	0.186595	-0.321383	-0.152468
YIR026C	YIR026C	-1.97249	-2.32303	-2.42886	-1.50795	-1.25077	-1.68512	-0.731024	-0.396864	-0.495761	-0.082105	0.184601	-0.848997
YIL142W	YIL142W	-1.46497	-1.63891	-1.13668	-1.07345	-1.04277	-0.919851	-0.100183	-0.298914	-0.03157	-0.442214	-0.106939	-0.37904
YJL014W	YJL014W	-1.23666	-1.06458	-1.17106	-1.04996	-1.08148	-1.01965	-0.319894	-0.223117	0.000501	-0.370822	-0.124999	-0.610177
YNR038W	YNR038W	-1.60815	-1.86819	-1.39644	-1.30923	-1.31816	-1.74418	-0.508916	-0.575906	0.111922	-0.162597	0.106054	-0.653246
YJL122W	YJL122W	-1.39243	-1.79722	-2.00002	-2.27021	-1.51742	-1.61865	-0.753668	-1.13383	-0.54519	-0.552383	0.018592	-0.386653
YBR034C	YBR034C	-1.11744	-1.24076	-1.62318	-1.67247	-1.31645	-1.80233	-0.443327	-0.49892	-0.489251	-0.228913	-0.378299	-0.318827
YGL120C	YGL120C	-0.968907	-1.45677	-1.288	-1.99337	-1.37849	-1.65166	-0.330853	-0.330542	-0.387649	0.148848	-0.040841	0.004048
YGR264C	YGR264C	-0.851712	-1.3203	-1.81475	-1.54263	-1.43632	-1.36466	-0.169695	-0.265173	-0.095053	0.061404	-0.405906	-0.338577
YJR063W	YJR063W	-1.8569	-2.24587	-2.77678	-2.8779	-2.37705	-1.89365	-0.471897	-0.484435	-0.151112	-0.381694	-0.199	-0.068477
YCR057C	YCR057C	-1.27179	-1.54062	-1.91429	-2.46286	-1.84947	-1.4178	-0.294424	-0.525761	-0.378322	0.159926	-0.101703	-0.085819
YPL226W	YPL226W	-1.08993	-1.2521	-1.53932	-1.78906	-1.4384	-1.29941	-0.090791	-0.196026	-0.362881	0.149539	-0.291977	-0.245556
YLR409C	YLR409C	-1.7501	-2.13484	-1.9622	-2.20991	-1.91955	-1.70463	-0.385899	-0.091765	-0.10971	0.290252	0.040844	-0.312804
YMR229C	YMR229C	-0.850627	-1.43147	-1.71574	-1.64963	-1.32566	-1.5016	-0.160169	-0.147769	-0.084979	-0.32674	-0.042377	0.065362
YGL238W	YGL238W	-1.05633	-1.87559	-1.43292	-1.68525	-1.47207	-1.16581	-0.559972	-0.271761	-0.163019	-0.261958	-0.33174	0.066519
YPL012W	YPL012W	-1.61712	-2.28484	-1.74285	-1.97163	-1.99126	-2.12766	-0.404333	-0.246959	-0.325764	-0.479259	-0.433616	-0.050078
YDL136W	YDL136W	-2.42197	-1.53286	-3.3682	-2.72478	-1.96006	-1.56342	-0.832539	-0.941251	-0.736075	-0.665051	-0.513756	0.156489
YKL156W	YKL156W	-2.61044	-2.51133	-4.24989	-3.10029	-2.56269	-2.22379	-1.01831	-0.653618	-0.910798	-0.613512	-0.151334	0.023222
YGR211W	YGR211W	-1.0848	-1.26822	-1.54474	-1.41947	-1.42247	-0.985996	-0.450022	-0.342416	-0.381542	-0.507723	-0.163887	-0.262027
YLR325C	YLR325C	-3.45333	-1.91271	-3.64609	-2.95504	-2.77948	-2.64782	-1.56519	-1.31952	-1.13083	-0.798544	-0.396446	-0.274236
YLR388W	YLR388W	-3.32716	-2.48611	-3.29456	-3.02826	-3.37398	-2.27229	-1.35272	-1.39376	-0.874963	-0.920866	0.018592	-0.659086
YOR209C	YOR209C	-1.80142	-1.6975	-1.95631	-1.53869	-1.50309	-1.33725	-0.889707	-0.546105	-0.471587	-0.941744	-0.043248	-0.287118
YBR143C	YBR143C	-1.7014	-1.8294	-1.92827	-1.37873	-1.47639	-1.87361	-0.691014	-0.63725	-0.386794	-0.410712	-0.078577	-0.248472
YBR121C	YBR121C	-1.37394	-1.4328	-1.99229	-1.14093	-1.24513	-1.25601	-0.301716	-0.338731	-0.312247	-0.272652	-0.394452	-0.268651
YIL078W	YIL078W	-1.74793	-1.43857	-2.29456	-1.25117	-1.70443	-1.34492	-0.328632	-0.532694	-0.131665	-0.18031	-0.170197	-0.052254
YNL247W	YNL247W	-1.57482	-1.24941	-1.86989	-1.38645	-1.31235	-1.31921	-0.296971	-0.405152	-0.291844	-0.236249	0.018592	-0.296768
YLR060W	YLR060W	-1.32642	-1.23473	-1.93378	-0.951897	-1.04556	-1.08719	-0.022715	-0.312158	-0.128932	0.098796	-0.054844	-0.102299
YLR406C	YLR406C	-2.51445	-2.86295	-2.88454	-2.4534	-2.19418	-1.92611	-0.605433	-0.716611	-0.579739	-0.026555	-0.257926	-0.182321
YMR309C	YMR309C	-1.36947	-1.67925	-1.67137	-1.50795	-1.46388	-1.25231	-0.47688	-0.484435	-0.089811	-0.255327	0.074379	0.031464
YPR060C	YPR060C	-2.12449	-2.39473	-2.8294	-2.03709	-2.24957	-1.96076	-0.981996	-0.461715	-0.620974	0.059449	-0.685953	-0.14416
YMR049C	YMR049C	-1.62679	-2.22262	-2.2674	-1.70572	-1.90054	-1.7675	-0.265789	-0.473661	-0.092148	-0.527472	0.251791	-0.394698
YLR022C	YLR022C	-2.06437	-1.79091	-2.16583	-2.0299	-1.85529	-2.53192	-0.213322	-0.744514	-0.244222	-0.186128	0.302384	0.064355
YOR272W	YOR272W	-1.93346	-2.05424	-1.60518	-1.7144	-1.85153	-1.89517	-0.506063	-0.22436	-0.214678	-0.221662	0.161196	-0.127919
YPR137W	YPR137W	-1.61831	-1.2618	-1.75079	-1.42222	-1.87944	-1.69772	-0.734931	-0.406546	0.072394	-0.435156	0.160611	0.11342
YOL077C	YOL077C	-1.46261	-1.99863	-2.53989	-1.71247	-1.81081	-2.00002	-0.786532	-1.08564	-0.619589	-0.763652	-0.074518	0.364959
YOR168W	YOR168W	-1.53437	-1.73807	-1.95128	-1.67271	-1.6867	-1.06396	-0.698667	0.006658	-0.108204	-0.174793	0.222125	0.289808
YDL063C	YDL063C	-1.5866	-1.70789	-2.64298	-0.919716	-1.64009	-1.16239	0.085833	-0.294587	0.094848	0.282861	-0.011156	0.591576
YLR002C	YLR002C	-1.10292	-1.66423	-1.93701	-1.36332	-1.15373	-1.12822	-0.008018	-0.097303	0.041533	0.058011	-0.356918	0.738417
YDR395W	YDR395W	-0.937909	-1.15404	-1.2205	-0.864721	-0.879688	-0.822628	0.417627	0.187835	0.473351	0.262599	0.330869	0.466972
YDR465C	YDR465C	-1.32932	-1.96995	-2.06113	-1.50239	-1.74741	-1.35367	0.087187	0.19192	0.565288	0.41367	0.691017	0.73713
YEL055C	YEL055C	-1.45688	-1.61176	-1.56636	-0.801483	-1.05227	-0.965812	0.300693	0.114887	0.581157	0.207173	-0.113053	0.53231
YDR400W	YDR400W	-2.28097	-2.3364	-2.38257	-1.86928	-1.7676	-1.14014	0.393705	-0.172491	-0.133489	0.941893	-0.30867	-0.14192
YER069W	YER069W	-0.777173	-0.851642	-0.878401	-0.756779	-0.419769	-0.374821	0.115546	0.017126	-0.102018	0.486358	-0.018561	0.027869
YEL037C	YEL037C	-1.38559	-1.07196	-1.54582	-0.74463	-0.900999	-0.823863	0.21647	0.138424	0.163382	0.300431	0.177947	-0.111546
YDL143W	YDL143W	-1.14919	-1.00026	-1.47325	-0.516935	-0.809124	-0.480847	0.310578	0.254228	0.278675	0.166025	0.071638	0.079454
YML106W	YML106W	-1.55206	-1.48087	-1.97291	-1.11708	-1.16523	-0.774346	0.590296	0.396932	0.327311	0.541394	0.080387	0.315735
YHL011C	YHL011C	-1.26467	-1.36664	-1.64437	-1.10029	-1.39843	-1.27442	0.568979	0.315796	0.094292	0.566708	0.325953	0.162013
YKL024C	YKL024C	-1.80582	-1.43213	-2.10693	-1.22491	-1.31267	-1.40067	0.573746	0.245953	-0.08761	0.72738	0.026859	0.092119
YHR089C	YHR089C	-1.97094	-1.70648	-2.15133	-2.04782	-2.37945	-1.56893	0.499313	-0.180359	0.224397	0.036615	0.398005	-0.188264
YBR079C	YBR079C	-1.46567	-1.54714	-1.49495	-1.36782	-1.31211	-1.16206	-0.135719	0.111911	0.39885	0.027085	0.067501	-0.120279
YFL022C	YFL022C	-1.88852	-1.34441	-2.25132	-1.90764	-1.15689	-1.07996	0.362242	-0.09865	-0.021967	0.455285	-0.082692	-0.267577
YDR341C	YDR341C	-2.22403	-1.66019	-2.0105	-1.77279	-1.63819	-1.35663	0.312646	0.210717	0.1555	0.319892	-0.239477	-0.02649
YDR158W	YDR158W	-2.45835	-1.46359	-2.33688	-1.85273	-1.9454	-1.61403	0.087395	-0.42752	-0.232628	0.503212	-0.251665	-0.157372
YBL076C	YBL076C	-1.65562	-1.44333	-1.95292	-1.51159	-1.63655	-1.25821	0.133093	-0.090645	0.003397	0.322651	-0.230241	-0.045025
YCR053W	YCR053W	-1.37872	-0.956517	-1.47677	-1.15044	-1.21547	-0.9388	0.212108	-0.079382	0.138817	0.098451	-0.27419	-0.244431
YGR094W	YGR094W	-1.32191	-0.945059	-1.74303	-1.27276	-1.2653	-1.10078	0.098845	-0.084104	0.121703	-0.052893	-0.195199	-0.285517
YPL131W	YPL131W	-2.65291	-2.06326	-3.09834	-2.58201	-2.12846	-1.80167	0.156214	-0.056826	-0.317804	0.167668	-0.44084	-0.697918
YGR200C	YGR200C	-1.45688	-1.40225	-1.2794	-1.17335	-1.16244	-0.807102	0.151619	0.112423	-0.007918	0.023726	-0.412897	0.059901
YNL132W	YNL132W	-1.79865	-1.74044	-1.76298	-1.19691	-1.32574	-1.24569	0.115493	-0.070932	0.228041	0.198651	-0.167822	0.040809
YPL086C	YPL086C	-1.60571	-1.21909	-1.80208	-1.3804	-1.44772	-1.24888	0.08928	0.389095	0.085927	0.264185	0.199164	0.297845
YOR361C	YOR361C	-1.51139	-1.59672	-1.80336	-1.93835	-1.42749	-1.3294	0.281532	0.182945	0.147639	0.297976	0.049242	0.100953
YPR041W	YPR041W	-1.33596	-1.18239	-2.01382	-1.66797	-1.33985	-1.52554	0.518453	0.261655	0.349649	0.197774	-0.079407	0.069753
YGR185C	YGR185C	-1.92071	-1.69472	-2.04184	-1.51757	-1.7211	-1.61629	-0.088733	-0.452526	-0.312453	0.457016	0.185328	0.022051
YMR093W	YMR093W	-1.57995	-1.4461	-2.08372	-1.80538	-1.50299	-1.57647	0.106553	-0.379891	-0.269641	0.409785	-0.004309	0.360309
YER025W	YER025W	-1.21836	-1.06655	-1.85289	-0.759883	-1.09496	-0.613545	0.035635	0.19892	0.048291	0.150396	-0.065119	-0.357671
YLR293C	YLR293C	-1.97382	-1.82927	-2.88732	-1.34873	-1.65324	-1.29953	0.208087	0.106154	-0.081516	0.092648	-0.20676	-0.367316
YPR033C	YPR033C	-1.45449	-1.64838	-2.51411	-1.45958	-1.74652	-1.11182	0.104691	-0.031102	0.118797	0.344642	0.243836	-0.094881
YMR108W	YMR108W	-1.06869	-0.957755	-1.1762	-0.895278	-1.07987	-0.794458	0.227265	0.328083	0.029294	0.365389	-0.285519	-0.066276
YJL109C	YJL109C	-1.03993	-1.75616	-1.54514	-1.52473	-1.37343	-1.21876	0.198415	0.272066	0.238555	0.620617	-0.291237	0.414169
YJR132W	YJR132W	-0.982634	-1.57273	-1.08421	-1.22435	-1.27097	-0.936512	0.375168	0.103384	0.166645	0.530079	-0.010703	0.153455
YEL026W	YEL026W	-1.03098	-1.70337	-1.47663	-1.51189	-1.56708	-1.49992	0.491925	0.305985	0.232417	-0.026435	-0.247269	-0.017357
YNL256W	YNL256W	-1.20327	-1.91033	-1.74739	-1.46286	-1.67291	-1.10738	0.182607	0.242547	0.00956	-0.047541	-0.265617	-0.251712
YOR341W	YOR341W	-1.11087	-1.91585	-1.89784	-1.60946	-1.59722	-1.22833	0.212069	0.183487	0.291989	0.040076	-0.126686	0.158508
YPR010C	YPR010C	-1.16432	-1.62743	-1.70005	-1.41543	-1.51504	-1.34467	0.218795	0.107062	-0.080199	0.321616	-0.058905	0.009028
YLR244C	YLR244C	-0.690934	-1.29664	-1.43499	-1.60279	-1.46137	-1.31285	0.144775	0.233328	0.123796	0.545292	0.10348	-0.035893
YPR144C	YPR144C	-0.899273	-1.47549	-1.81388	-2.00259	-1.77245	-1.5555	0.257112	-0.095106	0.043391	0.530079	-0.274767	0.44051
YMR290C	YMR290C	-1.77924	-2.487	-2.25052	-1.30491	-2.50397	-2.05064	-0.326514	-0.049124	-0.246309	0.276488	0.25592	0.351784
YNL248C	YNL248C	-1.77258	-2.67997	-2.95704	-1.79543	-2.14859	-2.48318	0.18213	0.029553	0.460322	0.048016	0.358284	0.131384
YLR196W	YLR196W	-1.46448	-1.65209	-2.05631	-1.41133	-1.53152	-1.54383	-0.055511	-0.090029	0.048107	-0.049589	0.58047	0.085436
YPR110C	YPR110C	-1.81637	-1.91939	-2.5332	-1.60763	-2.12766	-2.18727	0.281956	-0.308863	-0.013609	0.172231	0.317503	0.24855
YPL093W	YPL093W	-1.16559	-1.66823	-1.95679	-1.26027	-1.42288	-1.63201	0.216001	0.311356	0.110095	0.474502	0.350704	0.505483
YPL183C	YPL183C	-1.20588	-1.57605	-1.4888	-1.35976	-1.20726	-1.30271	0.025348	-0.02452	-0.014489	0.225822	0.215392	0.46826
YLR186W	YLR186W	-1.57372	-1.78572	-3.11976	-1.55972	-1.72992	-1.97226	0.507763	-0.368888	-0.241715	0.60408	0.152447	0.155105
YLR291C	YLR291C	-0.922881	-1.40398	-2.09117	-1.74224	-1.42102	-1.43024	0.39968	-0.257024	-0.029254	0.030508	0.153943	0.308492
YDR101C	YDR101C	-1.82039	-1.74178	-1.29958	-2.03958	-1.8703	-2.21649	0.168832	-0.185858	0.214608	0.265376	0.202456	0.398009
YPL126W	YPL126W	-1.22362	-1.52224	-1.40649	-1.72692	-1.49101	-1.78858	0.238846	-0.016188	-0.161501	0.144586	0.109932	0.166139
YNL123W	YNL123W	-0.907877	-0.80622	-0.951281	-1.03487	-0.945172	-0.977247	0.352935	0.034147	-0.04927	0.108439	-0.166764	0.395909
YNL182C	YNL182C	-1.49329	-2.33016	-2.12485	-1.94501	-1.69429	-2.60665	0.212718	0.390104	0.132386	-0.072161	-0.203801	0.732782
YOR260W	YOR260W	-1.26801	-1.52679	-1.23148	-1.31131	-1.29711	-0.83338	-0.033064	-0.121728	0.111922	-0.068656	-0.085903	0.371845
YOR207C	YOR207C	-0.850935	-1.43145	-1.55944	-0.79174	-1.09282	-0.86534	0.348086	0.118915	0.375582	0.216376	-0.078342	-0.240947
YGR103W	YGR103W	-1.93162	-1.48419	-2.75603	-1.61486	-2.20881	-1.51684	-0.437175	-0.230771	0.524616	-0.23833	1.27798	0.410854
YMR146C	YMR146C	-1.46378	-0.848398	-1.86326	-0.851665	-1.25322	-0.972387	0.082741	-0.064165	0.140951	0.379498	0.567028	0.194307
YPR163C	YPR163C	-1.77313	-0.749149	-2.09326	-1.29694	-1.40407	-1.35134	-0.032406	-0.076682	0.392899	0.019171	0.330536	-0.133362
YLL011W	YLL011W	-1.46903	-1.29787	-1.96753	-1.75236	-1.50165	-1.47533	0.037298	-0.068241	0.685389	0.057009	0.34874	0.611953
YOR310C	YOR310C	-1.5866	-0.9353	-2.45034	-2.09383	-1.50914	-1.65101	-0.025822	-0.365748	0.39542	-0.177139	0.136911	0.335813
YER052C	YER052C	-1.04089	-1.22743	-0.925969	-1.99695	-1.60578	-1.53296	0.303727	0.039671	0.201848	0.684366	0.08289	-0.071103
YHR197W	YHR197W	-1.34102	-2.06978	-1.60943	-2.64166	-1.83975	-2.09134	0.204001	-0.330542	0.455224	0.152378	0.230096	-0.395642
YLR435W	YLR435W	-1.4663	-1.45467	-1.32932	-2.8165	-2.62385	-2.22379	-0.121399	-0.583424	0.142949	0.037039	0.574985	0.471874
YHR065C	YHR065C	-0.539109	-2.11007	-2.06629	-2.66217	-2.59637	-1.5133	0.128579	0.025316	-0.34751	-0.419295	0.266519	0.413322
YLL034C	YLL034C	-0.771205	-1.357	-1.48544	-1.40336	-1.61475	-1.46735	0.230902	-0.52174	-0.303116	-0.252823	0.106054	0.660415
YNR012W	YNR012W	-0.424665	-1.76775	-1.60943	-1.66217	-2.28825	-1.89037	0.448916	-0.396864	-0.134239	0.401755	0.495913	0.372807
YOR212W	YOR212W	-1.57783	-1.12022	-2.00002	-1.78936	-1.18469	-0.56483	-0.244782	-0.204912	-0.523203	0.03597	0.106054	0.139508
YDR165W	YDR165W	-1.29114	-0.901512	-1.33723	-1.13728	-2.10743	-1.81571	-0.451105	-0.52528	-0.245972	-0.781507	-0.232947	0.440803
YNL292W	YNL292W	-1.10597	-1.60668	-1.52197	-1.23153	-2.39843	-1.11014	-0.47688	-0.564808	0.194384	-0.351276	-0.368432	0.053919
YPL235W	YPL235W	-1.01674	-0.928211	-0.804904	-1.08879	-1.29228	-0.949619	-0.304999	-0.504687	0.158615	-0.428501	-0.093301	0.154588
YNL287W	YNL287W	-0.9272	-0.624461	-0.811657	-0.7164	-1.02669	-0.762462	-0.39352	-0.533264	-0.006159	-0.261156	-0.634041	-0.138011
YCL011C	YCL011C	-1.02951	-0.672266	-0.828216	-0.816496	-0.609047	-0.832842	-0.07249	-0.075477	0.271999	-0.368476	-0.229985	-0.114478
YOR151C	YOR151C	-0.543996	-0.504143	-0.165484	-0.452132	-0.465124	-0.445293	-0.056604	-0.13332	0.147411	-0.196087	-0.245749	0.013331
YHL012W	YHL012W	-1.56723	-1.2709	-1.1944	-3.42222	-1.33333	-3.11996	-0.443327	-1.34242	-0.736075	-0.166529	-0.855878	-0.431508
YHR052W	YHR052W	-0.987829	-1.50954	-1.94823	-2.27783	-0.997466	-3.01387	-0.274646	-0.951225	-0.135171	-0.151099	-0.254427	0.006614
YBL054W	YBL054W	-1.18912	-1.56593	-1.30397	-1.33733	-1.46477	-2.16721	-0.068932	-1.15738	-0.939303	-0.479381	0.521092	-0.130392
YER148W	YER148W	-1.00164	-1.28894	-1.60943	-1.24713	-1.09756	-1.96076	-0.590885	-0.690339	-0.931147	0.086472	0.549106	0.501378
YNL163C	YNL163C	-0.53843	-0.839722	-0.729862	-1.01079	-0.609365	-0.951714	-0.189144	-0.250993	-0.45962	-0.13847	0.345402	0.164578
YLR449W	YLR449W	-1.06437	-0.998036	-1.04553	-1.04782	-1.39235	-2.0213	-0.420058	-0.342416	-0.156274	-1.10105	0.552928	-0.009584
YMR260C	YMR260C	-1.76008	-1.49473	-1.64036	-2.26694	-1.58523	-2.29418	-1.31302	-0.149771	0.064616	-0.58983	0.656021	0.854238
YLL036C	YLL036C	-0.849632	-0.672266	-1.00964	-0.810782	-0.27444	-0.826458	-0.435714	-0.54753	0.201189	-0.217155	0.38896	-0.445815
YLR066W	YLR066W	-1.2361	-0.818486	-1.29136	-0.614862	-0.64595	-0.997912	0.008236	-0.977132	0.17751	-0.178458	0.449226	-0.570911
YGL245W	YGL245W	-0.825349	-0.176801	-1.57919	-0.621715	-0.51501	-0.541463	0.082134	-0.026112	-0.015761	0.133733	-0.539631	-0.641756
YLL014W	YLL014W	-0.730333	-0.21016	-1.785	-0.961312	-0.813466	-0.914465	0.191759	-0.050235	-0.776185	-0.177139	-0.381946	-0.87208
YOR276W	YOR276W	-1.16513	-0.487841	-2.42886	-2.99337	-1.74392	-1.3018	0.100993	-0.079382	-0.303116	-0.402807	-0.343979	-2.02408
YDR112W	YDR112W	-0.416673	-2.8353	-3.17178	-2.55643	-0.35536	-1.44619	-1.87629	0.072622	-0.695433	-1.55738	-0.718374	-1.28712
YER127W	YER127W	-0.029291	-1.57741	-1.57642	-0.843131	-0.834528	-1.1794	-1.34379	-0.844916	0.444497	-0.40852	0.101054	0.049917
YBR166C	YBR166C	-0.474123	-1.59827	-1.89543	-1.57304	-1.08661	-0.560828	-0.655736	0.172157	0.057474	-0.206887	0.281626	-0.152817
YIL096C	YIL096C	-0.323563	-1.67227	-2.7699	-1.8165	-1.35536	-1.68946	-1.87629	0.072622	-0.058003	-0.732955	0.603554	0.890436
YKL114C	YKL114C	0.261399	-0.809769	-2.35486	-1.49457	-1.09233	-1.44619	-0.97938	-0.389722	-0.26659	-0.363006	-0.368432	0.371845
YLR287C	YLR287C	-0.416673	-1.29375	-1.53577	-1.19982	-0.452322	-0.819403	-1.06	-0.235501	-0.555503	-0.029348	-0.203801	0.182368
YOR217W	YOR217W	-0.465202	-1.03964	-1.05035	-0.843131	-1.09031	-0.821695	-1.07136	0.129652	0.444497	-0.639846	-0.232947	0.012443
YIR008C	YIR008C	-0.679707	-2.0133	-1.89543	-0.408411	-0.558893	-0.943686	-1.1214	0.28835	0.199385	-0.518831	-0.343979	-0.165127
YMR211W	YMR211W	-1.00164	-1.80977	-2.10693	-0.77836	-0.343387	-0.808756	-0.32785	0.188099	0.348961	-0.630386	-1.35992	-0.528126
YKR080W	YKR080W	-1.12028	-2.0728	-2.52197	-1.35183	-0.143856	-0.053868	-0.706362	-0.216885	0.414485	-0.035518	-0.35992	-0.287118
YPR131C	YPR131C	-1.35778	-1.76537	-2.7699	-1.3804	-0.118321	-0.468906	-0.291324	-0.107951	-0.163712	-0.258417	-0.133412	0.12792
YNL298W	YNL298W	-0.640536	-1.50834	-1.33723	-0.581179	-0.347624	-0.053868	0.254819	-0.222122	0.233912	-0.144406	-0.165833	-0.096069
YER147C-A	YER147C-A	-0.927634	-1.35034	-3.68636	-1.46286	-1.48089	-1.33927	1.0306	-1.21688	0.281847	-0.639846	-0.396446	-0.746549
YIL064W	YIL064W	-0.635764	-0.582998	-1.2674	-0.707971	-0.304734	-0.163922	0.463563	-0.690339	-0.205818	-0.118449	-0.106939	-0.524809
YPR133W-A	YPR133W-A	-0.584359	-0.068567	-1.65442	-1.10029	-0.395161	-0.56221	0.226524	-0.051367	-0.233853	-0.060958	-0.140607	0.114245
YDL135C	YDL135C	-0.777004	-0.465815	-0.79881	0.05499	-0.381355	-0.65721	-1.00753	-1.31204	-0.926046	-0.825016	0.710469	0.227456
YJR144W	YJR144W	-0.719235	-0.002414	-1.10693	0.426958	-1.55889	-0.861223	-1.06	-1.00538	-1.058	-0.955348	1.01859	-0.287118
YBR028C	YBR028C	-1.20054	-1.02127	-0.382567	-0.357064	-1.48089	-1.22379	-1.16579	-2.55187	-1.97554	-1.01424	-0.063871	-0.117193
YPL208W	YPL208W	-0.513697	-0.412622	-0.723603	-0.259767	-1.43509	-0.992468	-0.915815	-0.853378	-1.65675	-0.621924	-0.244443	-0.052652
YGL048C	YGL048C	-0.402772	-0.208319	-1.38933	-0.252292	-0.55414	-0.497475	-0.761503	-0.432301	0.068853	-0.74238	-0.120571	-0.616425
YGR135W	YGR135W	-1.18705	-0.732208	-1.59632	-0.24713	-0.966318	-0.542616	-1.8693	-0.279222	0.265956	-0.771577	-0.01383	-0.780158
YJL081C	YJL081C	-0.591651	-0.520263	-1.24444	0.14413	-0.398429	-0.689457	-1.25656	0.178416	0.385845	-0.98182	0.321154	-0.328938
YLR276C	YLR276C	-1.06114	-0.9353	-1.81965	-0.494568	-0.777284	-1.17133	-1.61325	-0.551869	-0.102817	-0.955348	0.812141	0.243397
YGR050C	YGR050C	-0.220275	-0.559791	-1.36997	-0.231533	-0.065853	-1.11276	-0.805898	-0.720928	-0.473041	-1.34439	-0.096886	-0.457043
YHR005C-A	YHR005C-A	-0.36278	-0.15431	-1.24444	-0.292934	-0.087227	-1.04482	-0.928754	-0.927378	-0.823227	-0.332417	-0.244443	0.12792
YBR137W	YBR137W	-0.621604	-0.350338	-1.80737	-0.042955	-0.61582	-0.385074	-0.995868	-1.38194	-0.932472	-0.662566	-0.055409	0.182368
YDL129W	YDL129W	-0.826548	-0.420727	-2.30857	-0.662167	-0.6802	-0.496812	-1.51372	-1.92738	-1.94697	-1.53405	0.018592	-0.834605
YBL036C	YBL036C	-0.203269	-0.922589	-1.6475	-0.450475	-0.94904	-0.663493	-0.801519	-0.959087	-0.652011	-1.02012	0.328932	-0.222987
YOR051C	YOR051C	-0.40164	-1.03216	-1.63821	-0.510839	-0.760273	-1.15048	-1.31732	-1.03631	-0.603101	-0.854585	-0.212734	0.03481
YMR218C	YMR218C	0.054399	-0.796594	-1.21796	-0.614862	-0.310966	-0.499428	-1.29132	-1.11686	-0.501055	-0.639846	0.018592	-0.126653
YOR232W	YOR232W	-0.392049	-0.515082	-1.71359	-0.521752	-0.530644	-0.988415	-0.766903	-1.17641	-0.405685	-0.591911	-0.203801	-0.631072
YBL041W	YBL041W	-0.74717	0.091667	-1.49026	-0.993373	-0.910004	-1.08105	-0.494858	-0.860264	-0.491656	-1.1812	-0.174054	-0.609046
YDL133C-A	YDL133C-A	-1.63218	0.398124	-2.98525	-1.71743	-2.30968	-1.37266	-1.05119	-1.13461	-0.54519	-0.929353	0.545839	-1.34326
YPL001W	YPL001W	-0.373604	-0.080731	-1.80737	-1.46286	-1.70328	-1.49681	-1.32527	-1.04286	-0.671267	-0.469921	0.018592	-0.052652
YBR058C-A	YBR058C-A	-0.965109	-0.380085	-1.52197	-0.828987	-1.27444	-0.768114	-1.66056	-0.441952	-0.598571	-0.121998	0.755557	-0.204656
YPR043W	YPR043W	-1.00164	0.649662	-3.68636	-2.14139	-2.48089	-1.22379	-2.19284	-1.71494	-2.51866	-0.054883	2.15339	-0.87208
YGL075C	YGL075C	-0.750096	-0.672266	-1.42886	-0.993373	-1.14386	-0.901865	-1.92875	-0.664344	-0.888078	-1.37681	0.696663	-0.702155
YLR126C	YLR126C	-1.40217	0.017394	-1.24444	-0.555968	-1.48089	-1.44619	-1.75699	-0.412805	-0.944662	-1.88496	0.211237	-1.11719
YOR259C	YOR259C	-0.814008	0.201202	-0.410324	-0.500529	-1.07178	-0.638831	-1.35325	-0.483279	-0.362009	-0.884958	0.642028	-0.312209
YOR021C	YOR021C	-1.26467	-0.662616	-1.15424	-1.64343	-0.931552	-1.26888	-0.843865	-0.678019	-0.739979	-1.91923	0.162981	-0.659086
YNL217W	YNL217W	-0.752956	0.087784	-0.28381	-0.803896	-0.596368	-0.702961	-0.540352	0.130337	-0.303116	-0.775729	0.222125	-0.671782
YER082C	YER082C	-0.620328	-0.896306	-1.10693	-0.585715	-0.632894	-1.71412	-0.954289	-1.18372	-0.17588	-0.393972	0.451551	-0.528126
YGR117C	YGR117C	-1.0891	-1.65615	-0.86182	-1.29293	-0.946554	-1.07493	-1.42883	-1.55187	-1.02134	0.023119	0.646623	-0.665629
YNL040W	YNL040W	-0.348085	-0.79091	-1.29456	-0.837254	-0.817926	-0.871492	-1.23979	-0.994493	-0.572576	0.115042	0.144122	-0.479763
YGR056W	YGR056W	-0.465877	-1.00241	-0.175645	-0.529973	-0.393428	-0.5133	-1.1069	-0.249307	-0.004592	-0.032857	0.065897	0.469611
YDL116W	YDL116W	-0.463978	-1.04695	-0.977649	-0.26256	-0.847673	-0.8443	-0.657452	-0.325542	-0.297469	-0.445673	0.276389	0.560879
YGL082W	YGL082W	-0.679707	-1.28894	-0.369966	-0.430437	-0.650816	-0.738367	-1.21332	-0.497694	-0.223262	-0.569457	-0.192913	0.46777
YJL098W	YJL098W	-0.651693	-1.34486	-0.836843	-0.540861	-0.885586	-1.56483	-1.70636	-0.801848	-0.402651	-0.449162	-0.016174	0.155401
YPL212C	YPL212C	-1.19333	-1.35634	-1.43878	-1.00914	-1.50165	-1.62155	-1.82974	-1.30177	0.229758	-0.39437	0.549106	0.375847
YOR233W	YOR233W	-0.256354	-0.996054	-0.377021	-0.575868	-0.770397	-0.978681	-0.643168	-0.524619	-0.2197	0.005658	0.018592	0.665577
YJL197W	YJL197W	-0.445242	-0.739158	-0.70557	-0.036158	-0.158963	-0.366459	-0.809455	-0.54405	-0.303116	0.067254	-0.306248	0.228897
YLR272C	YLR272C	-1.3042	-1.78497	-1.21656	-0.462859	-0.711504	-0.406658	-2.08883	-0.724886	-0.098001	-0.33562	-0.633485	0.605967
YLR063W	YLR063W	-1.80899	-0.262875	-0.478901	-0.877896	-1.18133	-1.1534	-1.09868	-0.827843	-0.473041	-0.054883	0.433629	-0.817632
YNL108C	YNL108C	-2.78823	-0.322323	-1.69189	-1.75236	-0.834528	-1.27626	-1.29132	-1.17249	-0.730537	-0.020118	0.504018	0.049917
YDR013W	YDR013W	-3.38778	-2.4378	-2.80737	-0.515326	-1.7704	-0.831476	-2.16579	-0.342416	-0.762547	0.999564	0.34052	-0.287118
YGR040W	YGR040W	-0.952725	-1.26788	-1.6215	-0.292934	-0.217856	-0.34665	-0.24693	0.34564	-0.665686	0.091195	0.796199	0.12792
YPR044C	YPR044C	-2.4947	-2.8353	-2.94939	-0.462859	-1.48089	-0.375797	-1.02829	-0.664344	-2.11047	-0.054883	0.433629	1.71288
YJR067C	YJR067C	0.320293	-1.8739	-2.6919	-0.614862	-1.14386	-1.22379	-0.02829	-0.512341	0.02946	0.852007	0.504018	-0.024083
YBR154C	YBR154C	-2.00163	-1.64312	-1.9814	-0.505927	-1.81154	-1.60036	-0.663293	-1.85338	-0.002249	-0.469921	0.899947	0.27231
YDR190C	YDR190C	-1.25778	-1.67227	-1.57642	-0.195636	-1.28366	-0.909685	-0.238583	-0.941053	0.400598	0.197504	0.793885	0.677258
YJR097W	YJR097W	-1.12449	-1.41643	-1.785	-1.25641	-2.73723	-0.697725	0.004132	-1.24931	-0.122543	0.14675	1.01859	1.03481
YDL148C	YDL148C	-1.10004	-1.05078	-0.6475	-0.993373	-1.82193	-1.09826	-0.471897	-0.927378	0.281847	-0.027916	1.45155	0.712882
YPR169W	YPR169W	-0.825137	-1.28894	-1.44797	-0.837254	-1.53978	-1.09826	-0.741986	-0.927378	0.209219	0.094864	0.989445	0.545772
YCR035C	YCR035C	-0.694657	-1.53167	-1.27686	-1.84752	-1.09233	-0.89037	-0.363474	-0.342416	0.468066	0.303308	0.848666	1.11498
YLR401C	YLR401C	-1.54687	-1.39473	-1.64298	-1.44494	-1.35536	-1.39372	-0.149969	-0.417704	0.243834	0.190593	1.18365	0.850386
YHR120W	YHR120W	-0.722351	-1.00241	-0.859005	-0.698926	-0.608646	-0.480133	-0.054285	-0.259954	0.656242	-0.054883	0.936129	0.817219
YBR142W	YBR142W	-0.534972	-2.09928	-1.04374	-0.974758	-1.83004	-1.58636	-0.04925	-0.316421	0.519097	-0.249322	1.7348	0.796947
YPL083C	YPL083C	0.034891	-0.911053	-0.826824	-0.332462	-1.59637	-0.748455	-0.191789	-0.396864	0.20212	-0.097952	0.807087	0.520237
YNL221C	YNL221C	-0.333711	-0.680983	-0.789742	-0.108509	-0.3589	-0.449797	-0.103252	-0.213683	0.425339	-0.167651	0.716936	0.729561
YPL217C	YPL217C	-0.56845	-1.04263	-1.42886	-0.199824	-0.834528	-1.12191	-0.438666	-0.415665	0.926533	-0.000436	1.21124	0.702235
YDR449C	YDR449C	-1.9021	-2.92019	-2.42886	-1.25641	-1.21786	-1.22379	-1.02829	0.850229	-0.260047	-0.147993	0.951477	1.29784
YDR428C	YDR428C	-0.28739	-1.84676	-1.37995	-0.292934	-0.480891	-0.840465	-0.011216	0.053513	0.593049	0.363429	-0.055409	0.431111
YFR002W	YFR002W	-0.473703	-0.998036	-1.05035	-0.0913	-0.480891	-0.612836	-0.37474	0.003359	0.119416	0.126357	-0.297882	0.206697
YFR005C	YFR005C	-0.849632	-2.17816	-1.63745	-0.370936	-1.52396	-0.375797	-0.146934	0.172157	0.074447	0.272281	-0.303337	0.359245
YGL232W	YGL232W	-0.902099	-4.09833	-3.42886	-0.707971	-1.44025	-0.879839	-1.20886	-0.020488	0.249425	0.793113	0.433629	0.423376
YGR152C	YGR152C	-1.57279	-4.23298	-2.80737	0.353429	-0.703283	-0.638831	-0.465354	0.072622	0.474492	-0.128884	1.01859	0.712882
YCR090C	YCR090C	-0.656987	-1.2465	-2.16583	-0.292934	-0.895928	0.254254	0.064156	0.005507	-0.180259	0.137762	0.874202	0.250539
YMR177W	YMR177W	-0.416673	-1.59827	-1.79499	-0.047821	-0.558893	0.039241	-0.180293	-0.303942	-0.357563	0.365692	0.484255	0.012443
YML014W	YML014W	-0.715331	-2.15769	-2.7699	-0.129435	-1.27444	0.107412	0.141635	0.242547	0.450724	-0.3933	0.096594	-0.220003
YDL064W	YDL064W	-1.38753	-1.06655	-2.6919	-0.525594	-2.11832	-1.06106	-0.571432	-0.190413	-0.227565	-0.08805	-0.32021	0.49049
YNL175C	YNL175C	-1.5866	-1.31996	-2.10693	-0.380397	-1.35536	-1.54572	-1.08487	0.143011	-0.328651	-0.514315	-0.566371	0.560879
YBL068W	YBL068W	-1.4523	-1.1462	-3.52197	-0.904368	-1.27675	-1.24087	0.724273	0.256221	-0.288616	0.844952	0.372228	0.418139
YGL201C	YGL201C	-0.283406	-0.482788	-1.03767	-0.292934	-0.269387	-0.608457	0.195458	0.00272	0.507851	0.245776	0.170595	0.560879
YGR155W	YGR155W	-0.590566	-0.395733	-1.42287	-0.275586	-0.558059	-0.699845	0.251707	-0.113377	0.276126	0.569983	0.216424	0.577669
YOL093W	YOL093W	-1.13914	-0.582998	-3.82386	-1.8165	-0.574	-1.14133	0.156135	-0.342416	0.614422	0.639704	0.64008	0.935275
YHR148W	YHR148W	-0.734155	-1.37782	-2.86182	-1.8165	-0.668518	-2.09826	-0.443327	-0.130912	0.141669	0.571899	0.323446	1.06652
YER100W	YER100W	-0.974328	-1.46582	-2.61789	-0.5324	-0.667659	-0.669858	-0.793825	0.013728	0.201357	-0.573014	0.018592	0.147285
YDR339C	YDR339C	-1.11828	-1.74266	-3.65125	-0.533942	-0.895928	-1.3018	-0.653894	-0.816347	0.478704	0.006517	-0.187859	0.478417
YHR107C	YHR107C	-0.989035	-0.982606	-2.6919	-0.401458	-0.99279	-0.764362	-0.24693	-0.573742	0.292494	-0.064664	0.417141	0.560879
YLR021W	YLR021W	-1.21576	-2.30453	-4.45189	-0.199824	-1.75391	-0.468906	-0.706362	-0.342416	0.348961	-0.813875	1.10605	0.198309
YGR195W	YGR195W	-1.26467	-2.09757	-5.49925	-0.993373	-0.794049	-0.754308	-0.599447	0.420545	-0.588518	0.070647	1.2987	0.471874
YHR062C	YHR062C	-1.7386	-2.03684	-3.80737	-1.18046	-1.19549	-0.861223	-0.02829	0.306112	-0.410031	0.163951	0.825946	0.572705
YMR236W	YMR236W	-1.55418	-1.03216	-2.8294	-0.328558	-0.855286	-0.567278	-0.068932	0.335656	0.38494	-0.043656	0.114807	-0.168473
YDR087C	YDR087C	-1.32017	-1.36529	-2.56636	-0.795434	-0.172769	-0.70922	-0.146934	-0.583424	0.083908	-0.509449	0.768613	0.712882
YMR193C-A	YMR193C-A	-2.6339	-3.10522	-3.82386	-1.10029	-0.703283	-0.223793	-0.121399	-0.342416	0.848888	-0.469921	1.01859	1.4754
YDR292C	YDR292C	-0.588559	-0.581292	-1.36219	-0.213499	-0.730869	-0.690361	-0.667191	0.049901	0.324583	-0.288083	0.203016	-0.14694
YEL036C	YEL036C	-0.335974	-0.24696	-0.567413	-0.135833	-0.421019	-0.452819	-0.038344	-0.090544	-0.144299	0.054346	0.018592	-0.00701
YIL110W	YIL110W	-1.17447	-1.19833	-2.98957	-0.475137	-1.82485	-1.79803	0.079513	-0.615434	0.185171	0.341045	0.362546	0.151003
YOR294W	YOR294W	-1.59532	-1.61811	-3.42886	-0.666392	-2.08035	-1.83148	-0.497775	-0.583424	0.552495	-0.068959	0.825946	-0.645572
YKL110C	YKL110C	-0.80899	-0.617124	-1.7392	0.344496	-0.65492	-0.608457	-0.384434	-0.457893	0.031752	-0.054883	0.39056	-0.094473
YOR115C	YOR115C	-1.37159	-0.839722	-3.16583	0.037215	-1.06585	-1.09826	-0.628359	-0.927378	-0.11047	0.369614	0.397103	-0.827686
YJR088C	YJR088C	-0.665207	-1.12563	-1.72842	-0.012826	-0.398429	-1.05387	0.038381	0.127069	-0.144418	-0.151745	0.745573	0.03481
YNL002C	YNL002C	-0.481768	-2.04336	-2.39971	-0.643431	-1.574	-1.03115	-0.733843	-0.575077	0.334314	-0.102189	0.511632	1.20473
YLR003C	YLR003C	-1.22403	-2.31381	-3.1944	-0.009141	-2.14386	-2.03115	-0.236877	0.358024	-0.241715	0.930617	0.848666	1.29784
YLR222C	YLR222C	-0.887512	-1.53968	-1.29334	-0.24713	-1.78001	-1.6078	-0.063055	0.025316	0.635484	0.021615	0.055586	0.405559
YNL207W	YNL207W	-1.39853	-2.17816	-2.04553	-0.34356	-2.28825	-0.988415	0.439489	-0.232233	0.481156	0.241954	0.326714	0.4834
YOR243C	YOR243C	-1.30615	-1.50562	-1.42886	-0.279513	-1.6793	-0.821422	-0.343792	-0.237234	0.3666	-0.092736	0.353576	0.589308
YNL061W	YNL061W	-1.53056	-1.25304	-2.18666	-0.361105	-0.960059	-1.66378	-0.084873	-0.281874	0.676707	-0.185778	0.688443	0.52917
YMR128W	YMR128W	-1.08779	-1.92433	-1.44397	-0.380397	-0.740277	-1.28792	0.340944	-0.184875	0.374956	-0.197395	0.696663	0.674408
YOL022C	YOL022C	-0.304198	-1.17346	-1.45271	-0.129435	-0.650816	-0.938391	0.093701	-0.149771	0.276041	-0.203846	0.462894	0.584875
YPL266W	YPL266W	-0.772816	-1.0655	-1.38704	-0.638709	-0.91223	-0.894088	0.045711	-0.11109	0.474492	-0.141298	0.370064	0.868161
YBR267W	YBR267W	-0.323563	-1.2508	-1.69189	-0.877896	-0.35536	-0.796372	-0.136996	0.409657	0.504239	-0.363006	0.478023	0.165395
YIL091C	YIL091C	-0.724101	-1.01592	-2.08421	-0.877896	-1.46227	-1.85515	-0.677216	0.477012	0.554865	-0.189813	0.899947	0.667079
YPR173C	YPR173C	0.008349	-0.725377	-1.93701	-0.904368	-1.11832	-0.861223	-0.663293	0.349462	0.526959	-0.493005	0.770664	0.186814
YPR112C	YPR112C	-0.48267	-0.648679	-1.65125	-0.640857	-1.54801	-0.979868	0.011238	-0.068241	0.765926	-0.454154	1.10105	0.501378
YMR234W	YMR234W	-0.618306	-2.30453	-1.91429	-0.462859	-0.789013	-1.03115	-0.613252	-0.342416	-0.952208	-0.417454	0.656021	0.449848
YMR268C	YMR268C	-0.80899	-3.62885	-1.9814	-0.100289	-1.48089	-1.22379	-0.513717	-1.14977	-0.428646	-1.05488	0.696663	0.297845
YNL206C	YNL206C	-0.371585	-2.0133	-1.64298	-0.029899	-0.328888	-0.638831	-0.291324	0.020154	-0.091611	-0.681425	0.755557	0.182368
YNL099C	YNL099C	-0.76424	-1.92323	-1.99446	-0.721777	-1.13539	-0.790834	-0.835645	-1.00538	-0.455119	-0.832491	1.17613	-0.094473
YGL079W	YGL079W	-1.30774	-1.15769	-2.10693	-0.029899	-0.862761	-0.638831	0.186723	-0.878469	-0.032468	0.672098	1.1706	1.63888
YPR190C	YPR190C	-0.178255	-0.999953	-1.53692	-0.507058	-0.596368	-0.280937	-0.226369	-0.291191	-0.285414	0.138888	1.246	1.06203
YBL071C	YBL071C	-1.67971	-3.10522	-1.25893	0.074798	-1.06585	-1.0014	0.141635	-0.030472	-0.473041	0.337434	-0.322445	1.29784
YLR387C	YLR387C	-0.602539	-0.915122	-0.379951	-0.240466	-0.059427	-0.328491	0.197423	0.185516	-0.283216	-0.030636	0.082722	0.408028
YBL061C	YBL061C	-0.044704	-2.1691	-0.493955	-1.02085	-1.05513	-0.567278	-0.369327	-0.231385	0.313556	0.277692	0.054215	0.049917
YIL020C	YIL020C	-0.438699	-4.60084	-1.01382	-3.33733	-1.51484	-1.22379	-1.29132	-0.342416	0.401429	0.500332	-0.566371	-0.161587
YDL160C	YDL160C	-0.470139	-0.992202	-0.55529	-0.999526	-0.804955	-0.66229	0.499613	-0.489257	0.437281	0.070647	-0.00197	0.043634
YGL247W	YGL247W	-1.19428	-1.75633	-0.88454	-1.51533	-0.543627	-0.638831	0.082134	0.101191	1.00501	0.173935	-0.303337	-0.03919
YMR153W	YMR153W	-0.342672	-0.835764	-0.42886	-0.685251	-0.088573	-0.174884	0.293638	-0.048685	0.445346	0.086472	0.018592	0.390954
YHR069C	YHR069C	-0.694354	-2.00855	-1.03031	-1.80751	-0.877781	-0.772098	0.728041	-0.298022	-0.428646	0.235336	-0.057357	-0.248644
YJL039C	YJL039C	-0.80871	-1.39736	-0.380794	-1.03669	-0.709515	-0.37969	0.241408	-0.2161	-0.14751	0.252298	-0.501665	-0.01647
YLR083C	YLR083C	-0.397364	-1.20942	-0.43788	-1.0141	-0.554237	-0.178495	0.460592	0.199293	-0.172972	0.044242	-0.688518	0.119723
YGL014W	YGL014W	-0.798879	-1.77415	-0.258935	-0.865823	-0.259227	-0.549034	0.569969	0.235205	0.359849	-0.014582	-0.341909	0.216649
YOR372C	YOR372C	-0.311062	-1.47962	-0.232463	-0.98099	-0.358272	-0.230191	0.424883	0.031042	0.12281	-0.231134	-0.57931	0.514337
YFL028C	YFL028C	-1.00164	-1.28445	-1.06386	-0.058468	-0.775074	-1.1649	-0.236877	-0.60545	-0.134718	0.307687	-0.35992	-0.246476
YHR012W	YHR012W	-1.16737	-1.32762	-0.58337	0.122104	-0.396002	-0.33745	-0.013023	-0.865978	-0.494414	-0.054883	-0.257043	-0.004718
YLR373C	YLR373C	-1.43714	-1.4527	-0.962542	-0.425384	-0.799252	-0.748455	-0.07249	-0.823543	-0.490319	0.011206	-0.566371	0.230282
YKL057C	YKL057C	-0.878201	-1.40049	-0.790197	-0.7475	-0.630467	-0.605223	-0.08251	-0.560839	-0.179652	-0.234108	-1.08281	-0.040203
YGL224C	YGL224C	-0.841978	-1.95237	-0.572596	-0.795434	0.276253	-0.661915	-0.008925	-0.039853	-0.006723	-0.195746	-0.43207	-0.449389
YGL159W	YGL159W	-0.630797	-2.8739	-1.80737	-1.32856	-0.205256	-1.14133	-0.08969	-0.374837	-0.492149	0.160845	0.018592	-0.521583
YPL069C	YPL069C	-0.653712	-3.05078	-0.954929	-0.502387	-0.415303	-0.918939	-0.748182	-0.112934	-0.64707	-0.372624	-0.428867	-0.619693
YGR057C	YGR057C	-0.902099	-2.02276	-0.914287	-0.614862	-0.143856	-1.05387	-0.580831	-0.827843	-0.41164	-0.327902	0.018592	0.63042
YMR125W	YMR125W	-0.438406	-1.05279	-0.317699	-0.517428	-0.108232	-0.371547	-0.436522	-0.596733	-0.113498	-0.092736	-0.27839	0.205922
YAL059C-A	YAL059C-A	-2.41667	-3.39473	-1.80737	-1.42222	-1.48089	-2.72629	0.030604	-1.40131	0.199385	0.716492	-0.244443	1.03481
YLR073C	YLR073C	-1.53769	-1.97633	-1.10693	-1.19982	-1.07252	-1.82646	0.736768	0.016038	-0.064235	0.364069	-0.087608	0.194751
YFL034C-B	YFL034C-B	-1.17156	-2.19164	-0.843898	-1.46286	-0.176036	-1.35504	-0.568858	-0.564808	0.059455	0.337434	-0.368432	-0.052652
YOR359W	YOR359W	-1.00164	-1.38596	-0.63368	-0.927649	-0.488159	-1.44619	-0.144483	-0.263806	-0.228569	0.194212	-0.430393	-0.218405
YKL205W	YKL205W	-1.23552	-2.07196	-1.47371	-1.60521	-1.00764	-0.901865	-0.546884	-0.232538	0.266045	-0.469921	-0.991978	0.240129
YJR041C	YJR041C	-0.663765	-2.75027	-1.41108	-1.47085	-0.833464	-0.940001	0.123713	-0.250623	-0.011226	0.123655	-0.776589	0.03481
YML103C	YML103C	-0.587756	-1.80285	-0.360978	-0.769747	-0.641037	-0.779875	-0.310433	-0.142302	-0.057264	-0.095131	-0.44438	0.184025
YKR082W	YKR082W	-0.915335	-1.76988	-0.75699	-0.77836	-0.502586	-0.793408	-0.587063	0.167533	0.104542	0.284323	-0.323514	0.402542
YLR106C	YLR106C	-1.25188	-1.78852	-1.05714	-1.00934	-0.714827	-0.481156	-0.205992	0.107051	0.393461	0.116323	-0.149008	0.19309
YEL053C	YEL053C	-0.780508	-1.57002	-0.691895	-0.114935	-1.03976	-0.554439	-0.400736	-0.328202	-0.048019	-0.105958	-0.244443	0.156489
YJR118C	YJR118C	-0.967284	-2.63574	-0.914287	-0.523231	-0.933403	-0.762213	-0.893989	-0.535061	-0.244222	-0.63498	-0.495982	0.408028
YLR336C	YLR336C	-0.991293	-1.69487	-0.855393	-0.803896	-0.531517	-1.01734	-0.520806	0.085678	0.476196	-0.618313	0.2596	0.457625
YPL068C	YPL068C	-0.666286	-1.97092	-0.973666	-0.573042	-0.536386	-1.49681	-0.706362	0.029553	0.005007	-0.702582	0.34052	0.198309
YPL169C	YPL169C	-0.994749	-1.91393	-0.574058	-0.629969	-0.770397	-0.650419	-0.551639	0.079048	-0.088377	-0.528136	0.145971	0.374714
YBL079W	YBL079W	-0.892513	-0.854228	-0.452429	-0.353234	-0.642422	-0.435668	0.067925	-0.38283	0.280623	0.057258	-0.147418	-0.108042
YPR170W-B	YPR170W-B	-2.13914	-3.09834	-1.42886	-0.877896	-1.32889	-0.638831	0.293638	0.072622	0.614422	-0.206887	0.018592	-0.586678
YOR016C	YOR016C	-1.11783	-1.06655	-0.5861	-0.585715	-0.927407	-0.20958	0.007334	-0.322787	-0.094529	0.010705	0.22295	0.203208
YML046W	YML046W	-0.169092	-2.30453	-0.744362	-0.256408	-0.753909	-1.5594	0.419169	-0.479919	-0.035635	-0.125967	0.018592	0.812418
YNL070W	YNL070W	0.069556	-1.23382	-0.715354	-0.23635	-0.550793	-0.638831	-0.082738	-0.308863	-0.014835	-0.437006	-0.101703	0.285461
YOR121C	YOR121C	-0.434594	-4.6833	-0.621505	-1.14093	-1.14969	-1.67125	-0.250682	-1.48926	-0.955192	-1.05488	-0.940767	0.297845
YDR524W-C	YDR524W-C	-0.737776	-3.22588	-0.815815	-1.40422	-1.39542	-1.17725	-0.968857	-1.06435	-1.07056	0.232638	-0.551964	2.16833
YOR160W	YOR160W	-0.376315	-1.0945	-0.641969	-0.524259	-0.621069	-0.879035	0.194102	-0.479919	-0.285414	0.503607	-0.428867	0.978776
YGR158C	YGR158C	-0.795184	-1.83862	-0.86182	-1.69893	-2.18871	-0.924233	-0.426254	-0.889904	0.444497	-0.195746	-0.303337	0.712882
YPL188W	YPL188W	-0.253174	-1.37271	-0.537566	-1.27276	-1.21786	-0.534494	-0.088232	-0.474866	-0.43436	0.342993	-0.324296	0.712882
YDR524C-B	YDR524C-B	-1.12389	-0.854308	-1.22763	-0.972161	-1.25339	-0.777537	-0.224545	-0.839137	-1.13159	0.231074	0.14444	0.515271
YDL164C	YDL164C	-0.757709	-0.809769	-0.969429	-1.0299	-0.703283	-0.808756	-0.451789	-0.690339	-0.919105	0.842866	0.24741	0.651482
YHR018C	YHR018C	-1.19755	-0.556788	-1.04883	-1.04425	-0.658131	-0.472181	-0.470549	-0.537967	-0.733568	0.713525	0.136773	0.149946
YJR010W	YJR010W	-1.24855	-0.292622	-1.4695	-2.40256	-1.51521	-1.32333	-0.633244	-0.723665	-0.451979	0.580369	0.095213	0.35585
YPR167C	YPR167C	-0.478073	-0.230756	-1.34794	-1.77406	-0.792093	-1.10596	-0.84932	-0.454309	-0.310769	0.839764	0.996565	0.671062
YJL128C	YJL128C	-0.308725	-0.56535	-0.802077	-0.695032	-0.386915	-0.325673	-0.41908	-0.441952	-0.244222	0.057009	0.523827	0.285461
YIL019W	YIL019W	-0.21576	-1.57273	-1.10693	-3.46332	-1.39843	-2.09826	-1.70636	-0.342416	0.848888	0.612541	-0.303337	-0.96519
YGR081C	YGR081C	-0.754995	-0.894658	-1.8439	-4.01586	-1.28825	-0.738367	-0.580831	-0.664344	0.38494	1.18216	-0.466835	0.449848
YML112W	YML112W	-0.750096	-0.79091	-1.01382	-1.99337	-0.753909	-0.053868	-0.220935	-0.216885	0.411482	0.530079	-0.133412	-0.493569
YCR020C	YCR020C	-0.487062	-1.35034	-1.10693	-3.14139	-0.574	-1.63883	-0.876287	0.198152	-0.013609	-0.884958	-0.203801	1.52024
YDL040C	YDL040C	-0.108112	-0.526926	-0.170126	-0.955899	0.008591	-0.460685	-0.405702	0.100102	0.047792	-0.417454	0.127821	0.211688
YDR075W	YDR075W	-1.21022	-1.04336	-0.592359	-3.50239	-0.971216	-1.38607	-0.561972	-0.927378	-0.190641	0.401755	0.696663	1.46012
YHR003C	YHR003C	-1.42117	-0.911053	-0.826824	-2.02085	-0.969929	-1.78019	-0.098679	-0.245119	0.096492	0.438931	0.533165	0.605967
YDR184C	YDR184C	-2.15003	-3.03216	-1.31638	-3.68525	-1.33333	-2.86122	-1.42257	-0.827843	-0.120251	0.323628	1.10105	0.750357
YOR004W	YOR004W	-1.57783	-2.20119	-0.691895	-3.33733	-1.52042	-1.68322	-0.494858	-1.51234	-0.040081	0.143056	0.807087	1.07545
YGR251W	YGR251W	-0.795184	-2.74266	-0.106932	-2.72635	-1.31097	-1.05387	-0.706362	-0.149771	0.304567	-0.607424	0.825946	1.09139
YOR047C	YOR047C	-0.594818	-0.804513	0.058127	-1.31847	-0.385313	-0.6674	-0.539252	0.072622	-0.040081	-0.219113	0.366515	0.653989
YBR002C	YBR002C	-1.13914	-0.876883	-0.276857	-1.0299	-0.761911	-0.47755	-0.706362	-0.342416	-0.178857	0.289071	0.269135	-0.12842
YJR031C	YJR031C	-0.995734	-1.1133	-0.336414	-0.853649	-1.01832	-0.596396	-0.400736	-0.548867	0.227399	0.130983	0.188517	-0.309144
YLR452C	YLR452C	-1.36621	-1.40345	-0.52197	-1.67145	-1.19011	-1.29091	-1.02829	-0.24288	0.487431	-0.259703	0.018592	-0.287118
YOR127W	YOR127W	-1.07202	-1.25391	-0.184935	-1.26869	-0.946554	-0.666845	-0.967126	-0.810195	0.233912	-0.375877	0.072363	0.416489
YFL001W	YFL001W	-0.474887	-0.180413	-0.609432	-1.29293	-0.455356	-1.18632	-0.047399	-0.342416	0.142949	0.574473	-0.244443	0.03481
YBL028C	YBL028C	-1.04228	-2.57273	-1.9814	-3.8779	-1.85013	-3.26332	-0.821839	1.14301	-0.250648	-0.235456	0.018592	-0.479763
YHR070W	YHR070W	-1.20181	-1.04666	-0.673973	-1.77836	-0.65492	-0.819403	0.136097	0.279072	0.075853	0.069445	0.230096	-0.235123
YIL002W-A	YIL002W-A	-1.3042	-0.8739	-1.80737	-2.8165	-0.217856	-2.39372	0.431142	0.335656	0.218837	-0.005974	0.134069	0.182368
YPL030W	YPL030W	-0.991651	-1.25156	-1.18494	-1.85772	-0.784897	-1.02449	0.03584	0.037856	-0.088377	0.09398	-0.130272	0.386654
YPL211W	YPL211W	-1.25539	-1.03386	-2.4695	-3.33733	-1.27444	-1.97868	0.827975	-0.253149	0.111922	0.233686	-0.208819	0.809098
YGR168C	YGR168C	-0.165134	-1.80977	-1.27686	-2.46286	0.104072	-0.693279	-0.443327	-0.042856	0.571354	0.530079	0.125507	0.99299
YNL119W	YNL119W	0.041992	-1.42715	-0.502861	-1.57834	0.031315	-0.507586	-0.038937	0.036096	0.537228	-0.166529	0.936129	0.597405
YLR265C	YLR265C	-0.323563	-1.7766	-0.691895	-0.993373	-0.35536	-0.397823	0.186723	-0.342416	0.063012	0.151567	0.46605	0.712882
YLR030W	YLR030W	-0.738601	-2.15769	-1.42886	-2.10029	-0.381355	-1.22379	-0.876287	-0.079382	0.281847	0.530079	0.696663	-0.287118
YOR278W	YOR278W	-0.577827	-1.31381	-1.00002	-1.0299	0.045178	-0.928338	-0.443327	0.198152	-0.260047	0.700004	0.478023	0.449848
YGL111W	YGL111W	-0.950236	-0.527876	-1.96943	-2.08301	-0.41949	-0.559976	0.083071	0.408225	0.393335	0.248044	1.18852	0.361975
YML093W	YML093W	-0.511584	-0.754728	-1.69189	-1.99337	-0.691109	-0.861223	-0.753668	0.477012	1.14434	-0.220893	1.10605	0.549384
YOL041C	YOL041C	-1.07202	-0.688207	-1.8294	-2.10029	-0.931552	-1.80876	-0.805898	-0.927378	0.755778	-0.293043	1.60355	0.605967
YCR020C-A	YCR020C-A	-1.5866	-0.449873	-1.10693	-0.614862	-1.36986	-1.84047	-0.220935	-0.467947	0.504239	1.26704	0.39056	-0.085484
YJL117W	YJL117W	-0.420464	-0.185115	-0.410713	-0.07953	-0.321413	-0.446186	-0.140458	0.034438	0.075396	0.426649	0.289043	0.007787
YLR363W-A	YLR363W-A	-2.7241	-1.35034	-1.24444	-1.3804	-2.41949	-2.5133	-1.44333	-0.235501	0.02946	0.999564	0.156095	-0.87208
YNL220W	YNL220W	-1.08958	-0.369197	-1.17732	-0.752365	-1.51139	-0.897918	-0.392862	-0.483772	0.119827	1.09568	-0.452714	-0.255234
YDL102W	YDL102W	-0.934964	-0.33969	-0.775726	-0.578336	-0.514058	-0.397823	-0.450022	0.409657	-0.151112	-0.829463	-0.030318	0.514943
YPL143W	YPL143W	-3.00927	-2.25034	-3.36443	-1.75236	-0.802819	-2.09826	-1.70636	0.657584	-2.47304	-2.05488	0.018592	0.712882
YDR179W-A	YDR179W-A	-1.77924	-1.30453	-0.566364	-0.77836	-1.05121	-1.14785	0.615566	-0.457893	-0.540155	-0.947968	0.366515	-0.386653
YJR072C	YJR072C	-2.16083	-0.389866	-1.27686	-0.917425	-0.802819	-0.244552	-0.014484	-1.30177	0.408904	-0.321822	0.54466	0.140304
YDR020C	YDR020C	-1.42387	-0.57273	-0.52197	-0.828987	-0.673536	-0.924233	0.367639	-1.09244	0.07128	0.419048	0.885325	0.265423
YMR200W	YMR200W	-0.403189	-0.443764	-0.447008	-0.273825	-0.269082	-0.56648	0.125367	-0.558734	-0.061797	0.246286	0.186714	0.326528
YJL124C	YJL124C	-2.2315	-0.687373	-0.988288	-0.901743	-1.13039	-0.840465	0.332112	-0.535061	-0.330596	-0.136184	-0.032035	0.364959
YPR048W	YPR048W	-1.80899	-0.375873	-0.889341	-0.93679	-0.703283	-1.55821	0.400553	-0.457893	-0.135171	0.134941	0.603554	0.545772
YIL034C	YIL034C	-0.740248	-0.238692	-0.189394	-0.539094	-0.470398	-0.267575	0.454103	-0.334379	-0.059446	0.268411	-0.283064	-0.143993
YLR031W	YLR031W	-3.20327	-2.4378	-2.42886	-2.3804	-1.89593	1.36117	0.878601	-2.52229	-1.21001	-0.317918	-1.78876	0.297845
YDR016C	YDR016C	-2.59423	-0.9353	-3.36443	-3.14139	-2.41949	-0.638831	0.556673	-2.14977	0.848888	0.115042	-2.71976	-0.287118
YMR080C	YMR080C	-0.434231	-0.616708	-1.05802	-0.847523	-0.502107	-0.461953	0.404244	0.088052	0.041038	0.086908	-0.884547	-0.086336
YPR052C	YPR052C	-0.729035	-0.102978	-0.525433	-0.298005	-0.489769	0.087246	0.170956	-0.003146	-0.129967	0.122904	-0.774578	0.148981
YMR237W	YMR237W	-0.362517	-0.465815	-0.893938	0.001352	-0.586244	-0.060855	0.122027	-0.659606	0.098375	-0.027403	-0.299938	-0.055792
YBR201W	YBR201W	-1.76717	0.524132	-1.10693	-2.3804	-1.80282	-1.18903	-1.51372	-3.59034	-0.727613	-0.929353	-0.118912	-0.609046
YLR045C	YLR045C	-0.987135	-0.285243	-1.57642	-1.78479	-0.583984	-0.726294	-0.915815	-1.84492	-0.287686	-0.746761	0.106054	-0.180202
YJL035C	YJL035C	-0.618306	0.649662	-1.36997	-2.99337	-1.11832	-1.12426	-0.94737	-1.72093	-1.94253	-2.57426	-0.914294	0.297845
YLR250W	YLR250W	-0.967952	0.216703	-0.537566	-1.08301	-0.883856	-0.351029	-0.566184	-0.927378	-0.97054	-0.929353	-0.796984	0.530018
YLR199C	YLR199C	-0.789331	0.12883	-0.313383	-0.770981	-0.141041	-0.209147	-0.121399	-0.287968	-0.691681	-0.607424	-0.236666	0.015445
YAL016W	YAL016W	-0.291142	0.016606	0.005543	-0.353234	-0.622552	-0.424431	-0.205464	-0.360118	-0.372489	-0.291775	-0.481482	-0.601991
YCL030C	YCL030C	-0.953468	-0.244985	-0.187852	-0.244024	-0.787552	-0.036673	-0.585828	-0.968406	-0.595296	-0.147405	-1.41733	-1.39815
YCR088W	YCR088W	-0.582259	0.32527	0.217197	0.037215	-0.351497	-0.07179	0.145793	-0.335463	-0.496887	-0.361215	-0.635634	-1.33774
YDL125C	YDL125C	-0.540833	0.853196	-0.319085	-0.557761	-0.251494	-0.103235	0.007334	-0.570522	-0.990713	-0.887156	-1.16948	-1.37458
YLR055C	YLR055C	-0.752115	0.349003	0.389025	-0.828987	-0.158963	-0.214691	0.034904	-0.60545	-0.632239	-0.577724	-0.877072	-1.01892
YMR276W	YMR276W	-1.2299	0.460185	0.001128	-0.522668	-0.202735	0.149054	0.055326	0.242547	-0.658072	-1.25628	-1.09126	-1.67467
YDL195W	YDL195W	-0.198282	-0.348802	0.221539	-0.392751	-0.326955	-0.12686	0.169933	-0.132569	-0.388706	-0.642408	-1.47293	-0.931443
YIL109C	YIL109C	-0.326309	-0.520956	-0.196698	-0.655754	-0.400464	-0.232239	0.305043	-0.097622	-0.485367	-0.37102	-1.08468	-1.04831
YGL084C	YGL084C	0.077592	-0.382759	0.003492	-0.27156	-0.108337	-0.045151	-0.09264	-0.552263	-0.252842	-0.381565	-1.45534	-1.28003
YAR003W	YAR003W	-0.640179	-0.541479	-0.316385	-0.199824	-0.352567	-0.11374	0.016104	-0.522988	-0.108677	-0.379156	-1.26344	-0.377883
YOR251C	YOR251C	-0.309064	-0.685322	-0.384466	-0.351827	-0.67883	-0.053868	0.23919	-0.564808	-0.686444	-0.508395	-1.65383	-0.742797
YOR067C	YOR067C	-0.362186	-0.554512	-0.444513	-0.17661	-0.203902	0.372851	0.337761	0.134022	-0.540765	-0.766414	-1.36118	-0.731903
YHR175W	YHR175W	-0.322155	0.185715	-0.708383	-0.068227	-0.531164	-0.333205	-0.138078	0.179537	-0.959631	-1.39592	-0.630501	-1.30504
YGL077C	YGL077C	0.191744	-0.502127	-0.263508	-0.248187	-0.11806	0.238595	-0.553994	0.328226	-0.401349	-1.48392	-1.4728	-1.12153
YCL057W	YCL057W	-0.349345	-0.377818	-0.147574	-0.09517	-0.242309	-0.03406	-0.38722	-0.095884	-0.56615	-1.52926	-1.97711	-1.72398
YMR292W	YMR292W	0.126813	-0.223166	-0.336414	0.098834	-0.221169	-0.177251	-0.311224	-0.528283	-0.929898	-1.19371	-1.87623	-1.45704
YBL032W	YBL032W	-0.557024	0.019612	-0.222409	-0.573042	-0.255009	-0.245489	-0.478951	-0.090229	-0.7328	-0.624498	-1.35064	-0.847418
YFR051C	YFR051C	-0.743323	0.201517	-0.37758	-0.63242	-0.241884	-0.188438	-0.306559	-0.190413	-0.146311	-1.11717	-1.42029	-1.1994
YHR083W	YHR083W	-0.786622	-0.033864	-0.854166	-0.434953	-0.590714	-0.205415	-0.355865	-0.564808	-0.810076	-1.14799	-1.18171	-1.86111
YDL126C	YDL126C	-0.722376	-0.314793	-0.342362	-0.749993	-0.818416	-0.674803	-0.785896	-0.826888	-0.983286	-1.75422	-1.62732	-2.145
YKL210W	YKL210W	-1.09556	-0.115872	-0.459721	-0.682783	-0.84683	-0.659412	-0.714799	-0.391689	-0.708257	-1.76548	-1.60926	-1.56372
YLR027C	YLR027C	-0.507012	-0.0791	-0.240611	-1.19091	-0.624592	-0.430397	-0.357432	-0.431775	-0.949697	-1.35017	-2.05012	-2.02408
YMR263W	YMR263W	-0.416673	0.649662	-1.36443	-0.877896	-0.480891	-1.09991	-0.706362	-0.71494	-0.888078	-2.17125	-2.78876	-2.60905
YER021W	YER021W	-0.320523	-0.107361	-0.320336	-0.42871	-0.205526	-0.448075	-0.573095	0.127069	-0.11661	-0.870008	-0.485175	-0.5166
YOR362C	YOR362C	-0.706775	-0.216586	-0.964913	-0.669903	-0.451978	-0.638831	-0.730746	-0.03841	-0.734369	-1.59164	-1.14256	-1.27851
YOR117W	YOR117W	-1.00164	-0.402805	-0.551234	-0.803896	-0.407181	-0.449675	-0.604482	-0.178378	-0.577229	-0.918279	-0.981408	-0.72152
YEL058W	YEL058W	-0.286226	0.241198	-0.530333	0.174845	0.047169	0.43287	0.180909	-0.135696	-0.207835	-0.67685	-0.86788	-1.06313
YLR134W	YLR134W	-0.586598	0.408654	-0.769897	0.349514	-0.071015	-0.153404	0.541566	0.39455	-0.357563	-2.23546	-2.23775	-1.95697
YGR277C	YGR277C	-0.180401	-0.17346	-0.691895	-0.34356	0.328503	0.016521	0.168107	0.186693	0.006952	-0.576836	-0.514841	-0.772544
YDL141W	YDL141W	-0.571454	-0.568761	-0.499249	-0.093625	0.185983	0.259118	0.045201	0.203866	-0.25906	-0.39592	-0.805681	-0.712003
YHR123W	YHR123W	-1.49302	-0.443447	-0.875262	-0.511641	-0.09323	0.29146	-0.016491	0.384769	-0.455307	-1.09978	-1.37068	-1.15282
YPL231W	YPL231W	-0.861418	-0.169106	-0.973381	-0.143642	0.0445	0.2297	-0.122424	0.103599	-0.216448	-1.00032	-0.842521	-1.03252
YNR016C	YNR016C	-0.589417	-0.438188	-0.565152	-0.005088	0.031735	0.223071	0.163597	0.371623	0.242825	-0.772804	-0.587682	-0.6599
YOR176W	YOR176W	-0.416034	-0.389579	-0.306438	-0.179552	0.104072	-0.11226	0.374162	0.821859	0.210606	-1.01536	-1.1089	-1.3852
YOL086W-A	YOL086W-A	-1.51621	-0.050777	-1.24444	-0.955899	0.104072	-1.33927	-0.343792	0.242547	-0.588518	-1.5992	-1.35992	-1.34601
YHR039C-A	YHR039C-A	-0.840862	0.811413	-0.126832	-0.843131	-0.337766	-0.761688	-0.937687	-0.293506	-0.303116	-0.831108	-0.106939	-1.09447
YGR253C	YGR253C	-0.527704	-0.031515	0.120478	-0.360678	-0.245871	-0.09451	-0.554359	0.106569	-0.112118	-0.84273	-0.289531	-0.588773
YIL115C	YIL115C	-0.515537	0.300078	-0.008368	-0.382819	-0.103524	-0.169346	-0.576727	-0.173662	-0.316921	-0.670061	-0.466835	-0.678308
YIL002C	YIL002C	-0.57537	-0.350338	0.25062	-0.600362	-0.272304	-0.354101	-0.816786	-0.709198	-0.137106	-0.525203	-0.742221	-1.09447
YJL051W	YJL051W	-0.952725	-0.266814	-0.406492	-0.698926	0.296717	-0.51684	-0.995868	-0.872931	-0.151112	-0.534051	-0.904787	-1.1802
YOL026C	YOL026C	-0.329521	0.143771	-0.572596	-0.807507	0.18124	-0.223793	-1.18441	-0.457893	-0.416772	-0.864781	-0.378744	-1.93919
YCR075W-A	YCR075W-A	0.057259	-1.0873	-1.91429	-1.10029	-0.158963	-0.960759	-0.443327	-0.60545	-0.888078	-1.27728	-1.39645	-0.287118
YFL017W-A	YFL017W-A	-2.20327	-1.0873	-1.42886	0.813982	-0.954822	-1.01734	-1.29132	-0.927378	-1.88808	-0.862238	-0.270915	-0.402595
YHR017W	YHR017W	-1.37002	-1.03484	-0.447969	-0.065523	-0.691109	-0.770076	-0.6239	-0.172491	-1.3735	-0.858963	-0.192913	-0.087809
YBR094W	YBR094W	-0.349558	-0.9353	0.156102	0.364674	-0.106146	-0.330709	-0.661968	-0.559227	-0.137438	-0.593303	-0.835558	-0.593779
YMR179W	YMR179W	-1.20327	-1.25723	-0.554391	-0.292934	-0.080353	-0.886758	-1.1214	-1.75745	-0.210006	-1.18613	-2.30334	-0.702155
YDL156W	YDL156W	0.097901	-1.0873	-0.007396	-1.54086	-0.954822	-0.153404	-1.44333	-1.51234	0.111922	-0.817844	-0.106939	-0.528126
YGL094C	YGL094C	0.053692	-0.416427	0.268107	-0.375923	-0.399591	-0.58572	-0.518992	-0.659898	-0.036941	-0.388127	0.046072	-0.184937
YDL211C	YDL211C	-0.849632	-2.05078	-0.42886	-1.3804	-1.48089	-0.375797	-1.1214	-1.66434	-0.177585	-2.86224	0.433629	-0.924548
YFR003C	YFR003C	-0.872352	-1.25723	0.308105	-1.10029	-1.31097	-0.960759	-1.70636	-1.14977	-0.64707	-2.46992	-0.303337	0.390954
YBL063W	YBL063W	0.381694	-0.542983	-0.258935	-1.8779	-0.558893	-0.339271	-1.70636	-0.927378	-1.40265	-1.60742	0.825946	-0.746549
YGR276C	YGR276C	0.072366	-0.364693	-0.580863	-1.61486	-0.35536	-0.446186	-0.826656	-0.897005	-0.414147	-0.621924	0.326714	-0.055792
YDR071C	YDR071C	-0.707188	-0.842191	-0.769897	-1.44494	-0.412987	-0.301796	-1.60448	-0.676835	-0.864994	-0.761687	0.111701	-0.562752
YBL034C	YBL034C	-0.725031	-1.66598	-0.460569	-1.23153	-0.652259	-0.831476	-1.27271	-0.52174	-0.714049	-1.32308	0.10348	-1.02408
YJL029C	YJL029C	-0.344287	-1.2709	-0.483081	-1.41395	-0.282951	-0.522017	-1.08487	-0.465798	-1.00591	-0.776582	0.160611	-0.689216
YNR008W	YNR008W	-0.653072	-1.14829	-0.318436	-1.67664	-0.827757	-0.779923	-0.771653	-1.12791	-0.698808	-0.705549	-0.521977	-0.96519
YKL173W	YKL173W	0.067312	-0.661539	-0.376119	-0.752365	-0.398429	-0.270186	-0.686733	-0.321657	-0.726327	-0.855979	-0.13895	0.043031
YLR105C	YLR105C	0.213378	-1.35034	-0.981401	-0.816496	-1.27444	-0.501327	-0.943401	-1.02049	-0.009384	-0.904858	-0.396446	-0.702155
YDL132W	YDL132W	0.258232	-0.185527	0.308105	-0.175577	-0.332568	-1.47656	-0.834946	-0.84311	-0.123233	-1.1818	-0.464191	-0.748449
YBL058W	YBL058W	0.038522	0.634712	0.214996	-1.02333	-0.260501	-1.26332	-0.840218	-1.20301	-0.525508	-2.20689	-0.76568	-1.55561
YOL123W	YOL123W	-0.392425	0.08531	0.099519	-1.22582	-0.606422	-1.33273	-0.998128	-1.09088	-0.382438	-2.43516	-1.01536	-0.394033
YKR014C	YKR014C	-0.176539	0.017394	-0.039818	-0.256408	-0.558893	-0.699373	-0.016702	-1.36795	-0.325142	-1.52303	-0.788763	-0.479763
YHR146W	YHR146W	0.320293	0.195097	-0.308566	-0.795434	-0.037947	-1.11014	-0.899007	-0.994493	-0.385578	-0.864781	-0.254427	-0.846545
YER136W	YER136W	-0.191012	-0.036522	-0.060389	-0.299853	-0.580594	-0.35278	-0.582068	-0.410685	-0.013609	-0.240598	-0.211808	-0.372509
YJR053W	YJR053W	-0.317137	-0.115872	0.670676	-1.3804	-1.06585	-0.886758	-1.95429	-0.564808	-0.509566	-1.01424	-0.396446	-0.702155
YNR028W	YNR028W	-0.308725	-0.536751	-0.019469	-1.52997	-0.703283	-0.451745	-2.18029	-0.927378	-0.888078	-0.283508	-1.7404	-0.781882
YPL063W	YPL063W	-0.072852	-0.124778	-0.236215	-0.548191	-0.438456	-0.427327	-0.517328	-0.592959	-0.3303	-0.25233	-0.618838	-0.135115
YFR041C	YFR041C	0.150368	-0.672266	-0.42886	-1.3804	-0.480891	-1.72629	-1.58083	-0.927378	-0.653613	-0.107351	-0.759016	-0.135115
YLR262C	YLR262C	-0.357779	-0.157692	-0.106932	-2.10029	-1.01141	-3.33927	-2.16579	-2.92738	-0.357563	-0.054883	-1.56637	-0.287118
YJL073W	YJL073W	-1.39591	-0.394732	-0.189394	-1.3804	-0.217856	-1.35504	-1.1828	-0.693888	-0.414147	-1.00496	-0.710761	-0.540874
YPL132W	YPL132W	-0.577827	0.271151	-0.313383	-0.816496	-0.606422	-2.05387	-1.13932	-0.720928	-0.665686	-1.11378	-0.865931	-0.87208
YML043C	YML043C	-1.14919	-0.987767	-1.17732	-2.99337	-0.583984	-2.80876	-1.16579	-2.14977	-1.78116	-1.59545	-0.981408	-0.287118
YPL153C	YPL153C	-0.081805	-0.618826	-0.276857	-1.19982	0.104072	-2.28269	-0.6239	-1.26842	-1.82096	-1.41745	-0.907408	0.12792
YDL198C	YDL198C	-0.421319	-0.149313	-0.792551	-0.005652	0.001284	0.169999	-0.155998	-0.264244	-0.402057	-0.008473	-0.238284	-0.433229
YBR233W	YBR233W	-2.13914	0.0647	-2.42886	0.707066	-0.612135	-0.031148	-1.87629	-1.56481	-1.54015	-1.10735	-1.24444	-0.801691
YIL176C	YIL176C	-3.24956	0.190231	-2.64298	0.916989	-0.143856	0.504905	-1.3084	-2.93594	-2.52279	-1.19506	-1.17123	-2.66772
YDL232W	YDL232W	-1.17613	-0.281075	-1.50548	-0.0154	0.224366	-0.582247	-0.262755	-0.576881	-0.938704	-0.402807	-0.701301	-0.424621
YOR367W	YOR367W	-2.07202	0.305708	-2.16583	-0.816496	-0.480891	-0.638831	-0.6239	-1.34242	-1.76255	-1.46992	-0.35992	-0.287118
YBR176W	YBR176W	-1.35778	0.479737	-1.10693	-0.93679	0.296717	-0.361297	-0.858365	-1.41281	-0.703653	-0.029348	-1.30334	-1.45704
YOL008W	YOL008W	-1.3642	0.1261	-1.42886	-0.614862	-0.102379	-0.248884	-0.32785	-1.17892	-0.888078	0.193044	-1.51192	-1.42462
YDR394W	YDR394W	-0.761501	0.246307	-0.628469	0.194254	-0.013623	-0.688074	-0.666833	-0.38627	-0.171012	-0.628619	-0.276152	-0.878838
YKL069W	YKL069W	-0.540304	0.097121	-1.50548	-0.047821	0.186534	-0.733988	-1.05428	-0.927378	-0.177585	-0.221993	-0.566371	-1.19401
YGL221C	YGL221C	-0.58538	-1.0696	-0.750788	0.028994	0.066104	-0.465379	0.009845	-0.508225	-0.202187	-0.039681	-0.591462	-0.992548
YDL127W	YDL127W	-0.647998	-2.16796	-1.35486	0.079035	-0.367234	-0.133596	-0.788824	-1.39686	-1.2225	-0.277276	-0.396446	-0.064725
YJL024C	YJL024C	-0.407627	-1.67227	-1.42886	-0.34356	0.016609	-0.536951	-0.706362	-0.60545	-0.888078	-0.102189	-0.286263	-0.374581
YDL012C	YDL012C	-2.05822	-2.00569	-0.592359	-0.292934	-0.689477	-0.343375	-0.74589	-0.966907	-1.45368	-0.054883	0.176133	-0.87208
YGR079W	YGR079W	-0.883363	-1.21927	-0.741061	0.184299	-0.278544	-0.28335	-0.256277	-0.273885	-0.760699	-0.182639	-0.125798	-0.594441
YCR002C	YCR002C	-0.981827	-1.14341	-0.617127	-0.292934	-0.077535	-0.119958	-0.529484	-0.395268	-0.330747	0.054051	-0.220874	-0.449389
YLR404W	YLR404W	-1.26467	-3.15769	-1.10693	-0.877896	-0.249565	-0.297794	-0.657452	-1.05862	-1.44447	0.115042	-0.50497	-1.56723
YBL057C	YBL057C	-0.959815	-2.07523	-2.0212	0.451809	-0.212402	-0.764362	-0.422569	-0.277321	-0.527902	-0.457643	-1.25825	-0.822155
YIL003W	YIL003W	-0.537688	-1.7718	-1.36997	-0.129435	-0.568354	-0.375797	-0.165793	-0.149771	-0.225113	-0.303911	-0.640372	-0.521583
YBR271W	YBR271W	-1.34267	-1.30453	-1.87247	0.537141	-0.758425	-0.316903	0.386748	-0.420418	-0.385578	-0.306422	-0.888299	-0.567226
YDR309C	YDR309C	-3.15652	-3.12513	-2.83485	0.349514	-0.821928	-0.610817	0.005836	-1.39945	-1.25623	-0.776582	-1.8601	-1.43255
YBR164C	YBR164C	-1.84963	-1.80977	-1.86182	0.162746	-1.34762	-1.11276	-0.644961	-1.24931	-1.17759	-0.561069	-1.48391	-0.659086
YJR057W	YJR057W	-1.23225	-1.96925	-2.17732	0.154525	-0.563353	-0.735046	-0.876287	-1.57508	-0.665686	-0.303911	-1.36843	-0.720077
YGR234W	YGR234W	-0.774295	-1.034	-1.26208	-0.008831	-0.902947	-0.39887	-0.440407	-1.05451	-0.409392	-0.458311	-0.408683	-0.567554
YGL223C	YGL223C	-0.865573	-0.862788	-0.716986	0.166498	-0.333334	-0.741924	-0.160928	-0.505915	0.053819	-0.422615	-0.396446	-0.398149
YMR185W	YMR185W	-0.679707	-1.35034	-0.566364	-0.084347	-0.401819	-0.825244	-0.005922	-0.651744	-0.344936	-0.385529	-0.425015	-0.518443
YGL231C	YGL231C	-0.293964	-1.26107	-1.39072	0.090395	-0.492573	-0.450069	0.094329	-0.101408	-0.48598	-0.763652	-0.466835	-0.670446
YLR118C	YLR118C	-1.1621	-1.40923	-1.8294	-0.050363	-0.860595	-0.384258	-0.291324	-0.342416	-0.967513	-1.38553	-0.779775	-0.92099
YKL113C	YKL113C	-3.76717	-2.35034	-3.56636	0.707066	-0.743925	-0.831476	-1.44333	-1.21688	-0.335537	-0.732955	-1.15133	-0.609046
YLR188W	YLR188W	-1.08721	-0.360185	-0.981401	-0.012826	-0.300487	0.017582	-0.176582	-0.165201	-0.200708	-0.32537	-0.765949	-0.683583
YLR268W	YLR268W	-1.49311	-0.612432	-1.35789	-0.100289	-0.24564	-0.638831	-0.451548	-0.152938	-0.570888	-0.511398	-0.58548	-0.668424
YKR047W	YKR047W	-1.26467	-1.25034	-1.69189	0	-0.480891	-0.638831	-1.29132	-0.927378	-0.303116	-0.054883	-1.56637	-0.109564
YOR280C	YOR280C	-1.02548	-1.96505	-2.03293	-0.784787	-0.072806	-0.56483	-1.34379	-0.827843	-0.244222	-0.469921	-1.22934	-0.679435
YML019W	YML019W	-0.309757	-0.894658	-1.36997	-0.129435	-0.57631	-0.232206	0.004132	-0.60545	-0.888078	-0.523032	-1.00788	-0.645572
YER032W	YER032W	-0.287939	-1.06306	-0.447969	-0.725893	-0.176036	-0.321641	-1.31934	-0.696053	-0.800615	-1.3893	-0.640372	-0.609046
YCR095C	YCR095C	-0.064371	-0.313812	-0.454855	-0.218933	0.203607	-0.416439	-0.706362	-0.757453	-0.094529	-0.984494	-0.133412	0.091394
YFR038W	YFR038W	-0.280099	-1.28322	-0.299577	-0.292934	0.045178	-0.823256	-1.46125	-1.21688	-0.20358	-1.87591	0.359628	-0.052652
YDR017C	YDR017C	-0.325699	-0.6529	-0.359698	-0.167403	-0.069958	-0.316903	-1.36629	-0.528829	-0.164288	-1.01836	-0.453477	0.138188
YEL022W	YEL022W	-0.181184	-0.692257	-0.329324	-0.206222	-0.031906	-0.495467	-1.21083	-0.739306	-0.145876	-0.674852	-0.420293	-0.264398
YGR116W	YGR116W	-0.420674	-0.663076	-0.641709	-0.388091	-0.214458	-0.757012	-1.08487	-1.04015	0.159228	-1.11067	-0.008889	-0.222023
YCL014W	YCL014W	-0.668392	-0.954159	-0.748478	-0.614862	-0.53433	-0.951421	-1.11075	-0.649077	-0.042801	-1.09945	-0.579668	-0.306746
YGL207W	YGL207W	-0.222344	-0.73925	-0.366995	-0.31788	-0.397406	-0.530811	-0.593151	-0.500296	0.000995	-0.719535	-0.143883	-0.287118
YPL207W	YPL207W	-0.56056	-1.30567	-0.831298	-0.603863	-0.360814	-0.759311	-1.26405	-1.17584	-0.279958	-0.607424	-0.372049	-0.330707
YBR158W	YBR158W	-0.964322	-1.83862	-0.730369	0.06321	-0.617464	-0.339271	-1.54094	-1.24931	-1.1611	-0.856944	-0.528896	-0.324592
YIL158W	YIL158W	-1.89694	-4.65412	-0.817425	-0.418465	-0.954822	-1.53192	-3.87629	-3.38681	-2.34751	-1.10464	-0.673286	-1.22572
YJL129C	YJL129C	-0.249641	-0.680811	0.007024	-0.073621	-0.20259	-0.712579	-0.889808	-0.812302	-0.352683	-0.416623	-0.050121	-0.355424
YNL126W	YNL126W	-0.210222	-1.89877	-0.253773	-0.439775	-0.421997	-1.14979	-1.07833	-1.57271	-0.579956	-0.83557	-0.705774	-0.204656
YGR098C	YGR098C	-0.954501	-0.755092	-0.125311	-0.626834	-0.515825	-0.5472	-0.843865	-1.33207	-0.734727	-0.129846	-0.626314	-0.052652
YPL032C	YPL032C	-0.872352	-0.883095	-0.094495	-0.541714	-0.382283	-0.347065	-0.627028	-0.640414	-0.389222	-0.282136	-0.34914	-0.243456
YPL242C	YPL242C	-0.806819	-1.60332	-0.656271	-0.862789	-0.038886	-0.467065	-0.922091	-1.77126	-0.454182	-0.709972	-0.407673	0.163544
YJL207C	YJL207C	-0.972489	-1.66228	-0.292799	-0.823448	-0.602197	-1.15637	-1.34476	-1.05611	-0.826239	-1.04416	-1.05067	0.245103
YNL139C	YNL139C	-0.277845	-0.585966	-0.038545	-0.249344	-0.229055	-0.320009	-0.585056	-0.308469	-0.159525	-0.409039	-0.547512	-0.036794
YLR096W	YLR096W	-0.529567	-1.09629	-0.299577	-0.685251	-0.134715	-0.098263	-0.791251	-0.240536	-0.368071	-0.594812	-0.53395	-0.133084
YMR033W	YMR033W	-0.618306	-2.13461	-0.592359	-1.27021	-0.987851	-0.419518	-1.02829	-0.3655	-0.491188	-1.03696	-0.681848	-0.04611
YOL076W	YOL076W	-0.944207	-1.8739	-0.790458	-0.544472	-1.05692	-0.937489	-0.919356	-0.466744	-0.455119	-1.10379	-0.750796	-0.200961
YGR033C	YGR033C	-1.14483	-0.493296	-0.675216	-0.901743	-0.687342	-0.253541	-1.74589	-0.994493	-0.408085	-0.646799	0.27013	-0.746549
YDL155W	YDL155W	-0.56423	-0.528675	-0.58337	-0.719198	-0.937749	0.067438	-1.11075	-0.473661	-0.493799	-0.639846	-0.254427	-0.501242
YNL233W	YNL233W	-0.65274	-0.494727	-0.106932	-0.422217	-0.976848	0.361169	-1.00893	-0.586342	-0.060259	-0.656334	-0.158286	-0.287118
YLL002W	YLL002W	-1.9021	-1.80977	-0.396439	-1.19982	-1.21786	-0.276261	-3.04083	-2.98627	-1.21001	-1.71785	-1.26152	-2.19401
YIL004C	YIL004C	-1.00164	-0.703975	-1.10693	0.171013	-0.828814	-0.446186	-2.13932	-1.73473	0.571354	-0.813875	-0.566371	-1.64969
YHR076W	YHR076W	-0.942741	-0.465815	-0.580863	0.337833	-0.301921	-0.191372	-0.863903	-0.927378	0.015707	-0.372624	0.549106	-0.287118
YFL017C	YFL017C	-2.34267	-2.10522	-2.42886	0.308517	-0.000265	-0.446186	-3.87629	-4.2004	-0.750575	-1.95535	-0.981408	-1.02408
YLR330W	YLR330W	-0.841595	-0.271482	-0.843898	0.028994	-0.367234	-0.461953	-1.74589	-0.956233	-0.276932	-0.990753	-0.057357	-0.6539
YJL074C	YJL074C	-1.29114	-1.23298	-1.01382	0.122104	-1.11832	-0.358723	-1.54286	-1.56481	-0.24038	-1.27728	0.018592	-0.287118
YNL098C	YNL098C	-0.93025	-0.561234	-0.194395	0.171013	-0.277799	-0.209988	-1.22094	-1.21688	-0.518844	-0.769481	0.372228	-0.488752
YDR138W	YDR138W	-0.134902	-0.88639	-1.26447	-0.877896	-0.402888	-0.541534	-1.55436	-0.856989	-0.742227	-0.732955	-0.421981	-1.11024
YDL121C	YDL121C	-0.927634	-1.65412	-0.447969	-0.877896	-1.0582	-1.39626	-1.19669	-0.757453	-0.655417	-0.70696	-0.338961	-1.25797
YKR079C	YKR079C	-0.448701	-1.47273	-0.752267	-0.860618	-1.29123	-1.12916	-0.973148	-1.36034	-0.478965	-0.528815	-0.852125	-0.684453
YLR405W	YLR405W	-0.383314	-0.9353	-0.663325	-0.34356	-0.857454	-0.901865	-0.416855	-0.473661	-0.095883	-0.201104	-0.584073	-0.352706
YBR275C	YBR275C	-0.224027	-0.987767	-0.88454	-0.614862	-0.480891	-0.486828	-0.494858	-1.04286	-0.808644	0.452077	-0.942934	0.096211
YCR093W	YCR093W	-0.125582	-0.494835	-0.400063	-0.333576	-0.199776	-0.17287	-0.334393	-0.640558	-0.607743	-0.027403	-0.362603	0.077945
YER091C	YER091C	-0.595754	-0.675109	-1.50566	-0.636193	-0.707005	-0.771201	-1.30344	-1.41355	-1.5481	0.028843	-0.532643	-0.330617
YDR531W	YDR531W	-0.126223	-0.932253	-0.827315	-0.140931	-0.511345	-0.565369	-0.706362	-0.884125	-0.730013	-0.284566	-0.390048	-0.440468
YGL054C	YGL054C	-0.308959	-1.18194	-1.16207	-0.38691	-0.746624	-0.776334	-0.706362	-0.981826	-0.888078	-0.026314	-0.733481	-0.540237
YJR075W	YJR075W	-0.091289	-0.865695	-1.51444	-0.450846	-0.490672	-0.810892	-0.60128	-1.02523	-0.985815	-0.323879	-0.569982	-0.248385
YJR117W	YJR117W	0.074069	-0.712046	-0.509565	-0.416082	-0.869192	-0.500003	-0.424591	-0.855825	-0.919903	-0.232372	-0.679289	-0.496126
YGR109C	YGR109C	-1.48706	-2.63574	-1.69189	-1.55643	-2.21786	-1.83688	-1.70636	-0.664344	-1.88808	0.530079	-1.56637	-0.287118
YJL194W	YJL194W	-1.09474	-2.76538	-1.10693	-1.93679	-2.06585	-2.17488	-2.16579	-0.927378	-2.0725	-0.86847	-2.85588	0.160341
YER113C	YER113C	-1.13914	-0.844326	-0.607361	-1.36822	-0.810198	-0.891812	-0.969396	-1.42648	-0.570596	-0.079131	-0.492909	-0.396052
YGL257C	YGL257C	-0.580929	-0.745639	-0.418876	-0.93679	-0.69662	-0.749255	-0.762945	-0.844916	-0.428646	0.091958	-0.280969	0.165395
YHL026C	YHL026C	-1.61044	-1.02221	-0.814751	-1.3804	-1.55889	-0.898698	-0.828352	-1.04487	-1.02925	-0.121998	-0.413994	-0.399818
YKL154W	YKL154W	-0.81721	-0.672266	-1.10693	-1.61486	-1.89593	-1.57743	-1.24242	-1.71165	-1.61054	-0.000436	-0.644374	-0.36958
YEL017C-A	YEL017C-A	-2.00866	-0.975489	-2.16583	-2.51533	-1.87054	-1.75431	-1.14807	-1.59749	-2.25864	-0.476073	-2.05865	0.297845
YPL189W	YPL189W	-0.364205	-0.465815	-0.744362	-0.934039	-0.956229	-0.409349	-0.427646	-1.02359	-0.839984	0.052757	-1.2038	-0.117193
YER090W	YER090W	-0.779901	-0.379135	-1.02022	-0.278434	-1.13512	-0.788345	-0.565499	-0.373113	-0.344936	-0.690566	-0.65948	-1.01504
YFR025C	YFR025C	-1.11635	-0.337399	-0.750788	-0.0894	-1.34524	-0.738367	-0.531275	-0.696053	-0.933882	-0.773702	-0.862764	-0.888568
YBR109C	YBR109C	-0.676363	-0.368485	-2.28352	-0.714397	-0.811364	-0.68868	-1.39225	-0.727847	-1.4271	-1.06701	-1.00104	-1.21405
YDR454C	YDR454C	-0.960801	-0.697294	-2.74739	-1.12301	-0.795401	-0.924233	-1.50933	-1.18311	-1.40681	-0.894419	-1.53305	-1.34089
YDR502C	YDR502C	-0.857346	0.10845	-2.6388	-0.443296	-0.998866	-0.978558	-1.48488	-1.75499	-1.3321	-0.889358	-0.850108	-1.34877
YDL236W	YDL236W	-1.34159	-0.697294	-1.95322	-0.386446	-0.990051	-0.23963	-1.40115	-0.85088	-1.12839	-0.488946	-1.05336	-1.10815
YPL218W	YPL218W	-1.05261	-0.068251	-1.60467	-0.207313	-0.786833	-0.180437	-0.585973	-0.546851	-0.810076	-0.755026	-0.977695	-0.823064
YDR261C	YDR261C	-0.725511	-0.809769	-0.545053	-0.93679	-0.627112	-0.498233	0.042099	-0.010794	-0.493799	-0.232124	-0.808077	-0.47083
YDR331W	YDR331W	-0.714754	-0.639844	-0.5716	-0.939824	-0.632894	-0.571717	-0.105632	-0.471	-0.133834	-0.170361	-0.644374	-0.785571
YGR061C	YGR061C	-0.960537	-1.065	-0.81965	-1.15324	-0.797115	-0.749295	-0.100712	-0.512863	-0.343914	-0.463624	-1.04306	-0.997105
YER110C	YER110C	-1.39526	-1.67782	-1.6303	-1.96011	-1.70214	-1.38809	-0.394193	-0.613296	-0.894854	-1.12062	-1.70717	-1.44962
YJL130C	YJL130C	-0.818631	-1.07649	-1.03453	-1.11986	-1.00652	-0.795522	-0.202304	-0.500671	-0.713144	-0.383087	-1.07726	-0.902404
YJL002C	YJL002C	-1.32918	-1.3599	-1.22241	-1.60754	-1.14667	-1.08806	-0.541843	-0.446508	-0.974976	-0.748698	-1.61146	-1.25059
YJL183W	YJL183W	-1.22638	-0.776034	-1.21914	-1.64589	-0.80166	-0.947878	0.050595	-0.333699	-0.709741	-1.02053	-1.19291	-0.814365
YFL039C	YFL039C	-1.07849	-0.803918	-0.859551	-0.916365	-0.796787	-0.420866	-0.082987	-0.356879	-0.886693	-0.146805	-0.965685	-0.698894
YOL007C	YOL007C	-1.96795	-1.45654	-2.17106	-2.29293	-1.21786	-0.669858	-0.347908	-1.06824	-1.9977	-0.469921	-1.78876	-1.31954
YMR062C	YMR062C	-1.52101	-0.802034	-1.07217	-1.00718	-0.869293	-0.808756	-0.041965	-0.893826	-0.720133	-0.244361	-1.40462	-1.02905
YCR065W	YCR065W	-0.900154	-1.05377	-0.602459	-2.22705	-1.09756	-0.531916	-0.899007	-1.05024	-1.32019	-1.5074	-2.27909	-1.09447
YAL026C	YAL026C	-0.437137	-0.623903	-0.489548	-0.634761	-0.615659	-0.357472	-0.460886	-0.449331	-0.517515	-0.852968	-1.43558	-1.15515
YEL031W	YEL031W	-0.829594	-0.853087	-0.676554	-1.1313	-0.840292	-0.571337	-0.238039	-0.224366	-0.723135	-0.876257	-1.47097	-1.28179
YML086C	YML086C	-0.763943	-1.12374	-0.027205	-1.19626	-0.800471	-0.81351	-0.618899	-1.01484	-0.660411	-0.887156	-1.56637	-1.44758
YOR311C	YOR311C	-0.382611	-0.834668	-0.378737	-0.834307	-0.519512	-0.544709	-0.205933	-0.827843	-1.17759	-0.121998	-1.08249	-0.885755
YOR321W	YOR321W	-0.802519	-0.472525	-0.267397	-1.06781	-0.993805	-0.493578	-0.551493	-0.85143	-1.20499	-0.44021	-0.964233	-0.891483
YBR110W	YBR110W	-0.333382	-1.43126	-0.336414	-0.274786	-0.599211	-0.427327	-0.214509	-0.479919	-0.156011	-0.531322	-0.95795	-0.461147
YBR023C	YBR023C	-0.250413	-1.291	-0.350635	-0.455663	-0.715627	-0.541747	-0.65542	-0.868826	-0.620974	-0.457608	-0.864406	-0.571078
YOR164C	YOR164C	-0.559212	-1.32434	-0.50747	-0.150915	-0.663268	-0.483036	-0.469922	-0.754676	-0.518844	-0.381384	-1.01576	-0.841053
YBR096W	YBR096W	-0.798543	-1.25911	-1.36384	-0.626357	-0.7966	-0.490074	-0.410906	-1.19366	-0.990561	-0.797387	-1.58574	-0.840371
YDR233C	YDR233C	-0.634222	-1.18531	-0.81932	-0.273992	-0.535224	-0.447078	-0.275517	-0.809609	-0.933355	-0.219973	-1.03617	-0.668288
YLL048C	YLL048C	-0.337357	-1.05742	-0.311429	-0.761525	-0.805791	-0.583205	-0.187935	-0.356978	-0.692278	-0.47701	-1.18671	-0.76584
YLR342W	YLR342W	-0.659168	-1.52951	-0.92964	-0.960559	-0.943491	-0.608711	-0.20933	-0.590686	-0.835304	-0.827648	-1.54974	-0.869964
YMR129W	YMR129W	-0.384529	-0.823983	-0.537911	-0.24713	-0.48359	-0.456317	-0.020948	-0.259954	-0.479085	-0.445046	-0.540836	-0.498014
YNL048W	YNL048W	-0.658948	-1.76819	-0.613892	-0.480561	-0.430705	-0.669205	-0.380592	-0.573742	-1.12371	-0.370385	-1.39645	-0.847833
YNL283C	YNL283C	-0.495028	-1.34799	-1.31338	-1.11236	-0.726429	-0.427993	0.274273	-0.954991	-0.790562	-0.417874	-1.61576	-0.97433
YNL216W	YNL216W	-0.949796	-1.0728	-0.851093	-0.594824	-0.800771	-0.628024	-0.722664	-0.467947	-0.473041	-0.731308	-1.50497	-0.306226
YER080W	YER080W	-0.500737	-0.294628	-0.437081	-0.707971	-0.081795	-0.570444	-1.14246	-0.617038	-0.01146	-0.798544	-0.495982	-0.57252
YCR009C	YCR009C	-0.939574	-0.894658	-0.52197	-0.345401	-0.400401	-0.911849	-1.72344	-0.633647	-0.514263	-0.722687	-0.605899	-0.661513
YJL145W	YJL145W	-1.41242	-1.44549	-0.621505	-0.784787	-0.35536	-1.61746	-2.18441	-1.34242	-1.24563	-1.97242	-0.60944	-1.4164
YDL241W	YDL241W	-2.07202	-0.9353	-1.69189	-0.877896	-1.59637	-1.1534	-3.95837	-2.14977	-1.39058	-2.86224	-1.39645	-3.45704
YLR421C	YLR421C	-1.2453	-0.698261	-0.892807	-0.837254	-0.708843	-1.27626	-1.97645	-1.05429	-0.60797	-1.90903	-0.981408	-1.45704
YOR007C	YOR007C	-1.26118	-0.656883	-0.878198	-0.830471	-0.728818	-0.817801	-1.33255	-0.743111	-0.519296	-1.36804	-0.716064	-1.26897
YNL121C	YNL121C	-0.849632	-0.451621	-0.633001	-0.723983	-0.632894	-0.816829	-1.23688	-1.02568	-0.838325	-1.62425	-0.691902	-0.909751
YKL117W	YKL117W	-1.10194	-1.28677	-1.62631	-1.4544	-1.11316	-0.805941	-1.91447	-1.14351	-0.526979	-1.72772	-0.495982	-1.17749
YDL100C	YDL100C	-1.9705	-1.43551	-2.1826	-0.788461	-1.0959	-1.43355	-0.619111	-0.333592	-0.173963	-0.926559	-0.44324	-1.26422
YGL106W	YGL106W	-1.84963	-1.74793	-2.00505	-0.993373	-0.895928	-1.10223	-0.951474	-0.655006	0.013144	-1.17846	-0.843905	-1.07371
YAR007C	YAR007C	-1.54912	-1.27925	-1.40239	-0.430437	-1.33887	-0.612836	-0.208862	-1.07177	-0.165612	-1.09795	-0.898946	-1.06472
YLR104W	YLR104W	-2.24042	-1.80977	-1.64298	-0.807507	-2.12688	-1.16935	-0.917866	-0.998462	-0.775603	-1.32236	-1.02871	-1.46399
YCL045C	YCL045C	-1.01091	-0.985053	-0.833702	-0.691923	-0.445615	-0.561352	-0.303603	-0.255305	-0.394746	-0.712122	-0.893774	-0.865477
YGR037C	YGR037C	-1.42161	-1.83402	-1.77531	-0.86095	-1.10697	-0.820691	-0.665108	-0.643778	-0.606872	-1.32909	-1.2132	-1.24635
YKL209C	YKL209C	-0.665768	-0.964644	-0.984942	-0.738493	-0.745437	-0.269185	-0.394038	-0.506392	-0.305662	-0.391247	-0.698336	-0.599708
YIL085C	YIL085C	-1.09474	-1.23208	-0.785004	-0.420689	-0.667512	-0.359449	0.030604	-0.801848	-0.23138	-0.41988	-0.631824	-1.03293
YGL027C	YGL027C	-0.770472	-1.05888	-0.828216	-0.459941	-0.640887	-0.465611	-0.392608	-0.524023	-0.345695	-0.27312	-0.761443	-1.16294
YER019C-A	YER019C-A	-1.3841	-1.72786	-1.28527	-0.531093	-0.756071	-0.698952	-0.556466	-0.575906	-0.621432	-0.273893	-0.470993	-1.21859
YOR222W	YOR222W	-1.57279	-1.8613	-1.40461	-0.925202	-1.00486	-1.25354	-0.576851	-1.07702	-0.494845	-0.286799	-0.819657	-1.61544
YDL131W	YDL131W	-1.04228	-1.13512	-1.58498	-0.523231	-1.34134	-0.9719	-0.629741	-0.542843	-0.279137	-0.263772	-0.947934	-0.768524
YMR300C	YMR300C	-1.14399	-1.48961	-1.27043	-0.660665	-1.5126	-0.932027	-0.267077	-0.55472	0.059875	-0.106645	-0.503106	-0.836675
YMR130W	YMR130W	-0.916746	-1.36826	-0.843898	-0.422217	-0.687342	-1.25774	-0.573095	-0.473661	-0.013609	-0.39592	-0.644374	-0.954542
YNL312W	YNL312W	-1.16513	-0.826071	-0.973666	-0.074293	-0.8481	-0.638831	-0.271959	-1.02691	-0.214888	-0.447201	-0.753998	-1.18982
YCL043C	YCL043C	-1.4037	-1.06318	-1.05488	-0.789226	-0.592356	-0.293128	-0.206785	-0.427703	-0.957394	-1.06141	-1.28857	-1.62343
YIL043C	YIL043C	-1.0863	-0.584624	-1.02545	-0.389958	-0.453398	-0.046894	-0.0704	-0.176898	-0.620949	-0.44934	-0.925208	-1.26709
YJR105W	YJR105W	-1.19462	-0.63068	-1.28832	-0.548761	-0.690344	-0.05809	-0.723571	-0.498145	-1.07761	-0.910991	-1.47339	-1.64274
YHR183W	YHR183W	-2.21378	-0.959599	-1.73324	-1.27705	-0.935361	-0.380545	-0.845699	-0.597739	-0.899647	-1.05343	-1.34992	-1.60163
YER023W	YER023W	-1.741	-1.31655	-1.56636	-0.604135	-0.891384	-0.823614	-1.30392	-1.05024	-1.09301	-1.3144	-1.44569	-2.30357
YLR351C	YLR351C	-0.886158	-0.702854	-1.08556	-0.313995	-0.548005	-0.762566	-0.816786	-0.530861	-0.225113	-0.818649	-0.996359	-1.45704
YMR314W	YMR314W	-1.62457	-0.847352	-0.900481	-0.62513	-0.37144	-0.521792	-1.16093	-0.654002	-0.776657	-1.37681	-1.18135	-1.58877
YMR214W	YMR214W	-2.12449	-1.40345	-1.24444	-1.10029	-0.800351	-0.940487	-0.876287	-1.31024	-0.991172	-1.53551	-1.07657	-1.45402
YNL090W	YNL090W	-1.84963	-0.987767	-1.59236	-0.180459	-0.282951	-0.549564	-0.66572	-0.892613	-0.705214	-0.990753	-0.718374	-1.46399
YJL001W	YJL001W	-0.502361	-0.89348	-1.18018	-0.284713	-0.708301	-0.488152	-0.461943	-0.630985	-0.766942	-1.38746	-1.27686	-1.26259
YKL182W	YKL182W	-0.815055	-0.595053	-1.14521	-0.444814	-0.478483	-0.395414	-0.467153	-0.2878	-0.451129	-1.28544	-1.13325	-1.05818
YER012W	YER012W	-0.899152	-0.73938	-1.44797	-0.540861	-0.850125	-1.35669	-1.00009	-0.949574	-0.460657	-1.24571	-0.526843	-1.74084
YMR099C	YMR099C	-0.886751	-0.309031	-1.62694	-0.474684	-0.871681	-0.890667	-1.11799	-1.01665	-0.576134	-1.43735	-0.966909	-1.53104
YJR069C	YJR069C	-2.17156	-1.539	-3.10693	-1.14093	-1.45983	-1.07017	-1.81489	-1.43928	-0.981187	-1.35575	-1.22533	-2.09447
YNL079C	YNL079C	-1.30774	-1.38335	-2.01767	-0.585715	-0.73025	-0.837812	-1.41908	-1.0637	-0.12175	-1.35528	-0.713212	-1.25178
YBR276C	YBR276C	-0.679707	-0.350338	-0.981401	-0.292934	-0.697702	-0.527186	-0.690242	-0.211832	-0.291143	-0.249322	-1.00131	-0.768244
YPR118W	YPR118W	-1.14459	-1.50877	-2.16833	-0.545321	-1.07813	-0.956689	-1.05214	-0.986272	-0.638358	-0.763117	-2.0258	-1.14028
YBR041W	YBR041W	-0.555379	-1.14234	-0.448852	-0.762048	-0.741851	-0.545722	-0.722664	-0.696847	-1.2605	-0.268287	-0.838897	-0.366189
YBR086C	YBR086C	-1.09295	-1.74118	-0.403064	-0.973865	-0.888816	-0.663314	-0.485283	-0.869164	-1.05102	-0.260242	-0.992264	-0.49711
YLR084C	YLR084C	-0.919911	-1.59827	-0.648641	-1.03918	-0.98546	-0.70623	-0.452316	-1.33518	-1.17658	-0.480413	-0.81737	-0.546036
YPR062W	YPR062W	-1.01956	-1.68253	-0.843898	-0.654121	-1.23507	-0.864123	-0.291324	-0.879682	-1.4798	-0.363834	-0.626744	-0.850547
YHL003C	YHL003C	-0.782937	-1.36205	-0.571336	-0.601686	-0.53483	-0.632433	-0.816545	-0.935646	-0.832369	-0.282462	-0.696006	-0.962989
YAR002C-A	YAR002C-A	-2.10187	-1.61337	-1.44872	-1.07534	-1.36541	-1.07831	-1.26321	-1.38119	-1.48963	-0.74001	-1.53526	-1.42103
YIL116W	YIL116W	-1.55577	-1.62562	-0.92636	-0.748998	-0.942222	-0.757151	-1.42037	-1.30863	-1.58245	-0.730685	-1.40909	-1.46818
YJL091C	YJL091C	-2.13342	-2.05729	-1.05802	-1.2507	-1.41227	-1.47095	-0.966889	-1.54256	-2.27581	-1.25542	-1.8779	-1.4332
YNR009W	YNR009W	-3.69466	-2.8895	-0.937007	-1.1674	-1.85013	-1.78567	-1.55436	-2.26842	-2.41859	-1.27728	-1.71837	-1.56723
YMR199W	YMR199W	-1.71924	-3.0446	-1.71837	-0.292934	-1.78901	-1.63883	-1.23688	-2.34242	-2.97554	-1.05488	-0.981408	-1.87208
YPL163C	YPL163C	-2.57048	-2.9413	-1.92322	-0.259767	-1.38136	-1.3758	-1.74589	-2.52564	-3.42724	-1.5854	-1.84648	-1.46769
YDL235C	YDL235C	-1.45894	-1.46779	-1.36997	-0.91352	-1.29001	-1.57172	-2.13263	-1.39686	-1.05271	-1.18508	-1.10005	-0.777443
YDR086C	YDR086C	-1.80899	-2.20832	-3.00505	-1.41492	-1.90312	-1.89622	-2.21272	-2.42488	-1.68644	-1.2651	-0.703875	-0.69311
YDR224C	YDR224C	-1.72225	-1.3159	-2.42163	-1.057	-1.61214	-1.07825	-1.93287	-1.46172	-1.3376	-1.24953	-0.746943	-0.361118
YGL157W	YGL157W	-2.70945	-1.81546	-3.53989	-2.11647	-1.99202	-2.27743	-2.29818	-1.6366	-1.50279	-1.36167	-0.837818	-0.567226
YGR020C	YGR020C	-1.96705	-1.64407	-2.20647	-0.830899	-1.18391	-1.31374	-1.39824	-1.22043	-0.824513	-0.519164	-1.01458	-0.75208
YBL003C	YBL003C	-3.95273	-1.50128	-4.32932	-2.79119	-2.68253	-3.62589	-4.09868	-5.0973	-4.97554	-2.73671	-0.811483	-2.70215
YBR010W	YBR010W	-1.76161	-1.12157	-2.54988	-1.17244	-1.74028	-1.81662	-1.89399	-1.70874	-1.848	-1.7154	-0.912146	-1.05971
YBR159W	YBR159W	-1.50333	-1.07826	-2.12863	-0.938017	-1.608	-1.43183	-1.86986	-1.67022	-1.35708	-1.0215	-1.65069	-1.42981
YER003C	YER003C	-2.23498	-1.73143	-2.69875	-1.7829	-1.84444	-1.89433	-2.43506	-2.13735	-2.42705	-1.48405	-2.00774	-2.03801
YBL002W	YBL002W	-3.27012	-3.41283	-3.14158	-2.06702	-2.37505	-2.41482	-2.61514	-3.22855	-3.5423	-2.48005	-2.34456	-2.29622
YEL021W	YEL021W	-1.33506	-1.14175	-1.32106	-0.74463	-1.04917	-1.23639	-1.34577	-1.51234	-1.23138	-1.05488	-0.951035	-0.954542
YGL261C	YGL261C	-4.65699	-3.84219	-4.35486	-3.60279	-4.53979	-3.61082	-3.6239	-4.54069	-5.26312	-2.39049	-2.13418	-2.5166
YNL031C	YNL031C	-1.87526	-1.54703	-2.05561	-1.50686	-1.63547	-1.61101	-1.88758	-1.85143	-2.05158	-1.36993	-1.16742	-1.17016
YBR009C	YBR009C	-2.91039	-1.69273	-2.78339	-1.29293	-1.72652	-2.02489	-3.50222	-2.7724	-2.8287	-2.10219	-1.1017	-2.07853
YML008C	YML008C	-1.41337	-1.41695	-1.86654	-0.728615	-1.11704	-1.13404	-1.91128	-1.99131	-1.51707	-1.28274	-0.608599	-0.82583
YNL030W	YNL030W	-3.15219	-2.00059	-2.61473	-1.04926	-1.96108	-2.44619	-2.9884	-2.64984	-2.13889	-1.39592	-0.756342	-1.51844
YMR226C	YMR226C	-1.38647	-0.765375	-1.71027	-0.335244	-1.01141	-1.08218	-1.908	-1.43507	-1.59295	-0.644172	-0.724633	-0.58968
YHL046C	YHL046C	-5.00549	-2.03995	-3.27686	-2.34056	-2.28743	-2.16044	-4.05982	-3.71165	-4.35003	-2.93409	-2.64546	-3.04274
YGR180C	YGR180C	-3.07236	-1.26066	-2.4381	-1.26955	-1.21447	-1.25354	-1.97978	-2.23507	-2.16636	-0.727937	-1.1371	-1.01401
YML058W-A	YML058W-A	-5.57232	-3.172	-4.25159	-2.00075	-2.6046	-2.29017	-3.589	-3.67077	-3.56649	-1.42637	-1.02094	-1.73786
YDR004W	YDR004W	-0.65274	-0.443997	-0.984942	-0.292934	-0.308527	-0.540651	-1.15464	-0.570948	-0.287174	-0.668902	-0.662879	-0.307296
YJR076C	YJR076C	-1.50978	-0.92565	-1.4916	-0.199824	-0.791231	-1.04764	-1.74589	-1.30394	-0.588518	-1.27015	-0.681848	-0.679435
YBL040C	YBL040C	-1.77031	-1.20044	-1.32932	-0.428449	-0.867914	-1.02585	-1.53488	-0.986272	-1.23203	-1.22481	-1.56637	-1.37827
YNL289W	YNL289W	-4.31391	-2.4933	-3.45743	-1.04782	-2.66852	-3.09826	-4.87629	-3.27315	-3.13601	-4.17036	-3.48391	-3.19401
YER049W	YER049W	-0.928793	-1.32363	-1.71298	-0.29153	-0.719562	-0.995496	-1.74796	-1.97186	-1.57573	-1.37376	-1.14566	-1.12279
YJL167W	YJL167W	-1.27955	-1.26363	-1.99112	-0.779137	-1.09481	-1.24747	-2.06614	-2.31224	-1.98217	-1.58731	-1.44186	-1.81068
YBR242W	YBR242W	-0.672799	-1.03781	-1.91067	-0.733506	-0.803771	-1.46017	-2.29764	-2.43714	-2.10267	-1.98679	-1.30334	-1.52158
YNL111C	YNL111C	-0.75079	-0.917365	-1.99114	-0.341733	-0.916824	-1.0959	-2.11659	-2.44106	-2.10167	-1.79791	-1.74562	-1.64867
YPL117C	YPL117C	-0.577635	-1.30262	-1.55244	-0.003754	-0.508467	-1.14796	-1.7782	-1.81559	-1.24906	-1.21715	-0.726312	-0.790616
YEL051W	YEL051W	-1.16909	-0.954665	-1.40112	-0.501333	-0.71572	-0.935813	-1.41908	-1.73198	-0.699044	-1.11808	-0.942934	-1.07238
YLR190W	YLR190W	-2.06875	-2.10837	-1.98563	-0.570918	-0.895928	-1.1782	-2.3595	-2.51234	-1.58642	-1.58719	-1.56637	-1.45062
YNL087W	YNL087W	-1.59492	-2.41305	-2.20991	-0.841898	-1.12659	-1.46656	-1.98338	-1.85941	-1.35756	-1.68873	-1.47835	-1.34017
YOL090W	YOL090W	-1.00164	-1.38596	-1.8912	-0.93679	-0.591922	-0.831476	-1.29132	-1.56481	-0.72938	-0.806956	-0.865931	-0.843511
YPR139C	YPR139C	-0.932094	-1.49169	-1.5475	-1.2135	-0.663755	-0.930062	-2.15702	-2.16684	-1.03247	-1.40281	-1.21407	-0.741684
YLR353W	YLR353W	-1.48706	-1.95606	-2.06386	-0.58244	-0.709515	-0.69067	-1.64496	-2.49769	-1.88808	-1.09553	-2.00694	-1.2105
YPR119W	YPR119W	-2.69553	-3.36664	-2.9329	-1.3804	-1.19459	-1.92262	-4.36933	-3.78536	-3.73243	-1.68291	-1.52198	-1.28712
YDR528W	YDR528W	-1.69857	-2.26461	-2.6919	-2.59671	-1.92741	-2.65264	-1.65745	-2.24931	-2.9387	-2.32236	-2.09689	-1.69311
YER001W	YER001W	-1.54624	-1.98777	-1.47466	-1.57092	-1.8202	-2.03993	-2.62693	-3.25995	-2.17187	-2.6117	-2.80244	-1.82901
YDR326C	YDR326C	-1.14113	-1.60485	-0.948867	-1.02884	-0.981156	-1.22379	-1.71942	-1.7237	-1.46299	-1.36122	-1.27359	-0.796131
YML072C	YML072C	-1.5549	-2.10241	-1.53274	-1.40866	-1.72487	-1.6775	-2.64781	-2.71451	-2.44745	-1.69231	-2.07949	-1.87505
YER070W	YER070W	-1.36585	-1.43702	-1.42886	-1.75591	-2.54676	-1.62219	-1.86479	-2.20422	-2.72097	-1.73088	-2.2233	-1.50951
YIR041W	YIR041W	-3.27664	-3.47962	-3.80737	-4.34169	-4.30014	-3.80363	-4.41319	-5.26468	-4.92882	-3.88302	-4.15763	-4.10765
YKL127W	YKL127W	-1.33421	-1.40923	-1.60336	-1.47085	-1.97393	-1.46137	-1.24693	-1.79308	-1.73805	-1.48487	-2.11265	-1.69699
YLL028W	YLL028W	-0.99356	-1.53183	-1.38834	-1.43384	-2.03206	-1.45073	-1.65455	-2.16083	-1.9518	-1.37986	-2.22793	-2.01355
YGL225W	YGL225W	-1.00995	-1.19926	-1.05708	-1.27899	-1.18871	-0.809258	-0.881169	-0.921278	-1.24265	-0.815533	-1.70895	-1.31686
YKL165C	YKL165C	-1.37394	-1.39291	-1.25409	-1.19907	-1.14685	-1.18497	-1.25903	-1.6516	-1.51097	-1.19503	-1.73253	-1.41957
YMR305C	YMR305C	-2.63165	-2.53505	-2.36555	-2.02789	-2.02859	-1.2262	-1.89963	-2.57439	-2.89268	-1.86153	-2.86145	-2.38499
YLR088W	YLR088W	-0.690934	-1.23026	-0.501792	-1.04228	-0.708182	-0.632136	-0.906895	-0.811185	-1.04907	-0.576836	-1.31928	-1.04818
YIL140W	YIL140W	-0.779243	-1.63791	-0.771065	-0.887482	-0.85084	-0.274067	-1.02322	-1.38592	-1.44133	-1.13488	-1.68628	-1.1586
YNR030W	YNR030W	-0.843206	-1.26658	-0.537236	-0.459941	-0.929287	-0.489124	-0.997105	-0.813245	-1.05969	-0.824878	-1.50224	-1.2591
YNL300W	YNL300W	-1.88616	-2.89466	-1.36997	-2.23153	-1.82667	-1.54572	-2.51372	-2.06488	-3.24563	-3.25419	-2.98141	-2.76824
YPR157W	YPR157W	-2.25125	-2.18684	-1.60943	-3.44268	-2.50079	-1.6612	-2.58083	-3.4717	-4.11047	-2.54965	-2.13895	-2.74655
YLL021W	YLL021W	-1.18912	-1.75633	-1.20647	-1.68525	-1.64884	-1.12161	-2.29132	-1.51234	-1.27966	-1.5933	-1.56637	-1.07561
YGL008C	YGL008C	-1.55404	-1.11837	-1.66332	-2.08198	-2.02108	-1.24716	-1.72713	-2.10451	-2.3486	-0.690376	-1.30755	-0.909423
YKL120W	YKL120W	-2.00163	-0.88639	-1.95493	-1.99337	-1.94517	-1.39782	-2.05429	-1.64359	-1.60797	-1.1413	-0.851348	-0.817632
YMR038C	YMR038C	-1.04428	-0.291785	-0.564783	-1.10507	-0.974299	-0.756571	-0.739077	-0.927378	-0.756834	-0.536416	-0.185204	-0.519409
YJL034W	YJL034W	-2.57334	-1.42942	-2.72633	-3.5101	-2.83064	-2.85683	-3.46384	-3.36447	-3.29898	-2.50307	-2.36989	-2.58804
YKL073W	YKL073W	-1.78709	-0.984544	-1.4828	-1.94711	-2.06371	-2.10698	-1.99666	-1.91208	-1.62033	-1.45061	-1.68101	-1.85778
YLL064C	YLL064C	-2.38778	-1.51337	-2.36443	-4.33733	-4.52042	-4.88676	-4.06391	-4.51234	-4.2804	-2.42412	-2.55672	-3.45704
YML130C	YML130C	-0.468203	-0.926476	-1.29456	-1.72178	-1.99303	-2.00355	-1.96231	-2.27896	-1.66569	-1.50214	-1.2038	-1.56817
YOL031C	YOL031C	-1.90751	-0.76929	-0.888292	-1.78936	-1.91583	-2.56483	-1.63597	-1.65653	-2.29772	-1.53918	-1.28397	-1.5987
YIL076W	YIL076W	-0.954069	-1.00378	-0.986638	-1.12943	-1.12688	-1.34578	-1.64747	-1.24189	-1.13383	-0.877579	-0.028714	-1.28712
YLR183C	YLR183C	-2.00163	-2.54016	-2.00002	-2.68525	-1.39843	-2.3169	-3.16579	-3.0973	-2.88808	-1.52882	-0.633485	-1.4026
YLR301W	YLR301W	-1.70945	-0.632737	-2.66019	-1.49457	-1.44613	-1.3169	-2.13422	-1.62399	-1.49074	-1.97826	-1.3238	-1.60519
YIL016W	YIL016W	-0.663219	-0.183228	-1.04553	-0.911844	-1.01141	-1.0651	-1.6239	-1.00538	-1.18764	-1.23546	-0.45534	-1.20466
YPL091W	YPL091W	-0.389811	-0.255792	-1.03703	-0.721777	-0.928718	-0.488152	-1.23089	-0.728833	-0.846258	-1.01492	-0.822342	-1.07628
YDR368W	YDR368W	-0.834985	-0.613372	-0.907163	-0.363323	-1.33333	-1.01965	-1.12451	-1.18238	-0.857272	-0.365813	-0.653354	-1.07252
YML012W	YML012W	-1.37631	-0.638583	-1.55814	-0.916715	-1.76787	-1.37915	-1.40808	-1.79433	-1.18353	-0.398243	-1.086	-1.37827
YPR165W	YPR165W	-1.02294	-0.763414	-1.55499	-0.679212	-1.45569	-1.16471	-0.699341	-1.57946	-0.99715	-0.267658	-0.776589	-0.587241
YER027C	YER027C	-1.01469	-0.214276	-1.00002	-1.14708	-1.37945	-1.21037	-0.754725	-0.696053	-1.2212	-0.569457	-1.08377	-1.56275
YDR434W	YDR434W	-0.621031	-0.604094	-0.780122	-0.768019	-1.2713	-0.798309	-0.719186	-0.471699	-0.77531	-0.67231	-1.28007	-0.948029
YEL002C	YEL002C	-1.60485	-0.461369	-1.83009	-1.05219	-1.20115	-0.725903	-1.0623	-1.17081	-1.26811	-0.884958	-2.00889	-1.26468
YLR043C	YLR043C	-2.04154	-1.08073	-2.82365	-1.32617	-1.36089	-0.928987	-1.9434	-1.27271	-1.83619	-2.06174	-2.46253	-1.90942
YDL185W	YDL185W	-1.27551	-0.728428	-1.46078	-1.12918	-1.2353	-0.72414	-0.477715	-0.743949	-1.00849	-0.706157	-1.38557	-1.24105
YJR016C	YJR016C	-1.70057	-0.829505	-1.26526	-1.41833	-1.28709	-0.876927	-0.630789	-0.786806	-1.07079	-0.969275	-1.42474	-1.69647
YGR106C	YGR106C	-1.29862	-0.9193	-1.08851	-0.931534	-0.863534	-0.563036	-0.466563	-0.385325	-0.822568	-0.650623	-1.15524	-0.979721
YGR177C	YGR177C	-2.04894	-0.765375	-1.90135	-1.39097	-1.39473	-0.986754	-0.990155	-1.23891	-1.11611	-1.09997	-1.61031	-1.32161
YOR099W	YOR099W	-1.80066	-0.827436	-1.57785	-1.38732	-1.44554	-1.14184	-0.981083	-1.33239	-1.65217	-0.785758	-1.67579	-1.61388
YLR212C	YLR212C	-1.56106	-1.41808	-2.37995	-1.24289	-1.79639	-1.08463	-0.758829	-1.2618	-1.60797	-1.69773	-2.0403	-1.92455
YGL137W	YGL137W	-0.772694	-0.343725	-0.898746	-0.59121	-0.919962	-0.784557	-0.6387	-0.526128	-0.533374	-0.781479	-0.810181	-0.944336
YNR050C	YNR050C	-1.9251	-1.03941	-2.08372	-1.95969	-2.17886	-1.95841	-1.32554	-1.16039	-0.965384	-1.95535	-1.71708	-2.72556
YPR103W	YPR103W	-0.890067	-0.418082	-1.5726	-1.45136	-1.35161	-1.68946	-1.04423	-1.13827	-0.723691	-1.24889	-1.42501	-1.73458
YOR375C	YOR375C	-2.54127	-0.740284	-3.62324	-2.71632	-2.75974	-2.34306	-1.93541	-2.46754	-2.19686	-2.34488	-2.60109	-2.85528
YOR271C	YOR271C	-1.28457	-0.85513	-1.37995	-1.82752	-1.49444	-1.34875	-0.960783	-1.21152	-1.23425	-1.05488	-1.22652	-1.63793
YOR108W	YOR108W	-0.729235	-0.953286	-1.40649	-1.41569	-1.27664	-1.58516	-0.56385	-1.14023	-1.346	-1.32167	-1.9581	-1.68997
YDR451C	YDR451C	-2.24264	-1.79964	-1.5475	-0.977432	-1.86556	-1.98279	-2.18441	-4.6092	-2.24563	-1.95931	-2.0258	-2.28712
YDR507C	YDR507C	-2.04045	-1.75633	-0.719909	-0.877896	-1.01141	-1.22379	-1.66572	-2.82784	-1.34751	-1.66786	-0.920008	-0.87208
YOR315W	YOR315W	-3.07202	-2.35933	-1.69189	-1.00914	-1.28825	-0.841923	-2.79383	-2.80185	-1.92257	-2.22481	-1.36388	-1.00472
YMR001C	YMR001C	-1.75405	-2.18128	-0.914287	-0.76006	-0.519365	-0.675357	-1.99759	-2.81815	-1.79497	-1.96873	-2.08575	-0.954542
YOL049W	YOL049W	-0.996652	-1.9353	-0.379951	-0.585715	-1.02717	-0.783705	-1.04951	-1.30589	-1.02668	-1.44261	-1.0933	-1.11203
YPL256C	YPL256C	-1.9412	-2.8976	-1.75079	-0.592494	-1.08035	-0.808756	-1.90603	-2.26207	-1.18997	-2.6732	-1.26899	-1.78188
YIL066C	YIL066C	-2.26029	-0.446911	-1.43281	-1.68823	-1.17721	-0.325331	-1.98765	-1.86179	-2.9985	-1.60742	-2.00027	-1.42462
YJL026W	YJL026W	-1.61543	-0.560494	-0.772986	-1.01692	-0.784004	-0.469198	-1.57108	-1.50352	-1.88808	-0.43764	-1.14047	-1.14311
YBL017C	YBL017C	-0.380147	-0.363033	-0.235516	-0.877896	-0.832959	-0.768545	-1.36067	-1.43993	-1.06763	-0.48154	-0.978449	-0.773742
YKL096W-A	YKL096W-A	-0.636945	-0.717847	-0.068821	-1.84898	-1.07137	-1.19826	-2.38819	-2.37484	-3.09753	-1.25419	-1.28097	-0.987557
YGR026W	YGR026W	-0.651325	-1.12192	-0.5735	-1.17335	-0.825274	-1.15707	-2.24241	-3.74614	-2.62079	-1.953	-1.51574	-1.52416
YHL034C	YHL034C	-0.698566	-0.257228	-0.294559	-0.515326	-1.06585	-1.17649	-1.78436	-1.81056	-1.18576	-1.6252	-0.566371	-0.776923
YLR216C	YLR216C	-1.30329	0.106764	-0.753295	-1.02741	-0.792424	-1.21562	-2.42257	-1.92738	-1.50001	-1.43392	-0.590619	-1.04833
YLR049C	YLR049C	-1.23225	-1.38987	-0.759009	-0.707971	-1.31914	-1.07179	-3.33085	-2.45789	-2.64297	-2.42412	-1.30334	-1.4026
YMR173W	YMR173W	-1.24903	-1.38443	-1.27423	-0.749511	-0.943234	-1.52719	-3.4661	-3.13147	-2.87297	-2.57545	-1.57751	-1.98373
YNL271C	YNL271C	0.058198	0.032639	-0.078363	-0.190364	-0.422215	-0.619722	-1.14077	-1.25112	-0.796782	-0.741223	-0.664551	-0.363067
YDR146C	YDR146C	-0.892701	-0.283223	-1.27686	-0.199824	-0.158963	-0.501327	-1.42257	-1.80185	-1.16819	-1.55738	-0.981408	-1.87208
YBR149W	YBR149W	-0.566644	-0.242459	-1.20724	-0.176537	-0.312428	-0.365238	-1.17911	-1.39208	-1.17505	-0.85681	-1.40225	-1.41349
YGL001C	YGL001C	-0.423779	-0.104224	-1.23492	-0.033921	-0.496583	-0.304559	-1.19265	-1.6198	-1.42474	-1.08572	-1.2832	-1.27376
YAL030W	YAL030W	-0.862929	-0.224807	-1.4695	-0.113964	-0.690344	-0.468906	-1.39086	-1.60545	-1.45998	-1.44974	-1.03204	-1.64969
YEL034W	YEL034W	-1.04239	-0.107418	-1.91671	-0.423553	-0.778136	-0.718129	-1.55463	-1.62273	-1.71996	-1.60972	-1.76657	-1.81406
YHR190W	YHR190W	-0.691829	-0.384868	-1.18725	-0.213227	-0.636706	-0.606888	-1.36904	-1.56481	-1.34378	-1.55753	-1.57696	-1.66744
YMR220W	YMR220W	-1.15423	-0.777684	-1.69951	-0.150701	-0.72228	-0.784001	-1.69974	-1.76607	-1.41253	-1.55257	-1.55757	-1.58889
YML028W	YML028W	-1.54224	-0.598946	-1.87557	-0.876103	-1.00569	-1.04309	-1.81756	-1.71375	-2.04391	-2.47742	-2.61837	-2.48803
YML126C	YML126C	-1.10131	-0.856075	-2.16602	-0.387561	-0.743925	-0.810824	-1.50863	-1.45724	-1.67029	-2.28415	-2.22593	-2.14242
YNR043W	YNR043W	-0.580552	-0.236868	-1.27212	-0.240394	-0.382248	-0.332366	-0.954741	-0.998479	-1.20372	-1.40201	-1.67975	-1.85105
YIL041W	YIL041W	-0.323222	-0.421281	-0.785004	0.007933	-0.106587	-0.256583	-0.419741	-1.13296	-0.996138	-0.786778	-1.32482	-0.950083
YLR153C	YLR153C	-0.537108	-0.601333	-1.23224	0.031969	-0.353746	-0.226504	-0.91301	-1.30155	-1.1955	-1.32512	-1.60438	-1.24672
YOR265W	YOR265W	-1.60571	-0.8739	-3.10693	-0.207204	-0.673536	-0.523354	-1.58083	-2.51234	-2.18353	-3.43955	-2.78876	-2.16159
YLR100W	YLR100W	-0.888106	-0.797528	-1.12264	-0.083011	-0.279391	-0.204956	-0.654475	-1.07193	-0.924915	-0.725829	-1.08676	-1.25433
YER044C	YER044C	0.293097	0.222102	-0.81628	0.155923	-0.289934	-0.157298	-1.31977	-1.42431	-1.45045	-0.809771	-1.55025	-0.969042
YGR175C	YGR175C	-0.106993	-0.050679	-1.0346	0.128542	-0.289531	-0.267029	-1.21435	-1.50204	-1.42681	-0.747533	-1.30321	-1.1809
YHR007C	YHR007C	-0.125586	-0.11798	-1.16855	-0.094459	-0.630268	-0.338189	-1.45251	-1.38998	-1.51007	-1.22954	-1.73768	-1.52334
YJR048W	YJR048W	-0.109056	-0.288937	-1.53503	0.179819	-0.019503	-0.585392	-1.77526	-1.54272	-1.33079	-1.6434	-1.71011	-1.68445
YPR128C	YPR128C	-0.345706	-0.14012	-1.23526	-0.292934	-0.123529	-0.392475	-1.44887	-2.84492	-2.10489	-1.40636	-1.99771	-1.46297
YLR109W	YLR109W	-0.671349	-0.246594	-1.4521	-0.14568	-0.406273	-0.324167	-2.17732	-2.47464	-2.56543	-1.56444	-1.30334	-1.11127
YGL241W	YGL241W	-0.679707	-0.415629	-0.734963	-0.853649	-1.06585	-0.588205	-1.00182	-1.24288	-0.625044	-1.05488	-1.60944	-0.687656
YDR519W	YDR519W	-0.885382	-0.106412	-1.67462	-0.799286	-1.14209	-0.434292	-1.97485	-1.19486	-1.53661	-1.32472	-1.92001	-1.2529
YCL018W	YCL018W	-1.9021	-0.871735	-1.1944	-2.27623	-2.25307	-1.91143	-2.63876	-2.44195	-2.39218	-3.20149	-3.65109	-3.53281
YGL009C	YGL009C	-1.81851	-1.0796	-1.47003	-1.83291	-2.06371	-1.79181	-1.94233	-2.23267	-2.14475	-2.95382	-2.76868	-2.9095
YGL206C	YGL206C	-0.766007	-0.51886	-0.534103	-0.865101	-0.812833	-0.596474	-0.935626	-1.09532	-0.791694	-1.03798	-1.59682	-1.02725
YLR355C	YLR355C	-1.35355	-0.254131	-1.38812	-1.94205	-1.83236	-1.20002	-1.53401	-1.62191	-1.6589	-1.91987	-2.3534	-1.92087
YHR094C	YHR094C	-2.09607	-0.424047	-2.4695	-2.94018	-2.11915	-1.52362	-3.11729	-2.73473	-3.96532	-2.80233	-2.70568	-3.33947
YLL024C	YLL024C	-2.49193	-0.378868	-2.86805	-3.00637	-2.42987	-2.42212	-3.99156	-3.57353	-4.44938	-4.13627	-3.47435	-3.81323
YML115C	YML115C	-0.416673	-0.387174	-0.42886	-0.78618	-0.118321	-0.401139	-1.09287	-1.01177	-1.18709	-1.09401	-1.09689	-1.1508
YOL057W	YOL057W	-0.827049	-0.355075	-0.344431	-0.866925	-0.316915	-0.522865	-0.94199	-1.04986	-1.25502	-1.40369	-1.17075	-1.09867
YNR074C	YNR074C	-0.304198	-0.279254	-0.335201	-0.997806	-0.536386	-0.833647	-1.46932	-1.31896	-1.50866	-1.6059	-2.19519	-1.49021
YMR325W	YMR325W	-2.12489	-0.465815	-1.5788	-1.03836	-2.34487	-1.56457	-3.27723	-3.83932	-4.39326	-2.9891	-3.3724	-4.16718
YMR149W	YMR149W	-1.0848	-0.375575	-1.12531	-0.418465	-0.866485	-0.85579	-0.95717	-0.948832	-1.33824	-0.85087	-1.55958	-1.59883
YMR186W	YMR186W	-0.595188	0.464217	-1.27748	-2.00827	-1.28598	-1.97749	-3.17075	-2.73977	-2.96226	-3.29766	-2.02726	-2.35236
YEL029C	YEL029C	-1.20896	-0.946188	-0.914287	-0.752365	-0.946554	-2.20767	-1.07982	-0.796134	-0.739215	-0.58922	-0.763817	0.060806
YKL125W	YKL125W	-0.781587	-0.689648	-0.495974	-0.650486	-0.598947	-1.36372	-1.14693	-0.797611	-0.511008	-0.574258	-0.347536	-0.141267
YPL050C	YPL050C	-0.887715	-1.23512	-1.19574	-0.81516	-1.09267	-1.52147	-1.06	-0.945526	-0.738331	-0.730261	-0.583147	-0.322451
YEL013W	YEL013W	-0.583031	-0.188719	-0.60289	-0.382966	-0.746663	-0.461561	-0.621665	-0.545949	-0.497542	-0.399302	-0.318443	0.080614
YMR183C	YMR183C	-1.29709	-0.848588	-1.75901	-1.44494	-1.70328	-1.44619	-1.9651	-1.11686	-1.42865	-1.49546	-0.483909	-0.001715
YKR071C	YKR071C	-0.591003	-0.632373	-1.40066	-0.032966	-0.87837	-1.6326	-1.68949	-1.51929	-1.01519	-1.41182	-0.932499	-0.400328
YNL131W	YNL131W	-0.069653	-0.382759	-1.0647	-0.671445	-1.10813	-0.705945	-0.895023	-1.10958	-0.493058	-0.961061	-0.970916	-0.385682
YPL225W	YPL225W	-0.37613	-0.168891	-1.28143	-0.867404	-0.987076	-1.45928	-1.22294	-0.846889	-0.754061	-1.14638	-0.855878	-0.222987
YER175W-A	YER175W-A	-0.264669	-1.25034	-1.42886	0.122104	-1.89593	0.098135	-2.02829	-2.03687	-0.888078	-1.92935	-1.56637	-0.287118
YDR180W	YDR180W	-0.304198	-1.29935	-0.734963	-0.181512	-0.609365	-0.558661	-0.966229	-0.842845	-0.440619	-1.16294	-0.995764	-0.190902
YPL227C	YPL227C	-0.631613	-1.08505	-1.37823	-0.549273	-1.06229	-0.295943	-1.52836	-1.20491	-0.709372	-2.21535	-1.08832	-0.677908
YDR056C	YDR056C	-0.760627	-0.7812	-0.772513	0.01901	-0.647108	-0.458259	-1.0563	-0.342416	-0.205818	-0.957367	-0.710761	-0.985089
YPR188C	YPR188C	-0.698566	-0.9552	-1.42886	0.370031	-1.39069	-0.56483	-1.58083	-0.637872	-1.15938	-1.59545	-1.56637	-1.20466
YDL178W	YDL178W	-0.597245	-0.923618	-1.02563	0.490491	-0.321535	-0.331258	-0.962201	-1.50324	-0.911665	-0.99599	-0.845087	-0.69311
YMR144W	YMR144W	-1.35778	-2.25723	-1.69189	1.70707	-1.21786	-1.44619	-2.51372	-2.88487	-2.47304	-2.05488	-1.56637	-3.09447
YAR015W	YAR015W	-0.436038	-0.828385	-0.562612	0.22164	-0.5	0.251545	-1.25385	-1.02523	-1.21928	-1.37681	-1.25443	-2.42462
YIL039W	YIL039W	-0.297459	-0.772088	-1.10693	0.144824	-0.404942	-0.406468	-0.777621	-0.801848	-1.03199	-0.817192	-1.24748	-1.63042
YGL116W	YGL116W	-1.59725	-2.31381	-1.56636	-0.15543	0.137239	0.058606	-2.29132	-1.66434	-1.80562	-1.97242	-0.981408	-3.74655
YHR117W	YHR117W	-0.614119	-0.662282	-0.592359	-0.455872	-0.501211	-0.350706	-0.690242	-1.03047	-0.527676	-0.858486	-0.516446	-1.23465
YJL173C	YJL173C	-1.4387	-2.17477	-1.75079	-0.540861	-1.49927	-1.33927	-1.35844	-3.21688	-1.38558	-3.34439	-0.898946	-3.74655
YOR114W	YOR114W	-0.445242	-2.25723	-1.42886	-0.100289	-0.983391	-0.861223	-2.45587	-2.34242	-2.30312	-3.17036	-0.566371	-3.17755
YMR163C	YMR163C	-0.153638	-0.475868	-0.493955	-0.231533	-0.332027	-0.308682	-0.39824	-0.664344	-0.56615	-0.376812	0.018592	-0.72769
YER010C	YER010C	-0.493695	-0.315572	-0.31715	0.038272	-0.494374	-0.339271	-0.204815	-0.617423	-0.677181	-0.170361	-0.864894	-0.749022
YFR042W	YFR042W	-0.965109	-0.835764	-0.38704	0.095632	-0.915828	-0.671252	-0.39086	-1.10426	-1.40265	-0.744096	-1.18786	-1.23821
YGR189C	YGR189C	-0.917867	-1.38162	-0.860292	-0.395032	0.011813	0.072309	-0.888778	-1.37636	-1.52643	-1.40298	-1.29885	-1.30335
YBR286W	YBR286W	-0.664431	-0.611627	-0.214229	-0.464595	-0.27708	-0.127416	-0.447915	-0.531432	-0.839899	-0.566912	-1.23037	-1.14711
YLR378C	YLR378C	-0.561378	-0.826904	-0.499532	-0.655766	-0.335736	-0.163732	-0.458543	-0.673622	-1.15698	-0.668191	-1.70952	-1.12078
YJL172W	YJL172W	-0.938441	-0.840884	-0.478702	-0.278361	-0.279691	-0.205646	-0.416079	-1.11895	-1.28819	-0.681547	-1.57601	-1.45133
YOR247W	YOR247W	-1.38015	-1.81788	-1.16883	-0.590178	-0.61131	-0.230992	-0.854495	-1.91149	-2.24427	-1.15412	-2.68745	-1.87535
YJR001W	YJR001W	-0.627649	-0.91498	-0.117092	-0.23495	-0.142864	0.146337	-0.508681	-0.456928	-0.910104	-0.890608	-1.36688	-1.44413
YKR013W	YKR013W	-1.62346	-1.84397	-0.722591	-0.561423	-0.65411	-0.091737	-0.764077	-1.32593	-1.56761	-1.87533	-2.12068	-2.40046
YNL130C	YNL130C	-1.21657	-1.41734	-0.770569	-0.549709	-0.488347	-0.210737	-0.89584	-0.659445	-1.14975	-0.868839	-1.63556	-1.14127
YJL062W	YJL062W	-0.271673	-0.694576	0.009392	-0.424962	-0.253713	-0.142678	-0.510219	-0.466863	-1.0519	-0.321822	-1.21128	-0.778298
YLR379W	YLR379W	-0.198174	-1.0873	-0.42886	-0.108509	-0.649573	0.317448	-0.62197	-0.891309	-1.68163	-0.848433	-1.98141	-1.20223
YMR266W	YMR266W	-0.121445	-0.789913	-0.361062	0.000798	-0.083345	-0.069702	-0.621245	-0.910965	-0.48214	-0.883718	-1.06887	-0.855639
YNR067C	YNR067C	-1.12449	-1.87166	-0.407106	0.436039	0.181034	0.82802	-2.01379	-1.66003	-2.12025	-2.25897	-2.97653	-2.5287
YBR070C	YBR070C	-2.48706	-1.75633	-3.47617	-3.19982	-1.26158	-0.390903	-1.00182	-1.37484	-3.15111	-1.36301	-1.56637	-3.16159
YOR157C	YOR157C	-0.67406	-0.520263	-1.51292	-1.23483	-0.368233	-0.372316	-0.731453	-0.342416	-0.922294	-1.16553	-1.11069	-1.19965
YDR304C	YDR304C	-1.0221	-0.279811	-1.11987	-0.660798	-0.462542	-0.003105	-0.321698	-0.448725	-0.762108	-0.002499	-0.794477	-1.19678
YBR263W	YBR263W	-0.760627	-0.002414	-1.10166	-0.514206	-0.564385	-0.429845	-0.074668	-0.475441	-0.695433	-0.397957	-0.944883	-1.05579
YML070W	YML070W	-0.908804	0.121283	-0.843898	-0.567195	-0.557432	-0.503901	-0.22904	-0.416417	-0.907978	-0.876241	-1.11289	-1.15541
YHR163W	YHR163W	-1.20488	-0.236548	-1.57707	-0.614862	-0.596368	-0.050145	-0.005922	-0.25616	-0.579633	-0.67361	-1.22717	-1.34553
YNL239W	YNL239W	-0.57856	0.099465	-1.27466	-0.37725	-0.354358	-0.164087	-0.115002	-0.390779	-0.45852	-0.135502	-0.837398	-1.10609
YPR063C	YPR063C	-0.503102	0.000773	-1.06511	-0.24266	-0.191077	0.172724	-0.141457	-0.638465	-0.663291	-0.506579	-0.527058	-1.17851
YMR092C	YMR092C	-0.205776	-0.212834	-0.872467	-0.462859	-0.433893	-0.242902	-0.465354	-0.834269	-0.878094	-0.389953	-0.691902	-1.75077
YOL143C	YOL143C	-0.404991	-0.321191	-0.797604	-0.342177	-0.351993	-0.473245	-0.071359	-0.515253	-0.275739	0.018366	-0.427665	-1.00333
YJL178C	YJL178C	-1.18667	-0.802464	-0.158462	-0.581179	-0.696397	-0.550022	-0.558263	-0.59723	-0.531934	0.002147	-0.699638	-0.978995
YJR153W	YJR153W	-1.13914	-1.25723	-0.807372	-1.46286	-1.31097	-0.316903	-0.969396	-0.927378	-1.04008	0.36658	-1.34398	-1.28712
YLR359W	YLR359W	-0.586598	-0.723444	-0.679184	-0.292934	-0.590073	-0.209988	-0.230521	-0.773969	-0.376965	0.149335	-1.11706	-0.823171
YGL213C	YGL213C	-1.09474	-0.819823	-1.45486	-0.646571	-1.7219	-0.549564	-1.23688	-0.120024	-1.35756	-0.976881	-0.537802	-0.846545
YNL170W	YNL170W	-0.687341	-1.73577	-1.94939	-1.55643	-1.85884	-0.638831	-2.19284	0.28506	-0.888078	-1.27728	-1.1348	-1.76252
YJR030C	YJR030C	-1.10855	-2.55197	-1.53577	-2.3804	-1.38531	-1.17226	-1.08487	-4.38681	-2.32104	-0.658955	-1.17935	-1.32459
YKR095W-A	YKR095W-A	0.583327	-1.57273	-2.27686	-3.55643	-1.06585	-0.754308	-2.51372	-3.52229	-1.15111	-0.884958	-1.98141	-1.16159
YDL193W	YDL193W	-0.500737	-0.157692	-0.490261	-0.967533	-1.13471	-1.04219	-1.74199	-0.375583	-0.56185	-1.37434	-1.19642	-0.749022
YHR027C	YHR027C	-0.429729	-0.254478	-0.378234	-0.637317	-0.603097	-0.241941	-0.602526	-0.192351	0.024346	-1.07288	-0.596428	-0.64422
YPR108W	YPR108W	-0.490673	-0.551971	-0.569275	-0.759252	-0.489608	-0.638831	-1.13337	-0.412805	-0.007131	-1.54187	-0.888299	-0.487416
YDR448W	YDR448W	-0.760627	-1.0873	-0.576417	0.292029	0.149875	0.592495	-1.06893	-1.12002	-1.28663	-1.1618	-0.466835	-0.723217
YOR093C	YOR093C	-0.376031	-0.315572	0.112078	0.016751	0.104072	0.408475	-1.00009	-0.639398	-0.552475	-0.455707	-0.130272	-0.497335
YGR012W	YGR012W	-0.886158	-0.425626	-0.194395	0.229019	-0.288246	0.098135	-0.741986	-0.598756	-0.060915	-0.340638	-0.676554	-0.789618
YJR051W	YJR051W	-0.432941	-0.361226	-0.369966	0.151104	-0.12556	0.178691	-0.706362	-0.358013	-0.019784	-0.158631	-0.393306	-0.19762
YOR320C	YOR320C	-0.447389	-0.555452	-0.228238	0.20826	-0.024758	0.253528	-0.552034	-0.415479	-0.141111	-0.185468	-0.35992	-0.321065
YGL021W	YGL021W	-1.79518	-1.83576	-0.592359	0.198053	-0.64439	-0.024485	-2.39668	-0.888384	-1.48472	-0.798869	-1.8143	-0.796131
YPL255W	YPL255W	-2.67971	-1.15769	-0.592359	0.292029	0.171186	0.891684	-3.02829	-1.07938	-2.04008	-1.39592	-3.56637	-0.746549
YJL153C	YJL153C	-1.67217	-0.714391	-1.07299	-0.205749	0.4303	0.091708	-2.33641	-1.41923	-1.50189	-1.30327	-1.29927	-1.1451
YOR288C	YOR288C	-1.00164	-0.372705	-1.58498	-0.509252	-0.061938	-0.451745	-2.06893	-0.882984	-1.17496	-1.02631	-1.32245	-1.50213
YOL102C	YOL102C	-1.56723	-0.900535	-0.258935	-0.100289	0.026069	-0.03476	-1.63236	-0.420418	-1.34751	-0.862238	-0.60944	-1.09447
YDL137W	YDL137W	-0.593292	-0.115872	-1.67328	0.07678	-0.790746	-0.24538	-0.589406	-0.945757	-0.745879	0.277692	-0.49944	-0.452704
YER057C	YER057C	-0.705242	-0.247835	-1.0308	0.270202	-0.343741	-0.094963	-0.095215	-0.619462	-0.322481	0.595174	-0.156242	-0.25455
YJR094C	YJR094C	-1.48706	-1.52026	-2.36443	-0.462859	-2.21786	0.624203	-1.29132	-1.34242	-1.56615	0.044652	-0.981408	-0.609046
YDR267C	YDR267C	-0.540304	-1.20832	-1.40239	0.006627	-0.808466	-0.729979	0.241171	-0.342416	-0.592622	-0.121998	0.471104	-0.429137
YMR141W-A	YMR141W-A	-1.84963	-2.39473	-3.53435	-0.292934	-2.21786	-1.48683	-0.843865	-1.34242	-1.54015	0.208151	0.34052	-1.13512
YDR328C	YDR328C	-0.672475	-0.644958	-1.64298	0.05499	-1.50736	-1.1582	-0.305824	-0.527972	-0.303116	-0.605576	0.018592	-1.17789
YKR084C	YKR084C	-0.139139	-0.071622	-0.879522	0.138783	-0.789013	-1.0031	-0.043397	-0.313847	-0.297469	-0.014726	0.17387	-1.03809
YML077W	YML077W	-0.468203	-0.385961	-1.69189	-0.150915	-0.520419	-0.638831	-0.236877	-0.970447	-0.080723	0.015506	0.125507	-1.22
YJL055W	YJL055W	-0.149192	-0.277692	-0.714615	-0.187224	-0.684424	-0.510316	-0.658268	-0.572284	-0.333766	-0.441907	0.107859	-0.996338
YOL088C	YOL088C	-0.416673	-0.654118	-0.776783	-0.129435	-0.501649	-1.0213	-0.443327	-0.664344	-0.888078	-0.987769	0.071059	-1.16682
YOR074C	YOR074C	-2.29442	-2.0873	-3.36443	0.707066	-4.10538	-1.3758	-1.08487	-3.71494	-2.47304	-0.884958	-0.65948	-2.87208
YDL171C	YDL171C	-0.364698	-0.017051	-0.037298	-0.812266	-0.79691	-0.394905	0.060519	-0.290342	-0.186401	0.45329	-0.471302	-0.3926
YMR241W	YMR241W	-0.447533	0.173513	-0.433433	-0.576388	-0.801762	-0.429966	0.188456	-0.022327	-0.43073	0.415822	-0.562109	-0.067673
YBR091C	YBR091C	-0.867334	-0.180413	-0.981401	-1.0154	-0.719051	-0.486828	0.156135	0.279072	-1.04008	-0.054883	-0.44084	-0.447582
YOR122C	YOR122C	-1.11112	0.20185	-1.06022	-0.699395	-0.779464	-0.350033	0.009845	-0.010162	-0.728272	-0.024233	-0.713347	-0.402839
YCL009C	YCL009C	-0.762169	0.013776	-0.337416	-1.23575	-0.642538	-0.672343	0.000817	-0.46279	-1.2129	-0.214697	-1.18861	-1.56906
YIR022W	YIR022W	-0.949168	-0.071873	-0.379012	-0.781681	-0.775433	-0.237214	-0.285911	-0.109217	-0.723333	-0.266758	-0.937907	-0.9216
YBR218C	YBR218C	-0.044595	0.32539	-0.167539	-0.808145	-0.674783	-0.491677	-0.182359	-0.405981	-0.601774	0.058847	-0.626679	-0.458701
YGR192C	YGR192C	-0.85556	0.419257	-0.917476	-1.70223	-1.54451	-0.81729	-0.177856	-0.521418	-0.861072	0.024599	-0.904381	-0.98514
YNL104C	YNL104C	-0.583783	0.142345	-0.48485	-0.767006	-0.674005	-0.253998	-0.098679	-0.250189	-0.661424	0.122617	-0.570238	-0.415035
YGL167C	YGL167C	-0.393952	-0.163106	-0.133283	-0.926259	-0.668359	-0.556654	-0.100382	-0.173078	-0.356094	-0.009421	-0.642071	-0.232199
YPL145C	YPL145C	-0.77646	-0.384285	-0.930054	-2.01422	-0.912802	-0.720488	-0.107362	-0.547699	-0.7254	-0.023121	-1.00378	-0.450283
YNL281W	YNL281W	-0.566496	0.304834	-1.10693	-1.03317	-0.778571	-0.933452	-0.50042	-0.435065	-1.14047	-0.389619	-0.535721	-0.658212
YMR071C	YMR071C	-0.802326	0.297677	-0.615946	-0.515326	-0.434348	-0.203616	-0.513717	-0.610905	-0.230184	0.208151	-0.407673	-0.287118
YKL122C	YKL122C	-1.03726	0.017394	-1.48544	-2.68525	-0.859402	-1.90186	-1.92875	-1.47992	-0.736075	-0.382458	-0.829405	-2.40259
YML001W	YML001W	-0.804035	0.42727	-1.07217	-1.46286	-0.765344	-0.307625	-1.78165	-0.704986	-0.665686	-0.469921	-1.02871	-0.930974
YPL144W	YPL144W	-1.67971	-0.257228	-2.10693	-2.54086	-1.11832	0.261633	-1.29132	-0.512341	-0.303116	0.452077	-0.788763	-0.576624
YPR129W	YPR129W	-1.32356	-0.520263	-2.42886	-3.17558	-0.56578	-0.105957	-1.42257	-1.36478	-0.656753	-0.943852	-1.05941	-0.991662
YNL169C	YNL169C	-0.920715	-0.525424	-0.235256	-1.04017	-0.336501	-0.297794	-0.656321	-0.001379	0.10024	-0.294349	-0.466835	-0.620244
YPR029C	YPR029C	-0.49144	-0.091095	-0.14646	-0.454397	-0.42077	-0.127117	-0.457683	-0.112118	-0.166063	-0.03335	-0.073039	-0.44184
YOR269W	YOR269W	-1.52406	-0.246502	-0.382567	-1.68525	-0.326563	-0.242902	-0.76081	-0.979846	-0.814077	-0.384191	-1.70388	-0.723217
YOL111C	YOL111C	-0.770309	-0.292235	-0.38704	-1.29293	-0.536386	-0.638831	-0.585056	-0.997768	0.077157	0.208151	-0.59808	-0.121108
YBL056W	YBL056W	-0.417855	-0.630989	-0.375128	-0.273481	-0.504738	-0.096601	-0.18152	-0.17391	0.178417	0.16287	-0.373726	-0.206499
YBR173C	YBR173C	-1.3757	-1.35034	-0.919305	0.122104	-1.0047	-0.625892	0.062012	0.150624	0.180549	-0.27078	-0.616494	-0.636267
YOR299W	YOR299W	-0.508977	-0.24696	-0.193089	0.009629	-0.172446	-0.213525	0.079044	0.148112	0.27007	0.126182	-0.254427	-0.228224
YDR367W	YDR367W	-0.335928	-0.672266	-0.761436	-0.109626	-0.448101	0.081061	-0.214826	0.072622	-0.373505	-0.250355	-0.845087	-0.251494
YGR157W	YGR157W	-0.462058	-1.12821	-0.765895	-0.344635	-0.272628	-0.030351	-0.625558	-0.171245	-0.469783	-0.329681	-1.21483	-0.45331
YML067C	YML067C	-0.283048	-0.497179	-0.59597	-0.567556	-0.43126	-0.310598	-0.137701	0.145378	-0.679491	-0.066288	-0.807379	-0.302548
YBL082C	YBL082C	-0.873187	-1.12406	-0.289135	-0.486944	-0.823283	0.117612	0.435192	-0.479919	-0.322481	0.20654	-0.535152	-0.46811
YOL011W	YOL011W	-0.517436	-1.15278	-0.453108	-0.547355	-0.890004	0.252645	0.350222	-0.760268	-0.204813	-0.394257	-0.80395	-0.822714
YAL042W	YAL042W	-0.798221	-1.10188	-0.445255	-0.679957	-0.411628	0.230238	0.65849	0.003862	-0.238985	-0.039067	-0.406803	-0.811863
YGL234W	YGL234W	-1.04307	-0.937546	-0.720082	-0.847523	-0.593757	-0.072537	0.51764	0.014295	-0.377765	-0.420452	-1.07574	-1.125
YHR098C	YHR098C	-0.72738	-0.898681	-0.213488	-0.433515	-0.391107	-0.180224	0.302544	0.071688	-0.156567	-0.129846	-0.577465	-0.468483
YML031W	YML031W	-0.758484	-0.39156	-0.162427	-0.568212	-0.208365	0.336507	0.358856	0.132669	-0.133191	-0.250979	-0.45534	-0.657833
YHR030C	YHR030C	-0.713884	-0.777759	-0.262583	-0.399133	-0.67883	-0.443815	0.092725	-0.040146	-0.098845	-0.462308	-0.244443	-0.501242
YNL044W	YNL044W	-1.22536	-1.46582	-0.447969	-0.914422	-0.906197	-0.638831	0.348086	-0.552983	-0.547041	-0.645363	-0.848142	-0.88751
YIL137C	YIL137C	-0.269199	-0.581437	-0.503591	-0.450475	-0.445267	-0.195887	0.40271	-0.096133	-0.029498	-0.187113	-0.923923	-0.573236
YNL095C	YNL095C	-0.274654	-0.514313	-0.389332	-0.632784	-0.77425	-0.358723	0.320605	0.307642	-0.353742	-0.271695	-0.920008	-0.435216
YLR347C	YLR347C	-0.207938	-0.445364	-0.19193	-0.241047	-0.090576	-0.304275	0.230484	0.166858	-0.275974	-0.087602	-0.368925	-0.293431
YIL030C	YIL030C	-0.301854	-1.19304	-0.045004	-0.32748	-0.348188	-0.129295	0.019511	0.267231	-0.211733	-0.681222	-1.27772	-0.975174
YCL028W	YCL028W	-0.527704	-0.728119	-0.171541	-0.230828	-0.426783	-0.223793	-0.090412	0.1414	-0.12217	-0.09318	-0.408621	-0.822953
YPR121W	YPR121W	-0.893302	-1.67984	-0.478901	-0.183705	-0.310966	-0.333976	-0.223761	0.129205	0.039166	-0.227064	-1.31483	-1.17694
YML102W	YML102W	-0.956547	-1.30453	-0.734963	-0.150915	-0.092326	-0.349324	0.223249	-0.216885	-1.17759	0.16443	-0.6673	-0.954542
YPL234C	YPL234C	-0.590209	-0.554696	-0.662748	-0.448645	-0.445187	-0.073062	0.004132	0.180425	-0.467235	0.286153	-0.471214	-0.636452
YPR183W	YPR183W	-1.40648	-0.843877	-1.09016	-0.448212	-1.10538	-0.080233	0.389339	-0.516376	-0.701094	0.5656	-0.567558	-0.999699
YGL065C	YGL065C	-0.100039	-1.68821	-0.276857	-0.0894	-1.02146	-0.621129	0.100993	-0.062308	-0.248254	-0.294834	-0.804531	-0.424621
YIL029C	YIL029C	-0.577827	-2.25723	-1.10693	-0.392469	-0.596368	-1.80876	-0.121399	0.39455	0.111922	-0.469921	-2.15133	-0.117193
YNL291C	YNL291C	-0.195957	-0.75633	-0.660868	-0.357064	-0.498169	-0.936512	-0.117295	-0.08492	-0.23481	-0.40337	-0.699638	-0.562225
YOR103C	YOR103C	-1.34267	-2.38784	-0.364429	-2.14139	-1.80282	-2.80876	-0.706362	1.24255	-0.303116	-1.46992	-2.1348	-2.02408
YEL048C	YEL048C	-2.26467	-1.11587	-2.32932	-1.10029	-3.02521	-1.14133	-0.121399	-1.34242	0.474492	-2.42412	-1.85588	-1.60905
YFR050C	YFR050C	-0.507526	-0.436198	-0.432332	-0.104172	-0.584513	-0.246161	-0.038558	-0.38681	0.073448	-1.20313	-1.00052	-0.649688
YKL206C	YKL206C	-0.789331	-0.42834	-0.621505	-0.029899	-0.498593	-0.588205	0.055478	0.058947	-0.373505	-0.702582	-0.811483	-0.888568
YOR184W	YOR184W	-0.532749	-0.468519	-1.20071	0.060964	-0.516435	-0.320755	-0.196837	-0.259954	-0.146747	-0.658955	-0.820128	-1.08579
YGR119C	YGR119C	-0.551383	-0.945284	-0.72842	-0.494568	-0.535339	-0.764362	0.264492	-0.38681	0.413578	-0.855575	-0.21089	-0.839659
YJL076W	YJL076W	-0.585585	-0.646192	-0.604432	-0.535008	-0.472717	-0.307209	0.032011	-0.281534	0.327651	-0.369461	-0.221672	-0.562752
YKL033W	YKL033W	-0.042277	-0.601876	-0.289796	-0.244024	-0.235778	0.02512	-0.04925	0.022348	0.172043	-0.212425	-0.125798	-0.326646
YLR210W	YLR210W	-1.03334	-1.80977	-2.10693	-0.462859	-0.753909	-0.393718	-0.165793	0.520081	0.359849	-1.27728	-0.495982	-1.70216
YMR212C	YMR212C	-0.278248	-0.609072	-0.383263	-0.402558	-0.617627	-0.251101	-0.526208	-0.008233	0.353297	-0.693785	-0.130053	-0.390211
YOR026W	YOR026W	-1.00164	-0.559791	-1.29958	-0.515326	-1.5282	-0.446186	-1.19179	-0.058623	0.88953	-0.817844	-0.44084	-0.801691
YJR133W	YJR133W	0.268454	-0.300297	-0.627764	-0.167403	-1.10743	-0.722895	-0.343792	-0.990114	-0.852454	-0.997168	-0.669464	-1.05764
YOR163W	YOR163W	0.242291	-0.537965	-0.621505	0.037215	-0.867914	-0.808756	0.071246	-0.200397	-0.230966	-0.967421	-1.23517	-1.09447
YAR008W	YAR008W	-3.76717	-3.4378	-1.10693	-0.707971	-3.98339	-3.90727	-1.44333	-4.14977	-0.187638	-0.717848	-1.2038	-1.16159
YML061C	YML061C	-0.745796	-1.10522	0.214996	-0.494568	-1.21786	-1.40437	-0.373787	-1.03047	-0.119404	-0.32407	-0.35992	0.03481
YDR389W	YDR389W	-0.586598	-0.574832	-0.02893	-0.60452	-0.83004	-0.265788	0.107772	-0.567836	-0.028777	-0.160377	-0.170679	-0.203053
YLR018C	YLR018C	-0.457315	-0.835764	0.371115	-1.01283	-1.22812	-0.780187	-0.301972	-0.484435	-0.501055	0.076047	0.048965	-0.104914
YML055W	YML055W	-0.650561	-1.03216	-0.052484	-1.3153	-1.17604	-1.10698	-0.483969	-1.73473	-0.447505	0.297906	-0.063871	-0.479763
YPL053C	YPL053C	-0.615167	-0.497179	0.491705	-0.0154	-0.571799	-0.81286	-0.350218	-0.865978	-0.257312	-0.140613	-0.531606	-0.03919
YFR032C-B	YFR032C-B	-0.719235	-2.9353	-2.52197	-1.0299	-0.328888	0.138777	0.05263	-0.927378	-1.15111	0.771087	0.018592	-0.702155
YNL204C	YNL204C	-0.605706	-3.25034	-2.10693	-2.55643	-0.596368	-0.001401	-1.29132	0.335656	-0.888078	0.530079	0.018592	-1.50951
YDR198C	YDR198C	-1.38015	-1.25723	-0.38704	-0.685251	-0.23473	0.013246	-0.24693	-0.342416	-0.534441	0.945117	-0.981408	-0.064725
YLR230W	YLR230W	-1.26467	-3.62885	-1.56636	-0.292934	-1.21786	-0.375797	-0.153821	0.335656	-0.888078	0.617542	-2.09689	0.520237
YJL189W	YJL189W	-1.76717	-2.15769	-0.691895	-1.87835	-0.480891	0.683097	-1.87091	-1.80185	-0.473041	-0.206887	-1.56637	-0.287118
YLR386W	YLR386W	-0.754254	-0.97712	0.07364	-0.877896	-0.209086	0.138777	-0.443327	-0.679451	-0.35105	-0.32407	-0.447072	0.247219
YML036W	YML036W	-0.252286	-0.465815	-0.820628	-0.25446	-0.148694	0.311416	-0.256559	-0.823543	-0.151112	0.294012	-0.197137	-0.287118
YOR284W	YOR284W	-2.00163	-2.4378	-2.42886	-1.29293	-0.176036	0.498673	-1.87629	-3.2999	-1.02558	0.392576	-2.0518	-0.287118
YKL101W	YKL101W	-0.388928	-1.48784	-0.488022	-0.555968	0.024344	0.157636	-0.16322	-0.806363	-0.654588	-0.69874	-0.296282	-0.0769
YNL097C-B	YNL097C-B	-1.5866	-3.01587	-1.42886	-1.29293	-0.217856	0.361169	-0.513717	-0.927378	-1.30312	-0.848433	-1.56637	1.29784
YOR143C	YOR143C	-0.016742	-1.80977	-1.17732	-0.877896	-0.310966	-0.025854	-0.805898	-0.342416	-1.236	-0.054883	-0.396446	0.882807
YPL082C	YPL082C	-0.284166	-0.794866	-0.211629	-0.246541	-0.121641	-0.109944	-0.374982	-0.33496	-0.737456	-0.029348	-0.131743	0.22127
YFL048C	YFL048C	0.165407	-0.40562	-0.56331	-0.799286	-0.541645	-0.792077	-0.223153	-0.658192	-0.034299	-0.038942	-0.32021	-0.582574
YML005W	YML005W	0.087632	-1.05078	-0.441351	-0.494568	-0.743925	-0.821034	-1.26436	-0.927378	-0.086017	0.499052	-0.466835	-0.161587
YPR122W	YPR122W	0.104256	-0.672266	-0.381107	-0.308531	-0.269903	-0.453799	-0.858365	-0.612505	-0.112118	-0.004257	-0.825758	-0.372848
YAL015C	YAL015C	-1.7501	-0.134609	-2.32932	-0.408411	0.667973	-1.28269	0.47421	0.657584	-0.34751	0.282152	0.018592	-0.635041
YKR036C	YKR036C	-1.0818	-0.9552	-1.74436	0.122104	0.156539	-1.3758	-0.098679	-0.342416	0.170816	0.354992	0.134069	-0.216728
YDR468C	YDR468C	-1.64318	-1.19164	-1.20647	-0.662167	0.852533	-0.001401	-0.191789	-0.107951	0.526959	-0.435156	-0.222417	-0.00701
YCL047C	YCL047C	-1.17156	-0.551971	-1.45089	0.122104	-0.097562	0.020132	-0.406802	0.181146	-0.027481	-0.147993	-0.033876	0.118875
YDR024W	YDR024W	-1.00927	-0.92841	-1.36443	0.443573	0.104072	0.485048	0.129092	0	0.045624	-0.469921	-0.134801	-0.177554
YGR163W	YGR163W	-0.776568	-0.765375	-0.954929	0.099384	-0.037284	-0.09451	-0.780362	0.152349	0.129844	0.237297	-0.490422	0.044088
YBL014C	YBL014C	-0.862571	-0.818486	-0.434986	0.074798	-0.546182	0.196782	-0.384434	-0.064882	0.471003	0.279117	-0.174054	0.245756
YPL254W	YPL254W	-1.05316	-1.03684	-1.15756	0.095632	-0.134715	0.463049	-0.547664	-0.060645	0.218837	0.222898	0.151858	0.653989
YDR048C	YDR048C	0	0	-0.106932	0	0	0	0	0	0	0	0	0
YIL066W-A	YIL066W-A	0	0	-0.364429	0	0	0	0	0	0	0	0	0
YGL170C	YGL170C	-0.272303	-0.513373	-2.94939	-1.14139	-0.480891	-0.514952	0.129092	0.28506	0.045624	-0.054883	0	-1.28712
YFR037C	YFR037C	-0.264669	-0.409231	-1.38704	-0.54669	-0.345236	-0.13926	-0.389888	-0.575077	0.347989	-0.247529	-0.447072	-1.03435
YGR206W	YGR206W	-1.13914	-0.809769	-4.17178	-0.614862	0.241575	0.223666	-0.928754	-0.149771	0.696884	-0.929353	-0.343979	-0.87208
YOL080C	YOL080C	-0.795184	-1.67227	-3.01382	0.353429	0.667973	0.223666	-0.471897	-0.801848	1.31356	0.064415	-0.65948	-0.96519
YGR229C	YGR229C	-0.490804	-0.224807	-1.16138	-0.292934	-0.057083	-0.124258	-0.291324	-0.946487	0.289226	-0.179142	0.246002	-0.024083
YLR314C	YLR314C	-0.965109	-0.050777	-2.37995	-0.655504	-0.060315	-0.116878	-0.962702	-1.10795	-0.509566	-0.293043	0.554644	-0.661513
YNL032W	YNL032W	-0.387526	-0.237863	-0.937007	-0.0154	0.403632	-0.198258	0.100993	-0.441952	0.000891	-0.054883	0.2596	-0.674141
YDL189W	YDL189W	-0.597245	-0.127945	-2.30857	-1.42222	-0.040318	0.147044	-0.136996	0.213977	0.111922	-1.30946	0.106054	0.066519
YJL085W	YJL085W	-0.76717	-0.097572	-1.82314	-0.877896	-0.282951	-0.162393	-0.536437	-0.342416	-0.703653	-1.52882	0.281626	0.49049
YDL092W	YDL092W	-0.572792	-0.240155	-1.55439	0.092356	-0.73243	0.361169	-0.047399	0.036096	0.235304	-0.268287	0.314047	0.423376
YLR226W	YLR226W	-0.705242	-1.12794	-1.95493	-0.408411	-0.583984	0.061609	-0.121399	0.451133	0.812362	-0.910494	0.225042	0.99299
YPR072W	YPR072W	-0.219226	0.128125	-1.76404	-0.244024	-0.792093	-0.196826	-0.741986	-0.120024	0.386097	-0.564248	0.075175	0.812418
YLR262C-A	YLR262C-A	-2.61044	0.119148	-4.06113	-0.965359	-1.81154	-0.478366	-0.915815	0.44608	0.477571	-0.469921	0.281626	-0.042005
YPL130W	YPL130W	-0.687341	-0.672266	-1.10693	-0.556427	-0.636449	0.361169	0	0.28506	0.066298	0	0	-0.109564
YHL014C	YHL014C	-0.779243	0.017394	-2.01382	-2.68525	-0.310966	0.583561	-0.291324	0.143011	0.211458	0.115042	0.240984	-0.535045
YNR054C	YNR054C	-1.00164	0.649662	-2.42886	-1.3804	0.104072	0.223666	0.293638	0.879976	0.474492	-0.228913	0.156095	-0.287118
YNL193W	YNL193W	-1.48706	-0.034836	-0.964913	-1.17558	-0.065853	-0.124258	-0.365325	0.303947	0.160832	-0.277276	0.195469	0.080614
YML114C	YML114C	-0.659529	0.316239	-1.10693	-0.549273	0.07165	-0.179399	-0.093385	-0.268415	0.153742	-0.040237	0.088981	0.233714
YOR377W	YOR377W	-0.583231	0.080554	-0.750311	-0.137479	-0.168058	0.183733	0.307142	-0.035989	0.183055	-0.156193	-0.224582	0.163989
YEL019C	YEL019C	-0.127166	0.257345	-0.106932	-0.752365	1.10407	-0.545722	-1.38443	-0.342416	0.848888	-1.71785	-0.396446	-0.287118
YBR049C	YBR049C	-0.815484	-0.584135	0.267463	-0.182751	0.259723	0.228719	-1.49296	0.224625	0.098983	-0.762102	-0.21089	0.044088
YER007W	YER007W	-0.157754	-0.828385	0.134076	0.122104	-0.065853	-0.556369	-2.79383	0.270561	0.237453	-1.27728	0.018592	-0.96519
YFR035C	YFR035C	-0.272303	-0.513373	0	0.443573	0.519109	-0.514952	-1.87091	0	0.045624	-1.79185	0.018592	-0.109564
YER111C	YER111C	0.477834	-0.350338	0.647955	-0.614862	-0.23473	-0.683225	-2.02829	-0.412805	-0.777047	-2.11378	-0.566371	-0.493569
YGL233W	YGL233W	-0.382989	-0.444314	0.319333	-0.414924	0.062251	-0.814681	-1.26579	-0.29179	-0.440619	-1.17036	-0.687677	0.329554
YLL003W	YLL003W	-0.450225	-0.698261	0.681564	-0.186018	0.416016	-0.941394	-1.70636	-0.24288	0.2672	-0.86847	-0.718374	-0.149614
YDR351W	YDR351W	-0.033344	-0.825422	0.192628	0.20826	0.073045	-0.128216	-0.790426	-0.060645	0.511853	-0.63286	-0.174054	0.368928
YPR104C	YPR104C	0.40883	-0.869712	0.599337	0.192493	0.446959	-0.223793	-1.35844	-0.178917	0.227399	-0.964686	-0.074518	0.651482
YJL095W	YJL095W	-0.105471	-0.375873	0.014374	-0.003427	0.251629	0.053047	-0.706362	-0.559647	0.221546	-1.3214	-0.100053	0.117273
YDR108W	YDR108W	-0.599088	-0.705818	0.47803	-0.186018	0.551531	-0.209988	-0.331966	-0.235501	0.317391	-0.414779	-0.294566	0.198309
YOR118W	YOR118W	-0.495282	-0.705818	0.130107	-0.494568	0.482583	-0.597011	-0.229924	-0.315449	0.363461	-0.620164	-0.141873	0.156489
YLR169W	YLR169W	-1.2723	-1.51337	1.89307	-1.14139	0.104072	0.683097	-1.70636	-0.927378	1.69688	-2.63985	0	-0.177554
YCR082W	YCR082W	-0.557223	-0.134609	-0.152736	-0.144411	-0.428802	-1.54005	-1.02829	-0.683453	0.211458	-0.780261	0.276903	-0.649688
YGR058W	YGR058W	-2.41667	-0.122927	-0.554391	0.859069	-0.703283	-2.05387	-1.35022	-1.51234	-0.473041	-1.83916	1.01859	0.002389
YDR092W	YDR092W	-1.15775	-0.350338	-0.785004	-0.437324	0.223371	-0.506727	-0.379552	-0.058623	0.474492	-0.943852	0.767053	-0.72152
YIL021W	YIL021W	-2.38015	-0.703975	-0.843898	-0.662167	0.367106	-1.05387	-0.831893	-1.34242	0.359849	-1.44191	0.308098	-0.665629
YCR013C	YCR013C	-1.2723	-1.92841	0.156102	-0.292934	-0.051487	-1.51495	-1.29132	0.657584	-1.47304	-0.756209	-0.566371	-0.109564
YCR094W	YCR094W	-0.795184	-1.30453	-0.539891	0.028994	-0.52396	-0.986754	-1.4719	-0.168387	-0.681627	-0.39592	0.78911	-0.213117
YDR029W	YDR029W	-0.078256	-2.35034	-0.691895	-0.292934	-0.217856	-1.56483	-2.29132	-0.190413	-0.250648	-0.910494	2.18852	-1.28712
YER122C	YER122C	-0.222378	-0.996855	-0.299577	0.187692	0.183731	-0.486828	-0.649778	-0.151594	0.010639	-0.514621	0.453807	-0.207683
YDR235W	YDR235W	-0.445242	-2.59827	-0.719909	0.166498	-0.118321	-0.73194	-0.706362	0.19192	-0.040081	-0.436754	1.25563	0.227456
YMR005W	YMR005W	-0.264669	-1.10522	-0.291357	-0.515326	0.039941	-0.783221	-0.837606	0.621058	0.068853	-0.277276	0.294226	-0.080667
YGL188C-A	YGL188C-A	-2.76717	-3.38784	-2.42886	-1.87835	0.367106	-1.51495	-1.02829	-2.03687	-1.88808	-2.27728	2.01859	-0.287118
YPR034W	YPR034W	-0.448381	-1.33219	-0.65442	-0.614862	-0.044792	-0.819403	-0.706362	0.049901	-0.766088	-0.54031	0.266519	-0.085484
YAL024C	YAL024C	-1.01228	-1.05521	-0.561498	-0.752365	0.456953	-0.736128	-0.469323	-0.342416	-0.166379	-0.241969	-0.466835	0.310784
YDR480W	YDR480W	-2.52101	-1.80977	-0.106932	0.122104	0.997156	-1.75431	-0.98647	-0.216885	-0.56615	-0.621924	0.211237	0.413322
YFL049W	YFL049W	-1.26467	-0.700835	-0.299577	-0.292934	-0.088573	-0.531916	-0.876287	-0.420418	-0.303116	-0.206887	0.018592	0.587351
YER123W	YER123W	-0.710734	-0.848588	-0.050349	0.147639	-0.102379	-0.56483	-0.25385	-0.575077	-0.316172	-0.619668	-0.244443	0.520237
YER155C	YER155C	-0.168396	-0.791191	0.183126	-0.521305	-0.047361	-0.033877	-0.325587	-0.334986	0.018813	-0.247258	-0.02987	-0.161233
YER114C	YER114C	-0.461931	-0.909305	0.339132	-0.490235	-0.171108	-0.524188	-0.532332	-0.689219	-0.420299	-0.204109	0.038769	-0.135115
YNR032C-A	YNR032C-A	-1.95273	-3.55979	0.893068	-0.614862	-0.52396	-1.69772	-1.15382	-0.757453	0.018813	-0.692313	-0.718374	0.002389
YLR438C-A	YLR438C-A	-2.13914	-3.25034	0.893068	-1.10029	0.741502	-0.754308	-2.87629	-0.564808	0.877457	-0.692313	0.018592	-0.064725
YOL009C	YOL009C	-0.605706	-1.46582	0.11546	-0.140931	0.601571	-0.08629	-1.58083	-0.079382	0.296347	0.056148	-0.203801	-0.439121
YDR482C	YDR482C	-1.38015	-1.76537	0.156102	-0.614862	0.403632	-0.153404	-2.51372	-0.801848	-0.588518	-1.24753	0.549106	0.03481
YGR140W	YGR140W	-1.79518	-1.55679	-0.396439	-0.691483	-0.110053	-0.50877	-2.07201	-1.3144	-1.09453	-1.05488	0.092592	-0.447582
YOR058C	YOR058C	-0.965109	-0.821643	-0.106932	0.247635	0.519109	-1.44619	-2.61325	-1.24931	-0.525508	-0.499668	0.125507	-0.493569
YOR043W	YOR043W	-0.179553	-0.460982	0.214996	-0.649077	0.140141	-0.56483	-0.991764	-0.477576	-0.308082	-0.206887	0.018592	-0.30504
YPL129W	YPL129W	-1.58017	-0.809769	-0.318436	-0.051926	0.225378	-0.198258	-1.23688	-0.342416	0.281847	-0.244361	0.433629	-0.238208
YIL150C	YIL150C	-0.10855	-1.99419	-1.00002	0.006627	-0.088573	-0.571717	-1.70636	-0.235501	-0.030097	-1.56946	0.240984	0.520237
YLR451W	YLR451W	0.003819	-0.604094	-0.400663	-0.424178	0.104072	-0.482712	-0.613252	0.105043	-0.089712	-0.875913	-0.203801	0.297845
YDL101C	YDL101C	-1.00164	-0.965047	0.140995	0.514421	-0.426443	-0.330709	-2.09868	-0.60545	0.068853	-0.277276	0.719031	0.712882
YDR363W-A	YDR363W-A	-0.416673	-0.050777	-0.691895	0.407506	0.210987	-0.409349	-2.13932	-0.034294	0.20307	-0.17774	0.521092	0.712882
YHR023W	YHR023W	-0.56235	-0.309696	-0.706394	0.122104	0.519109	-0.234934	-1.14997	-0.374837	-0.098001	-0.730685	0.417141	0.520237
YJR125C	YJR125C	-0.445242	-0.672266	-0.248951	0.444032	-0.443416	-0.339271	-0.626927	0.020154	-0.221815	-1.52882	-0.543287	-0.287118
YNL088W	YNL088W	-0.500737	-0.856229	-0.413593	0.671442	0.016609	-0.460494	-1.21732	-0.08965	-0.774122	-0.872019	-0.53395	-0.112031
YOR144C	YOR144C	-0.633903	-0.696112	-0.659473	1.02899	0.35405	-0.285194	-1.1214	-0.720928	-0.56615	-0.914706	0.39056	-0.094473
YOR038C	YOR038C	-0.608624	-0.459962	-0.539891	0.366029	0.041787	-0.031148	-0.737389	-0.231385	-0.099582	-0.015355	-0.276864	0.462904
YPR068C	YPR068C	-0.952725	-0.994194	-1.27686	1.24764	0.412194	-0.053868	-1.63236	0.172157	-0.177585	-0.993483	-0.829405	0.712882
YGL244W	YGL244W	-0.2361	-0.465815	-0.981401	-1.35183	-0.41949	0.454278	-0.406802	-1.07938	0.018813	-2.63985	0.825946	-0.801691
YDR139C	YDR139C	-0.297459	0.842308	-1.69189	0.049954	-1.13694	-1.22379	-1.56434	-0.720928	-0.688769	-2.02792	-0.335045	-1.28712
YNL155W	YNL155W	0.057259	0.169669	-1.55439	-0.147083	-0.504738	-0.960759	-0.799471	-0.894957	-0.181809	-1.62192	0.144122	-0.702155
YDL007W	YDL007W	-0.178513	-0.336398	-0.052484	-0.137959	-0.195489	-0.620215	-0.547664	-0.897935	-0.260047	-0.751956	0.266519	-0.380227
YGL228W	YGL228W	0.082853	-0.362512	-0.714615	-0.311793	-0.443416	-0.822431	-0.756115	-1.25995	-0.547041	-1.13735	0.018592	-0.600276
YDL097C	YDL097C	0.065479	-0.476601	-0.106932	0.122104	-0.256104	-0.119958	-0.777915	-0.636147	-0.056584	-1.09795	0.116439	-0.741684
YML069W	YML069W	-0.429729	-0.900535	-0.28381	0.450727	-0.443416	-0.416439	-0.706362	-1.23223	-0.181809	-1.54031	0.266519	-0.730724
YLR398C	YLR398C	-0.069413	-0.453767	-0.487536	0.287163	-0.147467	-0.411866	-0.786089	-0.357063	-0.27903	-0.92191	-0.239206	-0.517415
YGL113W	YGL113W	0.248143	-0.900535	0.255638	-0.009141	0.519109	-0.607122	-2.20886	-1.06488	0.178011	-1.49546	-0.118912	-0.287118
YLR039C	YLR039C	0.112698	-0.174766	-0.382567	-0.218933	0.248462	-0.491274	-1.81328	-1.12378	-0.669438	-1.71278	0.635263	-0.720077
YPL260W	YPL260W	0.447405	-0.119332	0.027369	0.038688	0.261173	-0.533861	-1.51372	-0.981317	-0.26659	-1.00335	-0.028714	-0.81068
YJL126W	YJL126W	-0.203269	-2.05078	-2.52197	-0.614862	-1.06585	-0.928338	-1.02829	-1.19041	0.774887	-3.55738	-1.15133	-1.02408
YJL030W	YJL030W	-0.357779	-0.809769	-2.42886	0.444032	0.197181	-0.404366	-1.92875	-1.80185	0.465559	-2.37681	-0.566371	-1.28712
YKL079W	YKL079W	0.150368	-0.44226	-1.55759	0.006627	0.004536	-0.301796	-0.529484	-1.66434	-0.080723	-1.24753	-0.222417	-0.801691
YDR196C	YDR196C	-0.264669	-0.672266	-1.27686	-0.795434	-0.480891	0.039241	-2.4068	-3.04286	0.281847	-1.40852	0.018592	-0.87208
YPR180W	YPR180W	-0.153638	0.0647	-3.6919	-0.614862	0.026069	-0.776334	-3.79383	-2.66434	0.037921	-1.97242	-0.396446	0.198309
YJR052W	YJR052W	0.022613	-0.122927	-0.750788	-0.070541	0.367106	-0.039369	-0.706362	-0.479919	-0.592622	-0.856944	0.281626	-0.126653
YML006C	YML006C	-0.032223	-0.483604	-0.267397	0.048103	0.296717	0.088151	-0.554359	-0.367951	-0.317329	-0.918679	0.281626	-0.009584
YBR233W-A	YBR233W-A	-0.633903	-1.25723	-0.843898	-0.877896	-1.01141	-3.44619	-2.02829	-0.757453	-1.30312	-1.63985	0.018592	1.29784
YKL166C	YKL166C	-0.605706	-0.623356	-1.10693	-0.408411	0.178072	-1.88676	-1.66984	-0.064882	-0.701665	-0.791849	-0.203801	-0.36512
YHR084W	YHR084W	0.256163	-0.495388	-0.418876	-0.047821	-0.351608	-0.715182	-0.937687	0.27292	-0.621292	-0.346539	-0.199	0.099905
YKL112W	YKL112W	-0.643181	-1.41923	-0.764044	-1.61486	0.613085	-0.356431	-1.02829	-0.239322	-0.531144	-1.53132	-0.855878	-0.087809
YNL162W-A	YNL162W-A	-0.527704	-1.15769	-0.369966	-1.75236	-0.158963	-1.22379	-1.29132	0.335656	-1.56615	-1.5854	-0.981408	0.712882
YNL203C	YNL203C	-0.272303	0	0	-1.14139	0.104072	-1.22379	-1.87091	0.28506	-1.88808	-1.79185	-1.1348	-0.177554
YOL091W	YOL091W	0.097901	-2.25034	0	-2.72635	-0.480891	-1.22379	-0.706362	1.39455	-1.3735	-1.27728	-0.466835	-0.287118
YPR141C	YPR141C	-0.311975	-0.551971	-0.691895	-1.75236	-0.033432	-2.09826	-0.706362	0.657584	-1.26659	0.044652	-0.981408	0.935275
YPL241C	YPL241C	0.118659	-0.719571	-2.22241	-2.15091	-0.574	-0.053868	-2.58083	-0.120024	-1.08072	-1.05488	-1.33505	-0.287118
YPR189W	YPR189W	0.292459	-0.580635	-0.423789	-0.403358	-0.176036	0.233161	-0.95634	-0.325542	-0.926046	-0.283152	-0.181707	0.075452
YBR080C	YBR080C	-0.324905	-0.483604	-0.42886	-0.565306	-0.119172	-0.02929	0.218611	0.279488	0.386544	-0.141538	-0.426485	-0.281094
YDL016C	YDL016C	-0.833512	-1.75973	-1.7e-05	-2.02085	-0.661463	-0.960759	0.079513	0.373791	0.526959	0.493553	-1.01703	-0.723217
YAL041W	YAL041W	-0.433067	-0.490515	0.342053	-0.573042	-0.403723	-0.081961	0.293638	0.292587	0.389907	-0.094054	-0.348617	-0.214968
YGR281W	YGR281W	-0.054701	-0.447199	0.106531	-0.460139	-0.351758	-0.196778	0.193561	0.304831	0.514633	-0.119817	-0.295517	0.081104
YDR123C	YDR123C	-0.743837	-0.582998	-0.52197	-2.04782	-0.168947	-0.397823	-0.165793	0.309661	0.908389	-0.107351	0.149836	-0.03919
YER078C	YER078C	-1.38015	-0.389866	-0.38704	-1.61486	-0.770397	-0.776334	0.048526	0.219463	1.17605	0.404548	0.216531	-0.168473
YNL035C	YNL035C	-0.897612	-0.630445	-0.493955	-1.0299	0.494018	-0.548066	-0.059999	-0.143107	0.713958	-0.028411	0.056066	-0.242724
YDR164C	YDR164C	-0.579543	-1.11973	0.121337	-0.816496	-0.081795	-0.375797	0.246332	-0.476272	0.236618	0.125689	0.018592	0.101925
YNL004W	YNL004W	-0.088172	-0.926687	0.075932	-1.0299	-0.033432	-0.0108	0.043095	-0.377181	0.576203	0.547566	-0.286263	0.103672
YCR063W	YCR063W	-0.094744	0.257345	-1.42886	-3.36378	-0.35536	-1.09826	-1.02829	0.39455	-0.151112	0.044652	0.018592	0.520237
YER016W	YER016W	-1.11267	-0.420727	-2.42886	-3.14139	-0.802819	-0.468906	-2.02829	0.657584	0.465559	0.115042	-0.303337	1.12792
YDR325W	YDR325W	-1.02548	-0.972775	-0.362189	-1.23153	-0.444822	-0.545722	-0.589005	-0.020488	-0.418593	0.295614	-0.600318	0.63488
YDR477W	YDR477W	-0.247391	-0.542983	-0.106932	-1.11606	-0.396357	0.009697	-0.506063	-0.132493	0.091163	-0.432768	-0.189995	0.243397
YNL113W	YNL113W	-0.927634	-1.35034	-0.592359	-3.55643	-1.31097	-0.017343	-2.87629	-0.020488	-0.762547	-0.235456	-0.396446	1.58735
YJL181W	YJL181W	-0.881341	-0.994194	0.255638	-4.36378	-1.92146	-0.861223	-0.928754	-0.596173	-0.025582	0.13153	-1.51192	0.530018
YDR266C	YDR266C	0.407756	-0.447948	-0.282019	-1.99337	-0.571089	-0.796372	-1.60683	-0.048685	0.02946	-0.014241	0.585632	-0.048958
YNL084C	YNL084C	-0.054746	-0.758422	0.440556	-1.78479	0.068448	-0.871492	-1.15382	0.143011	0.026192	-0.602371	-0.244443	0.017737
YHR035W	YHR035W	0.320293	-1.52026	-0.329324	-3.46332	0.741502	0.138777	-1.16579	-1.14977	-0.357563	-0.206887	-0.829405	-2.28712
YCR052W	YCR052W	-0.463978	-0.551971	-0.106932	-1.61486	0.104072	-0.306256	0.409115	0.072622	-0.202187	-0.54031	-0.396446	-0.36958
YML107C	YML107C	-0.476174	-0.700835	-0.937007	-2.29293	-0.102379	-0.198258	1.35777	0.352729	-0.362009	-0.299996	-0.368432	-1.09447
YGR181W	YGR181W	-0.044279	-0.8739	-1.21656	-2.48933	-0.710896	-0.498653	0.160372	-0.699968	0.199385	-0.39592	-0.543287	-0.827686
YHR167W	YHR167W	0.220757	-0.598265	-0.785004	-2.19982	-0.35536	0.071662	0.615566	0.117016	-0.151112	0.430543	-0.566371	0.099905
YPR025C	YPR025C	0.320293	-1.0728	-0.42886	-2.75237	-0.310966	-0.404366	0.071246	-0.079382	-0.192933	0.023119	-0.343979	0.060806
YDR538W	YDR538W	-0.203269	-2.4378	-2.10693	-3.25687	-0.843461	0.039241	-1.02829	-1.41281	-0.303116	0.267045	0.211237	0.619773
YGL119W	YGL119W	0.201649	-0.819823	-0.358471	-1.18046	-0.282951	0.21307	-0.10846	-0.467947	-0.194181	0.044652	0.484255	0.560879
YKR008W	YKR008W	-0.327405	-0.953679	-0.299577	-1.91742	-0.436497	0.029963	-0.756988	-0.590343	0.354778	0.060594	0.41452	-0.457043
YLR032W	YLR032W	-0.206954	-1.67227	-0.554391	-4.20028	0.104072	-0.523354	-1.1214	-1.07938	-0.040081	-0.247529	1.18852	-0.287118
YHR206W	YHR206W	-0.852257	-1.08566	-0.340422	-0.813766	-0.037021	-0.217693	-0.168989	-0.10997	0.02946	-0.209606	0.203806	-0.012943
YIL008W	YIL008W	-1.26467	-3.30453	-1.91429	-3.55643	0.210987	-0.861223	-0.580831	-0.512341	-0.60797	-1.40852	0.696663	-1.98756
YML021C	YML021C	-0.920715	-2.64802	-0.734963	-2.68525	-0.946554	-0.638831	-0.191789	-0.664344	-0.381118	-0.424117	0.281626	-0.538656
YPL239W	YPL239W	-0.910005	-0.915122	-0.34794	-1.79543	-0.102379	-0.768114	-0.175847	-0.467947	-0.244222	-0.217155	0.018592	-0.149614
YNL310C	YNL310C	-0.679707	-1.45467	0.134076	-1.75236	-0.097562	-0.387292	-0.416855	-1.14977	-0.489529	-0.44483	0.626274	-1.25059
YML109W	YML109W	-0.33867	-0.452699	0.085713	-1.1674	-0.05347	-0.098263	-0.323033	-0.40131	-0.244222	-0.17774	-0.074518	0.198309
[truncated: 3,835 more rows]
