# Supplementary material for: PKA regulatory subunit Bcy1 couples growth, lipid metabolism, and fermentation during anaerobic xylose growth in Saccharomyces cerevisiae
Source: PLoS Genet. 2023 Jul 6;19(7):e1010593. doi: 10.1371/journal.pgen.1010593 (PMC10353814; doi:10.1371/journal.pgen.1010593)
Supplement: S2 Table — Companion table for Fig 2B. (XLSX) [file pgen.1010593.s008.xlsx]

## Sheet: 20220729_ira2-unique
UID	NAME	Y184_YPX_YPD_1	Y184_YPX_YPD_2	Y184_YPX_YPD_3	ira2_YPX_YPD_1	ira2_YPX_YPD_2	ira2_YPX_YPD_3	bcy1_YPX_YPD_1	bcy1_YPX_YPD_2	bcy1_YPX_YPD_3	ira2bcy1_YPX_YPD_1	ira2bcy1_YPX_YPD_2	ira2bcy1_YPX_YPD_3
YER169W	YER169W ... RPH1 DNA repair* specific transcriptional repressor nucleus | YER170W	0.768497	0.133413	0.61296	-0.266938	-0.51608	-1.3169	0.66137	0.31363	-0.075705	0.987761	1.04096	1.29784
YKR039W	YKR039W ... GAP1 amino acid transport* L-proline permease activity* plasma membrane* | YKR040C	1.10326	0.851296	0.496409	-0.819479	-0.840787	-1.18985	-0.208862	-0.15686	0.127189	1.08063	0.318152	0.420702
YIL111W	YIL111W ... COX5B mitochondrial electron transpo cytochrome-c oxidase activity respiratory chain complex IV (sensu | YIL112W	0.785416	1.1387	0.386883	2.65048	2.23118	2.16852	0.463563	1.97951	0.903335	0.864498	1.36255	0.219842
YJL052W	YJL052W ... TDH1 glycolysis* glyceraldehyde-3-phosphate dehydrogcytosol* | YJL053W	1.62308	2.13117	1.22127	3.35006	2.77047	4.27794	6.47514	5.90983	6.03766	7.1305	6.70772	5.93183
YBR301W	YBR301W ... DAN3 biological process unknown molecular function unknown cell wall (sensu Fungi) | YBR302C	0.921744	3.29875	1.92055	1.75101	1.03176	1.60628	-0.384434	-0.161844	-1.1962	-0.004958	-0.276864	-0.315687
YGR144W	YGR144W ... THI4 mitochondrial genome maintenan molecular function unknown mitochondrion* | YGR145W	3.64222	4.89759	2.41663	0.292029	1.05345	2.16852	0.293638	0.39455	-2.58852	-0.258417	-0.981408	-1.45704
YCR091W	YCR091W iESR cluster KIN82 protein amino acid phosphoryla protein kinase activity cellular component unknown | YCR092C	4.71261	4.3501	5.59351	1.99657	2.35783	2.71872	-0.068932	1.30966	0.43385	-0.884958	0.018592	2.12792
YGR288W	YGR288W ... MAL13 regulation of transcription, D transcription factor activity nucleus | YGR289C	2.73533	3.47974	2.83167	1.6196	2.02161	1.61271	0.846179	0.217011	0.749352	1.0685	0.41452	0.40476
YBR280C	YBR280C … SAF1 biological process unknown molecular function unknown | F-Box protein involved in proteasome-dependent degradation of Aah1p during entry of cells into quiescence; interacts with Skp1YBR281C	1.59038	3.30678	2.17318	1.45914	1.26757	0.971223	-0.416855	-0.406546	-0.455119	0.167509	-0.44084	-0.222987
YBL015W	YBL015W ... ACH1 acetate metabolism* acetyl-CoA hydrolase activity mitochondrion* | YBL016W	2.99123	3.70133	3.00195	1.74809	1.74075	1.90322	1.30453	0.952327	0.650018	-0.914706	-1.32821	-0.514924
YDR171W	YDR171W iESR cluster HSP42 response to stress* unfolded protein binding cytoplasm* | YDR172W	3.73925	3.89759	4.06299	1.70707	1.9235	2.36117	-0.068932	1.42312	0.111922	-0.354444	1.89306	0.575379
YGL006W	YGL006W iESR cluster PMC1 calcium ion homeostasis* calcium-transporting ATPase activitvacuolar membrane (sensu Fungi) | YGL006W-A	1.98032	1.5063	1.9986	0.646945	0.811025	1.12337	-0.212547	-0.38774	-0.059349	-0.091409	-0.10099	-0.581861
YKL151C	YKL151C iESR cluster YKL151C biological process unknown molecular function unknown cytoplasm | YKL152C	3.23213	3.26392	4.79652	2.70707	2.56642	1.78107	-0.384434	-1.34242	-0.840772	0.015506	0.06166	-0.756603
YAL060W	YAL060W ... BDH1 butanediol fermentation "(R,R)-butanediol dehydrogenase acti"cytoplasm | YAL061W	2.96151	3.8569	2.88759	2.08221	1.34904	2.37466	0.250137	0.807609	0.447525	0.233838	0.138886	-0.620361
YIL125W	YIL125W ... KGD1 tricarboxylic acid cycle* oxoglutarate dehydrogenase (succinymitochondrial matrix* | YIL126W	2.36448	2.24921	2.71152	1.57778	1.31915	1.43683	0.429616	0.438944	0.233385	0.011051	-0.371993	-0.807272
YFL030W	YFL030W ... AGX1 glycine biosynthesis alanine-glyoxylate transaminase actmitochondrion | YFL031W	4.6958	4.80671	4.91099	2.64567	2.76704	2.83922	1.8786	0.242547	0.111922	1.11504	-0.759016	0.882807
YHR096C	YHR096C iESR cluster HXT5 hexose transport glucose transporter activity* plasma membrane | YHR097C	7.32029	6.03845	6.49641	2.99247	3.63245	3.07389	1.21964	-0.235501	0.43385	1.64556	0.696663	1.65148
YML042W	YML042W iESR cluster CAT2 carnitine metabolism carnitine O-acetyltransferase activmitochondrion* | YML043C	4.46399	4.48791	4.36648	2.82906	2.75388	2.59383	1.29364	0.011221	0.635484	0.08262	-0.618838	1.01244
YNL200C	YNL200C iESR cluster YNL200C biological process unknown molecular function unknown cytoplasm* | YNL201C	3.00332	3.8867	3.76754	2.1377	2.53703	2.46551	0.737245	-0.479919	-0.087387	0.29304	0.289894	-0.528126
YFR015C	YFR015C ... GSY1 glycogen metabolism glycogen (starch) synthase activitycytoplasm* | YFR016C	3.11938	4.33416	5.03603	3.05499	1.90054	2.29191	1.29364	0.172157	0.382011	-0.299996	-0.187859	0.536005
YER015W	YER015W ... FAA2 lipid metabolism* long-chain-fatty-acid-CoA ligase acmitochondrion* | YER016W	3.9624	2.90746	4.17435	1.99657	2.19718	2.62104	0.726598	0.143011	1.34222	0.840419	1.84456	1.19831
YDR406W	YDR406W ... PDR15 transport "ATPase activity, coupled to transme"integral to membrane | YDR407C	3.57351	3.58218	4.30682	1.37333	1.38279	2.58871	0.940528	0.262724	0.508439	0.878974	0.535382	0.551131
YAL017W	YAL017W ... PSK1 protein amino acid phosphoryla protein serine/threonine kinase actcytoplasm | YAL018C	2.10245	2.25324	2.83369	1.63431	1.30843	1.43059	-0.218568	0.295014	0.415703	0.474226	0.118127	0.773424
YPL147W	YPL147W ... PXA1 fatty acid transport "ATPase activity, coupled to transme"integral to peroxisomal membrane | YPL148C	4.84385	3.67351	5.44766	2.70707	2.63132	2.29406	0.05263	0.464939	0.88953	1.16751	0.866588	-0.287118
YKL187C	YKL187C ... YKL187C biological process unknown molecular function unknown mitochondrion | YKL188C	7.75812	6.83073	8.14573	6.40392	5.77438	4.91041	1.73842	2.47117	2.20878	0.998228	1.48371	1.49049
YKL217W	YKL217W ... JEN1 lactate transport lactate transporter activity mitochondrion* | YKL218C	8.1255	6.5863	7.19228	5.89689	4.34354	4.63645	3.44339	2.34039	2.73083	2.81959	1.81768	2.25937
YOL126C	YOL126C ... MDH2 gluconeogenesis* L-malate dehydrogenase activity cytoplasm* | YOL127W	3.05463	3.51316	3.82718	1.83539	2.76498	2.00502	0.521907	1.28208	0.388762	0.174984	1.07749	-0.250592
YBR126C	YBR126C iESR cluster TPS1 response to stress* "alpha,alpha-trehalose-phosphate syn"cytoplasm* | YBR127C	1.4487	2.88977	2.60676	0.939727	0.869606	0.878332	-0.291324	-0.535061	-0.373505	-0.511144	-0.580871	-1.28712
YGR088W	YGR088W iESR cluster CTT1 response to stress catalase activity cytoplasm | YGR089W	4.51844	4.36989	5.18462	3.06462	2.01096	1.6831	1.29364	0.879976	-0.236001	-1.13289	-2.2038	-0.135115
YGR070W	YGR070W ... ROM1 cell wall organization and bio signal transducer activity* intracellular | YGR071C	2.32029	1.79052	3.16609	0.607531	0.948793	1.7918	-0.750756	-0.512341	-0.032468	0.162347	-0.697616	-0.439121
YJL005W	YJL005W ... CYR1 meiosis* adenylate cyclase activity mitochondrion* | YJL006C	1.70589	1.43816	2.06699	0.286223	0.6541	0.614926	-0.738783	-0.818444	-0.438045	-0.503552	-0.230229	-0.474396
YJL163C	YJL163C iESR cluster YJL163C biological process unknown molecular function unknown cellular component unknown | YJL164C	2.5953	3.9127	4.55332	1.70707	2.274	1.56762	-1.44333	-1.34242	-1.95847	-0.029348	-0.981408	-0.135115
YMR031C	YMR031C ... YMR031C biological process unknown molecular function unknown cytoplasm* | YMR032W	2.762	2.72122	3.67443	1.0441	0.997156	0.816849	-1.25385	-2.55187	-1.04854	-0.972421	-1.48391	-0.997611
YLL026W	YLL026W iESR cluster HSP104 response to stress* chaperone binding* cytoplasm* | YLL027W	2.81358	3.5656	2.76197	0.671442	1.36431	0.861243	-2.02829	-1.66434	-1.63224	-0.810958	0.644196	0.327592
YLR304C	YLR304C ... ACO1 mitochondrial genome maintenan aconitate hydratase activity cytosol* | YLR305C	2.71587	2.60979	2.40827	1.41201	1.13145	1.46978	-0.894295	-1.0572	-1.66342	-2.44594	-2.37969	-2.56465
YBR241C	YBR241C ... YBR241C biological process unknown molecular function unknown vacuolar membrane (sensu Fungi) | YBR242W	2.4134	2.00771	2.38073	1.51115	1.30954	1.39679	-0.706362	-0.898809	-1.02894	-1.35256	-1.41751	-1.71033
YDR055W	YDR055W ... PST1 cell wall organization and bio molecular function unknown cell wall (sensu Fungi) | YDR056C	2.07253	1.84116	2.62505	0.552248	1.2732	1.2676	-0.32785	-0.277876	-0.392121	-0.692313	-0.601136	-0.396347
YML128C	YML128C iESR cluster MSC1 meiotic recombination molecular function unknown mitochondrion* | YML129C	3.72931	3.90953	3.62025	1.32374	1.37256	1.1084	-0.093385	-1.54405	-0.551043	-0.113777	0.64008	-1.23053
YMR250W	YMR250W iESR cluster GAD1 response to oxidative stress* glutamate decarboxylase activity cytoplasm | YMR251W	3.49733	4.03171	3.41663	1.1221	1.274	2.4007	-2.29132	-1.92738	-0.210006	-0.054883	-1.56637	-0.609046
YNL115C	YNL115C iESR cluster YNL115C biological process unknown molecular function unknown vacuole (sensu Fungi) | YNL116W	2.53974	1.5473	1.87965	0.583684	0.378247	0.466139	-1.75076	-1.02049	-1.56615	-0.547923	-1.27686	-1.72769
YLR438W	YLR438W ... CAR2 arginine catabolism ornithine-oxo-acid transaminase actcytoplasm* | YLR439W	0.528098	2.20735	0.647955	-0.412441	-0.563106	0.066722	-0.790895	-1.74295	-1.64522	-2.2889	-2.40462	-2.63761
YDR214W	YDR214W ... AHA1 response to stress* chaperone activator activity cytoplasm | YDR215C	0.536917	1.43353	0.828362	-0.480561	-0.023684	-0.292506	-1.18029	-1.08658	-0.92588	-1.04828	-0.955413	-1.55721
YOL016C	YOL016C ... CMK2 protein amino acid phosphoryla calcium- and calmodulin-dependent pcytoplasm | YOL017W	1.25318	1.39968	1.32191	0.671442	-0.300319	-0.434011	-1.17585	-0.809542	-1.32104	-1.61288	-1.18304	-1.28712
YPL262W	YPL262W ... FUM1 tricarboxylic acid cycle* fumarate hydratase activity cytosol* | YPL263C	0.965336	1.35647	0.873332	0.180599	-0.043852	0.168524	-0.666561	-0.684971	-1.00898	-1.09255	-1.43681	-1.41293
YOR027W	YOR027W ... STI1 protein folding unfolded protein binding* cytoplasm | YOR028C	1.44208	2.28799	1.40086	0.098257	0.373462	-0.201251	-1.73674	-1.27164	-1.62793	-1.616	-0.644374	-0.970644
YPL240C	YPL240C ... HSP82 response to stress* "ATPase activity, coupled" cytoplasm | YPL241C	2.29161	2.85423	1.04602	0.268493	0.280949	-0.269964	-2.35844	-2.06824	-2.30954	-2.1934	0.194441	-0.901227
YJR124C	YJR124C PAC cluster YJR124C biological process unknown molecular function unknown cellular component unknown | YJR125C	-0.422932	-0.452699	-0.260966	-1.82465	-1.2766	-0.886758	0.201126	-0.259954	-0.129967	0.376456	0.037288	0.307153
YJR137C	YJR137C ... ECM17 cell wall organization and bio sulfite reductase (NADPH) activity cytoplasm* | YJR138W	-0.422283	-0.378648	-0.659866	-1.86844	-1.23412	-1.01734	0.49052	0.240103	0.526959	1.37978	0.70132	0.95016
YCL025C	YCL025C ... AGP1 amino acid transport amino acid transporter activity* plasma membrane | YCL026C-A	2.10705	1.84501	2.5782	0.197205	0.400465	1.13689	2.36999	1.75069	1.57692	2.38468	1.32336	1.61448
YNL277W	YNL277W ... MET2 methionine biosynthesis* homoserine O-acetyltransferase acticytoplasm | YNL277W-A	1.21095	1.21154	0.893068	-0.892847	-0.99396	0.801742	1.86932	1.49932	1.82652	3.08623	3.1706	2.70813
YOR010C	YOR010C ... TIR2 response to stress molecular function unknown cell wall (sensu Fungi) | YOR011W	-1.11828	0.192617	-0.169216	1.03891	1.06122	1.95841	3.36755	3.3808	3.17586	2.37179	2.12776	2.59953
YML035C	YML035C ... AMD1 purine nucleotide metabolism AMP deaminase activity cytoplasm | YML036W	0.53633	0.188689	0.630034	-0.808949	-0.363433	-0.647709	1.20437	0.457051	0.416483	0.494455	0.309931	0.707053
YLR372W	YLR372W PAC cluster SUR4 sphingolipid biosynthesis* fatty acid elongase activity endoplasmic reticulum* | YLR373C	-1.64464	-2.01739	-1.82694	-1.19982	-0.991901	-0.339682	0.633203	0.700228	0.413985	0.3378	0.03071	0.466985
YDL124W	YDL124W iESR cluster YDL124W metabolism alpha-keto amide reductase activitycytoplasm* | YDL125C	0.961839	1.78952	1.22427	0.072351	-0.289843	-0.681475	-1.33863	-1.36626	-1.80062	-1.70439	-1.18786	-1.67045
YKL035W	YKL035W iESR cluster UGP1 protein amino acid glycosylati UTP-glucose-1-phosphate uridylyltracytoplasm | YKL036C	0.044453	1.03437	0.371215	-0.385583	-0.762304	-0.418973	-1.57673	-1.39714	-1.67187	-1.89245	-1.81465	-1.68922
YLR300W	YLR300W ... EXG1 cell wall organization and bio "glucan 1,3-beta-glucosidase activit"cell wall (sensu Fungi) | YLR301W	-0.031822	0.420506	0.374408	-0.691604	-0.702008	-0.152981	-2.49704	-2.45233	-2.6774	-2.06662	-1.99963	-2.07318
YPR149W	YPR149W iESR cluster NCE102 protein secretion molecular function unknown cytoplasm* | YPR150W	1.46008	1.55048	1.00925	0.399213	0.226844	-0.126496	-2.13138	-2.67281	-2.2791	-2.12985	-2.64883	-2.18758
YNL160W	YNL160W iESR cluster YGP1 response to stress* molecular function unknown cell wall (sensu Fungi) | YNL161W	1.90896	1.64715	2.21307	0.435764	0.490025	1.03924	-1.49486	-1.35801	-1.76943	-0.744096	-1.22533	-0.746549
YOR185C	YOR185C iESR cluster GSP2 nuclear organization and bioge GTPase activity nucleus | YOR186W	1.19585	0.703102	0.695129	2.55506	2.06755	1.55381	0.071246	-0.927378	0.334314	-1.69231	-0.466835	0.560879
YGL116W	YGL116W ... CDC20 mitotic sister chromatid segre enzyme activator activity anaphase-promoting complex | YGL117W	-1.59725	-2.31381	-1.56636	-0.15543	0.137239	0.058606	-2.29132	-1.66434	-1.80562	-1.97242	-0.981408	-3.74655
YGR189C	YGR189C ... CRH1 biological process unknown molecular function unknown cell wall (sensu Fungi)* | YGR190C	-0.917867	-1.38162	-0.860292	-0.395032	0.011813	0.072309	-0.888778	-1.37636	-1.52643	-1.40298	-1.29885	-1.30335
YPL256C	YPL256C ... CLN2 regulation of cyclin dependent cyclin-dependent protein kinase regcytoplasm* | YPL257W	-1.9412	-2.8976	-1.75079	-0.592494	-1.08035	-0.808756	-1.90603	-2.26207	-1.18997	-2.6732	-1.26899	-1.78188
YNR067C	YNR067C ... DSE4 cytokinesis, completion of sep "glucan 1,3-beta-glucosidase activit"cell wall (sensu Fungi)* | YNR068C	-1.12449	-1.87166	-0.407106	0.436039	0.181034	0.82802	-2.01379	-1.66003	-2.12025	-2.25897	-2.97653	-2.5287
YOL155C	YOL155C … HPF1 cell wall organization and bio glucosidase activity | Haze-protective mannoprotein that reduces the particle size of aggregated proteins in white winesYOL155W-A	-0.825088	-0.891955	-0.370223	0.967837	1.20704	1.04601	-1.05016	-1.4167	-1.96154	-1.47538	-1.95975	-1.65937
YMR186W	YMR186W ... HSC82 response to stress* unfolded protein binding cytoplasm* | YMR187C	-0.595188	0.464217	-1.27748	-2.00827	-1.28598	-1.97749	-3.17075	-2.73977	-2.96226	-3.29766	-2.02726	-2.35236
