# Supplementary material for: PKA regulatory subunit Bcy1 couples growth, lipid metabolism, and fermentation during anaerobic xylose growth in Saccharomyces cerevisiae
Source: PLoS Genet. 2023 Jul 6;19(7):e1010593. doi: 10.1371/journal.pgen.1010593 (PMC10353814; doi:10.1371/journal.pgen.1010593)
Supplement: S3 Table — (XLSX) [file pgen.1010593.s009.xlsx]

## Sheet: Sheet1
UID	NAME	Y184 YPX-YPD	ira2∆ YPX-YPD	bcy1∆ YPX-YPD	ira2∆bcy1∆ YPX-YPD
YPR119W	YPR119W ... CLB2 G2/M transition of mitotic cel cyclin-dependent protein kinase regcytoplasm* | YPR120C	-2.99836	-1.4992	-3.96237	-1.49734
YGL116W	YGL116W ... CDC20 mitotic sister chromatid segre enzyme activator activity anaphase-promoting complex | YGL117W	-1.82581	0.0134715	-2.9414	-2.23346
YPL256C	YPL256C ... CLN2 regulation of cyclin dependent cyclin-dependent protein kinase regcytoplasm* | YPL257W	-2.19653	-0.827201	-1.85323	-1.90802
YHR107C	YHR107C ... CDC12 cell wall organization and bio GTPase activity* cytoplasm* | YHR108W	-1.55451	-0.719537	-0.981042	0.304452
YAL038W	YAL038W PAC cluster CDC19 glycolysis* pyruvate kinase activity cytosol | YAL039C	-1.71116	-1.54844	-0.393934	-0.773247
YBR160W	YBR160W ... CDC28 protein amino acid phosphoryla cyclin-dependent protein kinase actcytoplasm* | YBR161W	-0.876259	0.155137	-0.234056	0.258344
YLR229C	YLR229C ... CDC42 establishment of cell polarity GTPase activity* plasma membrane* | YLR230W	-1.04369	-0.597731	0.122167	0.187238
YPL160W	YPL160W PAC cluster CDC60 leucyl-tRNA aminoacylation leucine-tRNA ligase activity cytoplasm | YPL161C	-1.69463	-1.66598	-0.349061	-0.903541
YFL009W	YFL009W ... CDC4 G1/S transition of mitotic cel protein binding* nuclear SCF ubiquitin ligase comple | YFL010C	0.0768433	0.256106	0.00204702	0.0271008
YCR002C	YCR002C ... CDC10 cell wall organization and bio GTPase activity* septin ring (sensu Saccharomyces) | YCR003W	-0.914121	-0.163475	0.192177	-0.205404
YAR019C	YAR019C ... CDC15 protein amino acid phosphoryla protein kinase activity bud neck* | YAR020C	0.925231	0.726863	0.0167741	0.128734
YDL126C	YDL126C ... CDC48 ubiquitin-dependent protein ca ATPase activity nucleus* | YDL127W	-0.459844	-0.747737	-0.206655	-1.84218
YDL164C	YDL164C ... CDC9 DNA recombination* DNA ligase (ATP) activity nucleus* | YDL165W	-0.845636	-0.847313	-0.776217	0.580586
YDR182W	YDR182W ... CDC1 DNA repair* molecular function unknown integral to membrane | YDR182W-A	-0.342958	0.207138	-0.484289	0.0884797
YJR076C	YJR076C ... CDC11 cell wall organization and bio structural constituent of cytoskeleprospore membrane* | YJR077C	-1.30901	-0.679564	-0.747142	-0.877145
YDL220C	YDL220C ... CDC13 telomere maintenance* single-stranded DNA binding nuclear telomere cap complex | YDL221W	0.166818	0.133239	-0.710764	-0.094123
YKL022C	YKL022C ... CDC16 mitotic sister chromatid segre protein binding* anaphase-promoting complex | YKL023W	0.339398	0.467075	-0.105185	-0.221402
YOR074C	YOR074C ... CDC21 DNA-dependent DNA replication* thymidylate synthase activity nucleus | YOR075W	-2.58205	-1.59137	-1.21295	-1.47217
YHR166C	YHR166C ... CDC23 mitotic sister chromatid segre protein binding* anaphase-promoting complex | YHR167W	0.100029	0.015433	-1.49691	0.382303
YAL041W	YAL041W ... CDC24 establishment of cell polarity signal transducer activity* nucleus* | YAL042W	-0.193843	-0.352908	-0.122084	-0.219213
YLR310C	YLR310C ... CDC25 regulation of cell cycle* Ras guanyl-nucleotide exchange factcytoplasm* | YLR311C	0.346058	0.342386	0.106044	-0.177519
YFR036W	YFR036W ... CDC26 mitotic sister chromatid segre protein binding* anaphase-promoting complex | YFR037C	-1.46243	0.0574357	-0.0892739	-0.427277
YBL084C	YBL084C ... CDC27 mitotic sister chromatid segre protein binding* anaphase-promoting complex | YBL085W	0.657285	0.218333	0.112109	0.384404
YLR314C	YLR314C ... CDC3 cell wall organization and bio structural constituent of cytoskeleprospore membrane* | YLR315W	-1.13195	-0.277566	-0.285298	-0.133304
YOR257W	YOR257W ... CDC31 microtubule nucleation* structural constituent of cytoskelenuclear pore* | YOR258W	-0.214924	-0.578195	0.202374	0.689636
YCR093W	YCR093W ... CDC39 regulation of transcription fr 3'-5'-exoribonuclease activity cytoplasm* | YCR094W	-0.34016	-0.235407	0.368628	-0.10402
YMR001C	YMR001C ... CDC5 protein amino acid phosphoryla protein serine/threonine kinase actnucleus* | YMR001C-A	-1.61654	-0.651594	-1.36557	-1.66967
YCR094W	YCR094W ... CDC50 regulation of transcription* transcription regulator activity late endosome* | YCR095C	-0.87987	-0.493906	-1.48877	0.0600241
YGL190C	YGL190C ... CDC55 protein biosynthesis* protein phosphatase type 2A activitnucleus* | YGL191W	-0.416635	-0.419677	-0.598653	0.207718
YJL194W	YJL194W ... CDC6 pre-replicative complex format protein binding* pre-replicative complex | YJL195C	-1.65568	-2.05918	-1.07261	-1.188
YDL017W	YDL017W ... CDC7 protein amino acid phosphoryla protein serine/threonine kinase actnucleoplasm | YDL018C	0.137663	-0.40667	-0.513508	0.944005
YJR057W	YJR057W ... CDC8 DNA repair* thymidylate kinase activity* cytoplasm* | YJR058C	-1.79294	-0.381291	-0.172071	-0.797473
YGL003C	YGL003C ... CDH1 mitotic sister chromatid segre enzyme activator activity cytoplasm* | YGL004C	0.702202	0.635955	-0.265095	0.170242
YMR213W	YMR213W ... CEF1 nuclear mRNA splicing, via spl "RNA splicing factor activity, trans"spliceosome complex | YMR214W	0.629159	0.889936	1.03569	0.80561
YDL155W	YDL155W ... CLB3 G2/M transition of mitotic cel cyclin-dependent protein kinase regcytoplasm* | YDL156W	-0.558758	-0.529836	0.434904	-0.465172
YPR120C	YPR120C ... CLB5 G1/S transition of mitotic cel cyclin-dependent protein kinase regnucleus | YPR121W	-0.019669	-0.0517559	-0.229606	0.191956
YGR109C	YGR109C ... CLB6 G1/S transition of mitotic cel cyclin-dependent protein kinase regcellular component unknown | YGR110W	-1.93823	-1.87039	-0.593035	-0.441137
YMR199W	YMR199W ... CLN1 regulation of cyclin dependent cyclin-dependent protein kinase regcytoplasm* | YMR200W	-2.16073	-1.24026	-1.80227	-1.30279
