# Supplementary material for: PKA regulatory subunit Bcy1 couples growth, lipid metabolism, and fermentation during anaerobic xylose growth in Saccharomyces cerevisiae
Source: PLoS Genet. 2023 Jul 6;19(7):e1010593. doi: 10.1371/journal.pgen.1010593 (PMC10353814; doi:10.1371/journal.pgen.1010593)
Supplement: S4 Table — Companion table for S2B Fig. (XLSX) [file pgen.1010593.s010.xlsx]

## Sheet: 20230330_RPgenes
UID	NAME	Y184_YPX_YPD_1	Y184_YPX_YPD_2	Y184_YPX_YPD_3	ira2_YPX_YPD_1	ira2_YPX_YPD_2	ira2_YPX_YPD_3	bcy1_YPX_YPD_1	bcy1_YPX_YPD_2	bcy1_YPX_YPD_3	ira2bcy1_YPX_YPD_1	ira2bcy1_YPX_YPD_2	ira2bcy1_YPX_YPD_3		Y184_YPD_1	Y184_YPD_2	Y184_YPD_3	Y184_YPX_1	Y184_YPX_2	Y184_YPX_3	ira2_YPD_1	ira2_YPD_2	ira2_YPD_3	ira2_YPX_1	ira2_YPX_2	ira2_YPX_3	bcy1_YPD_1	bcy1_YPD_2	bcy1_YPD_3	bcy1_YPX_1	bcy1_YPX_2	bcy1_YPX_3	ira2bcy1_YPD_1	ira2bcy1_YPD_2	ira2bcy1_YPD_3	ira2bcy1_YPX_1	ira2bcy1_YPX_2	ira2bcy1_YPX_3
YBR031W	YBR031W RP cluster RPL4A protein biosynthesis structural constituent of ribosome cytosolic large ribosomal subunit ( | YBR032W	-1.05797	-0.468557	-1.37989	-0.931161	-0.801949	-0.050109	0.96205	0.485169	-0.051444	0.39374	-0.204955	-0.398955		-0.123864	-0.209256	0.333119	-1.18183	-0.677813	-1.04677	0.029327	0.083137	-0.473375	-0.901834	-0.718812	-0.523484	-0.18682	-0.183767	-0.285275	0.77523	0.301402	-0.336719	0.044887	0.660553	0.908439	0.438627	0.455598	0.509483
YDR012W	YDR012W RP cluster RPL4B protein biosynthesis structural constituent of ribosome cytoplasm* | YDR013W	-0.771553	-0.927695	-1.01022	-1.08207	-1.08661	-0.312865	1.02082	0.698138	-0.03677	0.446092	-0.141586	-0.498113		-0.151649	0.02529	0.126359	-0.923202	-0.902405	-0.883861	-0.2338	-0.116194	-0.657316	-1.31587	-1.20281	-0.970181	-0.331069	-0.240987	-0.17212	0.689747	0.457151	-0.208889	-0.063941	0.550555	0.931769	0.38215	0.408969	0.433656
YDR382W	YDR382W RP cluster RPP2B translational elongation* structural constituent of ribosome cytosolic large ribosomal subunit ( | YDR383C	-2.69617	-1.33787	-2.88886	-1.92483	-2.18672	-0.939663	0.733503	0.754905	0.368141	0.247427	-0.024313	-0.21367		-0.107549	-0.146717	0.254267	-2.80372	-1.48459	-2.63459	0.154576	0.391949	-0.241049	-1.77026	-1.79478	-1.18071	0.065672	0.052638	0.044207	0.799176	0.807543	0.412348	-0.10592	0.502066	0.654365	0.141507	0.477753	0.440695
YDL081C	YDL081C RP cluster RPP1A translational elongation* structural constituent of ribosome cytosolic large ribosomal subunit ( | YDL082W	-2.70451	-1.07004	-3.04437	-1.67744	-1.32575	-0.740081	0.601347	0.693863	0.175341	0.12333	-0.215122	-0.356228		-0.052589	-0.246963	0.299552	-2.7571	-1.31701	-2.74482	0.198681	0.183535	-0.216188	-1.47876	-1.14221	-0.956269	0.182485	0.02562	-0.037775	0.783832	0.719483	0.137567	0.075822	0.698775	0.696476	0.199152	0.483653	0.340249
YJL189W	YJL189W PAC cluster RPL39 protein biosynthesis structural constituent of ribosome cytosolic large ribosomal subunit ( | YJL190C	-1.76717	-2.15769	-0.691895	-1.87835	-0.480891	0.683097	-1.87091	-1.80185	-0.473041	-0.206887	-1.56637	-0.287118		0.28815	0.249112	-0.537262	-1.47902	-1.90858	-1.22916	-0.608299	-0.850204	-0.971702	-2.48665	-1.33109	-0.288605	-0.615745	0.687718	-0.967989	-2.48665	-1.11413	-1.44103	-0.993479	0.23311	-0.724137	-1.20037	-1.33326	-1.01126
YPR043W	YPR043W RP cluster RPL43A protein biosynthesis structural constituent of ribosome cytosolic large ribosomal subunit ( | YPR044C	-1.00164	0.649662	-3.68636	-2.14139	-2.48089	-1.22379	-2.19284	-1.71494	-2.51866	-0.054883	2.15339	-0.87208		-0.532077	-0.612935	1.14501	-1.53371	0.036727	-2.54135	-0.399956	0.095104	-0.441431	-2.54135	-2.38579	-1.66522	-0.348509	-0.826406	-0.022681	-2.54135	-2.54135	-2.54135	-0.785137	-2.54135	-0.778829	-0.84002	-0.387953	-1.65091
YLR009W	YLR009W PAC cluster RLP24 ribosomal large subunit biogen molecular function unknown nucleolus | YLR010C	-1.00164	-1.91715	-2.36997	-1.55597	-1.90875	-2.26819	-0.817393	-0.600214	0.137917	-0.084631	0.474271	0.180008		-0.414727	0.348763	0.065964	-1.41636	-1.56839	-2.304	-1.327	-0.596725	-0.324082	-2.88297	-2.50548	-2.59227	-0.842594	-0.972091	-0.753328	-1.65999	-1.57231	-0.615411	-0.682434	-1.20431	-1.20337	-0.767065	-0.730036	-1.02337
YNL002C	YNL002C PAC cluster RLP7 ribosomal large subunit biogen rRNA binding nucleolus | YNL003C	-0.481768	-2.04336	-2.39971	-0.643431	-1.574	-1.03115	-0.733843	-0.575077	0.334314	-0.102189	0.511632	1.20473		-0.319285	0.434235	-0.114949	-0.801053	-1.60912	-2.51466	-0.865237	-0.457639	-0.601857	-1.50867	-2.03164	-1.63301	-0.49526	-0.82456	-0.768069	-1.2291	-1.39964	-0.433754	-0.383684	-1.2044	-1.91654	-0.485873	-0.692769	-0.711799
YLR061W	YLR061W RP cluster RPL22A protein biosynthesis structural constituent of ribosome cytosolic large ribosomal subunit ( | YLR062C	-2.5866	-2.15769	-2.27686	-2.87835	-0.480891	-1.54572	-0.706362	-0.927378	-0.357563	-2.05488	-1.39645	1.03481		0.306114	-0.552352	0.246237	-2.28048	-2.71004	-2.03062	-0.409762	-0.32974	0.133725	-3.28812	-0.81063	-1.412	-0.417209	-0.988215	-0.184489	-1.12357	-1.91559	-0.542053	-0.531908	-0.153316	-1.11056	-2.58679	-1.54976	-0.075753
YPL143W	YPL143W RP cluster RPL33A protein biosynthesis structural constituent of ribosome cytosolic large ribosomal subunit ( | YPL144W	-3.00927	-2.25034	-3.36443	-1.75236	-0.802819	-2.09826	-1.70636	0.657584	-2.47304	-2.05488	0.018592	0.712882		0.13459	-0.62434	0.48975	-2.87468	-2.87468	-2.87468	0.141179	0.083698	0.099705	-1.61119	-0.71912	-1.99856	-1.00377	-3.15974	-1.35601	-2.71013	-2.50216	-3.82905	-1.11847	-1.15492	-1.69712	-3.17335	-1.13632	-0.984243
YOR063W	YOR063W PAC cluster RPL3 protein biosynthesis* structural constituent of ribosome cytosolic large ribosomal subunit ( | YOR064C	-1.68962	-0.212267	-2.66245	-1.66821	-1.60116	-1.17257	0.172879	-0.005483	-0.169973	0.25499	-0.232353	-0.535789		-0.225878	-0.437228	0.663106	-1.9155	-0.649495	-1.99934	0.038863	0.183406	-0.106391	-1.62935	-1.41776	-1.27896	0.080727	0.1076	-0.03451	0.253606	0.102117	-0.204483	0.189815	0.506821	0.709952	0.444805	0.274468	0.174163
YDL184C	YDL184C ... RPL41A protein biosynthesis structural constituent of ribosome cytosolic large ribosomal subunit ( | YDL185C-A	-2.4523	-0.827659	-3.79881	-1.99819	-3.08263	-2.33669	-1.71649	-1.02343	-0.648469	-0.711359	0.012465	-0.997611		-0.248373	-0.215108	0.463481	-2.70067	-1.04277	-3.33533	0.49198	1.19285	0.345807	-1.50621	-1.88978	-1.99088	0.737514	0.626245	0.535255	-0.978972	-0.39718	-0.113215	1.13065	0.724178	1.14168	0.419287	0.736643	0.144065
YDL061C	YDL061C RP cluster RPS29B protein biosynthesis structural constituent of ribosome cytosolic small ribosomal subunit ( | YDL062W	-2.75707	-1.68173	-3.1417	-2.23995	-1.98396	-1.3789	-0.427539	-0.366949	-0.425579	-0.236743	-0.329683	-0.419394		0.010071	-0.129546	0.119475	-2.747	-1.81127	-3.02222	0.566613	0.721416	0.475732	-1.67334	-1.26255	-0.90317	0.739448	0.668255	0.520432	0.31191	0.301306	0.094853	0.512685	1.04056	1.18233	0.275942	0.710877	0.762939
YLR340W	YLR340W PAC cluster RPP0 translational elongation* structural constituent of ribosome cytosolic large ribosomal subunit ( | YLR341W	-2.74304	-1.81516	-2.36478	-2.25786	-2.0642	-1.42816	0.117421	-0.034565	-0.799127	-0.294536	-1.09393	-1.22056		0.158337	-0.193689	0.035352	-2.5847	-2.00885	-2.32943	0.539074	0.493979	0.247251	-1.71879	-1.57022	-1.18091	0.493584	0.326474	0.4409	0.611004	0.291909	-0.358227	0.806135	1.35291	1.59265	0.511599	0.258989	0.372099
YOL039W	YOL039W PAC cluster RPP2A translational elongation* structural constituent of ribosome cytosolic large ribosomal subunit ( | YOL040C	-2.82219	-1.20337	-2.85189	-2.61486	-2.52151	-1.51893	-0.019467	-0.066592	-0.514795	0.055598	-0.656828	-0.7814		0.008755	-0.219073	0.210319	-2.81343	-1.42244	-2.64157	0.40762	0.409689	-0.055969	-2.20724	-2.11182	-1.5749	0.338485	0.430217	0.192635	0.319018	0.363625	-0.322159	0.441607	1.24461	1.27291	0.497205	0.587782	0.491508
YBL087C	YBL087C RP cluster RPL23A protein biosynthesis structural constituent of ribosome cytosolic large ribosomal subunit ( | YBL088C	-3.29742	-1.45866	-3.18393	-2.40687	-2.53347	-1.9319	-0.626095	-0.78515	-0.85981	-0.119978	-0.712473	-1.04225		-0.043246	-0.268069	0.311315	-3.34066	-1.72672	-2.87262	0.462241	0.620835	0.503229	-1.94463	-1.91263	-1.42867	0.558952	0.498446	0.330444	-0.067142	-0.286703	-0.529366	0.465626	1.10253	1.34254	0.345648	0.390057	0.300294
YNL069C	YNL069C RP cluster RPL16B protein biosynthesis structural constituent of ribosome*cytosolic large ribosomal subunit ( | YNL070W	-3.22826	-2.04752	-3.46638	-3.194	-2.64357	-2.27342	-0.586673	-0.629333	-1.02978	-0.689969	-1.22721	-0.636082		0.101011	-0.157997	0.056987	-3.12725	-2.20552	-3.4094	0.535336	0.4812	0.407614	-2.65866	-2.16237	-1.8658	0.426579	0.489642	0.503403	-0.160094	-0.139691	-0.526373	0.674817	1.31	0.922799	-0.015152	0.082787	0.286717
YLR048W	YLR048W RP cluster RPS0B protein biosynthesis* structural constituent of ribosome cytosolic small ribosomal subunit ( | YLR049C	-2.68925	-1.62026	-2.89465	-2.69738	-2.37455	-2.10895	-0.394941	-0.305777	-0.585422	-0.447099	-1.03918	-0.903927		-0.011086	-0.168078	0.179164	-2.70033	-1.78834	-2.71548	0.366856	0.439674	0.313692	-2.33052	-1.93488	-1.79526	0.401476	0.455583	0.324776	0.006535	0.149806	-0.260646	0.653644	1.26561	1.3049	0.206545	0.226425	0.400974
YHR021C	YHR021C PAC cluster RPS27B protein biosynthesis structural constituent of ribosome cytosolic small ribosomal subunit ( | YHR021W-A	-2.26166	-1.33785	-3.35885	-2.97208	-2.1151	-1.44763	-0.61224	-0.155368	-0.707134	-0.624912	-0.584179	-1.05943		-0.397565	-0.214888	0.612453	-2.65923	-1.55273	-2.7464	0.639101	0.696905	-0.090132	-2.33298	-1.41819	-1.53776	0.357854	0.153814	0.194423	-0.254386	-0.001555	-0.512711	0.431967	1.11947	1.16891	-0.192945	0.535292	0.109476
YJL191W	YJL191W RP cluster RPS14B protein biosynthesis* structural constituent of ribosome*cytosolic small ribosomal subunit ( | YJL192C	-2.40933	-1.30404	-2.44957	-2.00299	-2.03408	-1.56939	-0.574878	-0.539761	-1.08072	-0.973516	-1.1117	-1.4303		-0.233385	-0.198374	0.431759	-2.64271	-1.50242	-2.01781	0.1397	0.211712	-0.149553	-1.86329	-1.82236	-1.71894	0.253985	0.22194	0.116246	-0.320893	-0.317821	-0.964477	0.300619	0.972294	1.19786	-0.672897	-0.139402	-0.232433
YNL301C	YNL301C RP cluster RPL18B protein biosynthesis structural constituent of ribosome cytosolic large ribosomal subunit ( | YNL302C	-2.37801	-1.32434	-3.01916	-1.90937	-2.12056	-1.86122	-0.265286	-1.05493	-0.984586	0.356698	-0.153447	-0.267881		-0.051368	-0.257758	0.309126	-2.42938	-1.5821	-2.71003	0.122878	0.247189	0.091745	-1.7865	-1.87337	-1.76948	-0.028139	0.184817	0.205641	-0.293426	-0.870111	-0.778945	0.326115	0.73544	0.844232	0.682814	0.581994	0.576351
YGL103W	YGL103W PAC cluster RPL28 protein biosynthesis structural constituent of ribosome*nucleus* | YGL104C	-2.08999	-0.587377	-2.35486	-2.27021	-1.52042	-1.30509	-0.753668	-0.494419	-0.184471	-0.158992	-1.03799	-1.93919		0.368648	-0.0041	-0.364548	-1.72134	-0.591477	-2.71941	-0.443198	0.284036	-0.272128	-2.71341	-1.23638	-1.57722	-0.1518	-0.355074	-0.913919	-0.905467	-0.849493	-1.09839	-0.501877	-0.141664	0.982009	-0.660869	-1.17966	-0.957185
YLR075W	YLR075W RP cluster RPL10 protein biosynthesis* structural constituent of ribosome cytosolic large ribosomal subunit ( | YLR076C	-2.59267	-0.896041	-3.01026	-1.61486	-1.48701	-1.39977	-0.110657	-0.190413	-0.437576	-0.325453	-0.220984	-1.1262		-0.164237	-0.375042	0.539279	-2.75691	-1.27108	-2.47098	-0.081445	0.188956	-0.261051	-1.69631	-1.29806	-1.66082	-0.396516	-0.20618	-0.346719	-0.507173	-0.396592	-0.784295	-0.110808	0.167139	0.821757	-0.436261	-0.053845	-0.304443
YJR094W-A	YJR094W-A RP cluster RPL43B protein biosynthesis structural constituent of ribosome cytosolic large ribosomal subunit ( | YJR095W	-2.85222	-1.07639	-4.1293	-3.06301	-2.52728	-2.06465	-0.32785	-0.302186	-0.508585	0.141182	-0.132861	-0.067919		-0.308308	-0.278064	0.586372	-3.16052	-1.35446	-3.54293	0.011502	0.232914	0.047234	-3.05151	-2.29437	-2.01741	-0.122162	0.196212	0.216491	-0.450012	-0.105974	-0.292094	-0.062364	0.197323	0.390591	0.078818	0.064462	0.322672
YPL131W	YPL131W ... RPL5 protein biosynthesis* structural constituent of ribosome*cytosolic large ribosomal subunit ( | YPL132W	-2.65291	-2.06326	-3.09834	-2.58201	-2.12846	-1.80167	0.156214	-0.056826	-0.317804	0.167668	-0.44084	-0.697918		-0.089357	-0.117759	0.207116	-2.74226	-2.18102	-2.89123	0.064717	0.180914	-0.025492	-2.5173	-1.94755	-1.82716	0.073629	0.226739	0.096391	0.229843	0.169913	-0.221413	0.198033	0.679369	0.954405	0.365702	0.238529	0.256487
YCR031C	YCR031C RP cluster RPS14A protein biosynthesis* structural constituent of ribosome*cytosolic small ribosomal subunit ( | YCR032W	-3.0264	-1.55012	-3.23951	-2.4544	-1.96924	-1.60159	-0.133309	-0.151274	-0.481241	0.008756	-0.327094	-0.616425		-0.083805	-0.259734	0.343539	-3.11021	-1.80986	-2.89597	0.168494	0.20399	-0.297241	-2.2859	-1.76525	-1.89884	-0.125515	-0.005568	-0.152814	-0.258824	-0.156843	-0.634056	-0.105458	0.531003	0.549529	-0.096703	0.203909	-0.066896
YLR029C	YLR029C RP cluster RPL15A protein biosynthesis structural constituent of ribosome*cytosolic large ribosomal subunit ( | YLR030W	-3.04228	-1.85264	-3.85417	-2.15168	-1.86369	-1.79109	-0.388078	-0.190101	-0.241578	-0.522047	-0.336952	-0.766067		0.03094	-0.239109	0.208169	-3.01134	-2.09175	-3.646	0.026252	0.107804	-0.029831	-2.12543	-1.75588	-1.82092	0.160926	0.156961	0.035154	-0.227151	-0.03314	-0.206423	0.220414	0.117975	0.410122	-0.301633	-0.218977	-0.355945
YPL220W	YPL220W RP cluster RPL1A protein biosynthesis structural constituent of ribosome cytosolic large ribosomal subunit ( | YPL221W	-2.05764	-1.06989	-2.81965	-2.67869	-1.94032	-1.49378	-0.334393	-0.390877	-0.576567	-0.362598	-0.880752	-0.568138		-0.469446	-0.242905	0.712352	-2.52709	-1.31279	-2.1073	0.214821	0.435629	0.095708	-2.46387	-1.50469	-1.39807	0.008613	-0.025365	-0.06704	-0.32578	-0.416243	-0.643606	0.031703	0.759951	0.463012	-0.330895	-0.120801	-0.105125
YDL130W	YDL130W ... RPP1B translational elongation* structural constituent of ribosome cytosolic large ribosomal subunit ( | YDL130W-A	-2.50799	-1.48031	-3.39668	-2.04207	-2.29464	-1.35143	-0.073844	-0.240186	-0.579575	-0.111277	-0.679724	-0.864139		-0.252268	-0.26205	0.514319	-2.76026	-1.74236	-2.88236	-0.002896	0.105516	-0.292409	-2.04496	-2.18912	-1.64384	-0.008791	0.03644	-0.106267	-0.082635	-0.203746	-0.685842	-0.002149	0.773213	0.910959	-0.113426	0.093489	0.046819
YHR203C	YHR203C RP cluster RPS4B protein biosynthesis structural constituent of ribosome cytosolic small ribosomal subunit ( | YHR204W	-2.67138	-1.67502	-3.29676	-2.24814	-2.14416	-1.67061	-0.2453	-0.362343	-0.639888	-0.060522	-0.861458	-1.06308		-0.156062	-0.122545	0.278607	-2.82744	-1.79757	-3.01815	-0.047805	0.188259	-0.09333	-2.29595	-1.9559	-1.76394	-0.075102	0.141713	0.025627	-0.320402	-0.22063	-0.614261	0.090357	0.613087	0.867692	0.029835	-0.248371	-0.195386
YFR031C-A	YFR031C-A RP cluster RPL2A protein biosynthesis structural constituent of ribosome cytosolic large ribosomal subunit ( | YFR032C	-2.55436	-1.20881	-3.16656	-2.62059	-2.59586	-2.08949	-0.462174	-0.649164	-0.702234	-0.223506	-0.946817	-0.766364		-0.243936	-0.217598	0.461534	-2.7983	-1.42641	-2.70503	0.086369	0.262457	0.074791	-2.53422	-2.3334	-2.0147	0.129464	0.23011	0.1091	-0.33271	-0.419054	-0.593134	0.236593	0.827483	0.632077	0.013087	-0.119334	-0.134287
YGR214W	YGR214W RP cluster RPS0A protein biosynthesis* structural constituent of ribosome cytosolic small ribosomal subunit ( | YGR215W	-2.5401	-1.48179	-2.40182	-2.30965	-2.18145	-1.69797	-0.279034	-0.526265	-0.666663	-0.123435	-0.822562	-0.899175		-0.064913	-0.184004	0.248917	-2.60501	-1.66579	-2.15291	0.156636	0.271484	0.157585	-2.15301	-1.90997	-1.54038	0.195642	0.247099	0.163009	-0.083392	-0.279166	-0.503654	0.284668	0.815078	0.930295	0.161233	-0.007484	0.031119
YIL018W	YIL018W RP cluster RPL2B protein biosynthesis structural constituent of ribosome cytosolic large ribosomal subunit ( | YIL019W	-3.16886	-1.2076	-3.55282	-3.28897	-2.52669	-2.00313	-0.546581	-0.74058	-1.02082	-0.544116	-1.37788	-1.22606		-0.223615	-0.428122	0.651737	-3.39248	-1.63573	-2.90109	0.24378	0.241107	-0.140795	-3.04519	-2.28558	-2.14392	-0.083934	-0.017246	-0.224168	-0.630516	-0.757825	-1.24498	0.096096	0.776632	0.825104	-0.448021	-0.601244	-0.400953
YJR145C	YJR145C RP cluster RPS4A protein biosynthesis* structural constituent of ribosome cytoplasm* | YJR146W	-2.8512	-1.67354	-3.66068	-3.26037	-2.79043	-2.20154	-0.805898	-0.845213	-1.02803	-0.701196	-1.17831	-1.59883		-0.175234	-0.219665	0.394899	-3.02644	-1.89321	-3.26578	0.039755	0.261866	-0.014125	-3.22061	-2.52857	-2.21566	0.071303	0.086149	-0.015681	-0.734594	-0.759064	-1.04371	0.166346	0.65311	1.06663	-0.534851	-0.525198	-0.5322
YKL180W	YKL180W RP cluster RPL17A protein biosynthesis structural constituent of ribosome cytoplasm* | YKL181W	-3.22207	-2.44154	-3.28493	-3.077	-2.99825	-2.3294	-0.69897	-0.809775	-0.647272	-0.447978	-0.766583	-0.865794		-0.034495	-0.015107	0.049602	-3.25657	-2.45665	-3.23533	0.076296	0.181379	-0.027914	-3.00071	-2.81688	-2.35732	-0.061449	0.10451	-0.083881	-0.760419	-0.705264	-0.731152	0.07697	0.484294	0.479538	-0.371008	-0.282289	-0.386256
YDL082W	YDL082W RP cluster RPL13A protein biosynthesis structural constituent of ribosome cytosolic large ribosomal subunit ( | YDL083C	-2.97531	-2.29002	-3.60067	-2.7906	-3.24774	-2.46615	-0.794589	-1.29136	-0.672967	-0.546633	-0.511569	-0.731256		-0.198882	-0.010338	0.20922	-3.17419	-2.30036	-3.39145	-0.222881	0.093154	-0.036583	-3.01349	-3.15459	-2.50274	0.017142	0.165882	0.023841	-0.777447	-1.12548	-0.649126	0.198049	0.21857	0.202695	-0.348584	-0.292999	-0.528561
YHL001W	YHL001W RP cluster RPL14B protein biosynthesis structural constituent of ribosome*cytosolic large ribosomal subunit ( | YHL002C-A	-2.5866	-1.55516	-3.29053	-2.15505	-2.37084	-2.05258	-0.408138	-1.03584	-0.494736	-0.365516	-0.508388	-0.746009		-0.443266	-0.109087	0.552352	-3.02986	-1.66424	-2.73818	-0.12145	0.284079	-0.066976	-2.2765	-2.08676	-2.11956	-0.177236	0.07782	-0.125168	-0.585374	-0.95802	-0.619904	-0.00827	0.31818	0.436298	-0.373786	-0.190208	-0.309711
YOR234C	YOR234C RP cluster RPL33B protein biosynthesis structural constituent of ribosome cytosolic large ribosomal subunit ( | YOR235W	-2.72298	-2.11546	-3.69634	-2.51756	-2.73243	-2.34075	-1.02146	-1.0548	-0.884152	-0.226111	-0.287422	-0.413875		-0.35689	0.021071	0.335819	-3.07987	-2.09439	-3.36052	-0.068286	0.129792	0.072783	-2.58585	-2.60264	-2.26797	-0.198217	0.263875	0.080433	-1.21968	-0.790929	-0.80372	-0.087917	-0.043348	0.131078	-0.314029	-0.330771	-0.282797
YER131W	YER131W RP cluster RPS26B protein biosynthesis structural constituent of ribosome cytosolic small ribosomal subunit ( | YER132C	-3.44249	-2.98212	-4.10091	-3.81963	-3.07915	-2.66437	-1.36137	-1.15428	-1.22331	-0.623772	-0.669947	-0.749984		-0.000144	-0.059998	0.060142	-3.44263	-3.04212	-4.04077	0.199895	0.199479	0.142688	-3.61973	-2.87967	-2.52168	0.386853	0.419678	0.583417	-0.974518	-0.734599	-0.639893	0.575271	0.304686	0.495962	-0.048502	-0.365262	-0.254022
YMR143W	YMR143W PAC cluster RPS16A protein biosynthesis structural constituent of ribosome cytosolic small ribosomal subunit ( | YMR144W	-3.36066	-2.86825	-3.70459	-2.46977	-2.63899	-2.23685	-0.98784	-0.922235	-1.01684	-0.463504	-0.9755	-0.632476		-0.113141	0.014358	0.098783	-3.4738	-2.85389	-3.60581	0.165413	0.35446	0.30856	-2.30436	-2.28453	-1.92829	0.366222	0.521487	0.3703	-0.621618	-0.400749	-0.646541	0.242973	0.74083	0.529599	-0.220531	-0.23467	-0.102877
YBR048W	YBR048W RP cluster RPS11B protein biosynthesis* structural constituent of ribosome cytosolic small ribosomal subunit ( | YBR049C	-3.40089	-2.21207	-3.53911	-2.54313	-2.72265	-2.18315	-0.988084	-0.890305	-1.17187	-0.509047	-1.1811	-0.924422		-0.017166	-0.174419	0.191585	-3.41806	-2.38649	-3.34752	0.180227	0.39518	0.273682	-2.3629	-2.32747	-1.90947	0.345846	0.456044	0.218502	-0.642238	-0.434261	-0.953369	0.28773	0.901751	0.803616	-0.221318	-0.279345	-0.120806
YOL040C	YOL040C PAC cluster RPS15 protein biosynthesis* structural constituent of ribosome cytosolic small ribosomal subunit ( | YOL041C	-3.57766	-2.00958	-3.82959	-2.7086	-2.3134	-2.09073	-0.707055	-0.863511	-1.10156	-0.445509	-1.10925	-0.935452		-0.019974	-0.217916	0.23789	-3.59764	-2.2275	-3.5917	0.04489	0.2463	0.111314	-2.66371	-2.0671	-1.97942	0.213268	0.39315	0.268423	-0.493787	-0.47036	-0.833139	0.143347	0.806962	0.736258	-0.302162	-0.302283	-0.199194
YER117W	YER117W RP cluster RPL23B protein biosynthesis structural constituent of ribosome cytosolic large ribosomal subunit ( | YER118C	-3.31025	-1.83445	-4.04609	-2.58203	-2.25438	-1.9314	-1.11512	-0.828731	-1.02868	-0.31811	-0.850948	-1.03931		-0.188944	-0.205724	0.394668	-3.49919	-2.04017	-3.65142	0.036138	0.300995	0.210187	-2.54589	-1.95339	-1.72121	0.318282	0.342959	0.154064	-0.796842	-0.485771	-0.874612	0.010518	0.547808	0.735074	-0.307591	-0.303141	-0.304239
YLL045C	YLL045C RP cluster RPL8B protein biosynthesis structural constituent of ribosome cytosolic large ribosomal subunit ( | YLL046C	-3.25694	-2.18744	-3.92569	-3.57569	-2.7137	-2.36221	-1.16148	-1.40496	-1.48369	-0.507396	-1.25362	-1.46264		-0.062865	-0.262368	0.325233	-3.31981	-2.44981	-3.60046	0.033696	0.36494	0.210448	-3.542	-2.34876	-2.15176	0.44789	0.468418	0.408322	-0.713587	-0.936539	-1.07537	0.165733	0.74837	0.900101	-0.341662	-0.505255	-0.562536
YML073C	YML073C RP cluster RPL6A protein biosynthesis* structural constituent of ribosome*cytosolic large ribosomal subunit ( | YML074C	-3.24882	-2.0203	-4.17106	-3.40788	-2.64142	-2.5035	-1.10406	-0.981089	-0.981996	-0.4971	-1.03325	-0.757718		-0.073505	-0.138756	0.212262	-3.32232	-2.15906	-3.9588	0.111118	0.1362	0.25848	-3.29676	-2.50522	-2.24502	0.202673	0.27283	0.152791	-0.901389	-0.708259	-0.829205	0.239229	0.453424	0.361877	-0.257871	-0.579823	-0.395841
YER056C-A	YER056C-A RP cluster RPL34A protein biosynthesis structural constituent of ribosome cytosolic large ribosomal subunit ( | YER057C	-3.30489	-1.52534	-4.01862	-2.88987	-2.34956	-2.26332	-1.29848	-0.917856	-1.09502	-0.31934	-0.425015	-0.737901		-0.146326	-0.185514	0.33184	-3.45122	-1.71086	-3.68678	0.209081	0.326374	0.265551	-2.68079	-2.02319	-1.99777	0.262911	0.272098	0.478065	-1.03557	-0.645758	-0.616958	0.155336	0.125979	0.537054	-0.164004	-0.299036	-0.200847
YLR185W	YLR185W RP cluster RPL37A protein biosynthesis structural constituent of ribosome cytosolic large ribosomal subunit ( | YLR186W	-3.34109	-1.89798	-4.28962	-3.02668	-2.68831	-2.26561	-1.22432	-1.14591	-0.955424	-0.449498	-0.582518	-0.637546		-0.194643	-0.283044	0.477687	-3.53573	-2.18102	-3.81194	0.384232	0.505614	0.323261	-2.64244	-2.18269	-1.94235	0.410283	0.546613	0.429865	-0.814035	-0.599301	-0.52556	0.397534	0.611334	0.497686	-0.051964	0.028816	-0.13986
YHL015W	YHL015W ... RPS20 protein biosynthesis structural constituent of ribosome cytosolic small ribosomal subunit ( | YHL015W-A	-3.58847	-1.81272	-4.09183	-2.0667	-2.24371	-2.28716	-0.955923	-0.800098	-0.775664	-0.391996	-0.384062	-0.277087		0.058497	-0.358314	0.299817	-3.52997	-2.17104	-3.79201	0.017648	0.149469	0.133674	-2.04905	-2.09425	-2.15348	0.313256	0.404402	0.354517	-0.642667	-0.395696	-0.421147	0.293149	0.188388	0.121354	-0.098848	-0.195674	-0.155734
YEL054C	YEL054C RP cluster RPL12A protein biosynthesis* structural constituent of ribosome cytosolic large ribosomal subunit ( | YEL055C	-3.29736	-2.47211	-3.72432	-3.40146	-2.94032	-2.0757	-0.921101	-0.396283	-0.404093	-0.605576	-1.12017	-0.875027		0.100995	-0.016314	-0.08468	-3.19636	-2.48842	-3.809	-0.276012	0.029387	-0.216558	-3.67747	-2.91093	-2.29225	-0.100428	-0.233557	-0.432351	-1.02153	-0.62984	-0.836445	-0.069277	0.448079	0.588267	-0.674853	-0.672093	-0.286761
YIL133C	YIL133C RP cluster RPL16A protein biosynthesis structural constituent of ribosome*cytosolic large ribosomal subunit ( | YIL134C-A	-2.601	-2.00469	-3.59997	-2.46286	-2.25761	-2.14883	-0.657766	-0.5927	-0.797371	-0.380227	-1.16098	-0.581565		-0.24834	0.03212	0.21622	-2.84934	-1.97257	-3.38375	-0.084822	0.104499	-0.067404	-2.54768	-2.15312	-2.21624	-0.265485	-0.099996	-0.231213	-0.923251	-0.692696	-1.02858	0.023037	0.491881	0.263217	-0.357189	-0.669097	-0.318348
YBR084C-A	YBR084C-A RP cluster RPL19A protein biosynthesis structural constituent of ribosome cytosolic large ribosomal subunit ( | YBR084W	-2.35137	-1.93801	-3.41866	-2.47546	-2.67037	-2.18651	-1.29566	-1.34111	-0.996444	-0.445275	-0.721133	-0.757974		-0.086788	-0.083878	0.170666	-2.43816	-2.02189	-3.248	-0.083401	0.003574	0.0221	-2.55886	-2.66679	-2.16441	0.180007	0.172136	0.237013	-1.11566	-1.16898	-0.759431	0.129793	-0.073359	0.032086	-0.315481	-0.794491	-0.725887
YJL136C	YJL136C RP cluster RPS21B protein biosynthesis structural constituent of ribosome cytosolic small ribosomal subunit ( | YJL136W-A	-3.21887	-2.06019	-4.29559	-2.15543	-2.80491	-2.49875	-1.28778	-1.34787	-1.16389	-0.341491	-0.91833	-0.620186		-0.126803	-0.160449	0.287252	-3.34567	-2.22064	-4.00834	0.110015	0.130727	0.288354	-2.04542	-2.67418	-2.2104	0.186491	0.411486	0.331944	-1.10129	-0.936384	-0.831944	-0.002147	0.265314	0.168548	-0.343638	-0.653016	-0.451638
YGL031C	YGL031C RP cluster RPL24A protein biosynthesis structural constituent of ribosome*cytosolic large ribosomal subunit ( | YGL032C	-3.39813	-1.34073	-4.36632	-2.53394	-2.56146	-2.36384	-1.53345	-1.11937	-0.850301	-0.765677	-0.709206	-0.67441		-0.182848	-0.37319	0.556038	-3.58098	-1.71392	-3.81028	-0.270343	-0.185704	-0.185709	-2.80429	-2.74716	-2.54955	-0.03914	-0.088893	-0.241832	-1.57259	-1.20827	-1.09213	-0.169436	-0.461672	-0.248117	-0.935113	-1.17088	-0.922528
YBL072C	YBL072C RP cluster RPS8A protein biosynthesis structural constituent of ribosome cytosolic small ribosomal subunit ( | YBL073W	-3.27	-1.35529	-3.98313	-3.20941	-2.62318	-1.80066	-0.959298	-1.27885	-1.07876	-0.840624	-0.820014	-1.29901		-0.21704	-0.28498	0.502021	-3.48704	-1.64027	-3.4811	-0.191699	0.149765	-0.190807	-3.40111	-2.47342	-1.99147	-0.036137	0.107788	-0.016654	-0.995435	-1.17106	-1.09542	-0.289763	0.084909	0.441322	-1.13039	-0.735106	-0.857689
YDR450W	YDR450W RP cluster RPS18A protein biosynthesis structural constituent of ribosome mitochondrion* | YDR451C	-3.40439	-1.71198	-4.3108	-2.90911	-2.90926	-2.46374	-1.94822	-1.91489	-1.41739	-1.12509	-1.06887	-1.51672		-0.224184	-0.21758	0.441764	-3.62858	-1.92955	-3.86904	-0.024319	0.204173	-0.049707	-2.93343	-2.70508	-2.51345	-0.05736	0.211499	0.060506	-2.00558	-1.70339	-1.35689	-0.11879	-0.087138	0.306157	-1.24388	-1.15601	-1.21057
YOL127W	YOL127W PAC cluster RPL25 protein biosynthesis* structural constituent of ribosome*cytosolic large ribosomal subunit ( | YOL128C	-3.38015	-1.62272	-4.14982	-2.3936	-2.41949	-2.18402	-1.43346	-1.10739	-1.07041	-0.881182	-0.977617	-1.29195		-0.055456	-0.357212	0.412668	-3.4356	-1.97993	-3.73715	-0.195539	-0.127832	-0.222632	-2.58914	-2.54732	-2.40665	-0.21023	-0.139098	-0.144138	-1.64369	-1.24649	-1.21455	-0.231201	-0.147972	0.13389	-1.11238	-1.12559	-1.15806
YPL079W	YPL079W RP cluster RPL21B protein biosynthesis structural constituent of ribosome cytosolic large ribosomal subunit ( | YPL080C	-3.09031	-1.84844	-4.15452	-2.62161	-2.36723	-2.0235	-1.20794	-1.57421	-1.24581	-0.627608	-1.03858	-1.33594		-0.276144	-0.311984	0.588128	-3.36645	-2.16043	-3.56639	-0.296341	-0.029293	-0.304547	-2.91795	-2.39653	-2.32804	-0.285394	-0.08496	-0.253386	-1.49333	-1.65917	-1.49919	-0.434657	-0.112951	0.153459	-1.06227	-1.15153	-1.18248
YPR132W	YPR132W RP cluster RPS23B protein biosynthesis* structural constituent of ribosome cytosolic small ribosomal subunit ( | YPR133C	-2.95073	-1.41459	-4.71991	-3.16287	-3.03418	-2.34885	-1.38489	-1.38157	-1.27968	-0.977434	-1.14469	-1.42717		-0.231462	-0.414759	0.646221	-3.1822	-1.82935	-4.07369	-0.134301	0.214039	-0.204992	-3.29717	-2.82015	-2.55384	-0.23259	0.042805	-0.18345	-1.61748	-1.33877	-1.46313	-0.339009	-0.201699	0.170417	-1.31644	-1.34639	-1.25675
YML024W	YML024W RP cluster RPS17A protein biosynthesis* structural constituent of ribosome cytosolic small ribosomal subunit ( | YML025C	-2.56806	-1.29994	-3.81605	-2.8456	-2.49002	-2.28881	-1.02087	-1.28451	-1.43009	-0.774467	-0.940767	-1.2035		-0.171054	-0.27358	0.444634	-2.73912	-1.57352	-3.37142	-0.192242	0.058488	0.003147	-3.03784	-2.43153	-2.28567	-0.245554	-0.022249	-0.274879	-1.26643	-1.30676	-1.70497	-0.441842	-0.130364	-0.012649	-1.21631	-1.07113	-1.21615
YER074W	YER074W RP cluster RPS24A protein biosynthesis structural constituent of ribosome mitochondrion* | YER074W-A	-3.53056	-1.4143	-4.7941	-2.93197	-2.64776	-2.23456	-1.21765	-1.2656	-1.19213	-0.724494	-0.676364	-1.14487		-0.203039	-0.370356	0.573395	-3.7336	-1.78465	-4.2207	-0.090091	0.062082	-0.284105	-3.02206	-2.58568	-2.51866	-0.221534	-0.15558	-0.21914	-1.43919	-1.42118	-1.41127	-0.289882	-0.239864	-0.100508	-1.01438	-0.916227	-1.24537
YHR010W	YHR010W RP cluster RPL27A protein biosynthesis structural constituent of ribosome cytosolic large ribosomal subunit ( | YHR011W	-2.7371	-1.59396	-4.09299	-2.85293	-2.53064	-2.16468	-1.34533	-1.3269	-1.02752	-1.06696	-0.649005	-1.18595		-0.170935	-0.282502	0.453437	-2.90804	-1.87646	-3.63956	0.021429	0.073602	-0.043623	-2.8315	-2.45704	-2.2083	-0.021529	0.063865	-0.027166	-1.36686	-1.26304	-1.05468	0.065606	-0.099288	0.33272	-1.00135	-0.748293	-0.853228
YBL092W	YBL092W RP cluster RPL32 protein biosynthesis structural constituent of ribosome cytosolic large ribosomal subunit ( | YBL093C	-3.16812	-1.6198	-3.79913	-2.53625	-2.30557	-2.30352	-1.36158	-1.33809	-1.1814	-0.623555	-0.666676	-1.36871		-0.045307	-0.322751	0.368058	-3.21343	-1.94255	-3.43107	-0.184278	0.083766	-0.067416	-2.72053	-2.22181	-2.37094	-0.03468	0.065901	0.055033	-1.39627	-1.27219	-1.12637	-0.330671	-0.242565	0.334013	-0.954226	-0.90924	-1.03469
YMR142C	YMR142C RP cluster RPL13B protein biosynthesis structural constituent of ribosome cytosolic large ribosomal subunit ( | YMR143W	-3.55778	-1.66465	-4.52385	-2.85871	-2.88286	-2.64726	-1.44225	-1.29078	-1.1465	-0.850304	-0.712689	-1.10888		-0.117719	-0.267771	0.38549	-3.6755	-1.93242	-4.13836	-0.086025	0.173083	-0.042399	-2.94473	-2.70978	-2.68966	0.112484	0.097528	0.031481	-1.32977	-1.19326	-1.11501	-0.125406	-0.223964	-0.035078	-0.975711	-0.936654	-1.14396
YOR293W	YOR293W RP cluster RPS10A protein biosynthesis structural constituent of ribosome cytosolic small ribosomal subunit ( | YOR294W	-3.17936	-2.14744	-3.97998	-2.44	-2.65843	-2.65712	-1.13333	-1.42676	-1.06426	-0.750843	-0.80917	-1.32248		-0.06396	-0.088571	0.15253	-3.24332	-2.23602	-3.82744	-0.177096	0.012839	0.124406	-2.61709	-2.64559	-2.53271	-0.150755	0.127416	-0.014805	-1.28409	-1.29934	-1.07906	-0.131196	-0.190615	0.259048	-0.882039	-0.999784	-1.06343
YML026C	YML026C RP cluster RPS18B protein biosynthesis structural constituent of ribosome cytosolic small ribosomal subunit ( | YML027W	-3.12959	-2.37824	-4.13894	-2.84933	-2.66211	-2.48935	-1.37603	-1.45846	-1.0719	-0.808188	-0.797377	-1.17453		-0.259084	-0.072257	0.331341	-3.38867	-2.4505	-3.8076	-0.150219	0.096519	0.003654	-2.99955	-2.56559	-2.4857	0.010255	0.0804	-0.068071	-1.36578	-1.37807	-1.13997	-0.062911	-0.016028	0.177992	-0.871099	-0.813405	-0.996541
YBR189W	YBR189W RP cluster RPS9B protein biosynthesis* structural constituent of ribosome cytosolic small ribosomal subunit ( | YBR190W	-3.53227	-2.19321	-4.736	-3.01722	-3.19433	-2.7852	-1.45487	-1.46462	-1.49314	-0.877918	-1.27565	-1.09952		-0.176483	-0.249493	0.425976	-3.70875	-2.44271	-4.31003	-0.052346	0.1974	0.058001	-3.06957	-2.99693	-2.7272	0.062457	0.097042	-0.042978	-1.39241	-1.36758	-1.53611	-0.170858	0.107955	0.098737	-1.04878	-1.16769	-1.00079
YBL027W	YBL027W RP cluster RPL19B protein biosynthesis structural constituent of ribosome cytosolic large ribosomal subunit ( | YBL028C	-2.60167	-1.8289	-4.11009	-2.27429	-2.45583	-2.43106	-1.23803	-1.24869	-1.11519	-0.820686	-0.798448	-1.24183		-0.190453	-0.22159	0.412043	-2.79212	-2.05049	-3.69805	-0.060833	0.051769	-0.005528	-2.33512	-2.40406	-2.43658	0.206593	0.108897	0.210009	-1.03143	-1.13979	-0.905184	0.041914	-0.181961	0.167195	-0.778772	-0.980408	-1.07463
YDR447C	YDR447C RP cluster RPS17B protein biosynthesis* structural constituent of ribosome cytosolic small ribosomal subunit ( | YDR448W	-3.41065	-1.49669	-4.89433	-3.12812	-3.05347	-2.39585	-1.73652	-1.41801	-1.12118	-0.861004	-1.02405	-1.09058		-0.445195	-0.373673	0.818867	-3.85584	-1.87037	-4.07547	-0.182355	-0.123934	-0.117571	-3.31048	-3.1774	-2.51342	0.017415	0.060916	-0.145503	-1.71911	-1.3571	-1.26668	-0.087369	-0.212101	-0.324467	-0.948372	-1.23615	-1.41505
YPR102C	YPR102C RP cluster RPL11A protein biosynthesis* structural constituent of ribosome cytosolic large ribosomal subunit ( | YPR103W	-3.39501	-1.09125	-4.83304	-3.46686	-3.03247	-2.40083	-1.83509	-1.59499	-1.43293	-0.719814	-1.02003	-1.06472		-0.216802	-0.460737	0.67754	-3.61181	-1.55199	-4.1555	-0.267603	-0.044396	-0.136048	-3.73446	-3.07686	-2.53687	-0.091424	0.262333	0.010422	-1.92652	-1.33265	-1.42251	-0.306288	-0.135236	-0.097937	-1.0261	-1.15527	-1.16266
YGL147C	YGL147C RP cluster RPL9A protein biosynthesis structural constituent of ribosome cytosolic large ribosomal subunit ( | YGL148W	-3.608	-1.21722	-5.93221	-3.84193	-3.73452	-2.83108	-1.94652	-1.4805	-1.79624	-0.940198	-1.22476	-1.68186		-0.215036	-0.607951	0.822988	-3.82303	-1.82517	-5.10922	-0.123791	0.15563	-0.148555	-3.96572	-3.57889	-2.97964	0.03713	-0.028263	-0.020235	-1.90939	-1.50877	-1.81647	-0.06413	0.064539	0.293038	-1.00433	-1.16021	-1.38882
YOR096W	YOR096W PAC cluster RPS7A protein biosynthesis structural constituent of ribosome cytosolic small ribosomal subunit ( | YOR097C	-3.35459	-0.626925	-4.95993	-3.12793	-2.5189	-2.28898	-1.46001	-1.41842	-1.60339	-0.731569	-1.06282	-1.29203		-0.35253	-0.533472	0.886002	-3.70712	-1.1604	-4.07393	-0.261929	0.122648	-0.178399	-3.38986	-2.39626	-2.46738	-0.187498	-0.029521	-0.142222	-1.6475	-1.44794	-1.74561	-0.36663	0.038592	0.138911	-1.0982	-1.02423	-1.15312
YDL075W	YDL075W RP cluster RPL31A protein biosynthesis structural constituent of ribosome cytosolic large ribosomal subunit ( | YDL076C	-3.33876	-1.80977	-4.36801	-3.18966	-2.64076	-2.54141	-1.93417	-1.62672	-1.1855	-1.12819	-0.479783	-1.16847		-0.230521	-0.254167	0.484688	-3.56928	-2.06394	-3.88332	0.036709	0.131944	-0.180758	-3.15296	-2.50882	-2.72217	0.004194	-0.006922	0.136605	-1.92997	-1.63364	-1.0489	0.089953	-0.3447	-0.035611	-1.03824	-0.824484	-1.20408
YLR287C-A	YLR287C-A ... RPS30A protein biosynthesis structural constituent of ribosome cytosolic small ribosomal subunit ( | YLR288C	-2.17098	-1.53081	-3.14388	-1.76667	-1.79134	-1.61512	-1.1448	-1.11519	-0.680613	-0.717096	-0.265676	-0.904		-0.015388	-0.138555	0.153943	-2.18636	-1.66936	-2.98994	0.244627	0.131411	0.03944	-1.52204	-1.65993	-1.57567	0.075459	0.059253	0.110629	-1.06934	-1.05594	-0.569984	0.101275	-0.207562	0.038246	-0.615821	-0.473238	-0.865753
YNL162W	YNL162W RP cluster RPL42A protein biosynthesis structural constituent of ribosome cytosolic large ribosomal subunit ( | YNL162W-A	-2.96945	-1.27531	-4.25291	-2.22455	-2.74707	-2.51227	-1.31517	-1.22436	-1.10969	-0.58306	-0.472395	-1.17235		-0.399677	-0.401391	0.801068	-3.36913	-1.6767	-3.45184	-0.221301	0.110821	-0.075832	-2.44585	-2.63624	-2.58811	-0.340654	-0.153099	-0.259063	-1.65583	-1.37746	-1.36875	-0.609987	-0.628988	0.007947	-1.19305	-1.10138	-1.1644
YIL052C	YIL052C RP cluster RPL34B protein biosynthesis structural constituent of ribosome cytosolic large ribosomal subunit ( | YIL053W	-2.68292	-0.983974	-4.67577	-3.15091	-2.64067	-1.88414	-1.03483	-1.45204	-1.20854	-0.645008	-0.402872	-0.942289		-0.497949	-0.346352	0.844301	-3.18087	-1.33033	-3.83147	-0.122022	0.009822	-0.377622	-3.27294	-2.63085	-2.26176	-0.337051	0.07663	-0.119645	-1.37188	-1.37541	-1.32818	-0.373404	-0.632242	-0.174451	-1.01841	-1.03512	-1.11674
YLR333C	YLR333C PAC cluster RPS25B protein biosynthesis structural constituent of ribosome cytosolic small ribosomal subunit ( | YLR334C	-2.63748	-2.00059	-3.6275	-2.29722	-2.64284	-2.84177	-0.69602	-1.01582	-1.13982	-0.319896	-0.868641	-0.954249		-0.162269	-0.022266	0.184535	-2.79975	-2.02286	-3.44297	-0.139752	0.260199	0.210071	-2.43697	-2.38264	-2.6317	-0.102934	0.153537	0.211606	-0.798954	-0.862279	-0.928218	-0.14675	-0.015468	0.259696	-0.466646	-0.884109	-0.694553
YKL006W	YKL006W RP cluster RPL14A protein biosynthesis structural constituent of ribosome*cytosolic large ribosomal subunit ( | YKL007W	-3.26762	-1.8739	-4.45777	-2.59274	-2.63776	-2.10515	-0.776016	-0.755735	-0.956544	-0.321286	-0.514976	-0.959885		-0.291829	-0.31793	0.609758	-3.55945	-2.19183	-3.84801	-0.118029	0.089912	-0.268625	-2.71077	-2.54785	-2.37377	-0.010365	-0.070356	-0.088387	-0.786381	-0.826091	-1.04493	-0.203748	0.35294	0.529918	-0.525034	-0.162036	-0.429967
YIL069C	YIL069C ... RPS24B protein biosynthesis structural constituent of ribosome cytosolic small ribosomal subunit ( | YIL070C	-2.98789	-1.99831	-4.04312	-2.44318	-2.47474	-2.3304	-0.904541	-0.678106	-0.645328	-0.376278	-0.848373	-0.995208		-0.28257	-0.167373	0.449943	-3.27046	-2.16568	-3.59317	-0.071852	0.108939	-0.109369	-2.51503	-2.3658	-2.43977	0.204477	0.204575	-0.03998	-0.700064	-0.473531	-0.685308	0.021015	0.520328	0.511122	-0.355263	-0.328045	-0.484086
YLR448W	YLR448W RP cluster RPL6B protein biosynthesis* structural constituent of ribosome*cytosolic large ribosomal subunit ( | YLR449W	-3.82655	-2.37014	-3.39715	-3.02528	-2.95704	-2.83542	-1.28026	-1.10474	-1.0536	-0.798764	-0.992297	-1.13572		-0.042918	-0.0358	0.078718	-3.86947	-2.40594	-3.31843	0.030582	0.128583	0.125118	-2.9947	-2.82846	-2.7103	0.207433	0.219073	0.127298	-1.07282	-0.885667	-0.926303	0.195013	0.312983	0.396981	-0.603751	-0.679314	-0.738736
YML063W	YML063W RP cluster RPS1B protein biosynthesis structural constituent of ribosome cytosolic small ribosomal subunit ( | YML064C	-2.99503	-2.54481	-3.81219	-2.51665	-2.40137	-2.30629	-1.29322	-1.07513	-1.11409	-0.883612	-0.883206	-1.09034		-0.051858	-0.034008	0.085865	-3.04689	-2.57881	-3.72632	0.038297	0.098309	0.131173	-2.47836	-2.30307	-2.17511	0.202099	0.22937	0.161707	-1.09112	-0.845762	-0.952379	0.143644	0.063713	0.252125	-0.739968	-0.819493	-0.838212
YBR191W	YBR191W RP cluster RPL21A protein biosynthesis structural constituent of ribosome cytosolic large ribosomal subunit ( | YBR191W-A	-3.63476	-2.56144	-4.13796	-2.62841	-2.65041	-2.3855	-1.08187	-1.15718	-1.09117	-1.02722	-0.982996	-1.36236		-0.137901	-0.24593	0.383831	-3.77267	-2.80737	-3.75413	0.084635	0.304202	0.075162	-2.54377	-2.34621	-2.31034	0.090609	0.247187	0.027872	-0.991262	-0.909998	-1.0633	0.184881	0.42775	0.66889	-0.84234	-0.555247	-0.693466
YKR094C	YKR094C RP cluster RPL40B protein biosynthesis* structural constituent of ribosome*mitochondrion* | YKR095W	-3.48018	-1.73481	-3.98794	-2.26541	-2.32561	-2.66216	-1.13422	-0.691353	-0.7761	-0.627833	-0.981408	-1.05807		0.063444	-0.299558	0.236114	-3.41673	-2.03437	-3.75183	0.038952	0.179663	0.145628	-2.22646	-2.14595	-2.51654	0.096797	0.136343	0.006169	-1.03743	-0.55501	-0.769932	0.063992	0.178584	0.458552	-0.563841	-0.802824	-0.599517
YDR418W	YDR418W RP cluster RPL12B protein biosynthesis* structural constituent of ribosome cytosolic large ribosomal subunit ( | YDR419W	-3.55275	-2.21823	-4.63049	-2.57834	-2.42619	-2.56806	-1.16074	-0.534403	-0.827149	-0.77389	-0.797587	-0.902918		0.010794	-0.147562	0.136768	-3.54196	-2.3658	-4.49373	-0.061398	0.315957	-0.074384	-2.63973	-2.11024	-2.64244	-0.047425	-0.068193	-0.145096	-1.20816	-0.602596	-0.972245	0.001977	0.226556	0.47509	-0.771913	-0.571031	-0.427828
YOL121C	YOL121C PAC cluster RPS19A protein biosynthesis structural constituent of ribosome cytosolic small ribosomal subunit ( | YOL122C	-3.01851	-1.73577	-3.74865	-2.52361	-2.61421	-1.9559	-1.03146	-0.551073	-0.811321	-0.673935	-0.598301	-1.0387		0.000111	-0.062688	0.062577	-3.0184	-1.79846	-3.68607	0.042845	0.158773	0.028383	-2.48077	-2.45544	-1.92752	0.005341	-0.16015	-0.249055	-1.02612	-0.711224	-1.06038	-0.019416	0.197895	0.333965	-0.693351	-0.400407	-0.704733
YGR034W	YGR034W RP cluster RPL26B protein biosynthesis structural constituent of ribosome*cytosolic large ribosomal subunit ( | YGR035C	-3.52833	-1.67489	-5.44143	-2.6913	-2.88065	-2.65213	-1.39398	-0.934184	-1.21216	-0.31206	-0.789322	-0.971058		-0.271107	-0.357714	0.628821	-3.79944	-2.0326	-4.81261	-0.349777	0.11991	-0.108897	-3.04108	-2.76074	-2.76103	-0.01333	0.054225	-0.068162	-1.40731	-0.879958	-1.28032	-0.353508	0.078158	0.314951	-0.665568	-0.711164	-0.656107
YLR167W	YLR167W RP cluster RPS31 protein biosynthesis* structural constituent of ribosome*cytoplasm* | YLR168C	-3.54509	-1.64218	-5.05137	-2.44334	-2.72467	-2.20317	-1.17357	-1.03397	-1.19634	-0.36636	-0.975986	-1.15103		-0.164	-0.428141	0.592141	-3.70909	-2.07032	-4.45923	-0.121791	0.262316	-0.020531	-2.56513	-2.46235	-2.2237	0.119449	0.17827	0.094866	-1.05412	-0.855704	-1.10147	-0.176942	0.212295	0.390505	-0.543302	-0.763691	-0.760523
YIL148W	YIL148W RP cluster RPL40A protein biosynthesis* structural constituent of ribosome*cytosolic large ribosomal subunit ( | YIL149C	-3.33562	-1.42787	-4.37779	-2.85078	-2.5237	-2.07572	-0.70148	-0.697282	-1.01154	-0.623336	-0.721257	-1.16609		-0.049102	-0.377534	0.426636	-3.38473	-1.80541	-3.95115	-0.063343	0.322092	-0.018813	-2.91413	-2.20161	-2.09454	-0.071767	0.179947	0.094795	-0.773247	-0.517336	-0.916747	-0.032509	0.371258	0.646243	-0.655845	-0.349999	-0.519845
YGL123W	YGL123W RP cluster RPS2 protein biosynthesis* structural constituent of ribosome cytosolic small ribosomal subunit ( | YGL124C	-3.12231	-1.33721	-4.30224	-3.07269	-2.71483	-2.38641	-0.832154	-0.798944	-1.15503	-0.554056	-1.15681	-1.34651		-0.283039	-0.418925	0.701964	-3.40535	-1.75614	-3.60027	-0.076805	0.164622	-0.305728	-3.14949	-2.55021	-2.69214	-0.182372	-0.187342	-0.188605	-1.01452	-0.986286	-1.34363	-0.191112	0.321425	0.639707	-0.745169	-0.835383	-0.706806
YGR118W	YGR118W RP cluster RPS23A protein biosynthesis* structural constituent of ribosome cytosolic small ribosomal subunit ( | YGR119C	-2.80191	-0.92188	-3.99446	-2.48096	-2.4938	-1.99397	-1.08487	-0.86906	-1.16583	-0.583293	-0.824833	-1.16125		-0.17868	-0.2777	0.45638	-2.98059	-1.19958	-3.53808	0.086382	0.204279	-0.057587	-2.39458	-2.28952	-2.05156	0.008434	0.054818	0.071228	-1.07644	-0.814242	-1.0946	-0.111785	0.164503	0.53781	-0.695078	-0.66033	-0.62344
YOL120C	YOL120C PAC cluster RPL18A protein biosynthesis structural constituent of ribosome cytosolic large ribosomal subunit ( | YOL121C	-3.30144	-1.11388	-3.97662	-3.18812	-2.62673	-2.30681	-1.1284	-1.06142	-1.17619	-0.723678	-1.12025	-1.19761		-0.18756	-0.511113	0.698673	-3.489	-1.62499	-3.27795	0.179198	0.227033	0.031034	-3.00892	-2.3997	-2.27578	0.11825	0.062579	-0.078184	-1.01015	-0.99884	-1.25438	-0.041618	0.567862	0.594609	-0.765296	-0.552391	-0.603004
YDL083C	YDL083C RP cluster RPS16B protein biosynthesis structural constituent of ribosome cytosolic small ribosomal subunit ( | YDL084W	-3.09887	-1.88616	-4.52581	-2.95736	-2.46599	-2.46891	-0.861805	-0.958472	-1.1323	-0.438996	-0.937209	-1.1688		-0.278022	-0.328571	0.606593	-3.37689	-2.21473	-3.91922	-0.028016	0.277106	-0.019317	-2.98537	-2.18889	-2.48822	-0.032184	0.054115	0.001204	-0.893989	-0.904358	-1.13109	-0.134204	0.414313	0.51365	-0.5732	-0.522896	-0.655148
YGL076C	YGL076C RP cluster RPL7A protein biosynthesis structural constituent of ribosome cytosolic large ribosomal subunit ( | YGL077C	-2.96511	-2.08446	-3.99358	-2.89409	-2.84336	-2.12239	-1.03042	-1.03251	-1.13822	-0.656991	-1.13482	-1.16826		-0.304575	-0.180689	0.485264	-3.26968	-2.26515	-3.50832	-0.089366	0.200434	-0.045492	-2.98345	-2.64292	-2.16788	0.03194	0.088826	-0.02784	-0.998475	-0.943683	-1.16606	-0.16981	0.298661	0.426465	-0.826801	-0.836164	-0.741798
YJL190C	YJL190C RP cluster RPS22A protein biosynthesis structural constituent of ribosome cytosolic small ribosomal subunit ( | YJL191W	-3.64111	-2.04322	-5.09562	-3.40089	-3.43228	-2.89318	-1.31104	-1.33411	-1.33729	-1.02653	-1.2455	-1.50678		-0.21582	-0.414753	0.630573	-3.85693	-2.45797	-4.46504	0.151298	0.240337	-0.070599	-3.24959	-3.19194	-2.96378	0.052249	0.236762	0.020125	-1.25879	-1.09735	-1.31717	0.057884	0.499722	0.721799	-0.968648	-0.745782	-0.784981
YJR123W	YJR123W RP cluster RPS5 protein biosynthesis structural constituent of ribosome cytosolic small ribosomal subunit ( | YJR124C	-3.04357	-1.57284	-3.98918	-2.87621	-2.74949	-2.34728	-0.963353	-1.03327	-1.14886	-0.73706	-1.27283	-1.42022		-0.136285	-0.335338	0.471623	-3.17986	-1.90818	-3.51756	-0.006856	0.263952	-0.008893	-2.88307	-2.48554	-2.35617	0.092929	0.206572	0.017975	-0.870424	-0.826693	-1.13088	-0.090793	0.505646	0.683699	-0.827853	-0.767179	-0.736517
YDR025W	YDR025W RP cluster RPS11A protein biosynthesis* structural constituent of ribosome cytosolic small ribosomal subunit ( | YDR026C	-2.86176	-1.816	-3.81901	-2.62224	-2.78969	-2.57932	-0.795797	-0.966314	-1.2951	-0.455733	-1.1033	-1.24174		-0.223791	-0.288642	0.512433	-3.08555	-2.10464	-3.30657	-0.225825	0.234784	0.113758	-2.84807	-2.5549	-2.46556	-0.010353	0.30382	0.247548	-0.80615	-0.662494	-1.04756	-0.105477	0.492727	0.835875	-0.561209	-0.610574	-0.405862
YDR064W	YDR064W RP cluster RPS13 protein biosynthesis structural constituent of ribosome cytosolic small ribosomal subunit ( | YDR065W	-3.51065	-0.863838	-4.96279	-2.71871	-3.02729	-2.20767	-0.826992	-0.818654	-1.10407	-0.655871	-0.896962	-1.27151		-0.0787	-0.591404	0.670104	-3.58935	-1.45524	-4.29269	-0.014047	0.197008	-0.207201	-2.73276	-2.83028	-2.41487	-0.102011	-0.099819	-0.134901	-0.929003	-0.918472	-1.23897	-0.185338	0.272007	0.502184	-0.841209	-0.624955	-0.769326
YJL177W	YJL177W RP cluster RPL17B protein biosynthesis structural constituent of ribosome cytosolic large ribosomal subunit ( | YJL178C	-3.58499	-1.86782	-3.74398	-2.42355	-2.62773	-2.55858	-1.04811	-0.9598	-0.891376	-0.610402	-0.49537	-0.806106		-0.163331	-0.262763	0.426094	-3.74832	-2.13058	-3.31789	-0.021614	0.097722	-0.162055	-2.44516	-2.53001	-2.72064	-0.137304	0.128906	0.045641	-1.18542	-0.830894	-0.845735	-0.084335	-0.131444	0.0616	-0.694737	-0.626814	-0.744507
YGL189C	YGL189C RP cluster RPS26A protein biosynthesis structural constituent of ribosome cytosolic small ribosomal subunit ( | YGL190C	-3.24486	-1.73602	-3.72766	-2.53852	-2.5154	-2.17205	-0.886837	-1.00997	-1.02533	-0.590775	-0.274101	-0.909046		0.006127	-0.338597	0.332469	-3.23873	-2.07462	-3.39519	-0.203343	0.127047	-0.037042	-2.74187	-2.38835	-2.20909	-0.198266	0.044764	0.082149	-1.0851	-0.965206	-0.943184	-0.241771	-0.23829	0.127107	-0.832546	-0.512391	-0.78194
YNL302C	YNL302C PAC cluster RPS19B protein biosynthesis structural constituent of ribosome cytosolic small ribosomal subunit ( | YNL303W	-3.589	-1.74102	-4.20454	-3.29079	-3.39448	-2.5039	-1.19358	-1.0583	-1.17817	-0.707237	-0.710305	-1.19785		0.006606	-0.200547	0.193941	-3.58239	-1.94156	-4.0106	0.03464	0.064344	-0.139616	-3.25615	-3.33013	-2.64352	-0.119206	0.111323	0.122409	-1.31278	-0.946975	-1.05576	-0.199613	-0.076715	0.40515	-0.90685	-0.78702	-0.792701
YDR471W	YDR471W RP cluster RPL27B protein biosynthesis structural constituent of ribosome cytosolic large ribosomal subunit ( | YDR472W	-2.9082	-2.11498	-4.31338	-3.0414	-2.61783	-2.23989	-0.595221	-0.776819	-0.840578	-0.314141	-0.599458	-0.788442		-0.172388	-0.128068	0.300456	-3.08059	-2.24304	-4.01293	-0.02212	0.069308	-0.154416	-3.06352	-2.54852	-2.3943	-0.172178	-0.027106	-0.136295	-0.767398	-0.803925	-0.976872	-0.224078	-0.125257	0.20387	-0.53822	-0.724715	-0.584573
YER102W	YER102W RP cluster RPS8B protein biosynthesis structural constituent of ribosome cytosolic small ribosomal subunit ( | YER103W	-3.41598	-2.22043	-4.11053	-2.86368	-2.37458	-2.39372	-0.805328	-0.939897	-0.782666	-0.250414	-0.970268	-0.815338		-0.351379	-0.185077	0.536456	-3.76736	-2.40551	-3.57408	-0.260793	-0.014554	-0.205592	-3.12448	-2.38914	-2.59931	-0.104677	0.094377	-0.119664	-0.910005	-0.84552	-0.90233	-0.144314	0.255559	0.149206	-0.394728	-0.714709	-0.666132
YMR242C	YMR242C RP cluster RPL20A protein biosynthesis structural constituent of ribosome cytosolic large ribosomal subunit ( | YMR242W-A	-3.06307	-2.0391	-3.73532	-2.88626	-2.7463	-2.5338	-0.835171	-1.4287	-1.316	-0.696468	-1.19833	-1.22512		-0.013986	-0.157177	0.171163	-3.07705	-2.19627	-3.56415	-0.152524	0.05596	0.021228	-3.03878	-2.69034	-2.51257	-0.285881	0.242607	0.018942	-1.12105	-1.18609	-1.29706	0.000168	0.446549	0.417679	-0.696299	-0.751782	-0.807438
YMR230W	YMR230W RP cluster RPS10B protein biosynthesis structural constituent of ribosome cytosolic small ribosomal subunit ( | YMR230W-A	-3.16783	-1.70655	-3.91032	-3.17313	-2.6137	-2.68323	-1.25164	-1.19399	-0.818916	-0.786561	-0.525414	-0.908356		-0.084403	-0.097723	0.182126	-3.25223	-1.80428	-3.72819	0.072421	0.212415	0.195145	-3.10071	-2.40129	-2.48808	0.156323	0.364201	0.054928	-1.09532	-0.82979	-0.763988	0.159309	0.0261	0.282588	-0.627252	-0.499314	-0.625768
YOR312C	YOR312C RP cluster RPL20B protein biosynthesis structural constituent of ribosome cytosolic large ribosomal subunit ( | YOR313C	-3.40644	-2.00867	-4.55748	-2.31054	-2.27423	-2.2728	-0.823032	-1.05522	-0.856328	-0.741135	-0.709329	-0.885685		-0.169491	-0.162841	0.332332	-3.57593	-2.17151	-4.22514	-0.310708	-0.207021	-0.185619	-2.62125	-2.48125	-2.45842	-0.580393	-0.059782	-0.180962	-1.40342	-1.115	-1.03729	-0.376189	-0.36994	-0.319782	-1.11732	-1.07927	-1.20547
YGR085C	YGR085C RP cluster RPL11B protein biosynthesis* structural constituent of ribosome cytosolic large ribosomal subunit ( | YGR086C	-3.34181	-1.58129	-5.38306	-1.95425	-2.92146	-2.4035	-1.42779	-1.30494	-0.756573	-0.408192	-0.301165	-0.598157		-0.312353	-0.206974	0.519327	-3.65416	-1.78827	-4.86373	-0.379925	-0.23685	-0.226897	-2.33417	-3.15831	-2.6304	-0.136576	-0.15836	-0.274635	-1.56436	-1.4633	-1.03121	-0.434281	-0.611387	-0.577351	-0.842473	-0.912552	-1.17551
YLR441C	YLR441C RP cluster RPS1A protein biosynthesis structural constituent of ribosome cytosolic small ribosomal subunit ( | YLR442C	-3.18593	-1.79371	-3.72803	-2.32669	-2.34121	-2.3999	-1.02384	-0.911664	-0.702919	-0.653124	-0.369378	-0.354024		-0.11617	-0.16035	0.276519	-3.3021	-1.95406	-3.45151	-0.182953	-0.101597	-0.04166	-2.50964	-2.4428	-2.44156	-0.02181	0.110513	-0.004245	-1.04565	-0.801151	-0.707164	0.00656	-0.223299	-0.269289	-0.646564	-0.592676	-0.623314
YLR325C	YLR325C RP cluster RPL38 protein biosynthesis structural constituent of ribosome cytosolic large ribosomal subunit ( | YLR326W	-3.45333	-1.91271	-3.64609	-2.95504	-2.77948	-2.64782	-1.56519	-1.31952	-1.13083	-0.798544	-0.396446	-0.274236		-0.060053	-0.235055	0.295108	-3.51338	-2.14777	-3.35098	0.06948	0.081442	-0.177649	-2.88556	-2.69803	-2.82547	0.003895	0.072243	0.145401	-1.56129	-1.24727	-0.985427	-0.097384	-0.47368	-0.630026	-0.895928	-0.870126	-0.904263
YNL096C	YNL096C RP cluster RPS7B protein biosynthesis structural constituent of ribosome cytosolic small ribosomal subunit ( | YNL097C	-2.54541	-1.74169	-3.89875	-2.50593	-1.98204	-2.46699	-0.836422	-0.653618	-0.53649	-0.450593	-0.57577	-0.691813		-0.285964	0.13865	0.147314	-2.83137	-1.60304	-3.75143	-0.102005	-0.215975	-0.105099	-2.60793	-2.19802	-2.57209	-0.017005	0.035134	-0.00055	-0.853428	-0.618484	-0.53704	-0.14002	-0.344307	-0.034362	-0.590613	-0.920077	-0.726175
YPL090C	YPL090C RP cluster RPS6A protein biosynthesis structural constituent of ribosome cytosolic small ribosomal subunit ( | YPL091W	-3.06875	-0.641155	-4.56636	-2.29293	-3.07544	-2.42433	-1.05119	-0.83021	-0.753429	-0.648891	-0.548777	-1.38198		-0.344982	-0.365636	0.710618	-3.41373	-1.00679	-3.85575	-0.169793	0.061171	-0.265308	-2.46273	-3.01427	-2.68963	0.045911	-0.168006	-0.356418	-1.00528	-0.998216	-1.10985	-0.150583	-0.330154	0.145231	-0.799474	-0.878931	-1.23675
YNL178W	YNL178W RP cluster RPS3 protein biosynthesis* structural constituent of ribosome cytosolic small ribosomal subunit ( | YNL179C	-2.90869	-0.759729	-4.38355	-3.09225	-2.58781	-2.07771	-0.656513	-0.767954	-0.913016	-0.205562	-0.762377	-1.2491		-0.325108	-0.452067	0.777175	-3.2338	-1.21179	-3.60637	-0.264199	0.032448	-0.344179	-3.35645	-2.55536	-2.42189	-0.240888	-0.119569	-0.223898	-0.897401	-0.887524	-1.13691	-0.436724	-0.129938	0.24691	-0.642287	-0.892315	-1.00219
YHR141C	YHR141C RP cluster RPL42B protein biosynthesis structural constituent of ribosome cytosolic large ribosomal subunit ( | YHR142W	-3.24042	-1.68728	-4.09044	-2.34822	-2.80908	-2.67931	-1.47277	-1.48408	-1.53278	-1.1518	-1.12456	-1.55487		-0.100045	-0.300334	0.400379	-3.34047	-1.98762	-3.69007	0.204715	0.496242	0.505989	-2.1435	-2.31284	-2.17332	0.245274	0.426886	0.265926	-1.2275	-1.05719	-1.26685	0.231858	0.404939	0.824033	-0.919944	-0.719623	-0.730833
YBR181C	YBR181C RP cluster RPS6B protein biosynthesis structural constituent of ribosome cytoplasm* | YBR182C	-2.48706	-1.15993	-3.74481	-2.37736	-2.26455	-1.84591	-1.36784	-1.44195	-0.908033	-0.728197	-0.734971	-1.30497		-0.281582	-0.158568	0.44015	-2.76864	-1.3185	-3.30466	0.028076	0.247902	0.147386	-2.34929	-2.01665	-1.69852	0.369638	0.449624	0.021363	-0.9982	-0.992328	-0.88667	0.371332	0.387092	0.688157	-0.356865	-0.347879	-0.616808
YGR027C	YGR027C RP cluster RPS25A protein biosynthesis structural constituent of ribosome cytosolic small ribosomal subunit ( | YGR028W	-2.83844	-1.83277	-3.4911	-1.90523	-1.98282	-1.51359	-0.925659	-1.26315	-1.09581	-0.529483	-0.873426	-1.36278		-0.009829	-0.183618	0.193447	-2.84827	-2.01639	-3.29765	0.005149	0.25352	0.112386	-1.90008	-1.7293	-1.40121	0.224715	0.480941	0.277145	-0.700944	-0.782207	-0.818665	0.026764	0.440303	0.881716	-0.50272	-0.433123	-0.481066
YDR500C	YDR500C RP cluster RPL37B protein biosynthesis structural constituent of ribosome cytosolic large ribosomal subunit ( | YDR501W	-3.34809	-1.81128	-3.81588	-1.50069	-1.89209	-1.79004	-0.952118	-1.8046	-0.923433	-0.744138	-0.810909	-1.33564		-0.231667	-0.147412	0.379079	-3.57975	-1.95869	-3.4368	-0.691958	0.207492	0.1863	-2.19265	-1.68459	-1.60374	0.073599	0.357287	0.022777	-0.878519	-1.44731	-0.900656	-0.159201	0.279218	0.508463	-0.903339	-0.531691	-0.827173
YOR369C	YOR369C RP cluster RPS12 protein biosynthesis structural constituent of ribosome cytosolic small ribosomal subunit ( | YOR370C	-2.71522	-1.22963	-3.70852	-2.15901	-2.29123	-1.53104	-0.494361	-0.433039	-0.661712	-0.048923	-0.33868	-0.736786		-0.240255	-0.304368	0.544623	-2.95547	-1.534	-3.1639	-0.229672	-0.126614	-0.55595	-2.38869	-2.41784	-2.08699	-0.352954	-0.1922	-0.316379	-0.847314	-0.625239	-0.978091	-0.479094	0.004902	0.262708	-0.528017	-0.333778	-0.474078
YGL030W	YGL030W RP cluster RPL30 protein biosynthesis* structural constituent of ribosome cytoplasm* | YGL031C	-2.84084	-0.999106	-4.43221	-2.19554	-2.58259	-1.98842	-0.508851	-0.396158	-0.730217	0.040969	-0.550126	-0.409429		-0.335812	-0.595878	0.931689	-3.17665	-1.59498	-3.50052	-0.233395	0.029594	-0.365552	-2.42894	-2.55299	-2.35397	-0.296567	-0.172428	-0.383303	-0.805418	-0.568587	-1.11352	-0.549513	0.115423	0.040394	-0.508544	-0.434702	-0.369035
YOR167C	YOR167C RP cluster RPS28A protein biosynthesis structural constituent of ribosome cytosolic small ribosomal subunit ( | YOR168W	-2.92949	-0.921625	-4.03703	-1.41632	-2.49435	-1.37266	-0.451667	-0.743437	-0.777184	-0.254981	0.018592	-0.680836		-0.380752	-0.447805	0.828557	-3.31024	-1.36943	-3.20847	-0.018334	0.296416	-0.318121	-1.43465	-2.19794	-1.69078	-0.365723	-0.059617	-0.141808	-0.81739	-0.803054	-0.918993	-0.251512	-0.081191	0.510559	-0.506493	-0.0626	-0.170277
YDL191W	YDL191W RP cluster RPL35A protein biosynthesis structural constituent of ribosome cytosolic large ribosomal subunit ( | YDL192W	-3.69093	-0.766829	-4.64387	-1.98164	-2.14747	-1.86993	-0.749431	-0.789875	-0.765743	-0.775729	-0.846181	-0.57252		-0.203562	-0.603033	0.806595	-3.8945	-1.36986	-3.83728	-0.409066	-0.206787	-0.273436	-2.39071	-2.35426	-2.14337	-0.358797	-0.2803	-0.148249	-1.10823	-1.07018	-0.913991	-0.255151	-0.332701	-0.439174	-1.03088	-1.17888	-1.01169
YKR057W	YKR057W RP cluster RPS21A protein biosynthesis structural constituent of ribosome cytosolic small ribosomal subunit ( | YKR058W	-3.08392	-0.691631	-4.89834	-2.25641	-2.17106	-2.3557	-0.825943	-0.698291	-0.85132	-0.211388	-0.607594	-0.868347		-0.368401	-0.504362	0.872763	-3.45232	-1.19599	-4.02558	-0.556728	-0.10231	-0.197105	-2.81314	-2.27337	-2.55281	-0.653179	-0.520387	-0.773693	-1.47912	-1.21868	-1.62501	-1.07081	-0.698972	-0.213508	-1.28219	-1.30656	-1.08186
YLR264W	YLR264W RP cluster RPS28B protein biosynthesis structural constituent of ribosome cytosolic small ribosomal subunit ( | YLR265C	-3.17955	-0.366163	-4.89483	-2.26694	-2.26981	-2.54216	-0.939561	-1.12669	-1.12821	0.017194	-0.760194	-0.215564		-0.269886	-0.425374	0.69526	-3.44944	-0.791537	-4.19958	-0.119286	-0.124815	-0.283909	-2.38622	-2.39462	-2.82606	-0.520075	-0.202974	-0.294551	-1.45964	-1.32966	-1.42276	-0.355089	0.128939	-0.396875	-0.337894	-0.631255	-0.61244
YLR388W	YLR388W RP cluster RPS29A protein biosynthesis structural constituent of ribosome cytosolic small ribosomal subunit ( | YLR389C	-3.32716	-2.48611	-3.29456	-3.02826	-3.37398	-2.27229	-1.35272	-1.39376	-0.874963	-0.920866	0.018592	-0.659086		-0.121499	-0.144184	0.265683	-3.44867	-2.6303	-3.02888	0.294885	0.465553	-0.022483	-2.73337	-2.90842	-2.29478	0.169498	0.418512	0.252191	-1.18323	-0.97525	-0.622771	0.120089	-0.102329	0.350612	-0.800777	-0.083738	-0.308474
YGL135W	YGL135W RP cluster RPL1B protein biosynthesis structural constituent of ribosome cytosolic large ribosomal subunit ( | YGL136C	-2.67381	-0.775192	-3.73722	-2.34155	-1.86907	-1.65042	-0.754789	-0.817927	-1.01222	-0.073913	-0.919024	-0.500986		-0.462456	-0.419383	0.881839	-3.13627	-1.19457	-2.85538	-0.108224	0.287903	0.135198	-2.44978	-1.58117	-1.51522	0.211871	0.297772	0.151933	-0.542917	-0.520155	-0.86029	0.005618	0.722363	0.323869	-0.068295	-0.196661	-0.177117
YGR148C	YGR148C RP cluster RPL24B protein biosynthesis structural constituent of ribosome*cytosolic large ribosomal subunit ( | YGR149W	-2.91492	-1.63951	-4.05839	-2.25977	-2.89593	-2.16441	-2.08076	-1.01227	-0.772159	-1.17958	-0.486644	-0.688858		-0.016892	-0.277082	0.293974	-2.93181	-1.91659	-3.76441	-0.126683	-0.472925	-0.114642	-2.38645	-3.36885	-2.27906	-0.109183	-0.457797	-0.204128	-2.18994	-1.47006	-0.976287	-0.058545	-0.93018	-0.761895	-1.23812	-1.41682	-1.45075
YMR194W	YMR194W RP cluster RPL36A protein biosynthesis structural constituent of ribosome*cytosolic large ribosomal subunit ( | YMR195W	-3.34267	-1.91715	-3.44083	-3.55032	-1.58464	-2.2429	-1.29132	-0.522988	-0.730537	-0.295087	-0.981408	-0.264034		-0.076637	-0.194751	0.271388	-3.41931	-2.1119	-3.16945	-0.19809	-0.02378	-0.249026	-3.74841	-1.60842	-2.49193	-0.468571	-0.62454	-0.377763	-1.75989	-1.14753	-1.1083	-0.49193	-0.233248	-0.880154	-0.787018	-1.21466	-1.14419
YPL198W	YPL198W RP cluster RPL7B protein biosynthesis structural constituent of ribosome cytosolic large ribosomal subunit ( | YPL199C	-2.27556	-3.49135	-2.73629	-2.75237	-1.69563	-1.97273	-1.46886	-0.858991	-1.19901	-0.588102	-0.718374	-0.461147		-0.128439	0.005715	0.122724	-2.404	-3.48563	-2.61356	-0.533276	-0.264987	-0.437247	-3.28564	-1.96062	-2.40998	-0.430298	-0.469622	-0.32265	-1.89916	-1.32861	-1.52166	-0.224083	-0.166406	-0.234077	-0.812185	-0.88478	-0.695224
YHL033C	YHL033C RP cluster RPL8A protein biosynthesis structural constituent of ribosome cytosolic large ribosomal subunit ( | YHL034C	-2.81831	-2.07904	-3.28879	-3.10992	-2.63229	-2.79746	-1.83676	-1.77203	-1.95847	-0.739681	-1.01771	-1.4869		-0.210874	-0.145246	0.35612	-3.02919	-2.22428	-2.93267	-0.558227	-0.248973	-0.425164	-3.66814	-2.88126	-3.22263	-0.720879	-0.465154	-0.698727	-2.55764	-2.23719	-2.65719	-0.749164	-0.46592	-0.144905	-1.48884	-1.48362	-1.63181
YLR367W	YLR367W RP cluster RPS22B protein biosynthesis structural constituent of ribosome cytosolic small ribosomal subunit ( | YLR368W	-2.1621	-1.7833	-2.0074	-2.44821	-1.61214	-1.77128	-1.11135	-0.889243	-1.17946	-0.721296	-0.896796	-0.640755		0.066626	-0.047841	-0.018786	-2.09547	-1.83114	-2.02618	-0.019433	0.084918	-0.035373	-2.46765	-1.52722	-1.80665	-0.15979	-0.083313	-0.251243	-1.27114	-0.972556	-1.4307	-0.308517	0.163399	0.095508	-1.02981	-0.733397	-0.545246
YLR406C	YLR406C ... RPL31B protein biosynthesis structural constituent of ribosome cytosolic large ribosomal subunit ( | YLR406C-A	-2.51445	-2.86295	-2.88454	-2.4534	-2.19418	-1.92611	-0.605433	-0.716611	-0.579739	-0.026555	-0.257926	-0.182321		-0.05157	0.033381	0.018189	-2.56602	-2.82957	-2.86635	-0.126849	-0.155203	-0.246326	-2.58025	-2.34938	-2.17244	-0.366808	-0.155568	0.002499	-0.972241	-0.872179	-0.57724	-0.296432	-0.370138	-0.563825	-0.322987	-0.628064	-0.746146
YKL156W	YKL156W PAC cluster RPS27A protein biosynthesis structural constituent of ribosome cytoplasm* | YKL157W	-2.61044	-2.51133	-4.24989	-3.10029	-2.56269	-2.22379	-1.01831	-0.653618	-0.910798	-0.613512	-0.151334	0.023222		0.018135	0.074421	-0.092556	-2.59231	-2.43691	-4.34245	-0.236162	-0.144734	0.002471	-3.33645	-2.70742	-2.22132	-0.144072	-0.403877	-0.251203	-1.16238	-1.0575	-1.162	-0.443804	-1.29522	-1.3635	-1.05732	-1.44655	-1.34027
YPL081W	YPL081W RP cluster RPS9A protein biosynthesis* structural constituent of ribosome cytoplasm* | YPL082C	-2.22841	-1.50112	-3.5332	-1.99337	-1.67632	-1.96076	-0.511714	-1.04696	-1.01546	0.191799	-0.447072	0.192352		-0.1644	0.006805	0.157594	-2.39281	-1.49431	-3.3756	-0.610699	-0.368266	-0.390228	-2.60407	-2.04458	-2.35099	-0.592266	-0.195694	-0.286616	-1.10398	-1.24265	-1.30207	-0.853044	-0.640318	-1.07703	-0.661246	-1.08739	-0.884683
YDL136W	YDL136W PAC cluster RPL35B protein biosynthesis structural constituent of ribosome cytosolic large ribosomal subunit ( | YDL137W	-2.42197	-1.53286	-3.3682	-2.72478	-1.96006	-1.56342	-0.832539	-0.941251	-0.736075	-0.665051	-0.513756	0.156489		-0.012631	-0.170832	0.183463	-2.4346	-1.70369	-3.18473	0.04354	-0.369683	-0.335263	-2.68124	-2.32974	-1.89869	0.00655	-0.107396	0.158895	-0.825989	-1.04865	-0.57718	0.016591	0.056317	-0.708284	-0.64846	-0.457439	-0.551795
YOR182C	YOR182C PAC cluster RPS30B protein biosynthesis structural constituent of ribosome cytosolic small ribosomal subunit ( | YOR183W	-2.10969	-0.514084	-3.89353	-2.22104	-2.28628	-2.29974	-1.21332	-0.140108	-0.880301	-0.695555	-0.043336	-1.02996		-0.368694	-0.448313	0.817007	-2.47839	-0.962397	-3.07652	0.413549	0.330213	0.144407	-1.80749	-1.95607	-2.15534	-0.030151	0.013189	0.224174	-1.24347	-0.126919	-0.656126	0.144656	-0.211291	0.294196	-0.5509	-0.254628	-0.735763
YNL067W	YNL067W PAC cluster RPL9B protein biosynthesis structural constituent of ribosome cytosolic large ribosomal subunit ( | YNL067W-A	-2.61382	-1.36988	-3.24209	-1.84572	-1.99298	-1.76221	-0.593151	-1.31695	-1.02664	0.119447	-0.609927	-0.909612		-0.386906	-0.256328	0.643234	-3.00073	-1.62621	-2.59886	-0.788967	-0.237184	-0.732594	-2.63468	-2.23017	-2.49481	-0.915058	-0.652313	-0.959179	-1.50821	-1.96926	-1.98582	-1.46124	-0.779375	-0.437397	-1.3418	-1.3893	-1.34701
YMR121C	YMR121C RP cluster RPL15B protein biosynthesis structural constituent of ribosome*cytosolic large ribosomal subunit ( | YMR122C	0.478991	0.742772	-0.106932	0.484674	0.741502	0.273706	0.123713	1.65758	-0.540155	-0.839155	-1.71837	-0.649688		0.406709	0.128404	-0.535113	0.885699	0.871176	-0.642045	0.241847	0.099477	-0.104482	0.726521	0.840979	0.169224	-0.666063	-1.99196	-0.313763	-0.54235	-0.334373	-0.853918	0.418546	-0.250168	0.640582	-0.420609	-1.96854	-0.009106
YDR041W	YDR041W ... RSM10 protein biosynthesis structural constituent of ribosome mitochondrial small ribosomal subun | YDR042C	0.752009	1.1427	0.018599	1.1221	0.219549	-0.57743	-0.369327	-1.21688	0.490434	0.115042	0.670668	-0.287118		0.240017	-0.19029	-0.049727	0.992027	0.952412	-0.031128	-0.732199	-0.237139	0.164926	0.389905	-0.01759	-0.412505	0.245248	-0.699217	-0.617958	-0.124079	-1.9161	-0.127524	-0.702342	-0.931433	-0.526109	-0.5873	-0.260764	-0.813227
