# Supplementary material for: PKA regulatory subunit Bcy1 couples growth, lipid metabolism, and fermentation during anaerobic xylose growth in Saccharomyces cerevisiae
Source: PLoS Genet. 2023 Jul 6;19(7):e1010593. doi: 10.1371/journal.pgen.1010593 (PMC10353814; doi:10.1371/journal.pgen.1010593)
Supplement: S5 Table — Data for ira2Δbcy1Δ cells is also shown. Companion table for Fig 2C. (XLSX) [file pgen.1010593.s011.xlsx]

## Sheet: 20230418_Y184vsira2_bcy1_sigDE_
UID	NAME	Y184_YPX_YPD_1	Y184_YPX_YPD_2	Y184_YPX_YPD_3	ira2_YPX_YPD_1	ira2_YPX_YPD_2	ira2_YPX_YPD_3	bcy1_YPX_YPD_1	bcy1_YPX_YPD_2	bcy1_YPX_YPD_3	ira2bcy1_YPX_YPD_1	ira2bcy1_YPX_YPD_2	ira2bcy1_YPX_YPD_3		Y184_YPD_1	Y184_YPD_2	Y184_YPD_3	Y184_YPX_1	Y184_YPX_2	Y184_YPX_3	ira2_YPD_1	ira2_YPD_2	ira2_YPD_3	ira2_YPX_1	ira2_YPX_2	ira2_YPX_3	bcy1_YPD_1	bcy1_YPD_2	bcy1_YPD_3	bcy1_YPX_1	bcy1_YPX_2	bcy1_YPX_3	ira2bcy1_YPD_1	ira2bcy1_YPD_2	ira2bcy1_YPD_3	ira2bcy1_YPX_1	ira2bcy1_YPX_2	ira2bcy1_YPX_3
YGL202W	YGL202W ... ARO8 aromatic amino acid family met aromatic-amino-acid transaminase accytoplasm | YGL203C	-1.81764	-1.02077	-1.84602	-1.03656	-1.09739	-0.703083	0.405789	-0.115678	-0.547254	-0.570264	-1.1584	-1.02799		0.068946	-0.255667	0.186721	-1.7487	-1.27644	-1.6593	0.635649	0.728468	0.586174	-0.400914	-0.368918	-0.116909	0.250356	0.363528	0.407204	0.656145	0.24785	-0.14005	0.749132	1.19932	1.11874	0.178868	0.040919	0.090751
YDL100C	YDL100C … GET3 (ARR4) | Guanine nucleotide exchange factor for Gpa1p; amplifies G protein signaling; subunit of the GET complex, which is involved in Golgi to ER trafficking and insertion of proteins into the ER membrane; has low-level ATPase activityYDL101C	-1.9705	-1.43551	-2.1826	-0.788461	-1.0959	-1.43355	-0.619111	-0.333592	-0.173963	-0.926559	-0.44324	-1.26422		0.074082	-0.156756	0.082674	-1.89642	-1.59226	-2.09992	0.602904	0.698223	0.664595	-0.185557	-0.397681	-0.768957	0.138579	0.268843	0.268161	-0.480531	-0.064749	0.094197	0.610041	0.309602	0.763551	-0.316518	-0.133638	-0.500666
YEL001C	YEL001C … IRC22 biological process unknown molecular function unknown | Putative protein of unknown function; green fluorescent protein (GFP)-fusion localizes to the ER; YEL001C is non-essential; null mutant displays increased levels of spontaneous Rad52p fociYEL002C	-2.12028	-1.82113	-1.97604	-1.17794	-1.50714	-0.829242	-0.660023	-0.554901	-0.878524	-0.585398	-1.03675	-0.982263		0.033176	0.020671	-0.053847	-2.0871	-1.80046	-2.02989	0.493538	0.64325	0.461482	-0.684403	-0.863891	-0.36776	0.365421	0.409037	0.26523	-0.294602	-0.145865	-0.613294	0.361911	0.771867	0.684853	-0.223487	-0.264885	-0.297411
YFL010C	YFL010C ... WWM1 response to dessication molecular function unknown cytoplasm* | YFL010W-A	-3.455	-3.04751	-3.00923	-1.8402	-1.64374	-1.3704	-0.881449	-0.782116	-1.04789	-0.852304	-0.910325	-1.68673		0.318018	-0.132011	-0.186006	-3.13698	-3.17952	-3.19524	0.650949	0.682164	0.467557	-1.18925	-0.961578	-0.902846	0.477063	0.752526	0.699671	-0.404385	-0.029589	-0.348221	0.547777	0.919101	1.28669	-0.304527	0.008775	-0.400031
YFL037W	YFL037W ... TUB2 mitotic sister chromatid segre structural constituent of cytoskelespindle pole body* | YFL038C	-1.8607	-1.24828	-1.87921	-1.08234	-0.920131	-0.679132	-0.081351	-0.246838	-0.625044	-0.139334	-0.753998	-0.729122		-0.11002	-0.210302	0.320322	-1.97072	-1.45858	-1.55889	0.40971	0.494407	0.382213	-0.672632	-0.425724	-0.296919	0.048125	0.075555	0.233776	-0.033226	-0.171284	-0.391268	0.343646	0.762679	0.88084	0.204312	0.008681	0.151717
YMR123W	YMR123W ... PKR1 biological process unknown molecular function unknown endoplasmic reticulum | YMR124W	-2.17156	-2.09928	-2.42886	-1.44821	-1.74202	-0.659893	-0.589005	-1.21117	-0.972142	-0.481894	-0.478908	-1.03383		0.136573	0.21969	-0.356263	-2.03499	-1.87959	-2.78512	0.543553	0.662308	-0.004107	-0.904659	-1.07971	-0.664	0.125968	0.479674	0.03404	-0.463037	-0.731498	-0.938103	0.462526	0.677142	1.17933	-0.019367	0.198234	0.145496
YDR300C	YDR300C PAC cluster PRO1 proline biosynthesis glutamate 5-kinase activity cytoplasm | YDR301W	-1.14786	-1.15769	-1.53757	-0.713265	-0.563947	-0.732807	0.736582	0.128656	0.564781	0.384649	0.521092	0.149946		-0.151064	0.045883	0.105181	-1.29892	-1.11181	-1.43239	-0.149223	-0.002086	0.095923	-0.862488	-0.566033	-0.636884	-0.342536	0.159707	0.042186	0.394046	0.288362	0.606967	0.147626	-0.171753	-0.013523	0.532275	0.349339	0.136424
YBR187W	YBR187W … GDT1 biological process unknown molecular function unknown | Putative protein of unknown function; expression is reduced in a gcr1 null mutant; GFP-fusion protein localizes to the vacuole; expression pattern and physical interactions suggest a possible role in ribosome biogenesisYBR188C	-1.16339	-1.14552	-1.18242	-0.712473	-0.78778	-0.39556	0.643919	0.275981	-0.200668	0.310031	-0.157771	-0.25737		-0.128146	-0.048828	0.176974	-1.29153	-1.19434	-1.00545	0.116085	0.253382	-0.052147	-0.596388	-0.534398	-0.447707	-0.277478	-0.113723	-0.396358	0.366442	0.162258	-0.597026	-0.331083	0.464744	0.388062	-0.021052	0.306973	0.130692
YDL081C	YDL081C RP cluster RPP1A translational elongation* structural constituent of ribosome cytosolic large ribosomal subunit ( | YDL082W	-2.70451	-1.07004	-3.04437	-1.67744	-1.32575	-0.740081	0.601347	0.693863	0.175341	0.12333	-0.215122	-0.356228		-0.052589	-0.246963	0.299552	-2.7571	-1.31701	-2.74482	0.198681	0.183535	-0.216188	-1.47876	-1.14221	-0.956269	0.182485	0.02562	-0.037775	0.783832	0.719483	0.137567	0.075822	0.698775	0.696476	0.199152	0.483653	0.340249
YDR382W	YDR382W RP cluster RPP2B translational elongation* structural constituent of ribosome cytosolic large ribosomal subunit ( | YDR383C	-2.69617	-1.33787	-2.88886	-1.92483	-2.18672	-0.939663	0.733503	0.754905	0.368141	0.247427	-0.024313	-0.21367		-0.107549	-0.146717	0.254267	-2.80372	-1.48459	-2.63459	0.154576	0.391949	-0.241049	-1.77026	-1.79478	-1.18071	0.065672	0.052638	0.044207	0.799176	0.807543	0.412348	-0.10592	0.502066	0.654365	0.141507	0.477753	0.440695
YLR293C	YLR293C PAC cluster GSP1 rRNA processing* GTPase activity cytoplasm* | YLR295C	-1.97382	-1.82927	-2.88732	-1.34873	-1.65324	-1.29953	0.208087	0.106154	-0.081516	0.092648	-0.20676	-0.367316		-0.151532	0.021438	0.130095	-2.12535	-1.80783	-2.75723	0.234933	0.409871	0.28256	-1.1138	-1.24336	-1.01697	0.052583	0.188503	0.18646	0.26067	0.294657	0.104944	0.605596	0.798776	0.956766	0.698244	0.592016	0.58945
YLR372W	YLR372W PAC cluster SUR4 sphingolipid biosynthesis* fatty acid elongase activity endoplasmic reticulum* | YLR373C	-1.64464	-2.01739	-1.82694	-1.19982	-0.991901	-0.339682	0.633203	0.700228	0.413985	0.3378	0.03071	0.466985		-0.049953	0.283606	-0.233653	-1.6946	-1.73378	-2.06059	0.021402	0.019283	-0.294037	-1.17842	-0.972618	-0.633719	-0.085823	-0.226077	-0.365768	0.54738	0.474151	0.048216	-0.274928	0.313693	-0.094436	0.062871	0.344404	0.37255
YDR400W	YDR400W ... URH1 pyrimidine salvage* uridine nucleosidase activity cytoplasm* | YDR401W	-2.28097	-2.3364	-2.38257	-1.86928	-1.7676	-1.14014	0.393705	-0.172491	-0.133489	0.941893	-0.30867	-0.14192		-0.002276	-0.135402	0.137678	-2.28325	-2.4718	-2.24489	0.189818	0.727439	0.415691	-1.67946	-1.04017	-0.724445	0.620441	0.771981	0.667205	1.01415	0.599491	0.533716	0.813251	1.46664	1.42159	1.75514	1.15797	1.27967
YGL253W	YGL253W ... HXK2 replicative cell aging* hexokinase activity nucleus* | YGL254W	-2.76076	-1.50216	-2.82314	-2.02513	-1.7607	-1.3019	0.938141	0.206194	0.331691	1.75571	0.474552	0.581537		-0.041974	-0.305255	0.347229	-2.80274	-1.80741	-2.47591	0.60131	0.807849	0.643397	-1.42382	-0.952852	-0.658507	0.743389	1.08052	0.815387	1.68153	1.28672	1.14708	0.716499	1.39846	1.40377	2.47221	1.87302	1.98531
YML106W	YML106W PAC cluster URA5 pyrimidine base biosynthesis orotate phosphoribosyltransferase acytoplasm* | YML107C	-1.55206	-1.48087	-1.97291	-1.11708	-1.16523	-0.774346	0.590296	0.396932	0.327311	0.541394	0.080387	0.315735		-0.03008	-0.025596	0.055676	-1.58214	-1.50646	-1.91724	0.182382	0.257945	0.150891	-0.934702	-0.907284	-0.623455	0.022747	0.089833	0.009342	0.613043	0.486766	0.336653	0.352927	0.841919	0.595516	0.894321	0.922306	0.911251
YAL012W	YAL012W ... CYS3 sulfur amino acid metabolism* cystathionine gamma-lyase activity cytoplasm | YAL013W	-1.43861	-1.19979	-1.36689	-1.08779	-0.622983	-0.23219	0.573085	0.443306	-0.278833	-0.019736	-0.691137	-0.789874		0.034985	-0.118826	0.083841	-1.40363	-1.31862	-1.28305	0.57047	0.454521	0.191813	-0.517316	-0.168462	-0.040377	0.335477	0.272426	0.337802	0.908562	0.715732	0.05897	0.770252	1.46294	1.63598	0.750516	0.7718	0.846109
YKL084W	YKL084W ... HOT13 mitochondrial intermembrane sp molecular function unknown mitochondrial intermembrane space | YKL085W	-2.21576	-1.47962	-1.20647	-0.993373	-0.217856	-0.240282	0.67215	1.0957	-0.053137	0.295614	0.018592	-0.004184		0.253877	-0.233752	-0.020125	-1.96188	-1.71337	-1.22659	0.550384	0.666932	0.682938	-0.442989	0.449076	0.442657	0.486354	0.377691	0.851711	1.1585	1.4734	0.798574	0.786692	1.42832	1.793	1.08231	1.44691	1.78882
YLR179C	YLR179C ... YLR179C biological process unknown molecular function unknown cytoplasm* | YLR180W	-2.14059	-0.951242	-1.983	-0.749649	-0.63331	-0.449625	-0.106425	-0.253834	-0.36865	0.305132	-0.099245	-0.388997		0.220316	-0.398599	0.178283	-1.92028	-1.34984	-1.80472	0.773285	0.807894	0.616786	0.023636	0.174584	0.167161	0.696695	0.861227	0.797025	0.59027	0.607393	0.428375	0.631063	1.38746	1.67665	0.936195	1.28822	1.28765
YCR090C	YCR090C ... YCR090C biological process unknown molecular function unknown cytoplasm* | YCR091W	-0.656987	-1.2465	-2.16583	-0.292934	-0.895928	0.254254	0.064156	0.005507	-0.180259	0.137762	0.874202	0.250539		-0.224515	0.105364	0.11915	-0.881501	-1.14114	-2.04668	0.367731	0.249814	-0.566829	0.074798	-0.646114	-0.312575	0.069236	-0.129802	-0.048542	0.133392	-0.124294	-0.228801	0.259391	-0.362017	0.242615	0.397153	0.512184	0.493154
YMR177W	YMR177W ... MMT1 iron ion homeostasis molecular function unknown mitochondrion* | YMR178W	-0.416673	-1.59827	-1.79499	-0.047821	-0.558893	0.039241	-0.180293	-0.303942	-0.357563	0.365692	0.484255	0.012443		-0.655058	0.096974	0.558084	-1.07173	-1.50129	-1.2369	-0.353012	0.22005	0.172553	-0.400833	-0.338843	0.211794	-0.149562	0.260066	0.439301	-0.329855	-0.043875	0.081738	0.529288	-0.137208	0.213667	0.89498	0.347047	0.22611
YJR139C	YJR139C ... HOM6 methionine metabolism* homoserine dehydrogenase activity cytoplasm* | YJR140C	-0.669115	-0.476715	-1.03773	-0.149137	-0.247401	0.369801	0.560118	0.488347	0.093284	0.050174	-0.611097	-0.544222		-0.034842	-0.104488	0.139329	-0.703957	-0.581202	-0.898395	0.326	0.321152	0.001428	0.176863	0.073751	0.371229	-0.092339	-0.145622	-0.217131	0.467778	0.342725	-0.123847	0.026293	0.717562	0.640021	0.076467	0.106465	0.095799
YBL057C	YBL057C ... PTH2 protein biosynthesis aminoacyl-tRNA hydrolase activity cytoplasm* | YBL058W	-0.959815	-2.07523	-2.0212	0.451809	-0.212402	-0.764362	-0.422569	-0.277321	-0.527902	-0.457643	-1.25825	-0.822155		-0.084253	-0.035829	0.120082	-1.04407	-2.11106	-1.90112	-0.093177	0.236824	0.240857	0.358632	0.024422	-0.523505	0.120376	-0.12175	0.140735	-0.302193	-0.399071	-0.387168	0.182554	0.253024	0.468244	-0.275089	-1.00523	-0.353911
YDL103C	YDL103C ... QRI1 UDP-N-acetylglucosamine biosyn UDP-N-acetylglucosamine diphosphorycytoplasm* | YDL104C	-1.26467	-1.03839	-1.8912	-0.430437	-0.135394	-0.358723	-0.343792	-0.757453	0.263925	-0.910494	-0.377337	-1.03558		0.0181	-0.275167	0.257067	-1.24657	-1.31356	-1.63414	0.539262	0.399319	0.260748	0.108825	0.263925	-0.097975	0.201667	0.460736	0.042069	-0.142124	-0.296717	0.305994	-0.057422	-0.282902	0.508313	-0.967916	-0.660239	-0.527266
YBR254C	YBR254C ... TRS20 ER to Golgi transport molecular function unknown TRAPP complex | YBR255C-A	-1.83171	-2.54673	-1.7699	-0.292934	-1.35536	-0.712832	-1.00182	-0.564808	0.538187	-0.534051	-0.045539	-0.024083		0.232137	-0.067362	-0.164775	-1.59957	-2.6141	-1.93467	-0.05078	0.055715	0.059748	-0.343714	-1.29964	-0.653084	-0.151336	0.067091	-0.843429	-1.15315	-0.497718	-0.305243	-0.082324	-0.118769	-1.27765	-0.616375	-0.164308	-1.30173
YFL026W	YFL026W ... STE2 response to pheromone during c mating-type alpha-factor pheromone integral to plasma membrane | YFL027C	-2.0104	-2.148	-2.08587	-1.81319	-1.19895	-0.305243	-0.050926	-0.693103	-0.739321	-0.106972	-0.734396	-0.681977		-0.142261	0.20822	-0.065959	-2.15267	-1.93978	-2.15183	-0.193241	0.237539	-0.292093	-2.00643	-0.961414	-0.597337	-0.554186	-0.233057	-0.523453	-0.605112	-0.92616	-1.26277	-0.622092	-0.008012	-0.190551	-0.729064	-0.742408	-0.872528
YBR162W-A	YBR162W-A ... YSY6 protein secretion molecular function unknown endoplasmic reticulum | YBR163W	-2.53769	-3.19164	-2.16583	-0.977432	-0.87575	-1.84528	-0.788824	-2.01484	-0.843684	-0.802496	0.018592	-0.96519		-0.034131	0.19026	-0.156129	-2.57182	-3.00138	-2.32195	-0.116135	0.036819	0.257427	-1.09357	-0.838932	-1.58785	-0.123582	0.22295	-0.230712	-0.912406	-1.79189	-1.0744	0.094294	-0.274727	0.013139	-0.708202	-0.256135	-0.952051
YHR144C	YHR144C PAC cluster DCD1 pyrimidine nucleotide metaboli dCMP deaminase activity cytoplasm | YHR145C	-2.67971	-2.80977	-3.73142	-1.26694	-1.46071	-2.5594	-1.33085	-1.66434	-0.851552	-0.443926	-0.625265	-1.13512		0.009222	-0.097631	0.088409	-2.67049	-2.9074	-3.64301	-0.147687	-0.28424	-0.242601	-1.41463	-1.74495	-2.802	-0.405112	-0.448606	-0.266369	-1.73596	-2.11295	-1.11792	-0.532867	-0.706817	-0.553032	-0.976793	-1.33208	-1.68815
YBR252W	YBR252W PAC cluster DUT1 pyrimidine deoxyribonucleoside dUTP diphosphatase activity cytoplasm* | YBR253W	-3.57048	-3.20832	-2.10693	-1.79543	-1.75154	-2.01387	-0.876287	-1.18677	-1.74606	-1.0047	-1.15133	-1.38227		0.089479	0.034724	-0.124203	-3.481	-3.17359	-2.23114	0.155257	0.225819	-0.183604	-1.64018	-1.52572	-2.19747	-0.447799	-0.054875	-0.281912	-1.32409	-1.24164	-2.02797	-0.08217	0.23113	0.658548	-1.08687	-0.920203	-0.723727
YJL158C	YJL158C ... CIS3 cell wall organization and bio structural constituent of cell wallendoplasmic reticulum* | YJL159W	-2.61208	-2.3591	-2.23346	-1.91484	-1.97436	-1.26783	-0.542648	-1.05508	-1.41342	-0.966557	-1.30235	-1.5722		0.045119	-0.015932	-0.029186	-2.56696	-2.37504	-2.26265	-0.180226	-0.100721	-0.471448	-2.09507	-2.07508	-1.73928	-0.238718	-0.292841	-0.301866	-0.781365	-1.34792	-1.71529	-0.316213	0.375465	0.723655	-1.28277	-0.926887	-0.848546
YGL039W	YGL039W ... YGL039W biological process unknown oxidoreductase activity* cytoplasm | YGL040C	-1.82533	-1.41485	-2.27814	-0.824003	-1.03476	-0.806431	-0.2842	-0.075555	0.000248	-0.657993	-0.322272	-0.251889		-0.085384	-0.240299	0.325684	-1.91071	-1.65515	-1.95246	0.140578	0.228897	0.200302	-0.683425	-0.805859	-0.606129	-0.061655	0.095709	-0.05221	-0.345854	0.020154	-0.051962	-0.190709	0.078005	-0.200521	-0.848703	-0.244268	-0.452411
YGL097W	YGL097W PAC cluster SRM1 rRNA-nucleus export* signal transducer activity nucleus | YGL098W	-1.87849	-1.15031	-2.27686	-0.368222	-1.15408	-0.811896	-0.261881	-0.299347	-0.151112	-0.433852	-0.203801	-0.395371		-0.182972	0.007217	0.175755	-2.06146	-1.1431	-2.1011	-0.089454	-0.009432	-0.168082	-0.457676	-1.16351	-0.979978	-0.057703	-0.184228	-0.309419	-0.319583	-0.483575	-0.460532	-0.053497	-0.126937	0.024069	-0.487349	-0.330738	-0.371301
YBR191W	YBR191W RP cluster RPL21A protein biosynthesis structural constituent of ribosome cytosolic large ribosomal subunit ( | YBR191W-A	-3.63476	-2.56144	-4.13796	-2.62841	-2.65041	-2.3855	-1.08187	-1.15718	-1.09117	-1.02722	-0.982996	-1.36236		-0.137901	-0.24593	0.383831	-3.77267	-2.80737	-3.75413	0.084635	0.304202	0.075162	-2.54377	-2.34621	-2.31034	0.090609	0.247187	0.027872	-0.991262	-0.909998	-1.0633	0.184881	0.42775	0.66889	-0.84234	-0.555247	-0.693466
YDR418W	YDR418W RP cluster RPL12B protein biosynthesis* structural constituent of ribosome cytosolic large ribosomal subunit ( | YDR419W	-3.55275	-2.21823	-4.63049	-2.57834	-2.42619	-2.56806	-1.16074	-0.534403	-0.827149	-0.77389	-0.797587	-0.902918		0.010794	-0.147562	0.136768	-3.54196	-2.3658	-4.49373	-0.061398	0.315957	-0.074384	-2.63973	-2.11024	-2.64244	-0.047425	-0.068193	-0.145096	-1.20816	-0.602596	-0.972245	0.001977	0.226556	0.47509	-0.771913	-0.571031	-0.427828
YMR143W	YMR143W PAC cluster RPS16A protein biosynthesis structural constituent of ribosome cytosolic small ribosomal subunit ( | YMR144W	-3.36066	-2.86825	-3.70459	-2.46977	-2.63899	-2.23685	-0.98784	-0.922235	-1.01684	-0.463504	-0.9755	-0.632476		-0.113141	0.014358	0.098783	-3.4738	-2.85389	-3.60581	0.165413	0.35446	0.30856	-2.30436	-2.28453	-1.92829	0.366222	0.521487	0.3703	-0.621618	-0.400749	-0.646541	0.242973	0.74083	0.529599	-0.220531	-0.23467	-0.102877
YLR029C	YLR029C RP cluster RPL15A protein biosynthesis structural constituent of ribosome*cytosolic large ribosomal subunit ( | YLR030W	-3.04228	-1.85264	-3.85417	-2.15168	-1.86369	-1.79109	-0.388078	-0.190101	-0.241578	-0.522047	-0.336952	-0.766067		0.03094	-0.239109	0.208169	-3.01134	-2.09175	-3.646	0.026252	0.107804	-0.029831	-2.12543	-1.75588	-1.82092	0.160926	0.156961	0.035154	-0.227151	-0.03314	-0.206423	0.220414	0.117975	0.410122	-0.301633	-0.218977	-0.355945
YMR116C	YMR116C RP cluster ASC1 biological process unknown molecular function unknown cytoplasm | YMR117C	-3.88059	-1.78634	-4.47553	-3.08967	-2.62524	-1.74689	-0.21909	-0.276306	-0.927903	-0.3685	-1.04102	-1.07509		-0.193197	-0.506241	0.699437	-4.07379	-2.29258	-3.7761	0.034414	0.094012	-0.442291	-3.05526	-2.53123	-2.18918	-0.183415	-0.227966	-0.295339	-0.402505	-0.504272	-1.22324	-0.055833	0.613819	0.680419	-0.424333	-0.427199	-0.394673
YDL201W	YDL201W PAC cluster TRM8 tRNA methylation protein binding* nucleus | YDL202W	-2.12028	-1.24196	-1.8439	-1.29293	-0.657769	-1.09255	-0.180293	-0.042856	0.43385	0.212597	0.24686	-0.058849		-0.06857	0.064123	0.004447	-2.18885	-1.17784	-1.83945	-0.640057	-0.66695	-0.511607	-1.93299	-1.32472	-1.60416	-0.489074	-0.588459	-0.822208	-0.669367	-0.631315	-0.388358	-0.492742	-0.739755	-0.697001	-0.280145	-0.492894	-0.75585
YEL055C	YEL055C ... POL5 rRNA transcription molecular function unknown* nucleolus | YEL056W	-1.45688	-1.61176	-1.56636	-0.801483	-1.05227	-0.965812	0.300693	0.114887	0.581157	0.207173	-0.113053	0.53231		-0.224992	0.19916	0.025832	-1.68187	-1.4126	-1.54053	-0.340735	-0.215161	-0.123206	-1.14222	-1.26743	-1.08902	-0.254695	-0.551708	-0.542398	0.045998	-0.436821	0.038758	-0.099306	-0.236964	-0.725657	0.107868	-0.350016	-0.193347
YNL132W	YNL132W PAC cluster KRE33 biological process unknown molecular function unknown nucleolus | YNL133C	-1.79865	-1.74044	-1.76298	-1.19691	-1.32574	-1.24569	0.115493	-0.070932	0.228041	0.198651	-0.167822	0.040809		-0.241671	0.224754	0.016917	-2.04032	-1.51568	-1.74606	-0.543158	-0.157262	-0.157961	-1.74006	-1.483	-1.40365	-0.547687	-0.506464	-0.679622	-0.432195	-0.577397	-0.451581	-0.1659	-0.283795	-0.285436	0.032751	-0.451617	-0.244627
YDL112W	YDL112W ... TRM3 tRNA methylation tRNA (guanosine) methyltransferase cytoplasm | YDL113C	-1.68807	-1.94938	-1.31002	-0.587554	-0.931552	-0.85075	-0.429844	-0.260886	0.015137	-0.121026	-0.55366	-0.256091		-0.121586	0.371356	-0.249769	-1.80966	-1.57802	-1.55979	-0.392508	-0.249554	-0.212904	-0.980062	-1.18111	-1.06365	-0.2229	-0.102351	-0.27643	-0.652744	-0.363237	-0.261293	-0.344389	-0.288576	-0.542439	-0.465414	-0.842236	-0.79853
YCL063W	YCL063W ... VAC17 vacuole inheritance receptor activity vacuolar membrane | YCL064C	-2.87302	-3.76397	-1.96943	-2.0299	-1.25141	-1.27355	-0.589848	-0.674991	-0.769758	0.205457	-0.416346	-0.165127		-0.030724	0.343203	-0.312478	-2.90374	-3.42076	-2.28191	-0.535518	-0.504405	-0.601241	-2.56542	-1.75581	-1.87479	-0.38646	-0.196433	-0.194769	-0.976308	-0.871425	-0.964527	-0.7615	-0.674211	-0.733819	-0.556043	-1.09056	-0.898946
YJR007W	YJR007W PAC cluster SUI2 translational initiation translation initiation factor activcytoplasm* | YJR008W	-1.64408	-2.11852	-2.11385	-1.06271	-1.42234	-1.22379	-0.319339	-0.385485	-0.192755	-0.027049	-0.294566	0.325859		-0.111603	0.160686	-0.049083	-1.75569	-1.95784	-2.16293	-0.150817	-0.083543	-0.102094	-1.21352	-1.50588	-1.32589	-0.379598	0.003459	-0.286302	-0.698937	-0.382026	-0.479057	-0.097876	-0.043556	-0.533927	-0.124925	-0.338123	-0.208067
YLR406C	YLR406C ... RPL31B protein biosynthesis structural constituent of ribosome cytosolic large ribosomal subunit ( | YLR406C-A	-2.51445	-2.86295	-2.88454	-2.4534	-2.19418	-1.92611	-0.605433	-0.716611	-0.579739	-0.026555	-0.257926	-0.182321		-0.05157	0.033381	0.018189	-2.56602	-2.82957	-2.86635	-0.126849	-0.155203	-0.246326	-2.58025	-2.34938	-2.17244	-0.366808	-0.155568	0.002499	-0.972241	-0.872179	-0.57724	-0.296432	-0.370138	-0.563825	-0.322987	-0.628064	-0.746146
YOR039W	YOR039W ... CKB2 protein amino acid phosphoryla protein kinase CK2 activity protein kinase CK2 complex | YOR040W	-2.12114	-1.80977	-1.48133	-1.0299	-1.2585	-0.971406	-0.325758	-0.464406	-0.433902	0.276322	-0.021486	-0.114281		0.015644	0.063206	-0.078851	-2.1055	-1.74656	-1.56018	-0.37228	-0.029223	0.029852	-1.40218	-1.28772	-0.941555	0.026266	-0.063208	0.004996	-0.299492	-0.527614	-0.428907	-0.447121	-0.247938	-0.613649	-0.170798	-0.269424	-0.72793
YIR026C	YIR026C PAC cluster YVH1 sporulation (sensu Fungi)* protein tyrosine phosphatase activicytoplasm | YIR027C	-1.97249	-2.32303	-2.42886	-1.50795	-1.25077	-1.68512	-0.731024	-0.396864	-0.495761	-0.082105	0.184601	-0.848997		-0.198265	0.137753	0.060511	-2.17075	-2.18528	-2.36835	-0.506483	0.021491	-0.00047	-2.01443	-1.22928	-1.68559	-0.331726	-0.615451	-0.566613	-1.06275	-1.01231	-1.06237	-0.172564	-0.592925	0.046473	-0.254669	-0.408324	-0.802524
YMR215W	YMR215W PAC cluster GAS3 biological process unknown "1,3-beta-glucanosyltransferase acti"cell wall (sensu Fungi) | YMR216C	-1.89383	-2.30785	-2.46812	-1.93404	-1.43198	-1.70076	-0.025903	-0.361525	-1.00754	0.186595	-0.321383	-0.152468		-0.062079	0.085881	-0.023803	-1.95591	-2.22197	-2.49192	-0.017551	0.002507	-0.197631	-1.95159	-1.42947	-1.89839	-0.498087	-0.644533	-0.435293	-0.523991	-1.00606	-1.44284	-0.553511	0.027246	0.093715	-0.366916	-0.294137	-0.058753
YLR264C-A	YLR264C-A ... YLR264C-A biological process unknown molecular function unknown cellular component unknown | YLR264W	-3.59506	-4.18954	-2.84944	-2.5737	-3.24273	-2.01734	-1.19511	-1.29497	-0.802609	-0.24804	-0.814589	1.24671		-0.064892	0.012567	0.052325	-3.65995	-4.17697	-2.79711	0.08215	0.166804	0.045306	-2.49155	-3.07593	-1.97204	0.143767	0.321836	-0.086635	-1.05134	-0.973133	-0.889244	0.070835	0.655877	-1.5114	-0.177205	-0.158712	-0.264698
YHR013C	YHR013C PAC cluster ARD1 protein amino acid acetylation peptide alpha-N-acetyltransferase acytoplasm* | YHR014W	-2.31197	-2.55421	-2.10693	-0.009141	-1.36225	-0.663493	-1.50154	-1.04286	-0.629344	-0.904324	-0.528896	-0.751065		-0.063639	0.234461	-0.170822	-2.37561	-2.31975	-2.27775	-0.040225	0.060556	-0.307581	-0.049366	-1.30169	-0.971075	0.048375	0.032131	0.035881	-1.45317	-1.01073	-0.593463	0.109926	-0.322448	-0.205694	-0.794398	-0.851345	-0.956759
YPL010W	YPL010W ... RET3 retrograde transport, Golgi to protein binding COPI vesicle coat | YPL011C	-2.06927	-1.23963	-3.00175	-0.950653	-1.26408	-1.27975	-1.10491	-0.55123	-1.02558	-1.23073	-0.888299	-1.1451		-0.031619	-0.475245	0.506864	-2.10089	-1.71488	-2.49489	0.319743	0.09352	0.286131	-0.630909	-1.17056	-0.993619	-0.023494	0.102108	0.100183	-1.12841	-0.449122	-0.925399	-0.065437	-0.125729	0.283152	-1.29617	-1.01403	-0.861947
YCR034W	YCR034W PAC cluster FEN1 vesicle-mediated transport* fatty acid elongase activity endoplasmic reticulum* | YCR035C	-1.18779	-1.5917	-1.85539	-1.37029	-0.890252	-0.349637	0.311831	0.255843	-0.167023	0.262925	-0.691329	-0.203976		-0.208752	0.239882	-0.03113	-1.39654	-1.35182	-1.88652	-0.271448	-0.164637	-0.562118	-1.64174	-1.05489	-0.911756	-0.294916	-0.318049	-0.57805	0.016915	-0.062206	-0.745073	-0.677051	0.186128	-0.142717	-0.414126	-0.505201	-0.346693
YML060W	YML060W PAC cluster OGG1 DNA repair* purine-specific oxidized base lesiomitochondrion | YML061C	-1.94274	-1.47962	-2.10693	-1.75236	-0.328888	-0.349324	0.534646	-0.149771	-0.051577	0.378076	-0.566371	0.227456		0.179174	-0.035436	-0.143738	-1.76357	-1.51506	-2.25067	-0.077271	-0.286755	-0.408253	-1.82964	-0.615643	-0.757577	-0.762789	-0.570835	-0.352072	-0.228143	-0.720606	-0.403649	-0.599955	-0.051438	-1.10822	-0.221879	-0.617809	-0.880765
YHR062C	YHR062C ... RPP1 rRNA processing* ribonuclease P activity* ribonuclease MRP complex* | YHR063C	-1.7386	-2.03684	-3.80737	-1.18046	-1.19549	-0.861223	-0.02829	0.306112	-0.410031	0.163951	0.825946	0.572705		-0.200783	0.082931	0.117852	-1.93938	-1.95391	-3.68952	-0.7661	-0.480493	-0.624711	-1.94656	-1.67598	-1.48593	-0.531788	-0.607587	-0.790922	-0.560078	-0.301475	-1.20095	-0.502753	-0.397179	-0.599538	-0.338801	0.428767	-0.026834
YLR397C	YLR397C PAC cluster AFG2 response to drug ATPase activity intracellular | YLR398C	-1.11958	-1.68185	-1.16004	-0.839422	-0.436497	-0.548633	0.324665	0.439993	-0.109292	0.466353	0.228045	0.326528		-0.047363	0.237355	-0.189992	-1.16694	-1.4445	-1.35004	-0.578618	-0.293011	-0.460312	-1.41804	-0.729508	-1.00895	-0.53499	-0.570665	-0.323333	-0.210325	-0.130672	-0.432625	-0.418364	-0.209697	-0.376867	0.047989	0.018347	-0.050339
YBR271W	YBR271W ... YBR271W biological process unknown S-adenosylmethionine-dependent methcytoplasm | YBR272C	-1.34267	-1.30453	-1.87247	0.537141	-0.758425	-0.316903	0.386748	-0.420418	-0.385578	-0.306422	-0.888299	-0.567226		-0.349642	0.182659	0.166982	-1.69231	-1.12187	-1.70548	-1.55856	-0.911495	-1.185	-1.02142	-1.66992	-1.5019	-1.50711	-1.32204	-0.766245	-1.12036	-1.74246	-1.15182	-1.46981	-1.24322	-1.01989	-1.77623	-2.13152	-1.58712
YDR309C	YDR309C ... GIC2 establishment of cell polarity small GTPase regulator activity bud tip* | YDR310C	-3.15652	-3.12513	-2.83485	0.349514	-0.821928	-0.610817	0.005836	-1.39945	-1.25623	-0.776582	-1.8601	-1.43255		-0.217819	0.414333	-0.196514	-3.37434	-2.71079	-3.03137	-1.37488	-0.667522	-0.516524	-1.02537	-1.48945	-1.12734	-0.863367	-0.562697	-0.560746	-0.857531	-1.96214	-1.81698	-0.978066	-0.321173	-0.921486	-1.75465	-2.18128	-2.35403
YKL113C	YKL113C ... RAD27 DNA repair* 5'-flap endonuclease activity nucleus | YKL114C	-3.76717	-2.35034	-3.56636	0.707066	-0.743925	-0.831476	-1.44333	-1.21688	-0.335537	-0.732955	-1.15133	-0.609046		-0.595876	0.142694	0.453182	-4.36304	-2.20764	-3.11318	-1.81425	-1.14927	-0.855727	-1.10719	-1.89319	-1.6872	-1.17784	-1.19631	-0.530086	-2.62117	-2.41319	-0.865623	-0.61447	-1.06595	-1.8712	-1.34743	-2.21729	-2.48024
YBL071C	YBL071C ... | YBL071C-B	-1.67971	-3.10522	-1.25893	0.074798	-1.06585	-1.0014	0.141635	-0.030472	-0.473041	0.337434	-0.322445	1.29784		-0.117039	0.55699	-0.439951	-1.79675	-2.54824	-1.69889	-0.615685	-0.319934	-0.441431	-0.540887	-1.38579	-1.44283	-0.933472	-0.553388	-0.437718	-0.791836	-0.583859	-0.910759	-0.955062	-0.74358	-1.77883	-0.617628	-1.06603	-0.480984
YGR195W	YGR195W PAC cluster SKI6 35S primary transcript process 3'-5'-exoribonuclease activity nuclear exosome (RNase complex)* | YGR196C	-1.26467	-2.09757	-5.49925	-0.993373	-0.794049	-0.754308	-0.599447	0.420545	-0.588518	0.070647	1.2987	0.471874		-0.360143	0.043198	0.316945	-1.62481	-2.05437	-5.1823	-1.18294	-1.03076	-1.22441	-2.17631	-1.82481	-1.97872	-0.868453	-0.680468	-0.805659	-1.4679	-0.259923	-1.39418	-1.22416	-2.49765	-1.56181	-1.15351	-1.19895	-1.08993
YDR449C	YDR449C PAC cluster UTP6 processing of 20S pre-rRNA snoRNA binding small nucleolar ribonucleoprotein c | YDR450W	-1.9021	-2.92019	-2.42886	-1.25641	-1.21786	-1.22379	-1.02829	0.850229	-0.260047	-0.147993	0.951477	1.29784		-0.277554	0.141054	0.1365	-2.17965	-2.77914	-2.29236	-0.515383	-0.813872	-0.449943	-1.77179	-2.03173	-1.67374	-0.842448	-1.83492	-0.964078	-1.87074	-0.984689	-1.22412	-0.864038	-1.76298	-2.17966	-1.01203	-0.811503	-0.881813
YDL063C	YDL063C PAC cluster YDL063C biological process unknown molecular function unknown cytoplasm* | YDL064W	-1.5866	-1.70789	-2.64298	-0.919716	-1.64009	-1.16239	0.085833	-0.294587	0.094848	0.282861	-0.011156	0.591576		-0.225351	0.144452	0.0809	-1.81195	-1.56344	-2.56209	-0.870838	-0.438972	-0.518034	-1.79055	-2.07906	-1.68043	-0.91305	-0.950838	-0.798417	-0.827217	-1.24543	-0.703569	-0.98158	-1.392	-2.00976	-0.698718	-1.40316	-1.41818
YDL060W	YDL060W PAC cluster TSR1 rRNA processing* ribonucleoprotein binding cytoplasm* | YDL061C	-1.87798	-2.11705	-2.31844	-1.15543	-1.52042	-1.79411	-0.17843	-0.00031	0.464438	-0.54031	0.887347	0.227456		-0.100993	0.07109	0.029903	-1.97897	-2.04596	-2.28853	-0.915603	-0.948056	-0.664297	-2.07103	-2.46848	-2.45841	-1.49679	-0.929272	-1.0529	-1.67521	-0.929582	-0.588462	-0.645432	-2.1356	-1.00169	-1.18574	-1.24825	-0.774239
YMR128W	YMR128W PAC cluster ECM16 processing of 20S pre-rRNA* RNA helicase activity mitochondrion* | YMR129W	-1.08779	-1.92433	-1.44397	-0.380397	-0.740277	-1.28792	0.340944	-0.184875	0.374956	-0.197395	0.696663	0.674408		-0.106498	0.05947	0.047028	-1.19429	-1.86486	-1.39694	-0.673511	-0.547096	-0.278887	-1.05391	-1.28737	-1.56681	-1.12456	-0.486984	-0.646733	-0.783621	-0.671859	-0.271777	-0.072906	-1.86067	-1.47688	-0.270301	-1.16401	-0.802474
YMR193C-A	YMR193C-A ... | YMR193W	-2.6339	-3.10522	-3.82386	-1.10029	-0.703283	-0.223793	-0.121399	-0.342416	0.848888	-0.469921	1.01859	1.4754		-0.074695	-0.032934	0.107629	-2.7086	-3.13816	-3.71623	-0.35245	-1.85739	-1.03136	-1.45274	-2.56067	-1.25515	-1.84532	-2.00129	-2.19757	-1.96672	-2.34371	-1.34868	-0.544986	-2.58143	-3.71623	-1.01491	-1.56284	-2.24083
YML064C	YML064C ... TEM1 signal transduction* protein binding* spindle pole body | YML065W	-2.50414	-2.70789	-2.03293	-1.25641	-0.770397	-1.49681	-1.65389	-0.342416	-0.831495	-0.576836	0.281626	-0.827686		0.098381	0.287612	-0.385993	-2.40575	-2.42028	-2.41893	-0.156521	-0.487432	-0.625418	-1.41293	-1.25783	-2.12223	-0.372554	-0.698448	-0.420792	-2.02645	-1.04086	-1.25229	-1.01975	-1.54162	-0.820796	-1.59658	-1.26	-1.64848
YML105C	YML105C ... SEC65 protein-ER targeting* molecular function unknown signal recognition particle (sensu | YML106W	-2.00163	-2.35034	-1.6475	-0.218933	-0.808466	-1.03476	-1.70636	-0.522988	-0.290176	-0.648258	-0.088324	-0.343701		0.103553	0.022695	-0.126248	-1.89808	-2.32764	-1.77375	-0.686324	-0.439191	-0.33187	-0.905257	-1.24766	-1.36663	-0.297841	-0.688275	-0.347522	-2.0042	-1.21126	-0.637698	-0.893167	-1.54852	-0.612684	-1.54143	-1.63685	-0.956385
YOR046C	YOR046C ... DBP5 mRNA-nucleus export RNA helicase activity cytoplasm* | YOR047C	-1.71746	-1.82754	-2.31844	-1.08811	-1.10183	-0.885269	-0.917866	-1.01484	0.063667	-0.773702	0.160611	-0.184024		-0.049977	0.045582	0.004395	-1.76744	-1.78196	-2.31404	-0.380397	-0.102644	-0.385651	-1.46851	-1.20448	-1.27092	-0.489126	-0.432101	-0.637836	-1.40699	-1.44694	-0.57417	-0.344439	-0.826685	-0.887025	-1.11814	-0.666074	-1.07105
YPR044C	YPR044C … RP cluster OPI11 | Dubious open reading frame unlikely to encode a protein, based on available experimental and comparative sequence data; partially overlaps verified gene RPL43A/YPR043W; deletion confers sensitivity to GSAOYPR045C	-2.4947	-2.8353	-2.94939	-0.462859	-1.48089	-0.375797	-1.02829	-0.664344	-2.11047	-0.054883	0.433629	1.71288		-0.265101	0.075505	0.189596	-2.7598	-2.7598	-2.7598	-0.033444	-0.123347	-0.922916	-0.496303	-1.60424	-1.29871	-0.56696	-0.722929	-0.018739	-1.59525	-1.38727	-2.12921	-1.00359	-1.04003	-1.58224	-1.05847	-0.606404	0.13064
YML014W	YML014W ... TRM9 response to stress* tRNA methyltransferase activity cytoplasm* | YML015C	-0.715331	-2.15769	-2.7699	-0.129435	-1.27444	0.107412	0.141635	0.242547	0.450724	-0.3933	0.096594	-0.220003		-0.2811	-0.005265	0.286364	-0.996431	-2.16296	-2.48353	-0.12571	0.425934	0.143156	-0.255144	-0.848506	0.250568	-0.133156	-0.289125	-0.304827	0.008479	-0.046578	0.145897	0.626614	-0.021267	0.243879	0.233314	0.075327	0.023876
YLR021W	YLR021W … IRC25 biological process unknown molecular function unknown | Component of a heterodimeric Poc4p-Irc25p chaperone involved in assembly of alpha subunits into the 20S proteasome; may regulate formation of proteasome isoforms with alternative subunits under different conditionsYLR022C	-1.21576	-2.30453	-4.45189	-0.199824	-1.75391	-0.468906	-0.706362	-0.342416	0.348961	-0.813875	1.10605	0.198309		-0.414618	-0.077334	0.491952	-1.63038	-2.38187	-3.95994	-0.496623	-0.050472	-0.444988	-0.696447	-1.80438	-0.913894	-0.767104	-0.245001	-0.218883	-1.47347	-0.587417	0.130078	0.2557	-0.82514	0.124504	-0.558175	0.280915	0.322814
YMR236W	YMR236W ... TAF9 transcription initiation from general RNA polymerase II transcripSAGA complex* | YMR237W	-1.55418	-1.03216	-2.8294	-0.328558	-0.855286	-0.567278	-0.068932	0.335656	0.38494	-0.043656	0.114807	-0.168473		-0.103492	-0.055067	0.158559	-1.65767	-1.08723	-2.67084	-0.336286	-0.069494	0.147331	-0.664843	-0.924781	-0.419947	-0.209431	-0.213397	-0.731599	-0.278363	0.122259	-0.346659	-0.079018	-0.257483	0.056573	-0.122674	-0.142676	-0.1119
YNL207W	YNL207W ... RIO2 processing of 20S pre-rRNA protein kinase activity* cytoplasm* | YNL208W	-1.39853	-2.17816	-2.04553	-0.34356	-2.28825	-0.988415	0.439489	-0.232233	0.481156	0.241954	0.326714	0.4834		0.005365	0.092401	-0.097765	-1.39316	-2.08576	-2.1433	-0.571349	0.04301	-0.167024	-0.914909	-2.24524	-1.15544	-0.560259	-0.293537	-0.467092	-0.12077	-0.52577	0.014064	0.043471	-0.458639	-0.72074	0.285424	-0.131925	-0.237339
YKR080W	YKR080W ... MTD1 one-carbon compound metabolism methylenetetrahydrofolate dehydrogecytosol | YKR081C	-1.12028	-2.0728	-2.52197	-1.35183	-0.143856	-0.053868	-0.706362	-0.216885	0.414485	-0.035518	-0.35992	-0.287118		-0.488899	0.548637	-0.059738	-1.60918	-1.52417	-2.58171	-0.223884	-0.124753	-0.101861	-1.57571	-0.268609	-0.155729	-0.745904	-0.249796	-0.583574	-1.45227	-0.466681	-0.16909	-0.043468	-0.588927	-0.15915	-0.078986	-0.948847	-0.446268
YPL143W	YPL143W RP cluster RPL33A protein biosynthesis structural constituent of ribosome cytosolic large ribosomal subunit ( | YPL144W	-3.00927	-2.25034	-3.36443	-1.75236	-0.802819	-2.09826	-1.70636	0.657584	-2.47304	-2.05488	0.018592	0.712882		0.13459	-0.62434	0.48975	-2.87468	-2.87468	-2.87468	0.141179	0.083698	0.099705	-1.61119	-0.71912	-1.99856	-1.00377	-3.15974	-1.35601	-2.71013	-2.50216	-3.82905	-1.11847	-1.15492	-1.69712	-3.17335	-1.13632	-0.984243
YOL080C	YOL080C ... REX4 rRNA processing* 3'-5' exonuclease activity nucleus* | YOL081W	-0.795184	-1.67227	-3.01382	0.353429	0.667973	0.223666	-0.471897	-0.801848	1.31356	0.064415	-0.65948	-0.96519		-0.022675	0.161811	-0.139136	-0.817859	-1.51046	-3.15296	-0.330467	-0.835407	-0.436072	0.022962	-0.167434	-0.212407	-0.452084	-1.23609	-2.15483	-0.923981	-2.03793	-0.841269	-0.381228	-0.275655	-0.232902	-0.316813	-0.935135	-1.19809
YDL089W	YDL089W … NUR1 biological process unknown molecular function unknown | Protein of unknown function; interacts with Csm1p, Lrs4p; required for rDNA repeat stability; null mutant causes increase in unequal sister-chromatid exchange; GFP-fusion protein localizes to the nuclear periphery, possible Cdc28p substrateYDL090C	0.057259	0.512159	0.799959	-1.0299	-0.480891	-0.571717	-0.6239	-1.54405	-1.41164	0.13153	-0.303337	0.253451		0.320753	-0.14867	-0.172083	0.378012	0.363489	0.627876	0.341842	0.421865	0.370757	-0.688057	-0.059026	-0.20096	0.421859	0.701989	0.920752	-0.202041	-0.842061	-0.490888	0.492715	0.505179	0.100473	0.624245	0.201842	0.353924
YER058W	YER058W ... PET117 cytochrome c oxidase complex a molecular function unknown mitochondrial inner membrane | YER059W	1.73533	1.64966	0.214996	-2.72635	0.016609	-1.96076	-2.67826	-1.34242	-2.47304	-1.46992	-0.981408	-0.287118		-0.249411	-0.593304	0.842715	1.48592	1.05636	1.05771	1.20464	1.61723	1.31517	-1.52171	1.63384	-0.645593	1.15655	0.193225	1.99695	-1.52171	-1.14919	-0.47609	0.649532	0.613086	-0.34416	-0.820389	-0.368322	-0.631278
YML130C	YML130C ... ERO1 protein folding* electron carrier activity endoplasmic reticulum | YML131W	-0.468203	-0.926476	-1.29456	-1.72178	-1.99303	-2.00355	-1.96231	-2.27896	-1.66569	-1.50214	-1.2038	-1.56817		-0.011825	-0.084992	0.096817	-0.480028	-1.01147	-1.19774	0.323579	0.505273	0.471741	-1.3982	-1.48775	-1.53181	0.589151	0.635125	0.525768	-1.37315	-1.64383	-1.13992	0.532492	0.776422	0.995333	-0.969643	-0.427379	-0.572841
YMR186W	YMR186W ... HSC82 response to stress* unfolded protein binding cytoplasm* | YMR187C	-0.595188	0.464217	-1.27748	-2.00827	-1.28598	-1.97749	-3.17075	-2.73977	-2.96226	-3.29766	-2.02726	-2.35236		0.033275	-0.325511	0.292236	-0.561914	0.138706	-0.98524	0.989497	0.689787	1.08592	-1.01877	-0.596192	-0.891572	1.60713	1.32035	1.38496	-1.56362	-1.41942	-1.5773	1.76735	0.827996	0.971934	-1.53031	-1.19926	-1.38042
YGR172C	YGR172C ... YIP1 ER to Golgi transport* molecular function unknown endoplasmic reticulum membrane* | YGR173W	-0.165134	-0.57273	-0.810539	0.272129	0.272194	0.617944	0.615566	0.984749	0.220856	0.5573	-0.462941	0.198309		-0.064918	-0.113355	0.178274	-0.230052	-0.686085	-0.632265	-0.272794	-0.491825	-0.237307	-0.000665	-0.219631	0.380637	0.021788	-0.522746	-0.412918	0.637354	0.462002	-0.192061	-0.133554	0.325208	-0.060132	0.423747	-0.137733	0.138177
YDR152W	YDR152W PAC cluster GIR2 biological process unknown molecular function unknown cytoplasm | YDR153C	-0.76717	-1.45467	-1.10693	0.204566	-0.051207	-0.001401	0.048526	0.596183	0.953224	0.472364	1.52109	0.864885		0.004976	0.262919	-0.267895	-0.762194	-1.19175	-1.37483	-0.447866	-0.425559	-0.821917	-0.2433	-0.476766	-0.823318	-0.220847	-0.791854	-0.573091	-0.172322	-0.19567	0.380133	-0.248084	-1.37199	-0.744277	0.224279	0.149099	0.120609
YGR152C	YGR152C PAC cluster RSR1 bipolar bud site selection* GTPase activity* plasma membrane* | YGR153W	-1.57279	-4.23298	-2.80737	0.353429	-0.703283	-0.638831	-0.465354	0.072622	0.474492	-0.128884	1.01859	0.712882		-0.033454	0.389819	-0.356365	-1.60625	-3.84316	-3.16374	-0.341246	-0.562393	-0.906283	0.012184	-1.26568	-1.54511	-0.090894	-0.53637	-0.680177	-0.556248	-0.463748	-0.205685	-0.343097	-0.827002	-1.07376	-0.471981	0.191589	-0.360873
YJL187C	YJL187C ... SWE1 G2/M transition of mitotic cel protein kinase activity nucleus* | YJL188C	-0.919758	-1.55001	-0.533197	-0.167403	0.104072	0.332023	0.467668	-0.007997	0.28557	0.160845	0.346646	0.07901		-0.11601	0.226699	-0.110689	-1.03577	-1.32331	-0.643886	-0.563597	-0.640443	-0.742575	-0.731	-0.536371	-0.410553	-0.745073	-0.662882	-0.541416	-0.277405	-0.670879	-0.255846	-0.190978	-0.211994	-0.231976	-0.030133	0.134652	-0.152966
YGR169C	YGR169C ... PUS6 tRNA modification* pseudouridylate synthase activity cytoplasm* | YGR169C-A	-2.7386	-1.12794	-0.872467	0.171013	0.426	-0.776334	0.708676	-0.24288	1.01881	0.874033	1.08898	0.882807		-0.100957	0.081219	0.019738	-2.83956	-1.04673	-0.852729	-0.017746	-0.380667	-0.457771	0.153267	0.045333	-1.23411	-0.654355	0.09014	-0.498452	0.054321	-0.15274	0.520361	-0.560468	-0.975425	-0.669637	0.313565	0.113556	0.21317
YCR060W	YCR060W ... TAH1 protein folding chaperone binding cytoplasm* | YCR061W	-1.04894	-1.23786	-0.691895	1.56956	0.241575	-0.025854	0.708676	1.72797	0.43385	0.452077	0.144122	1.41332		-0.129715	0.366612	-0.236897	-1.17866	-0.871251	-0.928792	-0.755393	-0.397837	-0.168837	0.814169	-0.156262	-0.194691	-0.730418	-0.734384	-0.837549	-0.021743	0.993589	-0.403699	-0.352078	-0.177019	-0.593698	0.099999	-0.032897	0.819624
YIL103W	YIL103W ... DPH1 peptidyl-diphthamide biosynthe molecular function unknown cytoplasm | YIL104C	-0.20166	-0.350338	-0.216557	1.09409	0.537031	0.424363	0.892276	0.949765	1.04738	0.313761	0.308098	1.17683		-0.138629	0.049973	0.088656	-0.340289	-0.300365	-0.1279	-0.376459	-0.25991	-0.052284	0.717631	0.277121	0.372079	-0.633133	-0.303676	-0.377694	0.259142	0.646089	0.669687	-0.158298	-0.006671	-0.59779	0.155463	0.301427	0.579039
YHL031C	YHL031C ... GOS1 vesicle fusion* v-SNARE activity integral to membrane | YHL032C	-2.13914	-1.8739	-0.52197	0.707066	0.689034	0.553814	0.708676	0.795088	1.28185	0.977538	1.47802	1.96081		0.159048	0.464248	-0.623295	-1.98009	-1.40965	-1.14526	-1.4313	0.063762	-0.665418	-0.724232	0.752796	-0.111604	-0.531854	0.049143	-0.46906	0.176822	0.84423	0.812787	-0.357047	-0.852924	-0.810171	0.620491	0.625099	1.15064
YGL092W	YGL092W ... NUP145 mRNA-nucleus export* structural molecule activity nuclear pore | YGL093W	-0.834525	-1.03106	-0.775894	0.00899	-0.059571	-0.190473	0.578206	0.440227	0.479431	0.592214	0.517693	0.799391		-0.249857	0.189541	0.060316	-1.08438	-0.841518	-0.715578	-0.282924	-0.393071	-0.250635	-0.273934	-0.452642	-0.441108	-0.165825	-0.217205	-0.233501	0.412381	0.223022	0.24593	-0.244813	-0.143434	-0.438729	0.347402	0.374259	0.360663
YBR029C	YBR029C ... CDS1 phosphatidylglycerol biosynthe phosphatidate cytidylyltransferase mitochondrion* | YBR030W	-0.603086	-1.06171	-0.62961	-0.206397	-0.270212	-0.044591	0.762671	0.954077	0.338991	0.462546	-0.08377	0.194751		-0.201059	0.155892	0.045167	-0.804145	-0.90582	-0.584443	-0.331973	-0.042355	-0.200611	-0.53837	-0.312567	-0.245202	-0.653173	-0.590247	-0.276625	0.109497	0.36383	0.062366	-0.462889	-0.0821	-0.37119	-0.000343	-0.16587	-0.176439
YJL012C	YJL012C ... VTC4 vacuole fusion, non-autophagic molecular function unknown intrinsic to vacuolar membrane | YJL013C	-0.845045	-0.983129	-1.21736	-0.390102	0.079742	0.137663	0.892594	1.18284	1.25375	0.853917	0.27745	0.568492		-0.279124	0.190887	0.088237	-1.12417	-0.792242	-1.12912	-0.261715	-0.570559	-0.576209	-0.651818	-0.490817	-0.438546	-0.557287	-0.921655	-0.993482	0.335307	0.261185	0.260272	-0.436397	-0.276619	-0.276176	0.41752	0.000831	0.292316
YML123C	YML123C ... PHO84 phosphate transport* inorganic phosphate transporter actintegral to plasma membrane | YML124C	-2.37931	-2.32607	-2.38257	-1.80014	-0.717268	-0.367347	4.34675	4.68523	4.39177	3.31562	3.10129	3.28871		-0.633669	0.81068	-0.177011	-3.01297	-1.51539	-2.55958	-2.24648	-2.73274	-2.7235	-4.04662	-3.45001	-3.09085	-4.41273	-4.95775	-4.80937	-0.065985	-0.272519	-0.417607	-3.11897	-2.96442	-2.84305	0.196656	0.136877	0.445654
YJL052W	YJL052W ... TDH1 glycolysis* glyceraldehyde-3-phosphate dehydrogcytosol* | YJL053W	1.62308	2.13117	1.22127	3.35006	2.77047	4.27794	6.47514	5.90983	6.03766	7.1305	6.70772	5.93183		-0.282007	-0.240203	0.522211	1.34107	1.89097	1.74348	-4.62325	-4.02937	-5.36449	-1.27319	-1.2589	-1.08655	-6.731	-6.22704	-6.82021	-0.25586	-0.317213	-0.78255	-7.19187	-7.11096	-6.64194	-0.061378	-0.403247	-0.710119
YMR283C	YMR283C ... RIT1 charged-tRNA modification "transferase activity, transferring"cytoplasm | YMR284W	-0.721527	-0.4378	-0.981401	0.484674	0.911427	0.126704	0.194102	1.72797	0.365679	0.530079	0.696663	0.812418		0.069517	-0.146271	0.076754	-0.65201	-0.584072	-0.904647	-0.798363	-0.69562	-0.910227	-0.313689	0.215807	-0.783523	-0.969308	-1.71024	-1.11296	-0.775205	0.017734	-0.747286	-1.40594	-1.29038	-1.7622	-0.875856	-0.593715	-0.94978
YKR042W	YKR042W ... UTH1 mitochondrion organization and molecular function unknown cell wall (sensu Fungi)* | YKR043C	-0.548147	-0.411977	-1.4616	-0.059066	-0.255919	0.49438	1.5401	0.805236	0.543234	0.981063	0.610877	0.579676		-0.366171	0.084548	0.281623	-0.914318	-0.327429	-1.17997	-0.21783	-0.071644	-0.595869	-0.276896	-0.327564	-0.101489	-0.666943	-0.673701	-0.566609	0.873154	0.131536	-0.023376	-0.580781	0.06305	0.078005	0.400282	0.673927	0.657681
YMR187C	YMR187C ... YMR187C biological process unknown molecular function unknown cellular component unknown | YMR188C	-0.569524	-0.246502	-1.06846	0.840333	-0.743925	0.19611	1.10099	0.572695	1.02753	1.07065	0.298699	0.605967		-0.413047	-0.083168	0.496215	-0.982571	-0.32967	-0.572243	-0.567045	0.143744	-0.353262	0.273288	-0.600181	-0.157153	-0.621797	-0.233445	-0.684534	0.479196	0.33925	0.342996	-0.862027	-0.135512	-0.092759	0.20862	0.163187	0.513208
YKL047W	YKL047W ... YKL047W biological process unknown molecular function unknown cytoplasm | YKL048C	-0.129014	-0.372705	-1.10693	0.407506	0.055162	0.683097	0.486283	0.835921	1.17904	-0.147993	0.656021	0.297845		-0.213677	-0.099987	0.313664	-0.342692	-0.472692	-0.793268	-0.494338	-0.092388	-0.535813	-0.086832	-0.037226	0.147284	-0.372502	-0.087898	-0.724745	0.113781	0.748023	0.454291	-0.557591	-0.74604	-0.703286	-0.705584	-0.090018	-0.405441
YGR279C	YGR279C ... SCW4 conjugation with cellular fusi glucosidase activity cell wall (sensu Fungi) | YGR280C	-0.583919	-1.05329	-0.297646	0.805861	0.663399	1.37601	1.14186	0.468093	-0.00124	0.869801	-0.170294	0.125239		-0.167	0.24603	-0.07903	-0.750919	-0.807257	-0.376676	-0.982017	-0.814081	-1.22602	-0.176156	-0.150682	0.149999	-1.09075	-0.889066	-1.12027	0.051109	-0.420974	-1.12151	-1.41964	-0.555893	-0.570679	-0.549836	-0.726187	-0.445439
YNL145W	YNL145W ... MFA2 signal transduction during con mating pheromone activity extracellular region | YNL146C-A	-0.493611	-0.812152	-0.168333	0.633318	0.209132	0.971723	1.21842	0.150377	-0.067186	0.719456	-0.089661	0.397381		-0.1122	0.263519	-0.151319	-0.605811	-0.548633	-0.319651	-0.118019	0.262362	-0.173945	0.515299	0.471495	0.797778	-0.490263	0.068969	-0.352311	0.728156	0.219346	-0.419498	-0.948917	-0.398225	-0.601228	-0.22946	-0.487887	-0.203848
YHR022C	YHR022C ... YHR022C biological process unknown molecular function unknown cellular component unknown | YHR022C-A	2.95256	3.64966	2.84726	-1.14139	0.367106	0.846596	0.293638	1.24255	-0.151112	-0.376812	0.018592	1.93528		0.046912	-0.448984	0.402072	2.99947	3.20068	3.24934	-0.820968	0.411058	-0.125477	-1.96236	0.778164	0.721119	-0.506486	-1.24742	-0.443692	-0.212848	-0.004871	-0.594804	1.11578	0.172444	-0.19984	0.738968	0.191035	1.73543
YBR046C	YBR046C ... ZTA1 biological process unknown molecular function unknown cytoplasm* | YBR047W	1.4723	1.60386	2.83167	0.800176	0.349184	0.875742	-0.899007	-0.249307	-0.34059	-0.206887	1.52109	-0.135115		0.335551	0.821734	-1.15728	1.80785	2.42559	1.67438	0.35664	0.699697	0.21563	1.15682	1.04888	1.09137	0.764232	0.515153	0.527465	-0.134775	0.265847	0.186875	-0.02854	-0.386914	0.240802	-0.235426	1.13418	0.105688
YDR034W-B	YDR034W-B ... YDR034W-B biological process unknown molecular function unknown cellular component unknown | YDR035W	4.28377	4.23463	4.50778	3.70707	0.782144	0.361169	3.29364	2.97951	0.281847	1.85201	3.82595	1.88281		-0.198743	0.042326	0.156417	4.08502	4.27695	4.6642	-1.65159	0.165403	-0.69306	2.05548	0.947546	-0.331891	-1.3371	-1.49307	0.72569	1.95653	1.48644	1.00754	-1.03677	-1.07321	-0.030458	0.815241	2.75273	1.85235
YBR147W	YBR147W … RTC2 biological process unknown molecular function unknown | Protein of unknown function; identified in a screen for mutants with decreased levels of rDNA transcription; detected in highly purified mitochondria; null mutant suppresses cdc13-1; similar to a G-protein coupled receptor from S. pombeYBR148W	3.56822	4.55655	4.47803	0.707066	2.68903	1.94613	-1.29132	-1.71494	-0.303116	2.7	1.73836	2.17231		0.360614	-0.398316	0.037703	3.92883	4.15824	4.51573	0.2297	-1.27524	0.773187	0.936766	1.41379	2.71932	1.12914	1.38821	0.606976	-0.16218	-0.326727	0.30386	-0.155481	-0.326727	0.850827	2.54452	1.41163	3.02314
YDL197C	YDL197C ... ASF2 chromatin silencing at silent molecular function unknown nucleus* | YDL198C	1.32029	2.64966	1.25564	0.122104	0.273997	0.641277	-0.084873	-0.927378	-0.013609	0.902048	1.21124	1.19831		-0.066322	0.107633	-0.041311	1.25397	2.7573	1.21433	0.250223	-0.161608	0.109212	0.372326	0.112389	0.750489	0.358253	0.086807	0.30557	0.27338	-0.840571	0.291961	0.045614	-0.270939	-0.713613	0.947662	0.940297	0.484696
YOR031W	YOR031W ... CRS5 response to metal ion copper ion binding cytoplasm | YOR032C	1.32029	2.9907	2.3525	0.484674	-0.480891	0.875742	-0.876287	-0.564808	0.812362	1.85201	1.2987	2.41332		0.487554	-0.008341	-0.479213	1.80785	2.98236	1.87329	-0.479861	0.377769	-0.521336	0.004813	-0.103122	0.354407	0.197191	-0.321348	-0.90994	-0.679096	-0.886156	-0.097578	-0.350468	0.098513	-0.666088	1.50154	1.39721	1.74723
YDL022W	YDL022W iESR cluster GPD1 intracellular accumulation of glycerol-3-phosphate dehydrogenase cytosol* | YDL023C	1.42942	3.00514	1.89307	-0.540861	0.234858	0.26806	0.870285	0.857256	0.095802	0.159516	-0.467967	-1.10927		0.40285	-0.812938	0.410088	1.83227	2.1922	2.30315	0.975543	0.735745	0.56061	0.434682	0.970604	0.82867	0.315116	0.301166	0.596745	1.1854	1.15842	0.692547	1.25732	1.71538	2.18585	1.41684	1.24741	1.07658
YDR293C	YDR293C ... SSD1 cell wall organization and bio RNA binding cytoplasm | YDR294C	1.04456	0.884349	1.53717	-0.08671	0.265448	0.361169	0.415427	-0.135756	0.029223	0.14788	-0.435202	0.056599		0.027802	0.015472	-0.043274	1.07236	0.899821	1.4939	0.021489	-0.020613	0.007044	-0.065222	0.244835	0.368213	0.203913	0.30411	0.162091	0.61934	0.168354	0.191314	0.291173	0.572316	0.441664	0.439053	0.137114	0.498263
YGL010W	YGL010W iESR cluster YGL010W biological process unknown molecular function unknown endoplasmic reticulum | YGL011C	1.72365	1.59308	3.02235	-0.993373	0.649506	1.08363	0.878601	-0.178917	0.162548	-0.026314	-0.914294	0.111432		0.429932	0.417245	-0.847176	2.15358	2.01032	2.17517	1.04526	1.04933	0.625274	0.051888	1.69884	1.70891	0.829228	1.14719	0.529452	1.70783	0.968273	0.692	0.603497	1.31551	1.42538	0.577183	0.401218	1.53681
YOL060C	YOL060C ... MAM3 mitochondrion organization and molecular function unknown vacuolar membrane (sensu Fungi) | YOL061W	0.880381	1.26741	1.46798	-0.389149	-0.045954	0.790562	0.643384	-0.641074	0.03496	0.597193	0.192621	0.000685		0.069901	-0.116451	0.04655	0.950282	1.15096	1.51453	0.607781	0.488495	-0.159072	0.218632	0.442541	0.63149	0.788245	0.754612	0.297647	1.43163	0.113538	0.332607	0.245684	0.517361	0.541499	0.842877	0.709982	0.542183
YER103W	YER103W iESR cluster SSA4 response to stress* unfolded protein binding cytoplasm* | YER104W	1.49022	2.54275	2.38492	0.028994	-0.0582	0.590651	-0.229924	1.24255	0.452959	0.389901	0.893061	0.80403		0.091496	0.13992	-0.231416	1.58171	2.68267	2.15351	0.960582	1.01023	0.777088	0.989576	0.952031	1.36774	0.798625	-0.880906	0.244748	0.568701	0.361641	0.697707	1.33029	0.70888	1.10527	1.72019	1.60194	1.9093
YBL015W	YBL015W ... ACH1 acetate metabolism* acetyl-CoA hydrolase activity mitochondrion* | YBL016W	2.99123	3.70133	3.00195	1.74809	1.74075	1.90322	1.30453	0.952327	0.650018	-0.914706	-1.32821	-0.514924		0.036697	-0.385198	0.348501	3.02793	3.31613	3.35045	0.358295	0.250948	0.124175	2.10639	1.9917	2.0274	0.016731	0.045187	0.224956	1.32126	0.997514	0.874974	0.472347	1.10659	0.754716	-0.442358	-0.221617	0.239793
YLR154C	YLR154C ... RNH203 DNA replication ribonuclease H activity cytoplasm* | YLR154C-G	1.62286	3.30174	2.10252	1.15958	1.16297	0.97784	0.123713	0.657584	0.559381	-0.082898	-0.280969	-0.772544		0.167768	-0.105735	-0.062033	1.79062	3.196	2.04049	0.377891	0.209986	-0.00462	1.53747	1.37295	0.97322	0.614371	-0.126561	-0.033329	0.738084	0.531023	0.526052	0.445223	0.708338	0.558446	0.362325	0.427369	-0.214098
YBR280C	YBR280C … SAF1 biological process unknown molecular function unknown | F-Box protein involved in proteasome-dependent degradation of Aah1p during entry of cells into quiescence; interacts with Skp1YBR281C	1.59038	3.30678	2.17318	1.45914	1.26757	0.971223	-0.416855	-0.406546	-0.455119	0.167509	-0.44084	-0.222987		0.249658	-0.896296	0.646638	1.84004	2.41048	2.81981	0.279208	0.170197	0.237733	1.73835	1.43777	1.20896	0.515687	0.713356	0.730485	0.098832	0.306809	0.275366	0.400988	1.06909	1.11184	0.568497	0.628246	0.888852
YER054C	YER054C ... GIP2 protein amino acid dephosphory protein phosphatase regulator activprotein phosphatase type 1 complex | YER055C	5.20782	7.20425	6.04282	1.70707	2.10407	1.6831	-1.45587	0.372524	0.334314	-0.469921	0.018592	-0.287118		0.908566	-1.17229	0.263727	6.11638	6.03196	6.30654	2.04069	-0.049216	1.41425	3.74775	2.05486	3.09735	1.35517	-0.100703	1.41796	-0.100703	0.271821	1.75228	1.65551	0.034098	1.07685	1.18559	0.052689	0.789734
YOR386W	YOR386W ... PHR1 photoreactive repair deoxyribodipyrimidine photo-lyase anucleus* | YOR387C	3.32029	2.84231	2.63003	1.9701	0.911427	1.36117	0.071246	-0.927378	-0.373505	-0.34439	0.603554	-0.87208		-0.380184	0.083278	0.296905	2.94011	2.92559	2.92694	0.225868	0.399	0.447428	2.19597	1.31043	1.8086	1.02578	0.647415	1.08857	1.09702	-0.279963	0.715066	0.978191	-0.517686	1.11003	0.633801	0.085868	0.23795
YKL129C	YKL129C ... MYO3 cell wall organization and bio microfilament motor activity actin cortical patch | YKL130C	1.2722	1.81959	1.68954	0.495562	0.811891	0.513172	-0.981996	-0.471699	-0.364516	-0.402807	0.838019	-0.287118		0.124487	-0.243253	0.118766	1.39669	1.57634	1.8083	0.522267	0.464786	0.513214	1.01783	1.27668	1.02639	0.900879	0.350631	0.440111	-0.081117	-0.121068	0.075595	0.654935	-0.271328	0.541944	0.252128	0.566692	0.254826
YJR059W	YJR059W iESR cluster PTK2 G1/S transition of mitotic cel protein kinase activity cytoplasm* | YJR060W	1.50086	2.05847	1.33785	0.611909	0.35488	0.957272	-0.191789	0.242547	0.247082	-0.585398	0.162981	-0.228224		-0.162809	-0.292577	0.455386	1.33806	1.76589	1.79324	0.032047	0.276299	-0.137752	0.643956	0.631179	0.81952	0.599295	0.443326	0.662089	0.407506	0.685873	0.909171	0.792718	0.30376	0.683548	0.207319	0.466741	0.455324
YBL101C	YBL101C ... ECM21 cell wall organization and bio molecular function unknown cytoplasm | YBL102W	1.51531	2.49766	2.23884	-0.357064	0.828437	1.2007	0.77096	0.266794	0.43385	0.552105	0.478023	0.369398		0.116293	-0.246709	0.130416	1.6316	2.25095	2.36926	0.261013	0.341036	-0.056096	-0.096051	1.16947	1.14461	0.724358	0.778607	0.638289	1.49532	1.0454	1.07214	0.374639	0.900788	1.24122	0.926744	1.37881	1.61062
YDL214C	YDL214C ... PRR2 MAPKKK cascade receptor signaling protein serine/tnucleus | YDL215C	3.59331	2.36016	4.00854	1.87699	1.63459	1.06161	1.20053	0.242547	-0.473041	2.62319	2.66245	1.61977		-0.264209	0.85133	-0.58712	3.3291	3.21149	3.42143	0.019914	0.684899	0.978439	1.89691	2.31949	2.04005	0.334396	0.76339	0.982153	1.53493	1.00594	0.509112	0.541625	-0.401712	0.641042	3.16481	2.26074	2.26082
YGL158W	YGL158W ... RCK1 protein amino acid phosphoryla protein serine/threonine kinase actcellular component unknown | YGL159W	5.05726	2.97159	4.3525	0.707066	1.01096	1.36117	1.77906	1.82751	1.48116	1.01551	1.54911	1.29784		-1.30605	0.935017	0.371036	3.75121	3.90661	4.72354	0.563033	1.47313	1.25852	1.2701	2.48409	2.61969	0.614481	0.136584	0.940309	2.39355	1.96409	2.42146	2.49978	1.72637	2.05863	3.51529	3.27548	3.35647
YDL223C	YDL223C ... HBT1 cellular morphogenesis during molecular function unknown mating projection | YDL224C	4.66043	3.97647	4.95196	1.14316	1.34508	1.01721	1.34809	1.40233	1.50187	1.54715	0.617229	1.09854		0.082289	0.228722	-0.311011	4.74271	4.20519	4.64095	0.061558	-0.071413	-0.022985	1.20472	1.27367	0.994229	0.573979	0.342062	0.209352	1.92206	1.74439	1.71122	-0.018768	0.681752	0.549419	1.52839	1.29898	1.64796
YFR015C	YFR015C ... GSY1 glycogen metabolism glycogen (starch) synthase activitycytoplasm* | YFR016C	3.11938	4.33416	5.03603	3.05499	1.90054	2.29191	1.29364	0.172157	0.382011	-0.299996	-0.187859	0.536005		0.659079	0.063647	-0.722726	3.77846	4.39781	4.3133	0.34374	0.627296	0.842834	3.39873	2.52784	3.13474	0.520719	1.43514	1.34905	1.81436	1.6073	1.73106	1.49913	1.36957	1.20588	1.19913	1.18171	1.74188
YEL011W	YEL011W iESR cluster GLC3 glycogen metabolism "1,4-alpha-glucan branching enzyme a"cytoplasm | YEL012W	4.4464	4.52115	4.67966	2.40221	1.74562	1.94613	1.42292	1.48766	0.323426	0.496132	-0.218448	0.619773		-0.099546	-0.099485	0.199031	4.34686	4.42166	4.87869	0.461418	0.208016	0.419943	2.86363	1.95363	2.36607	0.383582	-0.602462	0.694303	1.8065	0.885197	1.01773	1.11018	1.69187	1.27519	1.60632	1.47342	1.89496
YIR016W	YIR016W ... YIR016W biological process unknown molecular function unknown cellular component unknown | YIR017C	3.0521	3.10338	3.19075	1.06321	1.46664	1.14966	1.54157	0.564475	0.063012	1.29561	-0.106939	0.437248		-0.137324	-0.180048	0.317372	2.91477	2.92333	3.50812	0.568263	-0.188216	0.342363	1.63147	1.27843	1.49203	-0.761111	0.08292	0.208573	0.780454	0.647394	0.271585	0.446117	1.08774	1.0691	1.74173	0.980804	1.50634
YER015W	YER015W ... FAA2 lipid metabolism* long-chain-fatty-acid-CoA ligase acmitochondrion* | YER016W	3.9624	2.90746	4.17435	1.99657	2.19718	2.62104	0.726598	0.143011	1.34222	0.840419	1.84456	1.19831		-0.174286	0.545952	-0.371666	3.78811	3.45341	3.80269	-0.179669	0.052357	-0.143141	1.8169	2.24954	2.4779	0.286816	0.130847	-0.271878	1.01341	0.273858	1.07034	-0.090918	-0.311788	0.178424	0.749501	1.53277	1.37673
YDR406W	YDR406W ... PDR15 transport "ATPase activity, coupled to transme"integral to membrane | YDR407C	3.57351	3.58218	4.30682	1.37333	1.38279	2.58871	0.940528	0.262724	0.508439	0.878974	0.535382	0.551131		0.145285	-0.085714	-0.059571	3.71879	3.49647	4.24725	0.526705	0.428941	-0.131441	1.90003	1.81173	2.45726	0.565553	0.311403	-0.004871	1.50608	0.574128	0.503569	0.345884	0.603885	0.668665	1.22486	1.13927	1.2198
YGL205W	YGL205W ... POX1 fatty acid beta-oxidation acyl-CoA oxidase activity peroxisomal matrix | YGL206C	5.76213	5.05905	7.84143	3.59459	3.426	5.57062	1.48628	0.487659	1.52696	1.43697	-0.343979	1.21538		0.631874	0.966053	-1.59793	6.394	6.02511	6.24351	0.915998	0.548561	-1.44741	4.51059	3.97456	4.12322	0.715906	0.922508	-0.443692	2.20219	1.41017	1.08327	0.208889	1.34237	0.80016	1.64586	0.99839	2.01554
YAL017W	YAL017W ... PSK1 protein amino acid phosphoryla protein serine/threonine kinase actcytoplasm | YAL018C	2.10245	2.25324	2.83369	1.63431	1.30843	1.43059	-0.218568	0.295014	0.415703	0.474226	0.118127	0.773424		0.316549	-0.219989	-0.09656	2.419	2.03325	2.73713	0.071978	0.159863	0.249513	1.70629	1.46829	1.6801	0.898666	0.469679	0.518517	0.680098	0.764693	0.934219	0.059841	0.111932	-0.108349	0.534067	0.230059	0.665075
YPL147W	YPL147W ... PXA1 fatty acid transport "ATPase activity, coupled to transme"integral to peroxisomal membrane | YPL148C	4.84385	3.67351	5.44766	2.70707	2.63132	2.29406	0.05263	0.464939	0.88953	1.16751	0.866588	-0.287118		0.068233	0.408838	-0.477071	4.91209	4.08235	4.97059	0.830404	0.712487	0.547921	3.53747	3.34381	2.84198	1.14488	0.288477	0.314595	1.19752	0.753416	1.20412	-0.085292	0.030266	0.336054	1.08222	0.896854	0.048936
YOL126C	YOL126C ... MDH2 gluconeogenesis* L-malate dehydrogenase activity cytoplasm* | YOL127W	3.05463	3.51316	3.82718	1.83539	2.76498	2.00502	0.521907	1.28208	0.388762	0.174984	1.07749	-0.250592		0.222427	-0.147938	-0.074489	3.27706	3.36522	3.75269	0.736418	0.014667	0.590607	2.57181	2.77965	2.59563	0.753918	0.053629	0.387869	1.27582	1.3357	0.776631	0.706333	0.47349	1.21668	0.881317	1.55097	0.966091
YAL062W	YAL062W ... GDH3 glutamate biosynthesis glutamate dehydrogenase activity nucleus* | YAL063C	3.16532	4.17322	5.02235	1.38514	1.47331	3.13878	0.47421	0.550669	1.32137	1.16395	0.492523	-0.479763		1.19721	-0.316612	-0.880593	4.36252	3.85661	4.14176	1.63333	1.39143	0.077284	3.01847	2.86473	3.21606	1.53278	1.27727	0.68868	2.00699	1.82794	2.01005	1.78421	2.0597	2.51749	2.94816	2.55223	2.03773
YDR436W	YDR436W ... PPZ2 sodium ion homeostasis protein serine/threonine phosphatascellular component unknown | YDR437W	2.28467	2.47069	2.86505	0.924658	1.47444	1.58356	1.35022	0.657584	0.474492	0.852007	0.303994	0.460116		0.063205	-0.146387	0.083182	2.34787	2.32431	2.94823	1.001	0.427351	0.440155	1.92566	1.90179	2.02372	0.533077	0.640143	0.344332	1.8833	1.29773	0.818824	0.889998	1.15311	1.00322	1.74201	1.45711	1.46334
YGR288W	YGR288W ... MAL13 regulation of transcription, D transcription factor activity nucleus | YGR289C	2.73533	3.47974	2.83167	1.6196	2.02161	1.61271	0.846179	0.217011	0.749352	1.0685	0.41452	0.40476		-0.167707	-0.341675	0.509382	2.56762	3.13806	3.34105	1.20388	0.781402	1.46726	2.82348	2.80301	3.07997	1.33779	1.52286	1.66362	2.18397	1.73987	2.41297	2.12355	1.94272	2.43798	3.19205	2.35724	2.84274
YOR034C	YOR034C ... AKR2 endocytosis molecular function unknown cellular component unknown | YOR034C-A	1.97508	2.3887	2.84144	1.34543	1.19791	1.61766	1.35537	1.38341	0.709911	1.04421	0.39188	0.238344		0.266876	-0.291977	0.025101	2.24195	2.09673	2.86654	1.005	1.25132	0.963526	2.35043	2.44923	2.58119	1.04728	0.883406	0.794047	2.40265	2.26681	1.50396	1.18507	2.01464	2.20455	2.22928	2.40652	2.44289
YMR104C	YMR104C ... YPK2 protein amino acid phosphoryla protein kinase activity cytoplasm* | YMR105C	2.7696	3.25632	2.72314	1.70707	1.52631	1.74682	1.24783	1.22148	1.02266	0.844952	0.394101	0.662256		-0.382212	-0.38215	0.764362	2.38739	2.87417	3.48751	0.371397	0.925351	0.699156	2.07846	2.45166	2.44598	0.100916	0.468509	0.807566	1.34875	1.68999	1.83022	0.758806	1.57426	1.26554	1.60376	1.96836	1.9278
YIL101C	YIL101C iESR cluster XBP1 response to stress transcription factor activity nucleus | YIL102C	2.6098	3.70029	4.51756	0.707066	1.51911	1.23564	1.8786	-0.190413	0.43385	1.8031	1.52109	0.645768		0.009791	-0.111709	0.101918	2.61959	3.58858	4.61948	1.70895	0.788975	1.25244	2.41602	2.30808	2.48808	0.608397	1.03739	0.671191	2.487	0.846977	1.10504	0.908734	1.87229	1.78951	2.71183	3.39338	2.43528
YCR010C	YCR010C ... ADY2 transport* transporter activity* mitochondrion* | YCR011C	5.0979	4.45702	5.90135	4.87699	2.97854	2.7304	1.46356	0.657584	0.199385	0.945117	1.01859	2.17231		0.579684	0.335327	-0.915011	5.67758	4.79234	4.98634	-0.358585	0.721438	1.1849	4.51841	3.69998	3.91531	0.955897	0.799928	2.01869	2.41946	1.45751	2.21808	0.841197	1.21979	0.262543	1.78631	2.23838	2.43486
YGR287C	YGR287C ... YGR287C biological process unknown "hydrolase activity, hydrolyzing O-g"mitochondrion | YGR288W	4.20294	4.83553	5.12189	3.29203	2.64249	3.05507	1.21964	0.818049	1.61442	2.08262	1.38116	0.413322		0.586638	0.149636	-0.736273	4.78957	4.98517	4.38561	1.04069	1.3431	1.50171	4.33272	3.98559	4.55678	1.09213	1.7017	1.00293	2.31177	2.51975	2.61735	0.977434	0.841453	2.07685	3.06005	2.22261	2.49017
YKL217W	YKL217W ... JEN1 lactate transport lactate transporter activity mitochondrion* | YKL218C	8.1255	6.5863	7.19228	5.89689	4.34354	4.63645	3.44339	2.34039	2.73083	2.81959	1.81768	2.25937		-0.111065	0.545042	-0.433977	8.01443	7.13134	6.7583	0.173058	1.15997	0.591015	6.06995	5.50351	5.22746	0.48754	0.579499	0.357689	3.93092	2.91989	3.08852	0.542765	1.39529	1.04211	3.36235	3.21297	3.30148
YKR067W	YKR067W iESR cluster GPT2 phospholipid biosynthesis glycerol-3-phosphate O-acyltransfercytoplasm* | YKR068C	3.0979	3.01977	3.23411	2.1221	2.14275	2.3961	1.00146	0.587195	0.851607	1.12144	0.696663	0.842165		0.154207	-0.384598	0.230391	3.25211	2.63518	3.4645	0.624022	0.53412	0.146448	2.74613	2.67687	2.54255	0.73687	0.651291	0.620694	1.73833	1.23849	1.4723	0.359136	0.737728	0.721588	1.48058	1.43439	1.56375
YHL021C	YHL021C … iESR cluster AIM17 biological process unknown molecular function unknown mitochondrion | Putative protein of unknown function; the authentic, non-tagged protein is detected in highly purified mitochondria in high-throughput studies; null mutant displays reduced frequency of mitochondrial genome lossYHL022C	4.5176	4.82899	4.51456	3.13591	3.21955	3.15818	2.44744	1.48355	1.69688	2.48944	2.22023	2.7463		0.0033	-0.526148	0.522848	4.5209	4.30284	5.0374	-0.285155	0.416356	0.294859	2.85075	3.63591	3.45304	0.650815	0.63235	0.479144	3.09826	2.1159	2.17603	0.384112	0.914707	0.635533	2.87355	3.13493	3.38184
YLR149C	YLR149C iESR cluster YLR149C biological process unknown molecular function unknown cellular component unknown | YLR149C-A	4.27138	4.51216	5.03262	3.05499	3.80451	4.04767	2.04087	1.71648	1.95627	3.19304	3.12293	3.35674		0.145397	-0.060992	-0.084405	4.41678	4.45117	4.94821	0.567024	-0.075419	0.066118	3.62201	3.72909	4.11379	1.22943	0.851068	0.9443	3.2703	2.56755	2.90057	-0.107663	0.007894	-0.27128	3.08538	3.13082	3.08546
YIL013C	YIL013C ... PDR11 sterol transport "ATPase activity, coupled to transme"membrane | YIL014C-A	3.68216	3.28312	4.0168	2.24312	1.7609	2.98959	2.60978	1.82128	1.65349	1.98736	0.873579	1.5073		0.132043	-0.174375	0.042331	3.8142	3.10875	4.05914	0.07513	0.617496	-0.105051	2.31825	2.3784	2.88454	0.126577	0.337979	0.037368	2.73636	2.15926	1.69086	0.713796	1.26231	1.11129	2.70115	2.13589	2.61859
YFL054C	YFL054C ... YFL054C water transport transporter activity* integral to membrane | YFL055W	5.73211	4.43393	5.80795	2.8326	3.32646	4.70694	3.48628	3.02682	2.81236	2.82776	1.91168	1.73842		-0.352779	0.250861	0.101918	5.37933	4.6848	5.90987	1.16838	0.373937	-0.74756	4.00098	3.7004	3.95938	0.830789	0.452428	0.671191	4.31707	3.47925	3.48355	0.908734	1.09468	2.13743	3.73649	3.00636	3.87585
YOR178C	YOR178C ... GAC1 meiosis* protein phosphatase type 1 activityprotein phosphatase type 1 complex | YOR179C	5.60764	5.05054	6.98318	2.67054	4.12037	4.10141	3.72902	3.39455	2.6459	2.9964	2.66245	2.87042		0.192566	0.185708	-0.378273	5.80021	5.23625	6.60491	1.13565	-0.231784	0.231681	3.80619	3.88859	4.33309	0.587637	0.557199	0.775962	4.31666	3.95175	3.42186	0.676471	0.392098	1.13529	3.67287	3.05455	4.00572
YKL198C	YKL198C ... PTK1 polyamine transport protein kinase activity cellular component unknown | YKL201C	2.21041	2.69231	3.08947	1.0481	1.40047	2.15635	2.21012	1.23132	1.15256	1.82154	1.43782	1.35415		0.241899	-0.101994	-0.139906	2.45232	2.59031	2.94956	0.789057	0.210117	-0.071845	1.83716	1.61058	2.0845	0.518576	0.466944	0.388725	2.72869	1.69826	1.54129	0.563075	0.886805	1.56938	2.38462	2.32462	2.92354
YMR291W	YMR291W iESR cluster YMR291W biological process unknown protein kinase activity cytoplasm* | YMR292W	2.89561	3.62541	4.54412	1.664	1.9491	2.55381	2.30486	2.26424	2.15234	2.99769	1.87989	2.32338		0.487554	-0.008341	-0.479213	3.38316	3.61707	4.06491	0.800247	0.962732	0.478664	2.46425	2.91183	3.03248	1.02727	0.330729	0.549492	3.33213	2.59497	2.70183	0.327604	1.19805	1.14127	3.32529	3.07793	3.46465
YPL265W	YPL265W ... DIP5 amino acid transport amino acid transporter activity* plasma membrane | YPL266W	3.34915	2.88264	3.12692	1.72024	1.52321	1.89393	2.1602	2.31508	2.0082	2.41527	2.20959	2.48563		0.156393	-0.047019	-0.109374	3.50554	2.83562	3.01755	0.749269	0.66926	0.44211	2.46951	2.19247	2.33604	0.765887	0.054481	0.281193	2.92608	2.36957	2.2894	0.827926	0.749283	0.778801	3.24319	2.95887	3.26444
YPL054W	YPL054W iESR cluster LEE1 biological process unknown molecular function unknown cellular component unknown | YPL055C	7.34266	6.29352	6.26811	3.58154	6.14847	3.94613	1.61557	1.24255	1.11192	3.77801	2.95719	3.46777		-0.972719	0.26835	0.704369	6.36994	6.56187	6.97248	1.48133	-0.608573	1.43985	5.06287	5.53989	5.38599	2.79581	1.05488	1.85861	4.41138	2.29743	2.97053	0.511186	2.0597	1.51749	4.28919	5.01689	4.98526
YNL305C	YNL305C iESR cluster YNL305C biological process unknown molecular function unknown vacuole (sensu Fungi) | YNL306W	2.87464	2.72366	3.18657	1.75013	1.91742	2.31618	2.2291	0.8526	0.986391	1.22582	0.419129	0.510065		0.043934	-0.133825	0.08989	2.91858	2.58984	3.27646	-0.03127	0.105896	-0.284249	1.71887	2.02331	2.03193	-0.439254	0.330776	-0.306071	1.78984	1.18338	0.68032	-0.311098	0.731528	0.4762	0.914724	1.15066	0.986266
YKL087C	YKL087C ... CYT2 cytochrome c-heme linkage holocytochrome-c synthase activity mitochondrial intermembrane space | YKL088W	1.80183	1.42225	2.18852	0.707066	1.0656	0.709092	0.348086	0.316547	-0.382843	0.752471	0.603554	-0.123619		0.164429	0.262541	-0.426971	1.96626	1.68479	1.76155	0.006035	0.048583	0.308514	0.713101	1.11418	1.01761	0.320516	0.712035	0.637067	0.668602	1.02858	0.254224	-0.494623	0.053894	0.570579	0.257849	0.657448	0.44696
YKR009C	YKR009C iESR cluster FOX2 fatty acid beta-oxidation 3-hydroxyacyl-CoA dehydrogenase actperoxisomal matrix | YKR010C	3.94965	3.6865	5.50778	1.5466	1.05345	0.98566	0.293638	1.89859	0.365679	0.674469	1.26652	0.380307		0.407954	0.507004	-0.914958	4.3576	4.1935	4.59282	0.524967	0.630081	0.820527	2.07157	1.68353	1.80619	0.678984	-0.105016	0.354755	0.972622	1.79358	0.720434	0.139787	-0.144587	0.98563	0.814256	1.12193	1.36594
YER159C	YER159C ... BUR6 negative regulation of transcr transcription corepressor activity nucleus | YER161C	3.6004	3.18572	5.64982	0.970101	3.32646	2.8466	1.61557	-1.07938	1.50424	2.05364	3.29161	3.80035		0.246351	1.00199	-1.24835	3.84675	4.18771	4.40147	1.63001	-0.611895	0.588535	2.60011	2.71457	3.43513	0.622564	1.78852	0.685358	2.23813	0.709141	2.1896	0.922902	0.471418	-1.07079	2.97654	3.76303	2.72955
YOR363C	YOR363C ... PIP2 peroxisome organization and bi DNA binding* nucleus | YOR364W	1.72191	1.22853	1.87857	0.615918	0.936962	0.863669	0.678928	-0.342416	0.371789	0.611379	0.240984	1.67812		-0.062032	0.142969	-0.080937	1.65988	1.37149	1.79763	0.081914	-0.037736	0.010692	0.697833	0.899226	0.874361	0.396396	0.433072	0.092408	1.07532	0.090656	0.464197	0.190548	0.437896	-0.519351	0.801927	0.678879	1.15877
YJR008W	YJR008W iESR cluster YJR008W biological process unknown molecular function unknown cytoplasm* | YJR009C	2.18279	2.60659	3.141	0.84457	1.25608	2.43156	0.708676	1.21398	0.249425	0.289071	-0.229336	0.12792		0.499402	-0.21646	-0.282941	2.68219	2.39013	2.85805	0.646022	-0.010922	-1.39545	1.49059	1.24515	1.03611	0.223538	0.570069	0.60826	0.932213	1.78405	0.857685	0.639353	1.1504	0.530183	0.928424	0.921059	0.658103
YHR105W	YHR105W ... YPT35 biological process unknown molecular function unknown endosome | YHR106W	1.73533	1.79405	1.59351	0.484674	0.701973	1.1267	-1.20113	-0.342416	-1.06496	0.337434	0.088981	-0.343701		0.215898	-0.201995	-0.013903	1.95123	1.59206	1.5796	0.985449	0.882607	0.458547	1.47012	1.58458	1.58525	1.44677	0.796038	1.25581	0.245645	0.453622	0.190854	1.11484	1.0784	1.49966	1.45227	1.16738	1.15596
YDR358W	YDR358W iESR cluster GGA1 Golgi to vacuole transport molecular function unknown Golgi trans face | YDR359C	3.75325	3.64966	3.06299	1.70707	0.519109	2.16852	-1.29132	0.335656	0.986391	0.530079	-0.466835	1.12792		-0.091434	-0.172292	0.263727	3.66182	3.47737	3.32672	1.04069	1.12071	0.414249	2.74775	1.63982	2.58277	1.35517	0.936165	0.417962	0.063844	1.27182	1.40435	1.07054	1.84145	0.661814	1.60062	1.37462	1.78973
YDL019C	YDL019C ... OSH2 steroid biosynthesis oxysterol binding plasma membrane* | YDL020C	1.28022	1.38461	1.7698	0.153468	0.296717	0.057388	-0.371013	0.133057	0.516098	-0.75583	0.098026	-0.022221		0.204521	-0.169325	-0.035196	1.48474	1.21528	1.7346	0.806615	0.459216	0.561126	0.960083	0.755933	0.618514	1.35477	1.00423	0.904915	0.983756	1.13729	1.42101	1.38937	0.605114	0.931175	0.633543	0.70314	0.908954
YJL020C	YJL020C ... BBC1 actin cytoskeleton organizatio myosin I binding actin cortical patch | YJL022W	0.706351	1.5229	1.43651	0.176552	-0.331144	0.161091	-0.297556	-0.21466	0.224816	-0.849693	-0.277802	-0.37151		0.234883	-0.242012	0.007129	0.941235	1.28089	1.44364	0.666905	0.72456	0.722004	0.843457	0.393416	0.883095	0.817	0.557938	0.448078	0.519444	0.343277	0.672894	1.09856	0.352194	0.725096	0.248868	0.074393	0.353586
YDR122W	YDR122W ... KIN1 exocytosis protein kinase activity plasma membrane* | YDR123C	1.06222	1.81525	2.2024	-0.420046	0.618645	1.02413	0.156135	-0.202238	-0.127266	0.38806	0.244867	0.140304		0.354929	-0.052529	-0.302401	1.41715	1.76272	1.9	0.741074	0.668449	0.23145	0.321028	1.28709	1.25558	1.13995	1.13926	0.913235	1.29608	0.937019	0.78597	0.980854	0.672329	0.845143	1.36891	0.917196	0.985446
YGL229C	YGL229C ... SAP4 G1/S transition of mitotic cel protein serine/threonine phosphatascytoplasm* | YGL230C	3.26783	3.76514	4.47803	0.569563	1.01096	2.4607	1.12371	-0.429879	-0.981187	0.825535	-0.261516	1.18681		0.703863	-0.27746	-0.426403	3.97169	3.48768	4.05163	3.22503	2.26065	1.53147	3.79459	3.27162	3.99218	2.25	3.01157	3.14287	3.37371	2.58169	2.16168	2.83984	3.43143	2.55665	3.66538	3.16991	3.74346
YCR091W	YCR091W iESR cluster KIN82 protein amino acid phosphoryla protein kinase activity cellular component unknown | YCR092C	4.71261	4.3501	5.59351	1.99657	2.35783	2.71872	-0.068932	1.30966	0.43385	-0.884958	0.018592	2.12792		0.027281	0.26835	-0.295631	4.73989	4.61845	5.29788	2.06629	2.09187	1.85489	4.06287	4.4497	4.57361	2.38077	1.86223	2.59557	2.31184	3.1719	3.02942	3.09615	2.79667	1.10246	2.21119	2.81526	3.23038
YPR026W	YPR026W iESR cluster ATH1 response to stress* "alpha,alpha-trehalase activity" vacuole (sensu Fungi) | YPR027C	3.03272	3.65938	3.15921	0.779579	0.964347	1.00192	0.447443	0.24794	0.074641	-0.426852	-0.207684	-0.241314		0.254829	-0.669688	0.414859	3.28755	2.98969	3.57407	1.34879	1.2663	1.24656	2.12837	2.23065	2.24848	1.38529	1.38312	1.74086	1.83273	1.63106	1.8155	1.40809	1.28145	1.3242	0.981237	1.07376	1.08289
YJL057C	YJL057C … iESR cluster IKS1 biological process unknown molecular function unknown | Putative serine/threonine kinase; expression is induced during mild heat stress; deletion mutants are hypersensitive to copper sulphate and resistant to sorbate; interacts with an N-terminal fragment of Sst2pYJL058C	1.32029	1.87914	4.2623	1.1221	0.911427	1.14966	0.878601	0.480706	0.617813	0.500332	0.55916	1.29784		0.659583	0.588708	-1.24829	1.97988	2.46785	3.01401	0.751061	0.853804	0.7767	1.87316	1.76523	1.92637	1.25819	1.2177	1.37988	2.13679	1.6984	1.99769	1.58827	1.39655	0.787226	2.0886	1.95571	2.08507
YLL005C	YLL005C ... SPO75 sporulation (sensu Fungi)* molecular function unknown cellular component unknown | YLL006W	1.76775	1.20909	2.78615	0.591589	0.244249	0.765559	-0.307812	-1.14977	-0.058003	0.375356	-0.332881	0.594238		0.315141	0.344706	-0.659847	2.08289	1.5538	2.12631	1.0102	0.834565	0.770783	1.60179	1.07881	1.53634	1.49871	1.27563	1.272	1.1909	0.125855	1.21399	1.22226	1.51262	0.59385	1.59761	1.17974	1.18809
YLR425W	YLR425W ... TUS1 cell wall organization and bio Rho guanyl-nucleotide exchange factcellular component unknown | YLR426W	1.6471	1.0647	1.98499	0.270967	0.528957	0.916384	-0.175847	0.532053	-0.043356	0.080772	0.351167	-0.030778		-0.077897	0.11342	-0.035523	1.56921	1.17812	1.94947	0.432108	0.593431	0.481781	0.703076	1.12239	1.39817	0.392953	0.236984	0.900532	0.217106	0.769037	0.857176	0.673113	0.241808	0.699599	0.753885	0.592975	0.668821
YPL247C	YPL247C ... YPL247C biological process unknown molecular function unknown cytoplasm* | YPL248C	1.88059	2.58457	3.90429	-0.009141	0.715029	0.454278	-0.184409	0.532053	-0.97054	0.068175	-0.7404	0.556763		0.586555	0.032444	-0.618999	2.46715	2.61701	3.2853	1.09656	0.849418	1.02338	1.08742	1.56445	1.47765	1.17288	0.316473	1.1202	0.988473	0.848526	0.149658	1.37764	1.6108	1.47953	1.44582	0.870403	2.03629
YPR115W	YPR115W ... YPR115W biological process unknown molecular function unknown cytoplasm | YPR116W	1.22718	1.6262	2.63557	0.607531	0.446178	0.088151	-0.18553	0.615764	0.611996	-0.04067	0.088981	-0.632253		0.357021	0.230358	-0.587379	1.5842	1.85656	2.04819	0.811069	0.548986	0.720685	1.4186	0.995163	0.808835	0.742222	0.191974	0.410737	0.556693	0.807738	1.02273	1.17721	0.804481	1.0799	1.13654	0.893461	0.447642
YMR157C	YMR157C … AIM36 biological process unknown molecular function unknown mitochondrion | Protein of unknown function; null mutant displays reduced respiratory growth and elevated frequency of mitochondrial genome loss; the authentic, non-tagged protein is detected in purified mitochondria in high-throughput studiesYMR158C-A	2.42565	1.79168	2.18585	1.1221	0.381606	1.41562	0.921669	0.242547	-0.062107	0.176442	-0.718374	0.76733		-0.003093	0.051563	-0.04847	2.42255	1.84325	2.13738	-0.271511	0.361053	-0.519436	0.850593	0.742659	0.89618	0.595512	0.30204	0.658306	1.51718	0.544586	0.596199	-0.04002	0.721901	0.143166	0.136422	0.003527	0.910496
YJR120W	YJR120W ... YJR120W mitochondrion organization and molecular function unknown cellular component unknown | YJR121W	2.86461	3.76514	2.98053	0.006627	1.10407	1.6831	1.29364	1.50558	-0.303116	1.20815	1.60355	-1.28712		0.555601	-0.203329	-0.352272	3.42021	3.56181	2.62826	1.54017	1.33479	0.79825	1.54679	2.43886	2.48135	-0.260831	0.320166	0.801963	1.03281	1.82575	0.498848	-0.223527	-0.581901	2.04582	0.984624	1.02165	0.758697
YGR043C	YGR043C … iESR cluster NQM1 biological process unknown transaldolase activity | Transaldolase of unknown function; transcription is repressed by Mot1p and induced by alpha-factor and during diauxic shiftYGR044C	4.00735	3.40173	3.31933	1.60015	1.7321	1.29977	2.0306	-0.927378	2.28185	0.167509	0.433629	2.29785		0.040542	-0.114317	0.073775	4.0479	3.28742	3.39311	0.073127	-0.779736	-0.19074	1.67328	0.952367	1.10903	-1.83478	-0.40579	-1.77199	0.19582	-1.33317	0.509857	-0.949483	-0.570892	-2.1131	-0.781974	-0.137263	0.184744
YDR171W	YDR171W iESR cluster HSP42 response to stress* unfolded protein binding cytoplasm* | YDR172W	3.73925	3.89759	4.06299	1.70707	1.9235	2.36117	-0.068932	1.42312	0.111922	-0.354444	1.89306	0.575379		-0.064321	-0.024885	0.089206	3.67492	3.8727	4.1522	-0.018357	-0.136274	-0.590347	1.68871	1.78723	1.77082	-0.23439	-0.238356	-0.756559	-0.303322	1.18476	-0.644637	0.480985	-0.55546	0.361762	0.126542	1.3376	0.937141
YER150W	YER150W iESR cluster SPI1 biological process unknown molecular function unknown cell wall (sensu Fungi) | YER151C	5.4836	4.29048	6.54514	4.02899	3.04836	2.30603	1.57375	2.69711	2.18721	2.11504	3.04413	1.21538		0.28178	0.361387	-0.643167	5.76538	4.65186	5.90198	-1.79909	-0.71907	-0.978071	2.2299	2.32929	1.32796	-1.13669	-1.93009	-2.07389	0.437058	0.767026	0.113316	-1.32178	-1.8728	-0.467472	0.793265	1.17133	0.74791
YIL160C	YIL160C ... POT1 fatty acid beta-oxidation acetyl-CoA C-acyltransferase activiperoxisomal matrix | YIL161W	6.00479	4.51908	4.51756	2.3445	2.84104	4.29977	1.70868	2.65758	0.696884	1.53008	3.18852	4.1052		-0.86295	0.271204	0.591746	5.14184	4.79028	5.1093	0.368706	-0.136234	-1.25773	2.7132	2.7048	3.04204	-0.901775	-1.64271	0.161019	0.806901	1.01488	0.857904	-0.1864	-2.22284	-2.18009	1.34368	0.965671	1.92511
YKL062W	YKL062W ... MSN4 response to stress* DNA binding* cytoplasm* | YKL063C	2.0239	2.36016	3.66785	1.20749	1.78214	1.71665	0.954152	0.360602	0.83074	1.53008	1.55464	1.91933		0.576324	-0.115492	-0.460833	2.60022	2.24466	3.20702	0.088717	0.007585	-0.222847	1.29621	1.78973	1.4938	-0.000157	0.315942	-0.306597	0.953995	0.676545	0.524143	-0.747125	-1.36853	-0.947268	0.782954	0.186111	0.972065
YGR130C	YGR130C ... YGR130C biological process unknown molecular function unknown cytoplasm | YGR131W	3.80142	3.59156	4.2623	1.42696	1.38786	2.27871	1.3811	1.24255	2.83984	0.345654	0.755557	-0.17164		0.139626	0.04366	-0.183286	3.94104	3.63522	4.07902	0.511212	0.442371	-0.447801	1.93817	1.83024	1.83091	-0.261769	-0.09581	-1.19897	1.11933	1.14674	1.64087	0.682425	-0.412915	0.629839	1.02808	0.342643	0.458198
YIL136W	YIL136W iESR cluster OM45 biological process unknown molecular function unknown mitochondrial outer membrane | YIL137C	3.97237	3.9127	4.29906	1.70707	1.21955	3.36117	-0.443327	0.242547	1.91928	-0.317918	-0.303337	-0.550152		0.017565	-0.226792	0.209227	3.98994	3.6859	4.50829	-0.113349	0.159319	-1.37722	1.59372	1.37887	1.98395	-0.284294	0.237809	-0.958466	-0.727621	0.480356	0.960811	-0.135959	-0.020402	0.285386	-0.453877	-0.323738	-0.264766
YDR258C	YDR258C iESR cluster HSP78 response to stress* ATPase activity* mitochondrial matrix | YDR259C	3.83194	4.49933	3.98822	3.35914	1.68903	2.73968	-0.706362	-0.664344	-1.058	-0.421011	0.911676	0.198309		0.152118	-0.231303	0.079185	3.98406	4.26802	4.06741	-1.38089	-0.693189	-1.9078	1.97825	0.995845	0.831885	0.448161	0.61412	0.358952	-0.258201	-0.050224	-0.699052	0.284551	-0.80252	-0.245194	-0.13646	0.109156	-0.046885
YGL006W	YGL006W iESR cluster PMC1 calcium ion homeostasis* calcium-transporting ATPase activitvacuolar membrane (sensu Fungi) | YGL006W-A	1.98032	1.5063	1.9986	0.646945	0.811025	1.12337	-0.212547	-0.38774	-0.059349	-0.091409	-0.10099	-0.581861		0.021575	-0.027748	0.006173	2.00189	1.47855	2.00477	0.005525	-0.026662	0.021766	0.65247	0.784363	1.14514	0.320007	0.149241	-0.16582	0.10746	-0.238499	-0.225169	0.134918	0.428621	0.535504	0.043508	0.327631	-0.046357
YGR070W	YGR070W ... ROM1 cell wall organization and bio signal transducer activity* intracellular | YGR071C	2.32029	1.79052	3.16609	0.607531	0.948793	1.7918	-0.750756	-0.512341	-0.032468	0.162347	-0.697616	-0.439121		0.114159	-0.21735	0.103191	2.43445	1.57317	3.26928	0.032154	0.235034	-0.392649	0.639685	1.18383	1.39915	0.48414	0.038664	-0.105143	-0.266616	-0.473677	-0.137611	0.062011	0.2272	0.068319	0.224359	-0.470416	-0.370802
YJL005W	YJL005W ... CYR1 meiosis* adenylate cyclase activity mitochondrion* | YJL006C	1.70589	1.43816	2.06699	0.286223	0.6541	0.614926	-0.738783	-0.818444	-0.438045	-0.503552	-0.230229	-0.474396		0.186398	-0.157494	-0.028904	1.89228	1.28066	2.03809	0.216205	0.043584	0.085093	0.502428	0.697685	0.700018	0.232463	0.257066	0.025796	-0.506321	-0.561378	-0.412249	0.217536	0.077751	0.307783	-0.286016	-0.152478	-0.166614
YGR143W	YGR143W ... SKN1 cell wall organization and bio glucosidase activity integral to membrane | YGR144W	1.66098	1.47771	2.5227	0.640571	0.640671	0.826833	-0.227899	-0.313847	-0.888078	0.588496	0.204458	-0.168936		0.120374	0.09571	-0.216084	1.78135	1.57342	2.30662	0.042409	0.250848	-0.079236	0.68298	0.891519	0.747596	0.038208	0.050362	-0.184907	-0.189691	-0.263485	-1.07299	-0.218324	0.148295	0.226672	0.370171	0.352753	0.057736
YJL164C	YJL164C iESR cluster TPK1 protein amino acid phosphoryla protein serine/threonine kinase actcytoplasm* | YJL165C	1.0979	1.61067	1.67443	0.549525	0.420099	0.776207	-0.321072	-0.32039	-0.518844	0.167509	-0.11571	0.13669		0.417456	-0.312328	-0.105128	1.51536	1.29834	1.5693	-0.055149	0.196639	0.089789	0.494376	0.616739	0.865995	0.016061	0.26775	0.049108	-0.305011	-0.052639	-0.469736	0.041539	0.157097	0.065549	0.209048	0.041387	0.202239
YDR074W	YDR074W iESR cluster TPS2 response to stress* trehalose-phosphatase activity mitochondrion* | YDR075W	3.02234	3.74455	3.29162	0.577783	0.649896	0.99463	0.735148	0.108245	0.04288	0.819586	0.395446	0.136381		-0.192798	-0.227363	0.42016	2.82954	3.51719	3.71178	-0.302953	0.160856	-0.188309	0.27483	0.810752	0.806321	0.222095	0.633167	0.686506	0.957243	0.741413	0.729387	0.052948	0.212227	0.598282	0.872534	0.607673	0.734663
YMR169C	YMR169C iESR cluster ALD3 response to stress* aldehyde dehydrogenase activity cytoplasm | YMR170C	4.98326	5.40455	4.29679	2.1221	0.519109	0.683097	1.46356	-0.190413	1.19938	0.208151	0.825946	1.44985		-0.495066	-0.101994	0.59706	4.48819	5.30256	4.89385	-1.21094	0.606045	0.16262	0.911161	1.12515	0.845717	-0.481424	0.532533	-0.41863	0.98214	0.34212	0.780755	0.725805	-0.217531	-0.589815	0.933956	0.608415	0.860032
YDL085W	YDL085W ... NDE2 ethanol fermentation* NADH dehydrogenase activity mitochondrion | YDL086W	3.58333	4.6878	3.82118	2.44403	2.274	2.6831	1.20053	-1.59034	0.199385	1.33743	0.018592	-0.287118		0.130758	-0.464674	0.333916	3.71409	4.22312	4.15509	0.262878	-0.56399	-0.878132	2.70691	1.71001	1.80496	-0.32953	0.762428	-0.266736	0.870998	-0.827915	-0.067352	-0.44423	0.741717	0.299043	0.893204	0.760308	0.011926
YFL030W	YFL030W ... AGX1 glycine biosynthesis alanine-glyoxylate transaminase actmitochondrion | YFL031W	4.6958	4.80671	4.91099	2.64567	2.76704	2.83922	1.8786	0.242547	0.111922	1.11504	-0.759016	0.882807		0.178321	-0.146206	-0.032115	4.87412	4.6605	4.87887	0.422917	-0.082023	-0.396166	3.06858	2.68501	2.44305	-0.677639	-1.00353	-0.199808	1.20096	-0.760987	-0.087886	-1.2253	1.00129	-0.540919	-0.110257	0.242274	0.341889
YHR096C	YHR096C iESR cluster HXT5 hexose transport glucose transporter activity* plasma membrane | YHR097C	7.32029	6.03845	6.49641	2.99247	3.63245	3.07389	1.21964	-0.235501	0.43385	1.64556	0.696663	1.65148		-0.396013	0.272478	0.123535	6.92428	6.31093	6.61994	-0.384908	-1.18941	-1.25646	2.60756	2.44304	1.81743	-0.748498	-0.525955	-1.00763	0.47114	-0.761456	-0.573782	-0.600163	0.100357	-1.17882	1.04539	0.79702	0.472664
YJL141C	YJL141C iESR cluster YAK1 protein amino acid phosphoryla protein kinase activity cytoplasm* | YJL142C	1.83126	2.23462	2.76455	1.2564	1.68903	1.25154	0.219638	-0.181951	0.067528	-0.153447	0.075175	0.397381		0.136095	-0.086782	-0.049313	1.96735	2.14784	2.71524	0.040805	-0.177831	-0.00067	1.29721	1.5112	1.25087	0.319663	-0.070771	0.104923	0.5393	-0.252723	0.172451	0.025993	-0.094517	0.111735	-0.127454	-0.019342	0.509116
YML042W	YML042W iESR cluster CAT2 carnitine metabolism carnitine O-acetyltransferase activmitochondrion* | YML043C	4.46399	4.48791	4.36648	2.82906	2.75388	2.59383	1.29364	0.011221	0.635484	0.08262	-0.618838	1.01244		-0.117	-0.04099	0.15799	4.34699	4.44692	4.52447	-0.369905	-0.104327	-0.176914	2.45915	2.64956	2.41691	-0.683454	0.87107	-0.080092	0.610184	0.882291	0.555392	0.064343	-0.071639	-0.135801	0.146963	-0.690477	0.876642
YLR258W	YLR258W iESR cluster GSY2 glycogen metabolism glycogen (starch) synthase activitycytoplasm | YLR259C	2.59883	3.29443	3.0677	1.26228	1.19718	1.284	1.36959	0.798447	-0.036601	0.506995	0.159454	0.071336		0.175625	-0.360913	0.185289	2.77445	2.93352	3.25299	-0.095467	-0.308226	-0.166689	1.16681	0.888955	1.11731	-0.186242	-0.266262	0.190661	1.18335	0.532185	0.15406	-0.118077	0.153599	0.196353	0.388918	0.313053	0.267689
YMR107W	YMR107W ... SPG4 biological process unknown molecular function unknown cellular component unknown | YMR108W	8.95692	6.97039	6.63254	4.02899	5.10407	2.36117	0	0	-1.51866	0	0.153392	0		-0.875106	0.437553	0.437553	8.08181	7.40794	7.07009	-0.00602	-0.51096	-0.047495	4.02297	4.59311	2.31367	0.437553	0.437553	1.95622	0.437553	0.437553	0.437553	0.437553	0.437553	0.437553	0.437553	0.590945	0.437553
YDL204W	YDL204W iESR cluster RTN2 biological process unknown molecular function unknown endoplasmic reticulum | YDL205C	4.06336	4.78717	4.3525	0.41756	0.978541	0.464263	0.593198	-0.512341	0.974418	-0.939406	0.018592	-0.457043		0.23077	-0.503913	0.273143	4.29413	4.28325	4.62564	-0.323356	-0.702765	-0.069375	0.094204	0.275776	0.394888	-0.767866	-0.454349	-0.94608	-0.174667	-0.96669	0.028339	0.001957	-0.034488	0.008265	-0.937449	-0.015897	-0.448778
YMR175W	YMR175W ... SIP18 response to osmotic stress* phospholipid binding soluble fraction | YMR175W-A	8.68661	8.16536	9.08536	1.70707	3.426	0.361169	0.293638	0	-0.954376	0.530079	-1.71976	0		0.360614	0.601684	-0.962297	9.04723	8.76705	8.12306	-0.185338	-2.27524	-1.81177	1.52173	1.15076	-1.45061	-1.45582	-1.32673	-1.32673	-1.16218	-1.32673	-2.2811	-1.15548	0.393036	-1.32673	-0.625401	-1.32673	-1.32673
YOL052C-A	YOL052C-A ... DDR2 response to stress molecular function unknown cytoplasm* | YOL053W	10.3245	10.3536	7.99242	4.02899	4.274	0.876121	0	0.372524	-0.888078	1.53008	0.153392	0.890436		-0.972719	-0.73165	1.70437	9.35179	9.62192	9.69679	-1.10363	-1.60857	-0.66006	2.92536	2.66542	0.216061	-0.66006	-0.66006	-0.726358	-0.66006	-0.287537	-1.61444	-1.48881	-0.66006	-0.66006	0.041265	-0.506668	0.230376
YPL036W	YPL036W ... PMA2 regulation of pH* "hydrogen-exporting ATPase activity,"plasma membrane | YPL037C	4.80163	4.45186	5.15017	0.678497	0.980689	0.579349	0.51045	0.532053	0.526959	0.952312	0.734799	0.869002		0.010647	-0.084566	0.073919	4.81228	4.36729	5.22409	-0.106053	-0.352681	-0.205243	0.572445	0.628009	0.374106	-0.254543	-0.45004	-0.356808	0.255907	0.082013	0.170151	-0.519802	-0.392749	-0.028068	0.43251	0.342049	0.840934
YNL195C	YNL195C iESR cluster YNL195C biological process unknown molecular function unknown mitochondrion | YNL196C	4.21511	4.29352	5.03262	1.22164	0.988594	1.16852	0.878601	-1.14977	0.304567	0.267045	0.240984	-0.801691		0.165626	-0.008341	-0.157285	4.38074	4.28518	4.87533	-0.157933	0.230212	-0.006763	1.06371	1.21881	1.16176	-1.65081	0.00058	0.219343	-0.772205	-1.14919	0.52391	-0.765506	0.198049	0.977768	-0.498461	0.439033	0.176077
YDL222C	YDL222C iESR cluster FMP45 cell wall organization and bio molecular function unknown mitochondrion* | YDL223C	3.88323	6.73712	4.67443	1.22164	2.91143	3.06161	3.48647	-1.14977	3.01881	1.53008	1.18852	1.71288		0.666902	-1.55146	0.884559	4.55013	5.18567	5.55899	0.883911	0.156579	-0.964919	2.10555	3.068	2.09669	-1.47987	2.04242	-1.54617	2.0066	0.892653	1.47264	-0.723662	0.65493	0.282646	0.806417	1.84345	1.99553
YPL230W	YPL230W … iESR cluster USV1 biological process unknown molecular function unknown | Putative transcription factor containing a C2H2 zinc finger; mutation affects transcriptional regulation of genes involved in growth on non-fermentable carbon sources, response to salt stress and cell wall biosynthesisYPL231W	3.12765	3.53719	3.44766	0.707066	1.34508	0.776207	1.51603	-0.564808	0.919277	1.37808	1.82595	0.82836		-0.023387	-0.045352	0.068739	3.10426	3.49184	3.5164	0.845699	0.215228	0.389186	1.55276	1.56031	1.16539	-0.839819	0.226604	-1.36199	0.676211	-0.338204	-0.442711	-0.802516	-0.16089	0.466826	0.57556	1.66506	1.29519
YBR169C	YBR169C iESR cluster SSE2 protein folding molecular function unknown cytoplasm | YBR170C	2.60186	3.6903	3.64384	1.53714	1.03696	1.39679	-0.554359	-0.052909	-1.04008	0.027579	2.01859	0.49049		0.322694	-0.164935	-0.157759	2.92456	3.52537	3.48608	0.088686	0.28829	-0.385748	1.62583	1.32525	1.01104	-0.181795	-0.337764	0.033003	-0.736153	-0.390673	-1.00708	-0.963919	-2.08783	-1.23772	-0.93634	-0.069236	-0.747229
YKR076W	YKR076W iESR cluster ECM4 cell wall organization and bio molecular function unknown cytoplasm | YKR077W	2.19476	2.13029	2.10808	2.3445	0.457709	1.07738	0.367639	0.309661	0.111922	0.60408	0.696663	1.00239		0.119332	0.031779	-0.151112	2.3141	2.16207	1.95697	-1.59654	-0.101484	-1.00059	0.747952	0.356224	0.076787	-0.20406	-0.800601	-0.688754	0.163579	-0.490941	-0.576832	-0.903722	-0.866167	-0.975417	-0.299642	-0.169504	0.026972
YKL163W	YKL163W ... PIR3 cell wall organization and bio structural constituent of cell wallcell wall (sensu Fungi) | YKL164C	5.988	4.91815	6.40482	1.78507	1.54768	2.91137	1.55667	1.65758	-0.625044	0.070647	1.01859	1.09139		-0.509864	0.605674	-0.09581	5.47813	5.52383	6.30901	-1.05582	-1.08682	-2.45986	0.729253	0.460854	0.451505	-2.58933	-2.7453	-1.52654	-1.03266	-1.08772	-2.15158	-2.15149	-2.64737	-2.28268	-2.08084	-1.62878	-1.19129
YOR173W	YOR173W iESR cluster DCS2 biological process unknown molecular function unknown cytoplasm | YOR174W	3.19781	4.13509	3.87035	1.38514	2.21099	1.94613	1.0306	-0.079382	0.111922	-1.52882	0.018592	1.29784		0.537481	-0.325786	-0.211695	3.73529	3.8093	3.65865	-0.69777	-0.824198	-1.25382	0.687369	1.38679	0.692314	-1.12025	-1.53926	-0.835067	-0.08965	-1.61864	-0.723145	0.238978	-0.633969	-1.39857	-1.28984	-0.615377	-0.100726
YBL086C	YBL086C ... YBL086C biological process unknown molecular function unknown cellular component unknown | YBL087C	4.02073	1.9127	2.70042	-0.100289	0.881679	0.876121	-0.706362	-1.2999	-3.21001	-0.054883	0.018592	1.29784		-0.746695	0.816302	-0.069607	3.27404	2.729	2.63082	1.92975	1.42481	-0.434036	1.82946	2.30648	0.442085	1.43687	0.865866	2.82159	0.73051	-0.434036	-0.388412	1.90714	0.700764	-0.256482	1.85225	0.719356	1.04136
YGR066C	YGR066C ... YGR066C biological process unknown molecular function unknown cellular component unknown | YGR067C	2.6004	4.0647	3.70042	-0.292934	0.426	-0.290908	-0.706362	-0.71494	0.696884	-1.46992	-0.566371	0.712882		0.703863	-0.27746	-0.426403	3.30426	3.78724	3.27402	0.765594	1.26065	2.18355	0.47266	1.68665	1.89264	0.080076	-0.075893	-0.85713	-0.626286	-0.790833	-0.160246	0.380414	0.92893	-0.613279	-1.08951	0.362559	0.099604
YFL016C	YFL016C ... MDJ1 protein folding* unfolded protein binding* mitochondrial inner membrane | YFL017C	2.12098	3.33772	1.47803	0.122104	0.451995	-0.124258	0.100993	0.505581	-0.762547	-0.107351	0.504018	-0.126653		0.166127	-0.377075	0.210948	2.28711	2.96064	1.68898	0.250942	0.035508	0.431859	0.373046	0.487503	0.307601	0.980461	-0.438542	0.917724	1.08145	0.067039	0.155177	0.503191	0.566281	0.789607	0.39584	1.0703	0.662954
YEL065W	YEL065W ... SIT1 iron ion homeostasis* siderophore-iron (ferrioxamine) uptendosome* | YEL066W	2.43277	0.966136	2.96836	-0.065523	0.978541	0.460705	-0.465354	-0.615434	-0.250648	-0.206887	-1.69762	-0.024083		-0.011509	0.748028	-0.736519	2.42126	1.71416	2.23184	1.00568	0.313109	0.414004	0.940152	1.29165	0.874708	0.422037	0.664617	0.195324	-0.043317	0.049183	-0.055324	0.169834	0.75006	-0.408821	-0.037053	-0.947556	-0.432904
YBL075C	YBL075C iESR cluster SSA3 response to stress* ATPase activity cytosol | YBL076C	4.87926	4.51944	5.42289	-1.18046	0.568019	-0.316903	-0.33863	-0.342416	-1.88808	-0.189813	-0.133412	-0.550152		0.327435	0.153467	-0.480903	5.2067	4.67291	4.94199	0.59862	-0.257793	0.347692	-0.581839	0.310226	0.030789	0.657844	-0.282396	0.225874	0.319214	-0.624812	-1.6622	0.811341	0.289468	0.917184	0.621528	0.156057	0.367032
YBR117C	YBR117C ... TKL2 pentose-phosphate shunt transketolase activity cytoplasm* | YBR118W	3.90932	4.52261	4.71992	-1.59061	-0.596368	-0.098263	-0.613252	-0.062308	-0.888078	-0.490385	-1.17781	-0.409108		0.009515	-0.205793	0.196278	3.91884	4.31681	4.9162	0.878601	0.513386	0.413915	-0.712013	-0.082982	0.315652	0.21733	-0.038174	0.01709	-0.395922	-0.100482	-0.870988	0.760525	1.35569	0.826539	0.27014	0.177886	0.417431
YER053C-A	YER053C-A ... YER053C-A biological process unknown molecular function unknown endoplasmic reticulum | YER054C	6.19476	4.754	6.10252	-0.614862	-0.636449	-1.83688	0.129092	0	-1.88808	-1.79185	-2.1348	-0.177554		-0.35672	0.621315	-0.264594	5.83804	5.37531	5.83793	1.24933	0.007426	1.20786	0.634469	-0.629024	-0.629024	-0.758115	-0.629024	0.304679	-0.629024	-0.629024	-1.5834	0.864151	1.50578	-0.45147	-0.927698	-0.629024	-0.629024
YGR256W	YGR256W iESR cluster GND2 glucose metabolism phosphogluconate dehydrogenase (deccytosol | YGR257C	2.87389	2.48616	3.40086	-0.292934	0.544644	0.863669	-1.06	-0.827843	-1.26659	-0.717848	-0.981408	-0.978995		0.06096	0.155188	-0.216148	2.93485	2.64135	3.18472	-0.024151	0.278264	-0.480663	-0.317084	0.822909	0.383006	0.813893	-0.058283	0.053565	-0.246106	-0.886126	-1.21303	-0.161403	0.139186	0.989294	-0.879252	-0.842223	0.010299
YMR170C	YMR170C iESR cluster ALD2 aldehyde metabolism* aldehyde dehydrogenase activity cytoplasm | YMR171C	1.45522	2.11263	1.85	-0.34356	0.331482	-0.1649	-0.542863	-0.927378	-0.750575	0.129541	-0.051798	-0.702155		0.043259	-0.178644	0.135385	1.49848	1.93399	1.98538	0.0979	0.092531	0.368369	-0.245659	0.424014	0.20347	0.198257	0.442826	-0.060877	-0.344606	-0.484552	-0.811451	-0.100867	0.210611	0.446009	0.028674	0.158813	-0.256146
YGR144W	YGR144W ... THI4 mitochondrial genome maintenan molecular function unknown mitochondrion* | YGR145W	3.64222	4.89759	2.41663	0.292029	1.05345	2.16852	0.293638	0.39455	-2.58852	-0.258417	-0.981408	-1.45704		-0.972719	-0.73165	1.70437	2.6695	4.16594	4.121	1.3114	1.66444	0.269929	1.60343	2.71789	2.43845	-0.052186	0.054879	1.38912	0.241452	0.449429	-1.1994	1.17415	1.88978	2.68742	0.915734	0.908369	1.23038
YER020W	YER020W ... GPA2 sporulation (sensu Fungi)* GTPase activity mitochondrion | YER021W	1.40275	1.16424	0.963457	0.280802	0.37709	0.400697	-0.748182	-0.424878	-0.605678	-0.557384	-0.53395	-0.287118		-0.169982	0.013372	0.15661	1.23277	1.17761	1.12007	0.452944	0.106701	0.155129	0.733745	0.483791	0.555826	0.470444	0.355117	0.613408	-0.277738	-0.069762	0.00773	0.313924	0.064484	0.554697	-0.24346	-0.469465	0.267579
YDR070C	YDR070C iESR cluster FMP16 biological process unknown molecular function unknown mitochondrion | YDR071C	3.90526	5.55655	4.84726	-0.292934	1.91143	-0.223793	-2.51372	-1.66434	-2.88808	1.53008	-1.71976	-2.49948		0.908566	-1.17229	0.263727	4.81382	4.38426	5.11099	1.45572	0.950784	1.99921	1.16279	2.86221	1.77542	2.57756	1.93616	1.833	0.063844	0.271821	-1.05508	-0.929457	1.61906	2.39878	0.600622	-0.100703	-0.100703
YHR016C	YHR016C ... YSC84 endocytosis* molecular function unknown actin cortical patch | YHR017W	2.25318	2.37213	2.55603	0.402212	0.593877	0.767161	-0.416855	-1.66434	-1.26659	0.151567	-1.08832	-0.230534		0.087913	-0.393483	0.30557	2.34109	1.97864	2.8616	1.30492	0.962254	1.19306	1.70713	1.55613	1.96022	0.397012	0.978008	-0.00968	-0.019844	-0.686336	-1.27627	0.812827	1.29833	1.17759	0.964394	0.21001	0.947054
YHR028C	YHR028C ... DAP2 protein processing dipeptidyl-peptidase and tripeptidyvacuolar membrane (sensu Fungi) | YHR028W-A	1.37053	0.953055	0.960182	0.137452	0.241575	0.247097	-0.451105	-0.353643	-0.167232	0.000346	-0.169612	-0.441628		0.037435	-0.155591	0.118156	1.40796	0.797463	1.07834	0.464731	0.319787	0.294214	0.602183	0.561362	0.541311	0.186514	0.087576	0.05	-0.264591	-0.266067	-0.117233	0.212136	0.615151	0.538964	0.212482	0.445539	0.097336
YML004C	YML004C iESR cluster GLO1 glutathione metabolism lactoylglutathione lyase activity cytoplasm* | YML005W	1.39488	1.56393	0.937011	0.012281	-0.038281	-0.028042	0.129662	-0.628325	-0.295502	-0.12403	0.047446	-0.568889		-0.115078	-0.110207	0.225285	1.2798	1.45373	1.1623	0.394799	0.531598	0.441231	0.407079	0.493317	0.413188	0.050715	0.451616	0.171925	0.180377	-0.176709	-0.123577	0.097525	0.0251	0.392693	-0.026504	0.072547	-0.176195
YPL223C	YPL223C ... GRE1 response to stress* molecular function unknown cytoplasm | YPL224C	6.18654	5.59452	3.87492	-0.614862	0.618645	2.6831	-0.191789	1.37252	-0.888078	-0.692313	0.018592	-1.70216		-0.46403	-0.485995	0.950024	5.72251	5.10853	4.82494	0.142022	0.122509	-2.22138	-0.47284	0.741153	0.461716	0.94193	-1.73633	0.197369	0.750142	-0.363809	-0.690709	0.242268	0.398468	1.44122	-0.450045	0.417059	-0.260934
YLR304C	YLR304C ... ACO1 mitochondrial genome maintenan aconitate hydratase activity cytosol* | YLR305C	2.71587	2.60979	2.40827	1.41201	1.13145	1.46978	-0.894295	-1.0572	-1.66342	-2.44594	-2.37969	-2.56465		-0.074735	-0.161969	0.236704	2.64113	2.44782	2.64498	0.211345	0.376759	0.152168	1.62336	1.50821	1.62195	0.616735	0.609737	0.738863	-0.27756	-0.447467	-0.924559	0.367466	0.769045	0.796848	-2.07848	-1.61064	-1.7678
YHR139C	YHR139C ... SPS100 spore wall assembly (sensu Fun molecular function unknown spore wall (sensu Fungi) | YHR139C-A	2.95772	3.55655	3.17847	1.70707	0.841037	0.531094	-0.706362	0.335656	-1.30312	-0.639846	1.34052	-2.87208		0.140564	-0.788291	0.647728	3.09829	2.76826	3.8262	-0.160275	-0.080253	0.79825	1.54679	0.760785	1.32934	-0.845793	0.320166	0.217001	-1.55215	0.655822	-1.08611	0.624469	-0.581901	1.04581	-0.015376	0.758618	-1.82627
YBR208C	YBR208C ... DUR1,2 allantoin catabolism* allophanate hydrolase activity* cytoplasm | YBR209W	0.057259	0.777212	0.672678	-0.867404	-0.625839	-0.693872	-0.809455	-0.832986	-1.48269	-1.25259	-1.7493	-1.69882		0.087947	-0.268019	0.180073	0.145205	0.509193	0.852751	0.563212	1.0477	0.970599	-0.304192	0.421863	0.276727	1.63764	1.75812	1.65624	0.828187	0.925132	0.173546	2.89057	3.3033	3.58016	1.63798	1.554	1.88134
YOR298C-A	YOR298C-A ... MBF1 positive regulation of transcr transcription coactivator activity nucleus* | YOR298W	0.027938	1.60814	1.07298	-0.338448	-0.178044	-0.168804	-0.85764	-0.076564	-0.608268	-1.38987	-1.17346	-1.28326		0.58135	-0.438909	-0.142441	0.609288	1.16923	0.930536	1.38047	1.22761	1.21754	1.04202	1.04957	1.04873	2.15194	1.6217	1.58165	1.2943	1.54513	0.973382	2.04375	2.05838	2.21372	0.653887	0.884926	0.93046
YDR214W	YDR214W ... AHA1 response to stress* chaperone activator activity cytoplasm | YDR215C	0.536917	1.43353	0.828362	-0.480561	-0.023684	-0.292506	-1.18029	-1.08658	-0.92588	-1.04828	-0.955413	-1.55721		0.123698	-0.273558	0.149861	0.660615	1.15997	0.978223	0.451482	0.471634	0.47872	-0.029078	0.44795	0.186214	1.05227	0.73357	0.744225	-0.128025	-0.353007	-0.181655	0.891972	0.868702	1.07261	-0.156309	-0.086712	-0.484597
YJR045C	YJR045C ... SSC1 protein folding* ATPase activity* mitochondrion* | YJR046W	0.64977	0.93723	0.738076	-0.408411	-0.427253	0.005865	-0.115835	-0.401917	-0.573127	-0.936621	-0.953394	-1.05659		0.001799	-0.174536	0.172737	0.651569	0.762694	0.910813	0.395475	0.327599	0.0716	-0.012936	-0.099654	0.077465	0.611302	0.406089	0.498327	0.495466	0.004172	-0.074799	0.454626	0.727	0.757016	-0.481994	-0.226394	-0.299578
YLR259C	YLR259C ... HSP60 protein folding* single-stranded DNA binding mitochondrion* | YLR260W	1.47992	2.18877	0.73017	0.127558	-0.125084	0.045307	-0.499683	-0.569352	-0.844236	-1.14262	-1.17727	-1.31338		-0.095397	-0.405921	0.501318	1.38452	1.78284	1.23149	0.73771	0.665459	0.542612	0.865268	0.540375	0.587918	1.14393	0.802141	0.963387	0.644251	0.232789	0.119151	1.11011	1.4973	1.32939	-0.032503	0.320028	0.01601
YOL016C	YOL016C ... CMK2 protein amino acid phosphoryla calcium- and calmodulin-dependent pcytoplasm | YOL017W	1.25318	1.39968	1.32191	0.671442	-0.300319	-0.434011	-1.17585	-0.809542	-1.32104	-1.61288	-1.18304	-1.28712		-0.053055	0.188014	-0.134959	1.20012	1.5877	1.18695	0.714151	1.34351	1.19777	1.38559	1.04319	0.763756	0.841006	1.0697	1.48876	-0.334841	0.260159	0.167725	1.69934	1.45853	1.62158	0.08646	0.275492	0.334465
YLR438W	YLR438W ... CAR2 arginine catabolism ornithine-oxo-acid transaminase actcytoplasm* | YLR439W	0.528098	2.20735	0.647955	-0.412441	-0.563106	0.066722	-0.790895	-1.74295	-1.64522	-2.2889	-2.40462	-2.63761		0.358509	-0.659397	0.300888	0.886607	1.54795	0.948844	1.39375	1.41001	1.05874	0.981312	0.846905	1.12546	0.749882	0.695792	0.777052	-0.041014	-1.04716	-0.86817	2.6546	3.41333	3.8739	0.365705	1.00871	1.23629
YOR020C	YOR020C ... HSP10 protein folding unfolded protein binding mitochondrial matrix | YOR020W-A	0.883653	1.42177	-0.15202	0.0215	-0.609435	-0.735294	-1.20047	-1.09044	-1.0933	-0.899233	-0.641333	-0.60649		-0.042024	-0.320788	0.362812	0.841629	1.10098	0.210792	0.124898	0.280167	0.142018	0.146398	-0.329268	-0.593276	0.490779	0.724377	0.409563	-0.709692	-0.36606	-0.68374	0.036004	0.414596	0.29312	-0.863228	-0.226737	-0.31337
YNL007C	YNL007C ... SIS1 protein folding* unfolded protein binding* cytosolic small ribosomal subunit ( | YNL008C	0.781427	1.45263	1.03603	0.101345	-0.149685	-0.381335	-1.99759	-1.59034	-1.41859	-1.19983	-0.566371	-0.416401		0.158621	-0.312507	0.153886	0.940048	1.14012	1.18991	0.890204	0.795139	1.16239	0.991549	0.645455	0.781054	1.61456	1.16736	1.4236	-0.383032	-0.422983	0.005006	1.4632	1.17219	0.511331	0.263371	0.605814	0.09493
YOR027W	YOR027W ... STI1 protein folding unfolded protein binding* cytoplasm | YOR028C	1.44208	2.28799	1.40086	0.098257	0.373462	-0.201251	-1.73674	-1.27164	-1.62793	-1.616	-0.644374	-0.970644		0.140422	-0.365475	0.225054	1.5825	1.92251	1.62592	0.347788	0.150516	0.364261	0.446045	0.523977	0.16301	1.31649	1.05938	1.17803	-0.42024	-0.212263	-0.449895	1.10869	0.243352	0.766099	-0.507313	-0.401021	-0.204545
YPL240C	YPL240C ... HSP82 response to stress* "ATPase activity, coupled" cytoplasm | YPL241C	2.29161	2.85423	1.04602	0.268493	0.280949	-0.269964	-2.35844	-2.06824	-2.30954	-2.1934	0.194441	-0.901227		-0.396239	-0.143854	0.540093	1.89537	2.71038	1.58611	0.170663	0.087747	0.431372	0.439156	0.368696	0.161409	1.25808	1.06894	1.09026	-1.10036	-0.999301	-1.21928	1.24873	-0.182576	0.334108	-0.944674	0.011865	-0.567118
YMR118C	YMR118C ... YMR118C biological process unknown molecular function unknown cellular component unknown | YMR119W	1.81333	1.84231	1.89307	0.01901	-1.34071	-0.098263	0.293638	-0.289949	0.299549	0.023119	0.149836	-0.287118		-0.179222	0.114315	0.064907	1.63411	1.95662	1.95798	0.792957	1.04475	0.352933	0.811968	-0.295967	0.254671	0.70889	0.848377	0.482177	1.00253	0.558428	0.781726	0.304683	0.905668	1.5103	0.327803	1.0555	1.22318
YOR371C	YOR371C ... GPB1 signal transduction signal transducer activity cytoplasm | YOR372C	0.721656	1.10604	0.695622	-0.48795	0.128734	0.18714	-0.153821	-0.291191	-0.423674	0.094864	0.546523	-0.431508		-0.104949	-0.165535	0.270484	0.616707	0.940506	0.966106	0.47916	0.389258	0.454173	-0.00879	0.517991	0.641313	0.579517	0.569769	0.717273	0.425696	0.278578	0.293599	0.235999	0.040855	0.634624	0.330862	0.587378	0.203116
YHL016C	YHL016C ... DUR3 urea transport urea transporter activity plasma membrane | YHL017W	0.668216	1.40865	0.777591	0.122104	-0.217856	-0.308682	-0.644961	-0.564808	-0.495761	0.771087	-0.192913	0.297845		-0.07675	-0.179635	0.256384	0.591467	1.22902	1.03398	0.50283	0.372285	0.83575	0.624933	0.154429	0.527068	0.585986	0.71381	0.125218	-0.058976	0.149001	-0.370543	0.407156	0.785748	0.538994	1.17824	0.592835	0.836839
YNL234W	YNL234W ... YNL234W response to stress heme binding cytoplasm | YNL235C	0.872834	0.832526	0.65206	0.353429	0.056766	-0.638831	-1.13932	-0.564808	-0.553659	0.354992	0.253057	0.462904		0.051885	0.010555	-0.06244	0.924719	0.843081	0.58962	-0.04732	-0.121626	0.294534	0.306109	-0.06486	-0.344297	0.498487	0.394986	0.329956	-0.640834	-0.169823	-0.223703	0.17322	0.094955	0.509677	0.528213	0.348011	0.972581
YFL057C	YFL057C ... AAD16 aldehyde metabolism aryl-alcohol dehydrogenase activitycellular component unknown | YFL058W	-1.09474	-0.028409	-0.42886	0.537141	0.972827	1.20917	0.878601	3.09816	3.0754	0.077567	1.3971	1.19093		0.253305	-0.505626	0.252321	-0.84144	-0.534035	-0.176539	-0.707684	0.141013	-0.597156	-0.170543	1.11384	0.61201	0.436872	-0.911742	-1.17841	1.31547	2.18642	1.89699	0.43765	0.022693	0.550873	0.515217	1.4198	1.7418
YHR061C	YHR061C ... GIC1 establishment of cell polarity small GTPase regulator activity bud neck* | YHR062C	-0.21576	-0.920193	0.176861	0.328555	0.519109	0.273706	1.58487	1.77306	1.50187	0.122904	-0.104265	0.67224		0.234795	0.18774	-0.422535	0.019036	-0.732454	-0.245674	-0.05366	0.026363	-0.123149	0.274895	0.545472	0.150557	-0.19169	-0.425662	-0.518843	1.39318	1.3474	0.983026	-0.208543	0.438984	0.036953	-0.085639	0.334719	0.709193
YCL026C-B	YCL026C-B ... HBN1 biological process unknown molecular function unknown cytoplasm* | Putative protein of unknown function; similar to bacterial nitroreductases; green fluorescent protein (GFP)-fusion protein localizes to the cytoplasm and nucleus; protein becomes insoluble upon intracellular iron depletionYCL027W	0.402755	0.327734	-0.318436	2.05102	1.80451	1.85593	1.73842	1.75274	0.538187	2.5087	1.53797	1.27767		-0.225532	-0.013031	0.238563	0.177223	0.314703	-0.079873	-0.328431	-0.211883	-0.610914	1.72259	1.59263	1.24502	-0.544464	-0.410927	0.348405	1.19396	1.34181	0.886591	-1.32659	-0.543607	0.177219	1.18212	0.994359	1.45489
YBR093C	YBR093C ... PHO5 phosphate metabolism* acid phosphatase activity cell wall (sensu Fungi)* | YBR094W	0.520592	0.996113	1.47803	2.1221	2.41369	2.83732	3.8786	3.7797	3.69372	3.71228	2.7833	3.01526		0.179391	-0.004845	-0.174547	0.699983	0.991268	1.30348	0.833739	1.00576	1.05974	2.95584	3.41945	3.89706	-0.57692	-0.11878	-0.295946	3.30168	3.66093	3.39777	-0.190852	0.758763	0.815456	3.52143	3.54207	3.83071
YGL209W	YGL209W ... MIG2 regulation of transcription fr specific RNA polymerase II transcrinucleus | YGL210W	0.415152	1.31624	1.14099	1.25139	1.26214	1.94613	2.69053	2.91745	3.26351	2.85777	2.19966	2.08926		0.297533	-0.170618	-0.126916	0.712686	1.14562	1.01408	0.065081	0.545035	-0.101924	1.31647	1.80717	1.84421	-0.298509	-0.113441	-0.683174	2.39202	2.80401	2.58034	-0.261205	0.484758	0.801686	2.59656	2.68441	2.89094
YJR148W	YJR148W ... BAT2 branched chain family amino ac branched-chain-amino-acid transamincytoplasm* | YJR149W	1.02864	1.1082	0.54842	1.58421	1.34653	1.35075	3.87159	3.25004	3.23441	4.43049	3.49994	3.79157		0.058317	-0.308296	0.249979	1.08695	0.799906	0.798399	-0.265242	-0.127504	0.197514	1.31897	1.21903	1.54827	-0.139205	-0.136477	-0.198895	3.73239	3.11356	3.03551	-0.199043	0.268278	0.341088	4.23145	3.76822	4.13266
YOR010C	YOR010C ... TIR2 response to stress molecular function unknown cell wall (sensu Fungi) | YOR011W	-1.11828	0.192617	-0.169216	1.03891	1.06122	1.95841	3.36755	3.3808	3.17586	2.37179	2.12776	2.59953		0.02223	-0.184796	0.162566	-1.09605	0.007822	-0.006651	0.062797	0.379356	-0.551257	1.10171	1.44057	1.40715	0.260764	0.22131	-0.09598	3.62832	3.60211	3.07988	0.194675	1.3831	0.892032	2.56646	3.51086	3.49157
YHR092C	YHR092C ... HXT4 hexose transport glucose transporter activity* plasma membrane | YHR093W	7.77221	7.99269	7.327	8.71082	8.93496	9.65454	9.29945	9.9188	9.34134	8.59796	8.62336	10.0545		-0.017303	-0.098162	0.115465	7.75491	7.89453	7.44247	-0.692538	-0.534513	-0.859544	8.01828	8.40045	8.79499	-0.056128	-1.11899	-0.900224	9.24332	8.79981	8.44112	0.24421	0.001313	-1.33445	8.84217	8.62467	8.72007
YNL014W	YNL014W ... HEF3 translational elongation ATPase activity* cytosolic ribosome (sensu Eukaryota | YNL015W	3.60186	3.29352	3.50778	1.78507	1.82654	2.46808	2.00146	2.65758	2.37871	2.4735	2.89306	1.39095		0.070947	0.038998	-0.109945	3.67281	3.33252	3.39783	0.251977	-0.10096	-0.258983	2.03705	1.72558	2.2091	0.303424	-1.17447	-0.540672	2.30488	1.48311	1.83804	-0.602689	-0.754612	0.61007	1.87081	2.13845	2.00102
YLR375W	YLR375W ... STP3 biological process unknown molecular function unknown nucleus | YLR376C	0.90794	0.614288	1.16559	1.32157	1.70655	2.07555	2.31311	1.91854	1.48538	1.13312	0.790924	0.591419		0.072112	0.004292	-0.076404	0.980052	0.61858	1.08919	-0.362709	-0.470129	-0.897592	0.958864	1.23642	1.17796	-0.704574	-0.526124	-0.898555	1.60853	1.39242	0.586825	-0.396417	0.133788	0.409426	0.736707	0.924712	1.00084
YHL006W-A	YHL006W-A | YHL007C	-0.342672	-2.73576	0.308105	1.48467	1.29672	1.53109	2.29364	2.65758	0.848888	1.45608	1.09659	1.19831		0.395126	0.195623	-0.59075	0.052454	-2.54014	-0.282644	-0.17636	0.3187	-0.02519	1.30831	1.61542	1.5059	-0.347305	-0.825202	0.563486	1.94633	1.83238	1.41237	-0.046967	0.764584	0.95934	1.40911	1.86118	2.15765
YIL145C	YIL145C ... PAN6 pantothenate biosynthesis pantoate-beta-alanine ligase activicytoplasm* | YIL146C	-0.766171	-0.823273	-0.38704	0.202072	0.359201	0.347494	1.00561	1.06872	0.821691	1.31066	0.550895	0.478417		0.023403	0.099535	-0.122938	-0.742768	-0.723739	-0.509978	-0.010909	0.14436	0.08308	0.191163	0.50356	0.430574	0.059844	0.086528	0.148949	1.06545	1.15525	0.97064	-0.330335	0.514167	0.661618	0.980325	1.06506	1.14003
YLR209C	YLR209C ... PNP1 purine nucleoside catabolism purine-nucleoside phosphorylase actcellular component unknown | YLR210W	-0.349558	-0.174307	-0.280264	0.046553	0.581845	0.598208	1.02007	0.583583	0.413812	0.37165	0.141076	-0.158384		-0.140312	0.004898	0.135414	-0.48987	-0.169409	-0.144849	0.214201	0.171367	-0.049666	0.260754	0.753212	0.548542	-0.304667	0.079932	-0.165252	0.715406	0.663515	0.24856	0.180095	0.481646	0.449437	0.551745	0.622721	0.291053
YPR113W	YPR113W ... PIS1 cell cycle* CDP-diacylglycerol-inositol 3-phospendoplasmic reticulum* | YPR114W	-0.550578	0.317392	-0.412974	0.096893	0.555302	0.935775	1.43436	1.23037	0.489259	1.15243	0.63146	0.560879		0.002396	-0.366019	0.363623	-0.548182	-0.048627	-0.049351	0.121399	0.06407	-0.366502	0.218292	0.619371	0.569272	-0.359032	-0.135883	-0.249696	1.07533	1.09449	0.239563	-0.38457	0.38916	0.468087	0.767862	1.02062	1.02897
YDR044W	YDR044W ... HEM13 heme biosynthesis coproporphyrinogen oxidase activitymitochondrial inner membrane | YDR045C	-1.00036	-0.16149	-0.580002	0.275643	0.358722	0.572512	1.074	0.745514	0.462677	0.836375	0.323837	0.086677		0.177664	-0.422251	0.244588	-0.822701	-0.583741	-0.335414	1.15009	1.22353	1.26605	1.42573	1.58225	1.83856	1.28069	1.56109	1.42063	2.35469	2.3066	1.88331	1.32121	2.10425	2.35644	2.15759	2.42808	2.44312
YGR004W	YGR004W ... PEX31 peroxisome organization and bi molecular function unknown integral to peroxisomal membrane | YGR005C	-0.169512	-0.170517	-1.1594	0.014044	0.336518	0.270971	0.656208	0.455091	0.573502	-0.108655	0.281626	-0.182781		-0.152301	-0.135447	0.287748	-0.321814	-0.305963	-0.871651	0.272303	0.327322	0.260272	0.286347	0.66384	0.531243	0.116155	0.223221	-0.019596	0.772364	0.678312	0.553906	0.229725	0.157655	0.615446	0.12107	0.439281	0.432665
YGL067W	YGL067W ... NPY1 NADH metabolism NAD+ diphosphatase activity cytoplasm* | YGL068W	-1.28852	-1.0166	-0.709597	0.754895	0.094853	-0.050257	0.589094	0.743314	0.711606	0.214052	0.055586	-0.144513		0.188622	0.103816	-0.292438	-1.0999	-0.912784	-1.00203	0.017741	0.331689	0.555815	0.772636	0.426542	0.505558	-0.099116	0.31523	-0.058349	0.489978	1.05854	0.653257	0.087565	0.387168	0.429922	0.301616	0.442754	0.285408
YKR068C	YKR068C ... BET3 ER to Golgi transport molecular function unknown Golgi apparatus* | YKR069W	-0.658948	-0.55421	-0.562612	0.642936	0.216098	0.605791	0.274273	0.674458	0.232937	0.054741	-0.023844	0.20841		-0.0991	0.044673	0.054427	-0.758048	-0.509537	-0.508185	0.185024	0.487439	0.143549	0.82796	0.703537	0.74934	0.204762	0.229366	0.360666	0.479035	0.903823	0.593603	0.109171	0.34836	0.213326	0.163912	0.324516	0.421736
YDR345C	YDR345C ... HXT3 hexose transport glucose transporter activity* plasma membrane | YDR346C	-2.39351	-1.25992	-1.55024	-0.871718	-0.067223	1.11617	1.31872	1.52298	1.44763	1.1744	0.747944	0.96948		0.107264	0.175205	-0.282469	-2.28624	-1.08471	-1.83271	-0.080114	0.007456	-0.492854	-0.951832	-0.059767	0.623321	-0.133165	0.017698	-0.298366	1.18555	1.54068	1.14926	-0.509728	0.466963	0.318276	0.664667	1.21491	1.28776
YDR404C	YDR404C ... RPB7 transcription from RNA polymer DNA-directed RNA polymerase activit"DNA-directed RNA polymerase II, cor" | YDR405W	-0.345043	-0.777509	-0.857905	-0.401458	0.15346	0.059279	0.930047	1.04287	0.571354	0.334292	0.318152	0.635346		-0.110879	0.10148	0.009399	-0.455921	-0.676029	-0.848506	0.201396	0.238983	0.211268	-0.200062	0.392443	0.270547	0.065565	-0.133906	-0.006291	0.995612	0.908968	0.565063	0.329743	0.54161	0.140264	0.664035	0.859762	0.775609
YHR204W	YHR204W ... MNL1 ER-associated protein cataboli carbohydrate binding endoplasmic reticulum | YHR205W	-0.647798	-0.79298	-0.823998	-0.218933	-0.045505	0.022145	0.848439	0.54469	0.107168	0.387857	-0.078706	0.375847		-0.156338	0.018715	0.137623	-0.804135	-0.774265	-0.686375	0.130089	-0.037816	-0.041317	-0.088844	-0.083321	-0.019172	-0.08288	0.120401	0.047933	0.765559	0.665091	0.155101	-0.025813	0.524665	0.088251	0.362044	0.44596	0.464098
YPR114W	YPR114W ... YPR114W biological process unknown molecular function unknown endoplasmic reticulum | YPR115W	-1.25891	-1.24758	-0.531307	-0.244278	-0.056991	0.169095	0.909349	1.07999	0.480526	0.258717	-0.151334	0.121876		0.191567	-0.04979	-0.141777	-1.06734	-1.29737	-0.673085	0.34015	0.418903	0.228476	0.095872	0.361912	0.39757	0.28825	0.243221	0.165392	1.1976	1.32321	0.645917	0.092819	0.789181	0.619224	0.351536	0.637847	0.7411
YKL033W-A	YKL033W-A ... YKL033W-A biological process unknown molecular function unknown cellular component unknown | YKL034W	-1.40099	-0.829505	-0.599972	-0.020249	-0.235134	-0.439798	0.560425	0.323165	0.24011	0.693269	0.167455	0.400292		0.057276	-0.10883	0.051554	-1.34371	-0.938336	-0.548418	0.214793	0.20493	0.355029	0.194544	-0.030205	-0.084769	0.310106	0.334046	0.193079	0.870531	0.657211	0.433189	-0.005852	0.09756	-0.116462	0.687417	0.265015	0.28383
YKR038C	YKR038C ... KAE1 proteolysis and peptidolysis metalloendopeptidase activity* cytoplasm* | YKR039W	-0.84117	-0.849909	-0.74938	0.068165	-0.272649	-0.01164	0.999907	0.410491	0.399085	0.408943	0.571133	0.336734		-0.152309	0.036921	0.115388	-0.99348	-0.812987	-0.633992	0.07557	0.133363	-0.075878	0.143735	-0.139286	-0.087518	-0.130205	0.220786	0.076979	0.869702	0.631277	0.476063	0.141374	-0.20735	-0.14075	0.550316	0.363783	0.195984
YJR111C	YJR111C ... YJR111C biological process unknown molecular function unknown mitochondrion | YJR112W	-1.26467	-0.819823	-1.58086	0.636677	-0.037947	0.117243	0.931068	0.383409	1.1804	0.938885	-0.270915	0.82836		0.017565	0.036242	-0.053807	-1.2471	-0.783581	-1.63467	-0.113349	-0.010606	-0.055288	0.523328	-0.048554	0.061955	-0.02126	0.353286	0.041534	0.909808	0.736695	1.22194	-0.032866	0.532139	0.022352	0.906019	0.261224	0.850711
YOL002C	YOL002C ... IZH2 lipid metabolism* metal ion binding integral to membrane* | YOL003C	-1.09522	-0.674296	-0.639925	-0.456909	-0.148858	0.069565	0.525422	0.956242	0.370198	0.044091	0.085706	0.670654		0.192401	-0.085761	-0.10664	-0.902815	-0.760058	-0.746565	0.572375	0.438591	0.284462	0.115465	0.289733	0.354028	-0.165758	-0.129082	-0.192231	0.359664	0.82716	0.177967	-0.311007	0.287168	-0.287956	-0.266916	0.372874	0.382698
YOR175C	YOR175C … ALE1 biological process unknown O-acyltransferase activity | Broad-specificity lysophospholipid acyltransferase, part of MBOAT family of membrane-bound O-acyltransferases; key component of Lands cycle; may have role in fatty acid exchange at sn-2 position of mature glycerophospholipidsYOR176W	-1.02986	-0.91151	-0.865745	-0.398315	-0.116853	-0.030557	0.481942	1.37481	1.08215	-0.587566	0.058558	-0.317253		0.198334	-0.305082	0.106748	-0.83153	-1.21659	-0.758997	0.589202	0.455669	0.399834	0.190887	0.338816	0.369277	0.357145	0.124252	0.160784	0.839087	1.49906	1.24293	0.129971	0.074403	0.237613	-0.457595	0.132961	-0.079641
YER096W	YER096W ... SHC1 sporulation (sensu Fungi)* enzyme activator activity prospore membrane | YER097W	3.02073	0.997586	1.98053	-1.55643	-0.895928	0.361169	-0.928754	0.28506	-3.21001	2.7	-0.566371	1.29784		-1.12586	0.574638	0.551225	1.89487	1.57222	2.53176	-0.256777	0.238283	-0.71329	-1.8132	-0.657646	-0.352121	0.865059	-2.09827	0.442427	-0.063695	-1.8132	-2.76758	-0.641958	1.49152	-0.050688	2.05805	0.925151	1.24716
YKR039W	YKR039W ... GAP1 amino acid transport* L-proline permease activity* plasma membrane* | YKR040C	1.10326	0.851296	0.496409	-0.819479	-0.840787	-1.18985	-0.208862	-0.15686	0.127189	1.08063	0.318152	0.420702		0.009035	0.088217	-0.097252	1.1123	0.939513	0.399157	0.313169	0.156152	0.33011	-0.506311	-0.684635	-0.859736	-0.618788	-0.774756	-0.67383	-0.82765	-0.931617	-0.546641	-0.361518	0.843044	0.507286	0.719113	1.1612	0.927987
YGL059W	YGL059W … iESR cluster PKP2 biological process unknown protein kinase activity | Mitochondrial protein kinase that negatively regulates activity of the pyruvate dehydrogenase complex by phosphorylating the ser-133 residue of the Pda1p subunit; acts in concert with kinase Pkp1p and phosphatases Ptc5p and Ptc6pYGL060W	1.32029	1.80167	1.27158	0.707066	0.104072	0.641277	-0.6239	-1.21688	-2.39058	-0.90288	1.24098	0.712882		0.077948	-0.832985	0.755037	1.39824	0.96868	2.02662	-0.374894	0.442094	0.390986	0.332173	0.546166	1.03226	1.02705	0.243051	1.08984	0.403151	-0.973834	-1.30073	0.994813	-1.21156	-0.753767	0.091933	0.029426	-0.040884
YKL161C	YKL161C ... YKL161C biological process unknown protein kinase activity cellular component unknown | YKL162C	0.150368	0.965164	0.556033	-0.363323	-0.258498	-0.023495	-1.52948	-0.457893	-1.14442	-0.862238	1.41091	-0.094473		0.114959	-0.322044	0.207085	0.265327	0.643121	0.763118	0.206437	0.479105	0.327234	-0.156886	0.220606	0.303739	0.652163	0.258035	0.61766	-0.877321	-0.199858	-0.526758	-0.178743	-1.60751	-0.757398	-1.04098	-0.196597	-0.851871
YJR035W	YJR035W ... RAD26 nucleotide-excision repair* DNA-dependent ATPase activity nucleus | YJR036C	1.80572	1.58255	2.16609	-0.877896	0.104072	0.521634	-1.22992	-0.342416	0.055338	0.530079	1.01859	0.449848		-0.106232	0.272341	-0.166109	1.69949	1.85489	1.99998	0.610851	-0.256659	0.486914	-0.267045	-0.152588	1.00855	1.27897	-0.815599	0.518641	0.049046	-1.15802	0.57398	-0.1369	-0.9807	-0.352984	0.393179	0.037891	0.096864
YGR102C	YGR102C ... YGR102C biological process unknown molecular function unknown mitochondrion | YGR103W	1.38901	0.861167	0.893068	-0.93679	0.104072	-0.276261	-0.220935	-0.441952	-0.025582	-0.621924	-0.270915	1.52024		0.126364	0.25781	-0.384174	1.51537	1.11898	0.508894	0.281755	-0.40761	-0.596222	-0.655035	-0.303538	-0.872482	-0.725692	-0.296698	-0.525394	-0.946627	-0.73865	-0.550976	-0.425354	-0.324296	-2.74097	-1.04728	-0.595211	-1.22074
YIL122W	YIL122W ... POG1 G1/S-specific transcription in specific RNA polymerase II transcrinucleus | YIL123W	1.71457	0.842308	2.367	-0.614862	-0.35536	0.553814	0.293638	-0.120024	0.269463	0.597193	0.433629	1.78327		0.013733	0.254803	-0.268536	1.7283	1.09711	2.09846	0.075464	-0.291972	-1.48058	-0.539397	-0.647332	-0.92677	-1.34702	-0.502988	-0.168748	-1.05338	-0.623012	0.100715	-0.239327	-1.08313	-1.30341	0.357866	-0.649498	0.479863
YGR236C	YGR236C ... SPG1 biological process unknown molecular function unknown mitochondrion | YGR237C	3.56822	2.0647	4.50542	1.70707	0.689034	1.36117	0	-2.03687	-0.888078	-0.756209	0.018592	-0.177554		-0.04623	0.779802	-0.733571	3.52199	2.8445	3.77185	-1.17714	0.317916	-1.21862	0.529922	1.00695	0.14255	-0.733571	1.3033	0.785094	-0.733571	-0.733571	-0.102984	0.022638	0.986192	-0.556017	-0.733571	1.00478	-0.733571
YJL161W	YJL161W iESR cluster FMP33 biological process unknown molecular function unknown mitochondrion | YJL162C	2.95772	2.80167	1.79996	2.70707	0.741502	0.138777	-0.706362	-0.342416	-0.151112	0.530079	-2.30334	-0.287118		-0.249411	-0.008341	0.257753	2.70831	2.79332	2.05771	-2.55025	0.114735	0.21563	0.156816	0.856237	0.354407	0.349194	-0.391737	-0.588012	-0.357168	-0.734153	-0.739124	-0.935431	0.350052	-1.92912	-0.405351	-1.95328	-2.21624
YDR329C	YDR329C ... PEX3 peroxisome organization and bi protein binding peroxisomal membrane | YDR330W	1.28182	1.17162	0.893068	-0.614862	0.016609	1.13169	-0.369327	-0.494419	-0.428646	-0.90288	-0.44084	-0.402595		-0.265056	0.013488	0.251568	1.01676	1.1851	1.14464	-4.1e-05	-0.061375	-0.59791	-0.614903	-0.044766	0.533777	-0.081488	-0.163457	0.318341	-0.450815	-0.657876	-0.110306	-0.274191	-0.606092	-0.322331	-1.17707	-1.04693	-0.724925
YBR054W	YBR054W ... YRO2 biological process unknown molecular function unknown mitochondrion* | YBR055C	4.00212	4.39332	5.2313	-0.167403	-0.132968	0.039241	-2.02829	0.295014	-1.058	-2.13289	-1.30334	-1.09447		0.122023	0.204395	-0.326419	4.12414	4.59772	4.90488	-0.134421	-0.054399	-0.728437	-0.301824	-0.187366	-0.689196	-1.95744	-1.26541	-1.04665	-3.98573	-0.970401	-2.10466	-0.731106	-0.693551	-1.16537	-2.86399	-1.99689	-2.25984
YBR126C	YBR126C iESR cluster TPS1 response to stress* "alpha,alpha-trehalose-phosphate syn"cytoplasm* | YBR127C	1.4487	2.88977	2.60676	0.939727	0.869606	0.878332	-0.291324	-0.535061	-0.373505	-0.511144	-0.580871	-1.28712		0.338594	-0.443544	0.10495	1.78729	2.44623	2.71171	-0.024981	-0.070489	-0.00468	0.914746	0.799117	0.873652	-0.493268	-0.381041	-0.461839	-0.784593	-0.916102	-0.835343	-0.582342	-0.124679	0.251498	-1.09349	-0.705549	-1.03562
YDR276C	YDR276C ... PMP3 cation transport molecular function unknown plasma membrane | YDR277C	1.20462	1.41115	1.57298	0.4192	0.411161	0.305244	-0.78705	-1.03159	-1.16331	-0.046422	-0.640372	0.416489		0.117109	0.141687	-0.258796	1.32173	1.55284	1.31418	-0.071714	-0.023218	-0.269026	0.347486	0.387944	0.036217	-0.051122	0.056949	-0.319339	-0.838172	-0.97464	-1.48265	-0.657298	0.026149	-0.931098	-0.703719	-0.614223	-0.514608
YGR008C	YGR008C iESR cluster STF2 ATP synthesis coupled proton t molecular function unknown proton-transporting ATP synthase co | YGR009C	2.63837	3.66347	2.37112	1.89149	1.18653	0.258076	-1.87629	-1.66434	-0.975541	-0.569457	0.018592	-0.746549		0.677228	-0.610081	-0.067147	3.3156	3.05339	2.30397	-0.223073	-0.099982	0.134002	1.66842	1.08655	0.392077	0.386865	-0.617101	-0.217766	-1.48942	-2.28145	-1.19331	-0.160794	-0.934206	-0.601946	-0.730251	-0.915614	-1.34849
YLL026W	YLL026W iESR cluster HSP104 response to stress* chaperone binding* cytoplasm* | YLL027W	2.81358	3.5656	2.76197	0.671442	1.36431	0.861243	-2.02829	-1.66434	-1.63224	-0.810958	0.644196	0.327592		0.020173	-0.305457	0.285284	2.83375	3.26014	3.04725	-0.04781	-0.484037	-0.317553	0.623633	0.880271	0.543689	0.231048	-0.117566	0.038003	-1.79724	-1.78191	-1.59424	0.042348	-0.697705	-0.784234	-0.76861	-0.053509	-0.456642
YMR031C	YMR031C ... YMR031C biological process unknown molecular function unknown cytoplasm* | YMR032W	2.762	2.72122	3.67443	1.0441	0.997156	0.816849	-1.25385	-2.55187	-1.04854	-0.972421	-1.48391	-0.997611		0.248805	0.306428	-0.555233	3.0108	3.02764	3.11919	-0.700271	-0.060821	0.13961	0.34383	0.936336	0.956458	0.614211	0.419768	0.677005	-0.639639	-2.1321	-0.371538	0.339047	-0.282362	-0.157146	-0.633375	-1.76627	-1.15476
YML128C	YML128C iESR cluster MSC1 meiotic recombination molecular function unknown mitochondrion* | YML129C	3.72931	3.90953	3.62025	1.32374	1.37256	1.1084	-0.093385	-1.54405	-0.551043	-0.113777	0.64008	-1.23053		0.152055	-0.113836	-0.038219	3.88136	3.79569	3.58203	-1.14878	-1.10118	-1.2898	0.174953	0.271377	-0.181392	-1.65373	-1.3736	-1.43047	-1.74711	-2.91765	-1.98151	-1.797	-1.77686	-0.790691	-1.91078	-1.13678	-2.02123
YMR250W	YMR250W iESR cluster GAD1 response to oxidative stress* glutamate decarboxylase activity cytoplasm | YMR251W	3.49733	4.03171	3.41663	1.1221	1.274	2.4007	-2.29132	-1.92738	-0.210006	-0.054883	-1.56637	-0.609046		0.201356	-0.494838	0.293482	3.69868	3.53687	3.71011	-2.25149	-1.92635	-2.29296	-1.12938	-0.652354	0.107737	-1.52197	-1.67794	-2.72221	-3.81329	-3.60531	-2.93221	-2.22163	-2.25807	-2.47836	-2.27651	-3.82445	-3.0874
YIL045W	YIL045W iESR cluster PIG2 biological process unknown protein phosphatase regulator activcytoplasm | YIL046W	2.97926	3.12359	3.42912	2.70707	1.10407	1.09814	-1.02829	0.242547	-0.625044	0.852007	0.153392	-2.28712		0.361948	-0.474985	0.113037	3.3412	2.64861	3.54216	-1.01689	-0.521834	-1.47341	1.69017	0.582238	-0.375271	-0.380484	0.141619	-0.31769	-1.40877	0.384166	-0.942733	-1.40207	-2.57332	-0.395766	-0.550067	-2.41993	-2.68288
YOL083W	YOL083W iESR cluster YOL083W biological process unknown molecular function unknown cellular component unknown | YOL084W	3.22211	1.57927	4.02235	1.02899	0.519109	0.683097	-0.706362	0.657584	-1.15111	-0.569457	-0.981408	-0.550152		0.395126	0.780586	-1.17571	3.61724	2.35986	2.84664	0.016285	0.096307	-0.02519	1.04528	0.615417	0.657907	-0.669233	-0.825202	-0.021477	-1.37559	-0.167618	-1.17259	0.537995	-1.40534	0.222375	-0.031462	-2.38675	-0.327777
YPL186C	YPL186C iESR cluster UIP4 biological process unknown molecular function unknown endoplasmic reticulum* | YPL187W	3.6004	3.49766	4.06485	-1.14139	1.10407	1.36117	0	0	0.066298	-0.171246	0.153392	-1.87208		0.579684	0.335327	-0.915011	4.18009	3.83299	3.14984	0.226378	-1.86353	-1.40006	-0.915011	-0.759453	-0.038891	-0.915011	-0.915011	-0.981309	-0.915011	-0.915011	-0.915011	-0.743765	-0.915011	0.847505	-0.915011	-0.761619	-1.02458
YMR174C	YMR174C iESR cluster PAI3 vacuolar protein catabolism endopeptidase inhibitor activity cytoplasm | YMR175W	4.08406	3.71195	2.39557	1.92946	0.367106	-0.486828	1.8786	-0.71494	0.526959	-1.79185	0.603554	-0.609046		-0.001874	-0.258304	0.260177	4.08218	3.45364	2.65575	-1.13279	-0.900762	-0.5893	0.796671	-0.533656	-1.07613	-3.40327	-2.55924	-1.75551	-1.52467	-3.27418	-1.22855	-1.781	-2.13938	-0.774695	-3.57285	-1.53582	-1.38374
YOR161C	YOR161C iESR cluster PNS1 biological process unknown molecular function unknown* integral to plasma membrane | YOR161C-C	2.16596	2.07287	2.96502	0.122104	-1.52396	-0.330709	0.371641	0.040913	-0.888078	0.761405	-0.373726	-0.142728		-0.206658	0.385319	-0.178662	1.95931	2.45819	2.78636	-0.276171	0.136427	-0.095253	-0.154067	-1.38753	-0.425962	-0.961689	-0.764021	-0.609389	-0.590049	-0.723109	-1.49747	-1.30771	-0.475405	-0.577041	-0.54631	-0.849131	-0.719769
YDR033W	YDR033W ... MRH1 biological process unknown molecular function unknown mitochondrion* | YDR034C	0.981691	0.830413	1.22003	-1.39447	-1.06316	-0.721293	-1.69883	-1.27133	-2.2945	-0.824586	-1.15465	-0.83836		-0.080114	-0.085007	0.16512	0.901578	0.745406	1.38515	-0.93137	-0.793687	-1.22639	-2.32584	-1.85685	-1.94768	-2.04789	-2.15193	-2.17882	-3.74672	-3.42326	-4.47332	-1.45461	-1.00828	-1.10922	-2.2792	-2.16292	-1.94758
YOL151W	YOL151W iESR cluster GRE2 response to stress oxidoreductase activity* cytoplasm* | YOL152W	0.444282	0.649662	0.391521	-0.679957	-0.177964	-0.527186	-1.02829	-1.4085	-2.42413	-0.723678	-0.871226	-1.49768		-0.108211	-0.152544	0.260755	0.336071	0.497119	0.652277	-0.437065	-0.288	-0.123059	-1.11702	-0.465964	-0.650245	-1.08076	-0.299925	-0.289271	-2.10905	-1.70843	-2.7134	-0.370549	0.031126	0.43645	-1.09423	-0.840099	-1.06123
YDL124W	YDL124W iESR cluster YDL124W metabolism alpha-keto amide reductase activitycytoplasm* | YDL125C	0.961839	1.78952	1.22427	0.072351	-0.289843	-0.681475	-1.33863	-1.36626	-1.80062	-1.70439	-1.18786	-1.67045		0.22517	-0.11584	-0.109329	1.18701	1.67368	1.11494	-0.988885	-0.556289	-0.226503	-0.916535	-0.846132	-0.907978	-0.017888	-0.782278	-0.494253	-1.35652	-2.14854	-2.29487	-0.934781	-0.386264	-0.34351	-2.63917	-1.57412	-2.01396
YKL035W	YKL035W iESR cluster UGP1 protein amino acid glycosylati UTP-glucose-1-phosphate uridylyltracytoplasm | YKL036C	0.044453	1.03437	0.371215	-0.385583	-0.762304	-0.418973	-1.57673	-1.39714	-1.67187	-1.89245	-1.81465	-1.68922		0.113146	-0.315813	0.202668	0.157599	0.718557	0.573883	-0.425453	-0.164046	-0.505402	-0.811036	-0.92635	-0.924375	-0.363003	-0.319663	-0.371832	-1.93973	-1.7168	-2.0437	-0.925535	-0.571444	-0.717269	-2.81799	-2.3861	-2.40648
YIL124W	YIL124W iESR cluster AYR1 phosphatidic acid biosynthesis acylglycerone-phosphate reductase acytoplasm* | YIL125W	0.041577	0.954517	0.364374	-0.948286	-0.895928	-0.686137	-0.810699	-1.61091	-1.15817	-0.86847	-2.06887	-1.84511		0.122964	-0.172995	0.050031	0.164541	0.781522	0.414404	-0.240124	-0.137381	-0.304682	-1.18841	-1.03331	-0.990819	-0.476657	-0.33097	-0.482576	-1.28736	-1.94188	-1.64074	-0.744603	0.033396	0.131644	-1.61307	-2.03548	-1.71347
YOR125C	YOR125C ... CAT5 ubiquinone metabolism molecular function unknown mitochondrial inner membrane | YOR126C	1.03489	1.04198	0.326027	-0.34356	-0.514838	0.505559	-1.51372	-1.34242	-0.707506	-0.910494	-1.30334	-1.64969		-0.223094	-0.267427	0.490521	0.811797	0.774553	0.816548	0.218571	0.281915	-0.432958	-0.124989	-0.232924	0.072601	0.482426	-0.158969	-0.355244	-1.03129	-1.50138	-1.06275	-0.776663	-0.154146	0.151642	-1.68716	-1.45748	-1.49805
YLR248W	YLR248W ... RCK2 protein amino acid phosphoryla protein serine/threonine kinase actcytoplasm | YLR249W	0.550906	0.338201	1.09037	-0.847523	-0.217856	-0.401139	-0.815296	-0.293506	-0.139617	-0.415473	-0.515745	-0.624153		0.054974	0.168763	-0.223737	0.60588	0.506964	0.866632	0.24983	0.175195	0.134893	-0.597692	-0.042662	-0.266246	0.20612	0.126773	-0.283627	-0.609176	-0.166734	-0.423243	0.010501	0.08097	-0.098669	-0.404972	-0.434775	-0.722821
YMR311C	YMR311C ... GLC8 glycogen biosynthesis enzyme activator activity cytoplasm* | YMR312W	0.983258	2.38663	1.25564	-0.029899	0.178072	-0.124258	-0.220935	-1.21688	-0.151112	-0.40852	-1.39645	1.29784		0.424829	-0.749139	0.32431	1.40809	1.63749	1.57995	0.030881	0.45194	0.474832	0.000981	0.630012	0.350575	0.345362	0.326897	1.25615	0.124427	-0.889988	1.10504	0.847334	0.287326	-1.66992	0.438814	-1.10912	-0.372075
