# Supplementary material for: PKA regulatory subunit Bcy1 couples growth, lipid metabolism, and fermentation during anaerobic xylose growth in Saccharomyces cerevisiae
Source: PLoS Genet. 2023 Jul 6;19(7):e1010593. doi: 10.1371/journal.pgen.1010593 (PMC10353814; doi:10.1371/journal.pgen.1010593)
Supplement: S6 Table — Data for ira2Δbcy1Δ cells is also shown. Companion table for Fig 2D. (XLSX) [file pgen.1010593.s012.xlsx]

## Sheet: 20230419_Y184vsira2_bcy1_carbme
UID	NAME	Y184 YPX/YPD A	Y184 YPX/YPD B	Y184 YPX/YPD C	ira2 YPX/YPD A	ira2 YPX/YPD B	ira2 YPX/YPD C	bcy1 YPX/YPD A	bcy1 YPX/YPD B	bcy1 YPX/YPD C	ira2bcy1_YPX_YPD_1	ira2bcy1_YPX_YPD_2	ira2bcy1_YPX_YPD_3
YDR345C	YDR345C ... HXT3 hexose transport glucose transporter activity* plasma membrane | YDR346C	-2.39351	-1.25992	-1.55024	-0.871718	-0.067223	1.11617	1.31872	1.52298	1.44763	1.1744	0.747944	0.96948
YGL253W	YGL253W ... HXK2 replicative cell aging* hexokinase activity nucleus* | YGL254W	-2.76076	-1.50216	-2.82314	-2.02513	-1.7607	-1.3019	0.938141	0.206194	0.331691	1.75571	0.474552	0.581537
YDL022W	YDL022W iESR cluster GPD1 intracellular accumulation of glycerol-3-phosphate dehydrogenase cytosol* | YDL023C	1.42942	3.00514	1.89307	-0.540861	0.234858	0.26806	0.870285	0.857256	0.095802	0.159516	-0.467967	-1.10927
YBR117C	YBR117C ... TKL2 pentose-phosphate shunt transketolase activity cytoplasm* | YBR118W	3.90932	4.52261	4.71992	-1.59061	-0.596368	-0.098263	-0.613252	-0.062308	-0.888078	-0.490385	-1.17781	-0.409108
YGR256W	YGR256W iESR cluster GND2 glucose metabolism phosphogluconate dehydrogenase (deccytosol | YGR257C	2.87389	2.48616	3.40086	-0.292934	0.544644	0.863669	-1.06	-0.827843	-1.26659	-0.717848	-0.981408	-0.978995
YMR170C	YMR170C iESR cluster ALD2 aldehyde metabolism* aldehyde dehydrogenase activity cytoplasm | YMR171C	1.45522	2.11263	1.85	-0.34356	0.331482	-0.1649	-0.542863	-0.927378	-0.750575	0.129541	-0.051798	-0.702155
YDL085W	YDL085W ... NDE2 ethanol fermentation* NADH dehydrogenase activity mitochondrion | YDL086W	3.58333	4.6878	3.82118	2.44403	2.274	2.6831	1.20053	-1.59034	0.199385	1.33743	0.018592	-0.287118
YFR015C	YFR015C ... GSY1 glycogen metabolism glycogen (starch) synthase activitycytoplasm* | YFR016C	3.11938	4.33416	5.03603	3.05499	1.90054	2.29191	1.29364	0.172157	0.382011	-0.299996	-0.187859	0.536005
YEL011W	YEL011W iESR cluster GLC3 glycogen metabolism "1,4-alpha-glucan branching enzyme a"cytoplasm | YEL012W	4.4464	4.52115	4.67966	2.40221	1.74562	1.94613	1.42292	1.48766	0.323426	0.496132	-0.218448	0.619773
YLR258W	YLR258W iESR cluster GSY2 glycogen metabolism glycogen (starch) synthase activitycytoplasm | YLR259C	2.59883	3.29443	3.0677	1.26228	1.19718	1.284	1.36959	0.798447	-0.036601	0.506995	0.159454	0.071336
YHR096C	YHR096C iESR cluster HXT5 hexose transport glucose transporter activity* plasma membrane | YHR097C	7.32029	6.03845	6.49641	2.99247	3.63245	3.07389	1.21964	-0.235501	0.43385	1.64556	0.696663	1.65148
YOL126C	YOL126C ... MDH2 gluconeogenesis* L-malate dehydrogenase activity cytoplasm* | YOL127W	3.05463	3.51316	3.82718	1.83539	2.76498	2.00502	0.521907	1.28208	0.388762	0.174984	1.07749	-0.250592
YGL209W	YGL209W ... MIG2 regulation of transcription fr specific RNA polymerase II transcrinucleus | YGL210W	0.415152	1.31624	1.14099	1.25139	1.26214	1.94613	2.69053	2.91745	3.26351	2.85777	2.19966	2.08926
YJL052W	YJL052W ... TDH1 glycolysis* glyceraldehyde-3-phosphate dehydrogcytosol* | YJL053W	1.62308	2.13117	1.22127	3.35006	2.77047	4.27794	6.47514	5.90983	6.03766	7.1305	6.70772	5.93183
YHR092C	YHR092C ... HXT4 hexose transport glucose transporter activity* plasma membrane | YHR093W	7.77221	7.99269	7.327	8.71082	8.93496	9.65454	9.29945	9.9188	9.34134	8.59796	8.62336	10.0545
