# Supplementary material for: PKA regulatory subunit Bcy1 couples growth, lipid metabolism, and fermentation during anaerobic xylose growth in Saccharomyces cerevisiae
Source: PLoS Genet. 2023 Jul 6;19(7):e1010593. doi: 10.1371/journal.pgen.1010593 (PMC10353814; doi:10.1371/journal.pgen.1010593)
Supplement: S7 Table — Companion table for Fig 3A. (XLSX) [file pgen.1010593.s013.xlsx]

## Sheet: 20221213_bcy1unique
UID	NAME	ira2_YPX_YPD_1	ira2_YPX_YPD_2	ira2_YPX_YPD_3	bcy1_YPX_YPD_1	bcy1_YPX_YPD_2	bcy1_YPX_YPD_3	ira2bcy1_YPX_YPD_1	ira2bcy1_YPX_YPD_2	ira2bcy1_YPX_YPD_3
YDL088C	YDL088C ... ASM4 mRNA-nucleus export* structural molecule activity nuclear pore | YDL089W	-0.326881	-0.440249	-0.440892	0.021559	0.527523	0.88953	-0.338131	0.405615	0.533912
YGL089C	YGL089C ... MF(ALPHA)2 response to pheromone during c mating pheromone activity extracellular region | YGL090W	-1.55643	-0.480891	-0.123879	1.29364	1.95749	2.36755	-1.79185	0.153392	2.89044
YGL149W	YGL149W ... | YGL150C	-1.14139	-0.051487	-0.514952	1.16455	0.28506	0.630587	-2.63985	0.018592	-0.287118
YLR115W	YLR115W ... CFT2 mRNA polyadenylylation* RNA binding mRNA cleavage and polyadenylation s | YLR116W	-0.388091	-0.339535	-0.290908	0.13494	0.61178	0.721975	-0.884958	-0.183042	-0.827686
YOR175C	YOR175C … ALE1 biological process unknown O-acyltransferase activity | Broad-specificity lysophospholipid acyltransferase, part of MBOAT family of membrane-bound O-acyltransferases; key component of Lands cycle; may have role in fatty acid exchange at sn-2 position of mature glycerophospholipidsYOR176W	-0.398315	-0.116853	-0.030557	0.481942	1.37481	1.08215	-0.587566	0.058558	-0.317253
YDR249C	YDR249C ... YDR249C biological process unknown molecular function unknown cellular component unknown | YDR250C	-0.380397	-1.06585	0.258076	1.3811	0.850229	0.994565	0.452077	-0.329332	1.86488
YKR062W	YKR062W ... TFA2 transcription initiation from general RNA polymerase II transcriptranscription factor TFIIE complex | YKR063C	0.292029	-0.735464	-0.507586	0.698028	0.61319	0.442071	0.254445	0.174711	0.611003
YOL094C	YOL094C ... RFC4 mismatch repair* DNA clamp loader activity* DNA replication factor C complex | YOL095C	0.41161	-1.48089	-0.586364	0.463563	0.979512	0.696884	0.457929	0.433629	1.05168
YOR298W	YOR298W ... MUM3 spore wall assembly (sensu Fun acyltransferase activity cellular component unknown | YOR299W	-0.100289	-3.41949	-0.738367	2.36403	3.0361	1.14755	1.18613	0.147875	2.52024
YNL188W	YNL188W ... KAR1 spindle pole body duplication protein binding half bridge of spindle pole body | YNL189W	0.484674	-0.118321	-0.316903	3.8786	2.46494	1.2274	0.337434	2.13407	3.71288
YLL033W	YLL033W … IRC19 sporulation (sensu Fungi) molecular function unknown | Putative protein of unknown function; YLL033W is not an essential gene but mutant is defective in spore formation; null mutant displays increased levels of spontaneous Rad52p fociYLL034C	0.06321	-0.415303	-0.523354	0.779065	1.27425	1.01881	0.369614	0.719031	0.356739
YGL136C	YGL136C ... MRM2 rRNA modification rRNA (uridine-2'-O-)-methyltransfermitochondrion | YGL137W	0.074798	-0.284971	-0.468906	0.921669	1.24255	0.445346	0.079418	0.972788	-0.176086
YBL011W	YBL011W ... SCT1 phospholipid biosynthesis glycerol-3-phosphate O-acyltransferendoplasmic reticulum | YBL012C	-0.298739	-0.201032	-0.176681	0.829691	0.737583	0.456697	0.119447	0.574289	0.146113
YKR048C	YKR048C ... NAP1 budding cell bud growth* protein binding cytoplasm* | YKR049C	-0.112852	-0.021982	0.168524	1.04538	0.689527	0.880331	0.576622	0.513723	0.06689
YMR319C	YMR319C ... FET4 intracellular copper ion trans iron ion transporter activity integral to plasma membrane | YMR320W	-0.020249	-0.132465	0.436457	1.06705	0.455276	0.769453	0.634776	0.198413	-0.058299
YDR005C	YDR005C ... MAF1 negative regulation of transcr molecular function unknown nucleus | YDR006C	-1.0299	-0.227134	0.209166	1.01946	0.867802	0.543638	0.597193	1.09135	0.361975
YGR190C	YGR190C ... | YGR191W	-1.24713	-0.291857	0.005025	1.44564	1.61451	0.986391	1.26704	1.49664	0.313275
YKR038C	YKR038C ... KAE1 proteolysis and peptidolysis metalloendopeptidase activity* cytoplasm* | YKR039W	0.068165	-0.272649	-0.01164	0.999907	0.410491	0.399085	0.408943	0.571133	0.336734
YEL009C	YEL009C ... GCN4 regulation of transcription fr DNA binding* nucleus | YEL010W	0.009576	-0.322335	-0.138773	1.3598	0.6468	0.825645	1.92103	0.724795	0.970523
YJR005W	YJR005W ... APL1 vesicle-mediated transport molecular function unknown AP-2 adaptor complex | YJR006W	-0.25446	-0.426443	0.297039	0.867373	0.947091	0.711606	0.233097	0.471104	0.916416
YDR043C	YDR043C ... NRG1 regulation of transcription fr DNA binding* nucleus | YDR044W	0.444032	-0.558893	-0.223793	1.29364	1.65758	1.54488	1.80017	2.11813	3.07043
YCL064C	YCL064C ... CHA1 threonine catabolism* L-serine ammonia-lyase activity* mitochondrion* | YCL065W	-0.53579	-0.895928	-0.260319	1.96773	2.10119	2.26309	1.9723	2.39396	2.73916
YER095W	YER095W ... RAD51 telomerase-independent telomer recombinase activity nuclear chromosome* | YER096W	-0.28288	-0.050505	0.138777	1.803	1.52594	0.967282	2.04121	2.39429	2.01185
YNL277W	YNL277W ... MET2 methionine biosynthesis* homoserine O-acetyltransferase acticytoplasm | YNL277W-A	-0.892847	-0.99396	0.801742	1.86932	1.49932	1.82652	3.08623	3.1706	2.70813
YDR335W	YDR335W ... MSN5 protein-nucleus export protein binding* nucleus | YDR336W	-0.165473	-0.233232	0.409263	0.832231	0.846029	0.693857	0.636309	0.105006	0.558711
YDR345C	YDR345C ... HXT3 hexose transport glucose transporter activity* plasma membrane | YDR346C	-0.871718	-0.067223	1.11617	1.31872	1.52298	1.44763	1.1744	0.747944	0.96948
YKR042W	YKR042W ... UTH1 mitochondrion organization and molecular function unknown cell wall (sensu Fungi)* | YKR043C	-0.059066	-0.255919	0.49438	1.5401	0.805236	0.543234	0.981063	0.610877	0.579676
YLR413W	YLR413W PAC cluster YLR413W biological process unknown molecular function unknown cellular component unknown | YLR414C	-0.248846	-0.130927	0.361936	1.65868	1.01353	0.69644	1.16691	0.439323	0.779414
YFL050C	YFL050C ... ALR2 magnesium ion transport* "di-, tri-valent inorganic cation tr"plasma membrane | YFL051C	-0.555968	-0.488753	0.121218	1.23615	0.997813	0.723953	1.42096	0.798626	0.799537
YPR035W	YPR035W ... GLN1 nitrogen compound metabolism* glutamate-ammonia ligase activity cytoplasm | YPR036W	-0.532005	-0.154847	0.236911	1.85814	1.44776	1.92947	1.8849	1.76028	1.48518
YFR030W	YFR030W ... MET10 sulfate assimilation sulfite reductase (NADPH) activity cytoplasm* | YFR031C	-0.281392	-0.407713	0.432925	1.51849	1.36843	1.22244	1.50769	0.979211	1.27348
YGR191W	YGR191W ... HIP1 manganese ion transport* L-histidine transporter activity plasma membrane | YGR192C	-0.212763	-0.052168	0.289734	1.81763	1.85689	1.12298	1.76807	1.13524	1.2524
YKL126W	YKL126W ... YPK1 protein amino acid phosphoryla protein serine/threonine kinase actcytosol* | YKL127W	-0.205471	-0.055127	0.103371	0.770844	0.823594	0.664263	0.709468	0.322678	0.495652
YIL047C	YIL047C ... SYG1 signal transduction molecular function unknown mitochondrion* | YIL047C-A	-0.048249	-0.17324	0.494968	1.67636	1.44803	1.30274	1.26365	1.13241	0.831166
YLR016C	YLR016C … PML1 biological process unknown molecular function unknown | Subunit of the RES complex, which is required for nuclear retention of unspliced pre-mRNAs; acts in the same pathway as Pml39p and Mlp1pYLR017W	-0.029899	-0.239883	0.361169	1.3811	1.70198	1.02946	0.934469	0.603554	1.06652
YBL042C	YBL042C ... FUI1 uridine transport uridine transporter activity plasma membrane | YBL043W	-0.839422	-0.174788	-0.053868	2.6131	2.24605	1.96865	1.68441	1.21726	1.55242
YML123C	YML123C ... PHO84 phosphate transport* inorganic phosphate transporter actintegral to plasma membrane | YML124C	-1.80014	-0.717268	-0.367347	4.34675	4.68523	4.39177	3.31562	3.10129	3.28871
YOL062C	YOL062C ... APM4 vesicle-mediated transport* molecular function unknown AP-2 adaptor complex | YOL063C	-0.213499	0.152327	-0.628184	1.28492	0.545474	0.501868	0.876139	0.514825	0.182368
YDR240C	YDR240C ... SNU56 nuclear mRNA splicing, via spl mRNA binding commitment complex* | YDR241W	-0.210472	0.174461	-0.349324	1.41917	0.255486	1.21626	0.991983	0.713737	0.542957
YBR281C	YBR281C … DUG2 biological process unknown molecular function unknown | Probable di- and tri-peptidase; forms a complex with Dug1p and Dug3p to degrade glutathione (GSH) and other peptides containing a gamma-glu-X bond in an alternative pathway to GSH degradation by gamma-glutamyl transpeptidase (Ecm38p)YBR282W	-0.188236	-0.139854	-0.337175	0.97171	0.489639	0.886709	1.13889	0.87175	0.67299
YNR027W	YNR027W ... BUD17 bud site selection molecular function unknown cytoplasm* | YNR028W	-0.39727	-0.025211	-0.567278	1.31749	0.473159	1.04266	1.33368	0.944591	0.387482
YFL002C	YFL002C PAC cluster SPB4 35S primary transcript process ATP-dependent RNA helicase activitynucleolus | YFL003C	-0.359023	-0.344686	-0.370342	0.952601	0.286746	0.818191	0.809233	0.687386	-0.067805
YDR380W	YDR380W iESR cluster ARO10 leucine catabolism* pyruvate decarboxylase activity* cytoplasm | YDR381C-A	-0.08143	0.715029	-0.308682	2.20344	1.36213	2.32282	1.29427	0.018592	0.508063
YBR274W	YBR274W ... CHK1 protein amino acid phosphoryla protein kinase activity nucleus | YBR275C	-0.242893	0.264536	-0.093397	1.30958	0.879976	0.897024	0.979064	-0.077624	1.02699
YGL178W	YGL178W ... MPT5 cell wall organization and bio mRNA binding cytoplasm | YGL179C	-0.437984	-0.131557	-0.162393	0.980139	0.503363	0.534034	0.560823	-0.192176	0.610399
YOL002C	YOL002C ... IZH2 lipid metabolism* metal ion binding integral to membrane* | YOL003C	-0.456909	-0.148858	0.069565	0.525422	0.956242	0.370198	0.044091	0.085706	0.670654
YIL139C	YIL139C ... REV7 DNA repair* zeta DNA polymerase activity zeta DNA polymerase complex | YIL140W	-2.14139	-0.895928	-0.223793	0.878601	3.35802	1.33431	1.44762	2.34052	2.77178
YJL092W	YJL092W … SRS2 (HPR5) biological process unknown transcription factor activity nucleus | DNA helicase and DNA-dependent ATPase involved in DNA repair, needed for proper timing of commitment to meiotic recombination and transition from Meiosis I to II; blocks trinucleotide repeat expansion; affects genome stabilityYJL093C	-0.540861	-0.151583	-0.21614	0.325002	0.898592	0.329153	0.217196	0.530798	0.651482
YOL125W	YOL125W … TRM13 biological process unknown molecular function unknown | 2'-O-methyltransferase responsible for modification of tRNA at position 4; exhibits no obvious similarity to other known methyltransferasesYOL126C	-0.752365	-0.322193	-0.108316	0.648733	1.00272	0.605461	0.530079	1.1706	0.675408
YLR040C	YLR040C ... YLR040C biological process unknown molecular function unknown cell wall (sensu Fungi) | YLR041W	0.204566	-0.895928	-0.098263	1.49527	2.04461	0.194384	0.928628	-0.435974	0.897307
YKL004W	YKL004W ... AUR1 sphingolipid metabolism inositol phosphoceramide synthase aGolgi apparatus | YKL005C	-0.354134	-0.03807	0.166522	1.55634	1.17108	0.896668	0.483285	-0.055409	0.380686
YPR114W	YPR114W ... YPR114W biological process unknown molecular function unknown endoplasmic reticulum | YPR115W	-0.244278	-0.056991	0.169095	0.909349	1.07999	0.480526	0.258717	-0.151334	0.121876
YBR029C	YBR029C ... CDS1 phosphatidylglycerol biosynthe phosphatidate cytidylyltransferase mitochondrion* | YBR030W	-0.206397	-0.270212	-0.044591	0.762671	0.954077	0.338991	0.462546	-0.08377	0.194751
YOL061W	YOL061W ... PRS5 histidine biosynthesis* ribose-phosphate diphosphokinase accytoplasm | YOL062C	-0.224995	-0.707939	-0.16727	1.26543	1.15262	0.546859	0.753283	0.282881	0.224044
YNL080C	YNL080C … EOS1 biological process unknown molecular function unknown | Protein involved in N-glycosylation; deletion mutation confers sensitivity to exidative stress and shows synthetic lethality with mutations in the spindle checkpoint genes BUB3 and MAD1; YNL080C is not an essential geneYNL081C	-0.285554	-0.058987	-0.407756	0.818165	0.873902	0.215945	0.56988	0.002824	0.196916
YPR159W	YPR159W ... KRE6 cell wall organization and bio glucosidase activity integral to membrane* | YPR160W	-0.35794	-0.360048	0.049011	0.903433	0.536597	0.035196	0.271516	-0.263647	0.138355
YGR082W	YGR082W ... TOM20 mitochondrial matrix protein i protein transporter activity mitochondrial outer membrane transl | YGR083C	-0.974758	-0.706451	-0.028398	1.25206	0.838754	0.320239	0.663346	-0.193562	0.336577
YOR204W	YOR204W ... DED1 translational initiation RNA helicase activity cytoplasm | YOR205C	-1.07283	-0.77682	-0.124831	1.18495	0.981453	0.418631	0.879575	0.250507	0.361437
YMR205C	YMR205C ... PFK2 glycolysis 6-phosphofructokinase activity cytoplasm* | YMR206W	-0.68469	-0.473491	-0.08421	0.863576	0.635531	0.118338	0.719607	0.009895	-0.008455
YMR243C	YMR243C PAC cluster ZRC1 zinc ion homeostasis* "di-, tri-valent inorganic cation tr"vacuole (sensu Fungi) | YMR244C-A	-0.747987	-0.257169	-0.074416	0.758524	0.772486	-0.012257	0.852793	0.21889	0.484703
YGL019W	YGL019W ... CKB1 protein amino acid phosphoryla protein kinase CK2 activity protein kinase CK2 complex | YGL020C	-0.182751	-0.51687	-0.32517	0.640289	0.366683	0.208385	0.718069	0.099728	0.297845
YGL186C	YGL186C ... TPN1 vitamin transport vitamin transporter activity plasma membrane | YGL187C	-0.080525	-0.511785	-0.433717	1.07447	0.424094	0.405653	0.553071	-0.021823	0.186814
YML023C	YML023C ... NSE5 DNA repair molecular function unknown nucleus | YML024W	-0.321503	-0.948017	-0.610817	1.19634	0.451133	0.479293	0.776517	0.188517	0.297845
YOR360C	YOR360C ... PDE2 cAMP-mediated signaling cAMP-specific phosphodiesterase actcytoplasm* | YOR361C	-0.359605	-0.324772	-0.555415	0.81447	0.572695	0.594523	0.928628	0.034188	0.548496
YIL071W-A	YIL071W-A | YIL072W	0	0	-0.514952	1.16455	0.372524	1.85298	2.11504	0.018592	0
YLR127C	YLR127C ... APC2 mitotic sister chromatid segre protein binding* anaphase-promoting complex | YLR128W	-0.370936	-0.336501	-0.223793	-0.038937	0.967924	1.09682	0.700004	-0.133412	0.156489
YEL028W	YEL028W ... | YEL029C	-0.877896	-0.011406	-0.375797	4.29364	1.24255	0.334314	0.167509	0.796199	-1.1802
YGL086W	YGL086W ... MAD1 mitotic spindle checkpoint* molecular function unknown nucleus* | YGL087C	-1.23153	0.104072	-1.33927	0.945715	1.39455	1.81236	0.115042	-0.855878	-1.50951
YOL035C	YOL035C ... | YOL036W	-1.87835	-0.895928	0.485048	1.74951	1.37252	0.526959	0	1.01859	-1.28712
YOR262W	YOR262W ... YOR262W biological process unknown molecular function unknown cytoplasm | YOR263C	-0.590614	0.301108	-0.320301	1.03906	0.414313	1.14509	-0.048281	0.018592	-0.310577
YDR301W	YDR301W ... CFT1 mRNA polyadenylylation* RNA binding mitochondrion* | YDR302W	-0.752365	-0.295536	0.039241	0.600299	0.421956	0.357034	-0.137346	-0.112653	-0.221028
YOR153W	YOR153W ... PDR5 response to drug* xenobiotic-transporting ATPase actimitochondrion* | YOR154W	-0.620132	-0.29033	0.034683	0.630196	0.404243	0.207373	-0.006406	-0.52899	-0.117654
YPR016C	YPR016C PAC cluster TIF6 ribosomal large subunit biogen molecular function unknown cytoplasm* | YPR016W-A	-0.547907	-0.467962	0.023299	0.999683	0.915382	0.649755	0.36849	0.035441	-0.263205
YDR127W	YDR127W ... ARO1 aromatic amino acid family bio 3-dehydroquinate dehydratase activicytoplasm | YDR128W	-0.443675	-0.313434	-0.099346	1.00757	0.62804	0.765723	0.422499	-0.278745	-0.192049
YOL058W	YOL058W ... ARG1 arginine biosynthesis* argininosuccinate synthase activitycytosol | YOL059W	-0.746733	-0.866352	-0.332623	1.71068	1.1357	1.14147	0.109927	-0.806322	-0.895061
YBR130C	YBR130C ... SHE3 intracellular mRNA localizatio mRNA binding cytoplasm* | YBR131W	-1.24713	-0.480891	0.107412	1.00413	0.850229	1.11192	0.307687	0.330536	0.26037
YLR059C	YLR059C ... REX2 RNA processing 3'-5' exonuclease activity mitochondrion | YLR060W	-1.21047	-0.07915	-0.07179	1.32112	0.475381	0.986391	0.74689	0.298699	-0.37904
YER094C	YER094C ... PUP3 ubiquitin-dependent protein ca endopeptidase activity "proteasome core complex, beta-subun" | YER095W	-0.664493	-0.604466	-0.300551	0.413932	0.101191	0.404969	-0.147993	-0.602121	-1.19154
YDR487C	YDR487C ... RIB3 aerobic respiration* "3,4-dihydroxy-2-butanone-4-phosphat"cytosol* | YDR488C	-0.442681	-0.623495	-0.256361	0.430211	0.398341	0.222011	0.401604	-0.389066	-0.76503
YKL211C	YKL211C ... TRP3 tryptophan biosynthesis anthranilate synthase activity* cytoplasm* | YKL212W	-0.74463	-0.60507	-0.540856	0.518512	0.169084	0.345412	0.255163	-0.303337	-0.749596
YAL012W	YAL012W ... CYS3 sulfur amino acid metabolism* cystathionine gamma-lyase activity cytoplasm | YAL013W	-1.08779	-0.622983	-0.23219	0.573085	0.443306	-0.278833	-0.019736	-0.691137	-0.789874
YDR156W	YDR156W ... RPA14 transcription from RNA polymer DNA-directed RNA polymerase activitDNA-directed RNA polymerase I compl | YDR157W	-1.34069	-0.859402	-0.770076	1.43396	1.13292	-0.035182	0.208151	-0.098866	-0.495138
YBR031W	YBR031W RP cluster RPL4A protein biosynthesis structural constituent of ribosome cytosolic large ribosomal subunit ( | YBR032W	-0.931161	-0.801949	-0.050109	0.96205	0.485169	-0.051444	0.39374	-0.204955	-0.398955
YDR012W	YDR012W RP cluster RPL4B protein biosynthesis structural constituent of ribosome cytoplasm* | YDR013W	-1.08207	-1.08661	-0.312865	1.02082	0.698138	-0.03677	0.446092	-0.141586	-0.498113
YHR025W	YHR025W PAC cluster THR1 methionine metabolism* homoserine kinase activity cellular component unknown | YHR026W	-0.850255	-0.584084	-0.155467	0.889935	0.573825	-0.152954	0.428857	-0.425415	-0.440969
YIR021W	YIR021W ... MRS1 Group I intron splicing RNA binding* mitochondrion | YIR021W-A	-1.19982	-0.558893	-1.22379	1.18672	1.20507	0.182311	0.423164	0.478023	-0.287118
YLR242C	YLR242C ... ARV1 sphingolipid metabolism* molecular function unknown endoplasmic reticulum* | YLR243W	-0.505927	-0.480891	-1.01734	0.724273	1.04753	-0.19147	0.294012	-0.396446	0.084851
YDL016C	YDL016C ... | YDL017W	-2.02085	-0.661463	-0.960759	0.079513	0.373791	0.526959	0.493553	-1.01703	-0.723217
YER107C	YER107C ... GLE2 mRNA-nucleus export* structural molecule activity nuclear pore | YER109C	-0.292934	-1.06585	-0.638831	0.878601	0.377476	0.48538	0.982591	0.165433	-0.493569
YKL023C-A	YKL023C-A YKL023C-A YKL065W-A	-0.334754	-1.89593	-0.989328	0.556673	-0.117984	0.064616	0.786419	0.269553	-0.354232
YMR295C	YMR295C ... YMR295C biological process unknown molecular function unknown bud | YMR296C	0.195566	-0.680915	-0.941394	0.747356	0.365818	0.189924	0.815751	0.703389	-0.158794
YDR035W	YDR035W ... ARO3 aromatic amino acid family bio 3-deoxy-7-phosphoheptulonate synthacytoplasm* | YDR036C	-0.16083	-0.708301	-0.981719	0.786678	0.675071	0.27996	1.21126	0.713737	0.540046
YNL191W	YNL191W … DUG3 biological process unknown molecular function unknown | Probable glutamine amidotransferase, forms a complex with Dug1p and Dug2p to degrade glutathione (GSH) and other peptides containing a gamma-glu-X bond in an alternative pathway to GSH degradation by gamma-glutamyl transpeptidase (Ecm38p)YNL192W	0.187692	-1.34659	-0.518537	0.33428	0.580963	1.0613	0.314811	0.646623	0.418139
YKL082C	YKL082C PAC cluster RRP14 establishment of cell polarity molecular function unknown nucleolus | YKL083W	-0.029899	-2.22141	-0.960759	0.516031	0.335656	2.69688	1.36015	1.34052	2.17231
YIR011C	YIR011C ... STS1 ubiquitin-dependent protein ca molecular function unknown nucleus | YIR012W	-0.555968	-1.01141	-0.600357	0.908348	0.834462	1.942	0.612541	1.57802	0.846149
YLR057W	YLR057W ... YLR057W biological process unknown molecular function unknown cellular component unknown | YLR058C	-0.363323	-0.162208	-1.11527	0.293638	0.550669	0.789994	1.21658	1.4418	0.836265
YLR274W	YLR274W … MCM5 DNA replication initiation* chromatin binding* cytoplasm* | Component of the hexameric MCM complex, which is important for priming origins of DNA replication in G1 and becomes an active ATP-dependent helicase that promotes DNA melting and elongation when activated by Cdc7p-Dbf4p in S-phaseYLR275W	-0.175577	-0.398429	-0.389803	0.562127	0.027534	0.724899	0.796594	1.25563	1.29784
YLR368W	YLR368W ... MDM30 mitochondrion organization and molecular function unknown mitochondrion | YLR369W	-0.186018	-0.926955	-0.316903	0.452336	0.114442	0.571354	0.741583	1.01859	1.05866
YDL170W	YDL170W ... UGA3 regulation of transcription fr transcription factor activity* nucleus | YDL171C	-0.477358	-1.06585	-0.435298	0.615566	-0.457893	0.474492	0.932838	1.18086	1.11888
YER169W	YER169W ... RPH1 DNA repair* specific transcriptional repressor nucleus | YER170W	-0.266938	-0.51608	-1.3169	0.66137	0.31363	-0.075705	0.987761	1.04096	1.29784
YNL075W	YNL075W PAC cluster IMP4 rRNA modification* rRNA primary transcript binding small nucleolar ribonucleoprotein c | YNL076W	-0.180459	-1.26516	-1.90186	0.463563	-0.052909	0.721975	1.30267	0.911676	1.61977
YEL032W	YEL032W ... MCM3 DNA replication initiation* chromatin binding* cytoplasm* | YEL033W	-0.974758	-0.357062	-0.14058	1.12371	0.246052	0.167775	0.735108	0.56329	0.34956
YDR098C	YDR098C ... GRX3 response to oxidative stress thiol-disulfide exchange intermedianucleus* | YDR099W	-0.759252	-0.298688	-0.240282	0.722096	0.458275	0.836687	0.885467	0.800246	0.972945
YOR342C	YOR342C ... YOR342C biological process unknown molecular function unknown cytoplasm* | YOR343C	-1.93679	-0.448469	-1.00561	1.33546	0.295014	1.19284	1.67447	1.49664	1.20473
YDR489W	YDR489W ... SLD5 DNA-dependent DNA replication DNA binding GINS complex | YDR490C	-0.955899	-0.895928	-0.960759	0.808211	0.542107	0.75238	0.752471	0.199164	0.966639
YOL130W	YOL130W ... ALR1 magnesium ion transport* "di-, tri-valent inorganic cation tr"plasma membrane | YOL131W	-0.404827	-0.350241	-0.356244	0.417021	0.348953	0.327128	0.570721	0.069575	0.458907
YGL169W	YGL169W PAC cluster SUA5 aerobic respiration molecular function unknown cytoplasm | YGL170C	-1.12751	-0.791592	-0.701841	0.999907	0.792936	0.953857	0.911642	0.57411	0.624073
YOR014W	YOR014W ... RTS1 protein biosynthesis* protein phosphatase type 2A activitcytoplasm* | YOR015W	-0.700437	-0.412178	-0.31843	0.590839	0.355464	0.469284	0.399626	0.097762	0.463604
YHR170W	YHR170W PAC cluster NMD3 ribosomal large subunit assemb protein binding* cytosol* | YHR171W	-1.05123	-1.16949	-1.03956	0.847031	0.759464	0.983867	0.692847	0.769771	0.850386
YNL023C	YNL023C ... FAP1 biological process unknown transcription factor activity cellular component unknown | YNL024C	-0.472257	-0.504738	-0.313431	0.412283	0.335656	0.608937	0.170998	0.39205	0.328218
YDL052C	YDL052C ... SLC1 sphingolipid biosynthesis 1-acylglycerol-3-phosphate O-acyltrlipid particle | YDL053C	-0.329154	-0.158963	-0.10408	0.739049	0.488036	0.51752	0.697225	0.233515	0.147174
YER072W	YER072W ... VTC1 vacuole fusion, non-autophagic molecular function unknown intrinsic to vacuolar membrane | YER073W	-0.877896	-1.15896	-0.470433	1.3572	0.970052	0.951126	0.977205	0.944189	0.531642
YOR116C	YOR116C ... RPO31 transcription from RNA polymer DNA-directed RNA polymerase activitDNA-directed RNA polymerase III com | YOR117W	-0.737152	-0.852771	-0.443344	1.25093	0.982546	0.852431	0.985989	0.426469	0.64473
YNR046W	YNR046W ... TRM112 tRNA methylation tRNA (guanine-N2-)-methyltransferascytoplasm* | YNR047W	-0.824654	-0.647669	-0.598754	1.38291	1.03801	0.882751	0.873284	0.827707	0.160341
YLR130C	YLR130C ... ZRT2 low-affinity zinc ion transpor low-affinity zinc ion transporter aplasma membrane | YLR131C	-1.05847	-0.39673	-0.424237	1.60932	0.922179	0.685296	1.47419	0.767783	1.04433
YOR388C	YOR388C ... FDH1 formate catabolism* formate dehydrogenase activity cytosol | YOR389W	-3.01586	-1.48089	-1.80876	4.07144	1.95749	2.21555	3.45608	2.71903	2.12792
YML035C	YML035C ... AMD1 purine nucleotide metabolism AMP deaminase activity cytoplasm | YML036W	-0.808949	-0.363433	-0.647709	1.20437	0.457051	0.416483	0.494455	0.309931	0.707053
YNL154C	YNL154C ... YCK2 protein amino acid phosphoryla casein kinase I activity plasma membrane* | YNL155W	-0.997478	-0.474549	-0.420191	0.734714	0.726531	0.967395	0.474874	0.929887	0.35533
YPL184C	YPL184C … MRN1 biological process unknown molecular function unknown | RNA-binding protein proposed to be involved in translational regulation; binds specific categories of mRNAs, including those that contain upstream open reading frames (uORFs) and internal ribosome entry sites (IRES)YPL185W	-1.02412	-0.235778	-0.312919	0.765707	0.666803	0.509606	0.82995	0.074548	0.460495
YGL246C	YGL246C ... RAI1 processing of 27S pre-rRNA* enzyme regulator activity nucleus | YGL247W	-1.00914	-0.457807	-1.11276	0.352532	0.429315	0.444497	0.844952	0.940589	0.449848
YML018C	YML018C PAC cluster YML018C biological process unknown molecular function unknown vacuolar membrane (sensu Fungi) | YML019W	-1.24105	-1.16938	-0.801102	0.750767	0.702908	0.68337	1.3038	1.47369	0.379871
YNL255C	YNL255C PAC cluster GIS2 intracellular signaling cascad transcription factor activity cytoplasm | YNL256W	-0.32084	-0.555092	-0.527186	0.510945	0.4823	0.469816	0.84574	0.933259	0.273461
YPL127C	YPL127C ... HHO1 regulation of transcription, D DNA binding nucleus* | YPL128C	-1.10029	-0.867914	-0.712832	0.853066	0.423119	0.448957	0.530079	1.56291	0.160341
YDR300C	YDR300C PAC cluster PRO1 proline biosynthesis glutamate 5-kinase activity cytoplasm | YDR301W	-0.713265	-0.563947	-0.732807	0.736582	0.128656	0.564781	0.384649	0.521092	0.149946
YNL124W	YNL124W PAC cluster NAF1 transport* RNA binding* nucleoplasm | YNL125C	-0.977432	-0.923409	-1.09053	1.22149	0.32953	0.953224	0.861593	1.16402	0.479683
YOL021C	YOL021C ... DIS3 35S primary transcript process 3'-5'-exoribonuclease activity mitochondrion* | YOL022C	-0.586293	-1.14117	-0.655771	0.722751	0.210125	0.312619	0.321492	0.514002	0.183333
YLR074C	YLR074C PAC cluster BUD20 bud site selection molecular function unknown nucleus | YLR075W	-1.25641	-1.86556	-1.55637	1.29364	0.040913	0.896193	1.04793	0.936129	0.538853
YOR001W	YOR001W PAC cluster RRP6 35S primary transcript process 3'-5'-exoribonuclease activity nuclear exosome (RNase complex) | YOR002W	-0.716145	-0.932454	-0.600357	0.432801	-0.006549	0.451128	0.477612	0.603554	0.307244
YOL142W	YOL142W ... RRP40 35S primary transcript process 3'-5'-exoribonuclease activity nuclear exosome (RNase complex)* | YOL143C	-0.383536	-0.609624	-0.995766	0.776031	0.332184	0.173698	0.541761	0.521092	0.195824
YOL052C	YOL052C ... SPE2 pantothenate biosynthesis* adenosylmethionine decarboxylase accytoplasm* | YOL052C-A	-0.51281	-0.270124	-0.475332	0.887999	0.113578	0.365341	0.672683	0.24686	0.140124
YBR249C	YBR249C PAC cluster ARO4 aromatic amino acid family bio 3-deoxy-7-phosphoheptulonate synthacytoplasm* | YBR250W	-1.35522	-1.22926	-1.00234	0.769497	0.533256	0.701734	1.23214	0.327972	0.226015
YKL181W	YKL181W PAC cluster PRS1 histidine biosynthesis* ribose-phosphate diphosphokinase accytoplasm | YKL182W	-0.991354	-0.816494	-0.744397	0.703282	0.372916	0.236169	1.0438	0.214912	0.195897
YGL253W	YGL253W ... HXK2 replicative cell aging* hexokinase activity nucleus* | YGL254W	-2.02513	-1.7607	-1.3019	0.938141	0.206194	0.331691	1.75571	0.474552	0.581537
YGL256W	YGL256W ... ADH4 fermentation "alcohol dehydrogenase activity, zin"mitochondrion | YGL257C	-1.40841	-1.29352	-1.41142	0.704426	0.377476	0.155776	1.85435	0.738974	0.433982
YJR137C	YJR137C ... ECM17 cell wall organization and bio sulfite reductase (NADPH) activity cytoplasm* | YJR138W	-1.86844	-1.23412	-1.01734	0.49052	0.240103	0.526959	1.37978	0.70132	0.95016
YKR092C	YKR092C PAC cluster SRP40 nucleocytoplasmic transport unfolded protein binding nucleolus | YKR093W	-1.65926	-1.59637	-1.16752	0.890573	0.550669	0.226321	1.10627	0.853168	0.812418
YHR128W	YHR128W RP cluster FUR1 pyrimidine salvage uracil phosphoribosyltransferase accellular component unknown | YHR129C	-1.6812	-1.67122	-1.59384	0.689179	0.258594	-0.223427	1.30944	0.595472	1.08268
YNL112W	YNL112W ... DBP2 mRNA catabolism, nonsense-medi RNA helicase activity cytoplasm* | YNL113W	-1.01967	-0.864079	-0.902284	0.236736	0.163846	-0.109742	1.05465	0.706207	0.737242
YJR009C	YJR009C ... TDH2 glycolysis* glyceraldehyde-3-phosphate dehydrogcytoplasm* | YJR010C-A	-1.642	-1.29124	-0.510332	0.960618	0.526368	0.268343	1.89007	0.560535	0.435467
YPR138C	YPR138C ... MEP3 ammonium transport ammonium transporter activity plasma membrane | YPR139C	-1.52699	-1.20336	-0.210247	0.585819	0.385331	0.118586	0.819124	0.315403	0.438125
YBR021W	YBR021W ... FUR4 uracil transport uracil permease activity plasma membrane* | YBR022W	-2.46286	-2.00027	-0.906764	1.15162	0.269019	-0.100807	1.90241	0.765473	1.08817
YLR397C	YLR397C PAC cluster AFG2 response to drug ATPase activity intracellular | YLR398C	-0.839422	-0.436497	-0.548633	0.324665	0.439993	-0.109292	0.466353	0.228045	0.326528
YBL068W	YBL068W PAC cluster PRS4 histidine biosynthesis* ribose-phosphate diphosphokinase accytoplasm | YBL069W	-0.904368	-1.27675	-1.24087	0.724273	0.256221	-0.288616	0.844952	0.372228	0.418139
YKL191W	YKL191W ... DPH2 peptidyl-diphthamide biosynthe molecular function unknown cytoplasm | YKL192C	-1.25487	-0.437982	-0.537293	0.565891	0.745047	0.224032	0.530079	0.180648	0.139147
YLR372W	YLR372W PAC cluster SUR4 sphingolipid biosynthesis* fatty acid elongase activity endoplasmic reticulum* | YLR373C	-1.19982	-0.991901	-0.339682	0.633203	0.700228	0.413985	0.3378	0.03071	0.466985
YIR012W	YIR012W PAC cluster SQT1 ribosomal large subunit assemb molecular function unknown cytoplasm* | YIR013C	-1.42222	-1.18335	-0.729777	1.29364	1.12352	0.526071	0.688382	0.681299	-0.016781
YMR310C	YMR310C PAC cluster YMR310C biological process unknown molecular function unknown nucleus | YMR311C	-1.02229	-0.881714	-0.658731	0.735148	0.657584	0.220446	0.539995	0.331379	0.167448
YHR047C	YHR047C … AAP1 proteolysis and peptidolysis* aminopeptidase activity cytoplasm* | Arginine/alanine aminopeptidase, overproduction stimulates glycogen accumulationYHR048W	-0.821313	-0.791339	-0.50343	0.865339	0.731348	0.512283	0.60563	0.018592	0.166121
YOL140W	YOL140W ... ARG8 arginine biosynthesis* acetylornithine transaminase activimitochondrial matrix | YOL141W	-1.0299	-1.23947	-0.806776	0.738119	0.87118	0.462108	1.03258	0.186714	0.446367
YOR202W	YOR202W ... HIS3 histidine biosynthesis imidazoleglycerol-phosphate dehydraintracellular | YOR203W	-0.877896	-0.986531	-0.422339	0.650332	0.738504	0.751332	1.07789	0.39019	0.004564
YPL128C	YPL128C ... TBF1 loss of chromatin silencing DNA binding* nucleus* | YPL129W	-0.925202	-1.02425	-0.300662	0.664007	0.384566	0.143286	0.549188	0.059233	0.060806
YMR296C	YMR296C ... LCB1 sphingolipid biosynthesis serine C-palmitoyltransferase activmembrane fraction* | YMR297W	-1.23684	-1.13392	-0.699018	0.962563	0.343977	-0.110811	0.499663	0.105724	-0.053281
YJL208C	YJL208C PAC cluster NUC1 DNA recombination* ribonuclease activity* mitochondrial inner membrane | YJL209W	-1.0299	-0.417465	-0.751306	0.51045	-0.042856	0.49798	0.603142	0.3327	0.203208
YNL264C	YNL264C ... PDR17 response to drug* phosphatidylinositol transporter accytoplasm | YNL265C	-2.32268	-0.940322	-1.05387	0.386748	0.091987	-0.636539	1.10627	0.688443	0.406779
YML096W	YML096W ... YML096W biological process unknown molecular function unknown cytoplasm | YML097C	-1.1891	-0.821928	-0.556369	0.495272	-0.149771	0.160832	0.334528	0.825946	0.160341
YER078C	YER078C ... YER078C proteolysis and peptidolysis metalloendopeptidase activity* mitochondrion* | YER078W-A	-1.61486	-0.770397	-0.776334	0.048526	0.219463	1.17605	0.404548	0.216531	-0.168473
YGL247W	YGL247W ... BRR6 mRNA-nucleus export* molecular function unknown nuclear membrane | YGL248W	-1.51533	-0.543627	-0.638831	0.082134	0.101191	1.00501	0.173935	-0.303337	-0.03919
YER002W	YER002W ... NOP16 ribosomal large subunit biogen molecular function unknown nucleus* | YER003C	-2.3804	-1.55889	-0.446186	0.293638	-0.342416	0.969903	0.764544	0.211237	0.712882
YGL111W	YGL111W PAC cluster NSA1 ribosomal large subunit biogen molecular function unknown nucleus* | YGL112C	-2.08301	-0.41949	-0.559976	0.083071	0.408225	0.393335	0.248044	1.18852	0.361975
YDL073W	YDL073W ... YDL073W biological process unknown molecular function unknown cellular component unknown | YDL074C	-0.430437	-0.193194	-0.550022	0.293638	0.212799	0.506	0.238616	0.265506	0.204735
YIL079C	YIL079C PAC cluster AIR1 mRNA-nucleus export* molecular function unknown nucleus* | YIL082W	-0.917425	-0.684424	-0.901865	0.071246	0.020154	1.02946	0.087561	0.328932	0.760188
YFR009W	YFR009W ... GCN20 regulation of translational el ATPase activity cytosol* | YFR010W	-0.942747	-0.431981	-0.870778	-0.051273	0.335656	0.758613	0.150627	0.323937	0.227456
YNL201C	YNL201C ... PSY2 biological process unknown molecular function unknown nucleus | YNL202W	-0.98099	-0.495841	-0.56221	0.445641	0.558048	0.859156	-0.273524	0.954461	0.660415
YNL024C	YNL024C ... YNL024C biological process unknown S-adenosylmethionine-dependent methcytoplasm | YNL024C-A	-1.35183	-1.21786	-0.101803	0.130139	0.879976	0.93635	0.085294	0.776021	1.05577
YDL122W	YDL122W ... UBP1 protein deubiquitination ubiquitin-specific protease activitcytoplasm* | YDL123W	-1.33396	-0.996729	-0.508247	-0.131247	0.072622	1.19284	0.427319	0.962008	0.90928
YML093W	YML093W PAC cluster UTP14 processing of 20S pre-rRNA snoRNA binding small nucleolar ribonucleoprotein c | YML094W	-1.99337	-0.691109	-0.861223	-0.753668	0.477012	1.14434	-0.220893	1.10605	0.549384
YLR014C	YLR014C ... PPR1 regulation of transcription, D transcription factor activity nucleus | YLR015W	-1.82899	-0.861163	-0.948159	-0.225736	0.295014	0.276309	0.19566	0.734799	1.21538
YJL054W	YJL054W ... TIM54 mitochondrial inner membrane p protein transporter activity mitochondrial inner membrane protei | YJL055W	-0.552801	-0.535753	-0.733468	0.166526	0.469957	0.597349	-0.256325	0.145971	0.002389
YKL143W	YKL143W PAC cluster LTV1 response to osmotic stress* molecular function unknown cytoplasm | YKL144C	-1.0299	-1.02521	-1.96076	0.516031	1.02015	0.111922	-0.91738	0.170595	-0.412649
YDR174W	YDR174W ... HMO1 plasmid maintenance single-stranded DNA binding* cytoplasm* | YDR175C	-0.785974	-0.601816	-0.806673	0.460535	0.633539	-0.10457	-0.246483	0.154653	-0.326288
YBR282W	YBR282W ... MRPL27 protein biosynthesis structural constituent of ribosome mitochondrial large ribosomal subun | YBR283C	-1.75236	-0.217856	-2.96076	1.29364	1.07262	0.597349	-1.05488	1.82595	-0.287118
YJR002W	YJR002W PAC cluster MPP10 rRNA modification* molecular function unknown nucleus* | YJR003C	-1.15543	-0.592536	-2.0034	-0.078331	0.03198	0.705012	-0.224808	0.964144	-0.037139
YFR052W	YFR052W ... RPN12 ubiquitin-dependent protein ca endopeptidase activity "proteasome regulatory particle, lid" | YFR053C	-0.272756	-0.930417	-0.358723	0.798111	0.342082	0.297277	-0.618784	0.281626	-0.563958
YJL148W	YJL148W PAC cluster RPA34 transcription from RNA polymer DNA-directed RNA polymerase activitnucleus* | YJL149W	-0.77836	-2.02521	-1.22379	0.583145	0.358024	0.696884	-0.662566	0.308098	-1.16159
YPL112C	YPL112C ... PEX25 peroxisome organization and bi molecular function unknown peroxisomal membrane | YPL113C	-0.268686	-0.614747	-0.941394	0.379368	-0.094488	0.312221	-0.008787	0.179056	-0.702155
YAL035W	YAL035W PAC cluster FUN12 translational initiation GTPase activity* mitochondrion* | YAL036C	-0.868246	-1.05436	-1.02787	0.103814	-0.188245	0.286696	-0.740898	-0.046326	-0.411744
YAR073W	YAR073W PAC cluster IMD1 biological process unknown molecular function unknown* cellular component unknown | YAR075W	-0.838902	-1.72375	-1.14785	1.09772	0.451133	0.062169	0.185696	-0.070676	0.26983
YDL111C	YDL111C PAC cluster RRP42 35S primary transcript process 3'-5'-exoribonuclease activity nuclear exosome (RNase complex)* | YDL112W	-0.355218	-0.968685	-1.28595	1.07605	0.587875	0.015707	0.373737	-0.17017	0.185818
YBR291C	YBR291C ... CTP1 mitochondrial citrate transpor tricarboxylate carrier activity mitochondrial inner membrane | YBR292C	-0.614862	-2.06585	-0.754308	1.57375	0.850229	-0.091611	0.33077	0.433629	0.897307
YBR017C	YBR017C ... KAP104 protein-nucleus import* nuclear localization sequence bindicytosol | YBR018C	-0.941461	-0.485031	-0.463744	0.585947	0.284857	0.119046	0.6067	-0.089391	0.106661
YIL143C	YIL143C ... SSL2 transcription initiation from general RNA polymerase II transcriptranscription factor TFIIH complex* | YIL144W	-0.828987	-0.490875	-0.587606	0.656208	0.014741	0.448957	0.552105	-0.225827	0.344495
YLR172C	YLR172C PAC cluster DPH5 peptidyl-diphthamide biosynthe diphthine synthase activity cytoplasm | YLR173W	-0.903659	-0.48579	-0.460494	0.650123	0.233776	0.307052	0.485533	-0.533506	0.125892
YMR010W	YMR010W ... YMR010W metabolism molecular function unknown cytoplasm | YMR011W	-0.711077	-0.656741	-0.483553	0.255503	0.421286	0.142949	0.707765	-0.290737	0.279372
YCR084C	YCR084C ... TUP1 negative regulation of transcr general transcriptional repressor anucleus | YCR085W	-0.901483	-0.261578	-0.2624	0.610758	0.326707	-0.053137	0.51804	-0.416061	-0.024083
YGL014W	YGL014W ... PUF4 mRNA catabolism, deadenylylati mRNA binding cytoplasm | YGL015C	-0.865823	-0.259227	-0.549034	0.569969	0.235205	0.359849	-0.014582	-0.341909	0.216649
YJR003C	YJR003C PAC cluster YJR003C biological process unknown molecular function unknown mitochondrion | YJR004C	-0.993373	-0.578738	-0.901865	0.603978	0.409657	0.068853	0.240572	-0.024477	0.331792
YML127W	YML127W ... RSC9 regulation of transcription fr chromatin binding RSC complex | YML128C	-0.993373	-0.525979	-0.853844	0.913034	0.169646	-0.287434	0.040113	-0.125798	0.073981
YCL037C	YCL037C PAC cluster SRO9 protein biosynthesis RNA binding polysome | YCL038C	-0.774803	-1.26939	-1.17011	0.419169	0.14791	0.326516	0.334793	0.418794	-0.01997
YEL037C	YEL037C ... RAD23 ER-associated protein cataboli damaged DNA binding mitochondrion* | YEL038W	-0.74463	-0.900999	-0.823863	0.21647	0.138424	0.163382	0.300431	0.177947	-0.111546
YLR175W	YLR175W PAC cluster CBF5 rRNA modification* pseudouridylate synthase activity small nucleolar ribonucleoprotein c | YLR176C	-0.931719	-1.24806	-1.00193	0.408097	0.485631	0.320557	0.244601	0.496333	0.016789
YDL143W	YDL143W PAC cluster CCT4 protein folding* unfolded protein binding cytoplasm* | YDL144C	-0.516935	-0.809124	-0.480847	0.310578	0.254228	0.278675	0.166025	0.071638	0.079454
YJR070C	YJR070C PAC cluster LIA1 microtubule cytoskeleton organ protein binding cytoplasm* | YJR071W	-1.58991	-2.04239	-1.28317	0.96725	0.678392	0.668041	0.76467	0.539424	0.145842
YMR308C	YMR308C PAC cluster PSE1 mRNA-nucleus export protein carrier activity cytoplasm* | YMR309C	-1.23483	-1.63484	-1.30379	0.81589	0.713509	0.487431	0.824041	0.251476	0.294892
YML106W	YML106W PAC cluster URA5 pyrimidine base biosynthesis orotate phosphoribosyltransferase acytoplasm* | YML107C	-1.11708	-1.16523	-0.774346	0.590296	0.396932	0.327311	0.541394	0.080387	0.315735
YDR395W	YDR395W ... SXM1 mRNA-nucleus export* protein carrier activity nucleus | YDR396W	-0.864721	-0.879688	-0.822628	0.417627	0.187835	0.473351	0.262599	0.330869	0.466972
YLR384C	YLR384C ... IKI3 regulation of transcription fr RNA polymerase II transcription elotranscription elongation factor com | YLR385C	-0.640857	-0.869617	-0.64859	0.278688	0.207082	0.625574	0.114303	0.312685	0.250539
YGL211W	YGL211W ... NCS6 biological process unknown molecular function unknown mitochondrion | YGL212W	-1.1674	-0.841481	-1.15668	0.59703	-0.105377	0.781773	0.294701	0.389429	0.493569
YPL019C	YPL019C ... VTC3 vacuole fusion, non-autophagic molecular function unknown vacuolar membrane | YPL020C	-1.68525	-1.123	-1.23974	0.3686	0.682246	0.914885	0.453843	0.963096	0.597405
YOL098C	YOL098C ... YOL098C proteolysis and peptidolysis metalloendopeptidase activity cytoplasm | YOL099C	-1.3134	-0.728577	-0.743627	0.524192	0.398417	0.64079	0.486657	0.277978	0.09828
YDR398W	YDR398W PAC cluster UTP5 processing of 20S pre-rRNA snoRNA binding small nucleolar ribonucleoprotein c | YDR399W	-1.26597	-1.36625	-1.53386	0.17049	0.423787	0.310148	0.45413	0.685608	0.7396
YOL010W	YOL010W ... RCL1 rRNA processing molecular function unknown* nucleolus | YOL011W	-0.930364	-1.03207	-1.12426	0.412283	0.267638	0.057474	0.236348	0.54752	0.545772
YPL093W	YPL093W ... NOG1 ribosome-nucleus export GTPase activity nucleolus | YPL094C	-1.26027	-1.42288	-1.63201	0.216001	0.311356	0.110095	0.474502	0.350704	0.505483
YDR465C	YDR465C PAC cluster RMT2 peptidyl-arginine methylation protein-arginine N-methyltransferascytoplasm* | YDR466W	-1.50239	-1.74741	-1.35367	0.087187	0.19192	0.565288	0.41367	0.691017	0.73713
YLR008C	YLR008C ... PAM18 mitochondrial matrix protein i unfolded protein binding* mitochondrial inner membrane preseq | YLR009W	-0.965359	-1.18281	-0.960759	0.141635	0.127069	0.448957	0.579548	0.491344	0.297845
YMR146C	YMR146C RP cluster TIF34 translational initiation translation initiation factor activeukaryotic translation initiation f | YMR147W	-0.851665	-1.25322	-0.972387	0.082741	-0.064165	0.140951	0.379498	0.567028	0.194307
YLR227C	YLR227C ... ADY4 sporulation structural molecule activity spindle pole body | YLR228C	-1.10029	-1.48089	-2.03115	0.030604	0.072622	-0.013609	0.530079	0.549106	0.49049
YLL011W	YLL011W PAC cluster SOF1 rRNA modification* snoRNA binding small nucleolar ribonucleoprotein c | YLL012W	-1.75236	-1.50165	-1.47533	0.037298	-0.068241	0.685389	0.057009	0.34874	0.611953
YAL036C	YAL036C PAC cluster RBG1 biological process unknown GTP binding cytoplasm | YAL037C-A	-1.99337	-1.49419	-0.960759	0.635744	0.177975	0.156869	0.594568	0.497759	0.124078
YDL081C	YDL081C RP cluster RPP1A translational elongation* structural constituent of ribosome cytosolic large ribosomal subunit ( | YDL082W	-1.67744	-1.32575	-0.740081	0.601347	0.693863	0.175341	0.12333	-0.215122	-0.356228
YDR382W	YDR382W RP cluster RPP2B translational elongation* structural constituent of ribosome cytosolic large ribosomal subunit ( | YDR383C	-1.92483	-2.18672	-0.939663	0.733503	0.754905	0.368141	0.247427	-0.024313	-0.21367
YLR146C	YLR146C PAC cluster SPE4 pantothenate biosynthesis* spermine synthase activity cytoplasm | YLR147C	-1.18602	-1.85529	-0.738367	0.577431	0.500043	0.401429	0.044652	-0.035856	0.091394
YER025W	YER025W RP cluster GCD11 translational initiation translation initiation factor activribosome* | YER026C	-0.759883	-1.09496	-0.613545	0.035635	0.19892	0.048291	0.150396	-0.065119	-0.357671
YOR246C	YOR246C ... YOR246C biological process unknown oxidoreductase activity lipid particle | YOR247W	-0.896275	-1.05547	-0.436787	0.193111	0.4042	-0.066579	0.436161	-0.28032	-0.409108
YNL182C	YNL182C PAC cluster IPI3 35S primary transcript process molecular function unknown nucleus* | YNL183C	-1.94501	-1.69429	-2.60665	0.212718	0.390104	0.132386	-0.072161	-0.203801	0.732782
YHL039W	YHL039W PAC cluster YHL039W biological process unknown molecular function unknown cytoplasm | YHL040C	-0.952443	-1.09756	-0.928338	0.602966	0.101886	0.228646	0.051158	-0.061579	0.676963
YNL123W	YNL123W … NMA111 biological process unknown serine-type peptidase activity | Serine protease and general molecular chaperone; involved in response to heat stress and promotion of apoptosis; may contribute to lipid homeostasis; sequence similarity to the mammalian Omi/HtrA2 family of serine proteasesYNL124W	-1.03487	-0.945172	-0.977247	0.352935	0.034147	-0.04927	0.108439	-0.166764	0.395909
YLR073C	YLR073C … PAC cluster RFU1 biological process unknown molecular function unknown | Protein that inhibits Doa4p deubiquitinating activity; contributes to ubiquitin homeostasis by regulating the conversion of free ubiquitin chains to ubiquitin monomers by Doa4p; GFP-fusion protein localizes to endosomesYLR074C	-1.19982	-1.07252	-1.82646	0.736768	0.016038	-0.064235	0.364069	-0.087608	0.194751
YOR207C	YOR207C ... RET1 transcription from RNA polymer DNA-directed RNA polymerase activitDNA-directed RNA polymerase III com | YOR208W	-0.79174	-1.09282	-0.86534	0.348086	0.118915	0.375582	0.216376	-0.078342	-0.240947
YJL109C	YJL109C PAC cluster UTP10 processing of 20S pre-rRNA snoRNA binding mitochondrion* | YJL110C	-1.52473	-1.37343	-1.21876	0.198415	0.272066	0.238555	0.620617	-0.291237	0.414169
YOR145C	YOR145C PAC cluster PNO1 rRNA processing* unfolded protein binding nucleus* | YOR146W	-1.86062	-1.65082	-1.63883	0.097718	0.777878	0.022125	0.763569	0.227178	0.493569
YPL086C	YPL086C PAC cluster ELP3 regulation of transcription fr RNA polymerase II transcription elotranscription elongation factor com | YPL087W	-1.3804	-1.44772	-1.24888	0.08928	0.389095	0.085927	0.264185	0.199164	0.297845
YMR217W	YMR217W PAC cluster GUA1 GMP metabolism GMP synthase (glutamine-hydrolyzingcellular component unknown | YMR218C	-1.13235	-1.0962	-0.864465	0.600196	0.089435	0.024966	0.734489	0.012173	0.289919
YHL011C	YHL011C PAC cluster PRS3 histidine biosynthesis* ribose-phosphate diphosphokinase accytoplasm | YHL012W	-1.10029	-1.39843	-1.27442	0.568979	0.315796	0.094292	0.566708	0.325953	0.162013
YKL024C	YKL024C ... URA6 nucleobase, nucleoside, nucleo uridine kinase activity cytoplasm* | YKL025C	-1.22491	-1.31267	-1.40067	0.573746	0.245953	-0.08761	0.72738	0.026859	0.092119
YDR234W	YDR234W ... LYS4 lysine biosynthesis, aminoadip homoaconitate hydratase activity mitochondrion* | YDR235W	-1.26512	-1.08485	-0.803042	0.426905	0.46186	-0.048433	0.49644	0.063446	0.059935
YEL026W	YEL026W RP cluster SNU13 nuclear mRNA splicing, via spl RNA binding nucleolus* | YEL027W	-1.51189	-1.56708	-1.49992	0.491925	0.305985	0.232417	-0.026435	-0.247269	-0.017357
YPR041W	YPR041W PAC cluster TIF5 regulation of translational in translation initiation factor activcytosolic small ribosomal subunit ( | YPR042C	-1.66797	-1.33985	-1.52554	0.518453	0.261655	0.349649	0.197774	-0.079407	0.069753
YJR132W	YJR132W ... NMD5 protein-nucleus import protein carrier activity cytoplasm* | YJR133W	-1.22435	-1.27097	-0.936512	0.375168	0.103384	0.166645	0.530079	-0.010703	0.153455
YER052C	YER052C ... HOM3 methionine metabolism* aspartate kinase activity cytoplasm | YER053C	-1.99695	-1.60578	-1.53296	0.303727	0.039671	0.201848	0.684366	0.08289	-0.071103
YLR244C	YLR244C ... MAP1 proteolysis and peptidolysis methionyl aminopeptidase activity cytosolic ribosome (sensu Eukaryota | YLR245C	-1.60279	-1.46137	-1.31285	0.144775	0.233328	0.123796	0.545292	0.10348	-0.035893
YDR341C	YDR341C PAC cluster YDR341C protein biosynthesis arginine-tRNA ligase activity cytoplasm* | YDR342C	-1.77279	-1.63819	-1.35663	0.312646	0.210717	0.1555	0.319892	-0.239477	-0.02649
YLR303W	YLR303W ... MET17 methionine metabolism* cysteine synthase activity* cytoplasm | YLR304C	-2.18844	-1.99517	-1.43583	0.368796	0.28126	0.137107	0.436033	0.077005	-0.005881
YOR361C	YOR361C PAC cluster PRT1 translational initiation translation initiation factor activcytoplasm* | YOR362C	-1.93835	-1.42749	-1.3294	0.281532	0.182945	0.147639	0.297976	0.049242	0.100953
YPR010C	YPR010C PAC cluster RPA135 transcription from RNA polymer DNA-directed RNA polymerase activitDNA-directed RNA polymerase I compl | YPR011C	-1.41543	-1.51504	-1.34467	0.218795	0.107062	-0.080199	0.321616	-0.058905	0.009028
YBL076C	YBL076C ... ILS1 protein biosynthesis isoleucine-tRNA ligase activity cytosol | YBL077W	-1.51159	-1.63655	-1.25821	0.133093	-0.090645	0.003397	0.322651	-0.230241	-0.045025
YNL132W	YNL132W PAC cluster KRE33 biological process unknown molecular function unknown nucleolus | YNL133C	-1.19691	-1.32574	-1.24569	0.115493	-0.070932	0.228041	0.198651	-0.167822	0.040809
YOR341W	YOR341W ... RPA190 transcription from RNA polymer DNA-directed RNA polymerase activitDNA-directed RNA polymerase I compl | YOR342C	-1.60946	-1.59722	-1.22833	0.212069	0.183487	0.291989	0.040076	-0.126686	0.158508
YPR144C	YPR144C PAC cluster NOC4 processing of 20S pre-rRNA* snoRNA binding nucleus* | YPR145W	-2.00259	-1.77245	-1.5555	0.257112	-0.095106	0.043391	0.530079	-0.274767	0.44051
YHR020W	YHR020W PAC cluster YHR020W tRNA aminoacylation for protei proline-tRNA ligase activity cellular component unknown | YHR021C	-1.93989	-1.90257	-1.50226	0.572883	0.317309	0.157919	0.357864	-0.295541	-0.385242
YNL256W	YNL256W PAC cluster FOL1 folic acid and derivative bios 2-amino-4-hydroxy-6-hydroxymethyldicytoplasm* | YNL257C	-1.46286	-1.67291	-1.10738	0.182607	0.242547	0.00956	-0.047541	-0.265617	-0.251712
YLR293C	YLR293C PAC cluster GSP1 rRNA processing* GTPase activity cytoplasm* | YLR295C	-1.34873	-1.65324	-1.29953	0.208087	0.106154	-0.081516	0.092648	-0.20676	-0.367316
YGR159C	YGR159C ... NSR1 rRNA processing* RNA binding* nucleus* | YGR160W	-2.30653	-2.05863	-1.85447	0.513713	0.121039	0.293204	-0.099482	-0.16174	-0.35007
YCR053W	YCR053W PAC cluster THR4 endocytosis* threonine synthase activity cytoplasm* | YCR054C	-1.15044	-1.21547	-0.9388	0.212108	-0.079382	0.138817	0.098451	-0.27419	-0.244431
YGR094W	YGR094W PAC cluster VAS1 valyl-tRNA aminoacylation valine-tRNA ligase activity cytoplasm* | YGR095C	-1.27276	-1.2653	-1.10078	0.098845	-0.084104	0.121703	-0.052893	-0.195199	-0.285517
YHR089C	YHR089C PAC cluster GAR1 rRNA modification* RNA binding nucleolus* | YHR090C	-2.04782	-2.37945	-1.56893	0.499313	-0.180359	0.224397	0.036615	0.398005	-0.188264
YPR033C	YPR033C PAC cluster HTS1 histidyl-tRNA aminoacylation histidine-tRNA ligase activity cytoplasm* | YPR034W	-1.45958	-1.74652	-1.11182	0.104691	-0.031102	0.118797	0.344642	0.243836	-0.094881
YGR200C	YGR200C PAC cluster ELP2 regulation of transcription fr RNA polymerase II transcription elotranscription elongation factor com | YGR201C	-1.17335	-1.16244	-0.807102	0.151619	0.112423	-0.007918	0.023726	-0.412897	0.059901
YJR109C	YJR109C ... CPA2 arginine biosynthesis carbamoyl-phosphate synthase (glutacarbamoyl-phosphate synthase comple | YJR110W	-1.55883	-1.17072	-0.883635	0.490996	0.088634	0.147026	0.378591	-0.398566	-0.151766
YMR108W	YMR108W ... ILV2 branched chain family amino ac acetolactate synthase activity* mitochondrion* | YMR109W	-0.895278	-1.07987	-0.794458	0.227265	0.328083	0.029294	0.365389	-0.285519	-0.066276
YPL244C	YPL244C ... HUT1 UDP-galactose transport UDP-galactose transporter activity cellular component unknown | YPL245W	-1.15384	-1.07899	-0.731195	0.229149	0.362456	-0.094529	0.379886	-0.414614	-0.20254
YEL042W	YEL042W PAC cluster GDA1 protein amino acid glycosylati guanosine-diphosphatase activity* Golgi apparatus | YEL043W	-1.15758	-1.2139	-0.806431	0.406338	0.169877	-0.060545	0.456359	-0.360244	-0.201928
YGR240C	YGR240C ... PFK1 glycolysis 6-phosphofructokinase activity cytoplasm* | YGR240C-A	-1.04456	-1.06585	-0.678405	0.422038	0.020793	-0.072763	0.456196	-0.136717	-0.173178
YDR354W	YDR354W ... TRP4 tryptophan biosynthesis anthranilate phosphoribosyltransfercytoplasm* | YDR355C	-1.37385	-1.75154	-0.798488	0.644545	0.27193	-0.017064	0.382325	-0.306984	0.077455
YLR432W	YLR432W PAC cluster IMD3 GTP biosynthesis IMP dehydrogenase activity cytoplasm | YLR433C	-1.08823	-0.940825	-0.775077	0.484428	0.291935	-0.113198	0.186725	-0.217037	0.108157
YBR246W	YBR246W … PAC cluster RRT2 biological process unknown molecular function unknown | Putative protein of unknown function; non-essential gene identified in a screen for mutants with increased levels of rDNA transcription; null mutants display a weak carboxypeptidase Y missorting/secretion phenotypeYBR247C	-1.54927	-1.6749	-1.20915	0.08342	0.14791	-0.426747	0.15504	-0.03452	0.048485
YNL248C	YNL248C PAC cluster RPA49 transcription from RNA polymer DNA-directed RNA polymerase activitDNA-directed RNA polymerase I compl | YNL249C	-1.79543	-2.14859	-2.48318	0.18213	0.029553	0.460322	0.048016	0.358284	0.131384
YDR101C	YDR101C PAC cluster ARX1 ribosomal large subunit biogen molecular function unknown cytoplasm* | YDR102C	-2.03958	-1.8703	-2.21649	0.168832	-0.185858	0.214608	0.265376	0.202456	0.398009
YHR197W	YHR197W PAC cluster RIX1 35S primary transcript process molecular function unknown nucleus* | YHR198C	-2.64166	-1.83975	-2.09134	0.204001	-0.330542	0.455224	0.152378	0.230096	-0.395642
YBR079C	YBR079C PAC cluster RPG1 translational initiation translation initiation factor activcytoplasm* | YBR080C	-1.36782	-1.31211	-1.16206	-0.135719	0.111911	0.39885	0.027085	0.067501	-0.120279
YLR017W	YLR017W PAC cluster MEU1 glutamate biosynthesis* S-methyl-5-thioadenosine phosphorylcytoplasm | YLR018C	-0.828987	-1.56949	-1.36372	0.413102	0.006734	-0.037743	0.092574	-0.086525	-0.272904
YNL189W	YNL189W ... SRP1 nucleocytoplasmic transport protein carrier activity cytoplasm* | YNL190W	-0.729997	-1.0942	-1.01247	0.127344	-0.037777	0.052216	-0.08308	-0.248994	-0.047735
YKL212W	YKL212W ... SAC1 exocytosis* inositol or phosphatidylinositol phmitochondrion* | YKL213C	-0.642268	-0.962835	-0.598379	0.377976	-0.148922	0.172043	0.106386	0.259246	0.06013
YHR065C	YHR065C PAC cluster RRP3 35S primary transcript process ATP-dependent RNA helicase activitynucleolus | YHR066W	-2.66217	-2.59637	-1.5133	0.128579	0.025316	-0.34751	-0.419295	0.266519	0.413322
YBR247C	YBR247C PAC cluster ENP1 rRNA processing* snoRNA binding nucleus* | YBR248C	-1.52175	-1.75154	-1.24706	-0.355455	0.129205	0.121382	-0.049589	-0.725069	0.24991
YLR106C	YLR106C ... MDN1 rRNA processing* ATPase activity nucleus* | YLR107W	-1.00934	-0.714827	-0.481156	-0.205992	0.107051	0.393461	0.116323	-0.149008	0.19309
YHR070W	YHR070W ... TRM5 tRNA methylation tRNA (guanine) methyltransferase accytoplasm* | YHR071C-A	-1.77836	-0.65492	-0.819403	0.136097	0.279072	0.075853	0.069445	0.230096	-0.235123
YIL002W-A	YIL002W-A ... YIL002W-A biological process unknown molecular function unknown cellular component unknown | YIL003W	-2.8165	-0.217856	-2.39372	0.431142	0.335656	0.218837	-0.005974	0.134069	0.182368
YPL030W	YPL030W … TRM44 biological process unknown molecular function unknown | tRNA(Ser) Um(44) 2'-O-methyltransferase; involved in maintaining levels of the tRNA-Ser species tS(CGA) and tS(UGA); conserved among metazoans and fungi but there does not appear to be a homolog in plants; TRM44 is a non-essential geneYPL031C	-1.85772	-0.784897	-1.02449	0.03584	0.037856	-0.088377	0.09398	-0.130272	0.386654
YPL211W	YPL211W PAC cluster NIP7 rRNA processing* molecular function unknown nucleolus* | YPL212C	-3.33733	-1.27444	-1.97868	0.827975	-0.253149	0.111922	0.233686	-0.208819	0.809098
YDL160C	YDL160C ... DHH1 deadenylylation-dependent deca protein binding cytoplasm* | YDL160C-A	-0.999526	-0.804955	-0.66229	0.499613	-0.489257	0.437281	0.070647	-0.00197	0.043634
YGR054W	YGR054W PAC cluster YGR054W translational initiation translation initiation factor activcytosolic small ribosomal subunit ( | YGR055W	-0.473999	-0.598727	-0.398164	0.30846	0.132964	0.044552	0.200023	-0.541438	0.023397
YMR080C	YMR080C ... NAM7 mRNA catabolism* ATP-dependent RNA helicase activitycytoplasm* | YMR081C	-0.847523	-0.502107	-0.461953	0.404244	0.088052	0.041038	0.086908	-0.884547	-0.086336
YHR216W	YHR216W PAC cluster IMD2 GTP biosynthesis IMP dehydrogenase activity cytoplasm | YHR217C	-1.41632	-0.987076	-0.90732	0.293638	-0.30589	0.077157	0.074014	-0.95795	0.040937
YCR034W	YCR034W PAC cluster FEN1 vesicle-mediated transport* fatty acid elongase activity endoplasmic reticulum* | YCR035C	-1.37029	-0.890252	-0.349637	0.311831	0.255843	-0.167023	0.262925	-0.691329	-0.203976
YML022W	YML022W RP cluster APT1 AMP biosynthesis* adenine phosphoribosyltransferase acytoplasm* | YML023C	-1.28524	-0.799338	-0.190735	0.418226	0.18015	-0.166679	0.222835	-0.780771	-0.239289
YLR083C	YLR083C PAC cluster EMP70 transport transporter activity membrane fraction* | YLR084C	-1.0141	-0.554237	-0.178495	0.460592	0.199293	-0.172972	0.044242	-0.688518	0.119723
YBR187W	YBR187W … GDT1 biological process unknown molecular function unknown | Putative protein of unknown function; expression is reduced in a gcr1 null mutant; GFP-fusion protein localizes to the vacuole; expression pattern and physical interactions suggest a possible role in ribosome biogenesisYBR188C	-0.712473	-0.78778	-0.39556	0.643919	0.275981	-0.200668	0.310031	-0.157771	-0.25737
YDR119W	YDR119W … VBA4 biological process unknown molecular function unknown | Protein of unknown function with proposed role as a basic amino acid permease based on phylogeny; GFP-fusion protein localizes to vacuolar membrane; physical interaction with Atg27p suggests a possible role in autophagy; non-essential geneYDR120C	-1.02434	-0.728818	-0.578366	0.421795	0.080155	-0.265641	0.403167	-0.403941	-0.181507
YER086W	YER086W ... ILV1 branched chain family amino ac threonine ammonia-lyase activity mitochondrion | YER087C-A	-0.965585	-1.09778	-0.602762	0.714378	0.165731	-0.333218	0.480739	-0.460626	-0.121395
YER120W	YER120W ... SCS2 chromatin silencing at telomer protein binding endoplasmic reticulum* | YER121W	-0.804132	-0.720217	-0.674691	0.245482	0.08832	-0.154202	-0.127815	-0.728846	-0.573275
YDR321W	YDR321W PAC cluster ASP1 asparagine catabolism asparaginase activity cytosol* | YDR322C-A	-2.24006	-1.47892	-1.56221	0.385561	0.11736	-0.487116	-0.246286	-0.917278	-0.77359
YIL114C	YIL114C ... POR2 ion transport voltage-gated ion-selective channelmitochondrion* | YIL115C	-2.11494	-1.66924	-1.86857	0.030604	0.202214	-0.856135	-0.162831	-0.801702	-0.888022
YDR385W	YDR385W PAC cluster EFT2 translational elongation translation elongation factor activribosome | YDR386W	-1.94624	-1.54831	-0.96769	0.245094	0.050519	-0.392617	0.041939	-0.663544	-0.579788
YHR019C	YHR019C PAC cluster DED81 asparaginyl-tRNA aminoacylatio ATP binding* cytoplasm | YHR020W	-1.5213	-1.41114	-1.03727	0.322408	0.061717	-0.340676	0.083019	-0.640977	-0.732401
YLR249W	YLR249W PAC cluster YEF3 translational elongation translation elongation factor activribosome | YLR250W	-1.3133	-1.30595	-0.927829	0.35802	0.125749	-0.069092	0.109984	-0.419839	-0.417544
YGR124W	YGR124W PAC cluster ASN2 asparagine biosynthesis asparagine synthase (glutamine-hydrcytoplasm | YGR125W	-1.46117	-1.06067	-0.739888	0.205743	0.045973	-0.321037	-0.242348	-0.787822	-0.858022
YNL209W	YNL209W RP cluster SSB2 protein biosynthesis ATPase activity* cytoplasm* | YNL210W	-1.8324	-1.42235	-1.04182	0.23361	0.023507	-0.387433	-0.261111	-0.900691	-1.01448
YOR335C	YOR335C ... ALA1 alanyl-tRNA aminoacylation alanine-tRNA ligase activity cytoplasm* | YOR336W	-1.35141	-1.51484	-1.0621	0.378474	0.164967	0.174619	-0.179528	-0.541462	-0.76224
YDL145C	YDL145C ... COP1 ER to Golgi transport* molecular function unknown COPI vesicle coat | YDL146W	-0.908695	-0.870562	-0.683085	0.158479	0.044681	-0.003284	-0.247421	-0.425821	-0.411405
YDL014W	YDL014W ... NOP1 rRNA modification* methyltransferase activity nucleolus* | YDL015C	-2.3424	-2.16516	-1.687	-0.02829	0.12371	0.049787	-1.01393	-0.919422	-1.29774
YMR079W	YMR079W PAC cluster SEC14 sporulation (sensu Fungi)* phosphatidylinositol transporter accytosol | YMR080C	-0.906553	-1.04468	-1.06222	0.170141	0.086977	-0.10971	-0.126828	-0.51133	-0.36512
YOR224C	YOR224C PAC cluster RPB8 transcription from RNA polymer DNA-directed RNA polymerase activitDNA-directed RNA polymerase III com | YOR225W	-1.54507	-1.66759	-1.11756	0.231242	0.123039	-0.387534	-0.320256	-0.23536	-0.343334
YER183C	YER183C ... FAU1 folic acid and derivative bios 5-formyltetrahydrofolate cyclo-ligamitochondrion | YER184C	-1.10029	-1.70328	-0.960759	0.100993	0.783115	-0.165612	-0.726261	-0.718374	-0.216728
YEL055C	YEL055C ... POL5 rRNA transcription molecular function unknown* nucleolus | YEL056W	-0.801483	-1.05227	-0.965812	0.300693	0.114887	0.581157	0.207173	-0.113053	0.53231
YLR243W	YLR243W PAC cluster YLR243W biological process unknown signal sequence binding cellular component unknown | YLR244C	-0.930364	-1.26158	-1.79411	0.293638	0.188099	1.2274	0.194476	-0.425015	0.676356
YKL099C	YKL099C PAC cluster UTP11 processing of 20S pre-rRNA snoRNA binding small nucleolar ribonucleoprotein c | YKL100C	-0.494568	-1.21786	-1.75431	0.67215	0.242547	0.696884	0.360154	-0.566371	1.58735
YHR070C-A	YHR070C-A | YHR070W	-0.167403	-1.28825	-2.14133	0.615566	0.39455	0.763999	0.452077	-0.222417	-0.535045
YAL019W	YAL019W ... FUN30 chromosome organization and bi molecular function unknown nucleus* | YAL020C	0.021175	-0.966318	-0.767155	0.181745	0.163769	0.518739	0.418571	0.362546	-0.105279
YKL172W	YKL172W PAC cluster EBP2 rRNA processing molecular function unknown nucleolus | YKL173W	-0.462859	-2.21786	-2.63883	0.878601	0.335656	1.49659	-0.033822	0.719031	0.375847
YLR222C	YLR222C PAC cluster UTP13 processing of 20S pre-rRNA snoRNA binding small nucleolar ribonucleoprotein c | YLR223C	-0.24713	-1.78001	-1.6078	-0.063055	0.025316	0.635484	0.021615	0.055586	0.405559
YAL059C-A	YAL059C-A … Dubious Dubious open reading frame unlikely to encode a protein, based on available experimental and comparative sequence data; partially overlaps verified gene ECM1/YAL059WYAL068W-A	-1.42222	-1.48089	-2.72629	0.030604	-1.40131	0.199385	0.716492	-0.244443	1.03481
YDL063C	YDL063C PAC cluster YDL063C biological process unknown molecular function unknown cytoplasm* | YDL064W	-0.919716	-1.64009	-1.16239	0.085833	-0.294587	0.094848	0.282861	-0.011156	0.591576
YIL110W	YIL110W … PAC cluster MNI1 biological process unknown S-adenosylmethionine-dependent | Putative S-adenosylmethionine-dependent methyltransferase of the seven beta-strand family; deletion mutant exhibits a weak vacuolar protein sorting defect, enhanced resistance to caspofungin, and is synthetically lethal with MEN mutantsYIL111W	-0.475137	-1.82485	-1.79803	0.079513	-0.615434	0.185171	0.341045	0.362546	0.151003
YIL118W	YIL118W ... RHO3 actin filament organization* GTPase activity* intracellular | YIL119C	-0.850929	-1.04793	-0.948159	0.415629	0.423119	0.131822	-0.282294	0.835727	0.82836
YPL266W	YPL266W PAC cluster DIM1 rRNA modification* "rRNA (adenine-N6,N6-)-dimethyltrans"nucleolus | YPL267W	-0.638709	-0.91223	-0.894088	0.045711	-0.11109	0.474492	-0.141298	0.370064	0.868161
YPR112C	YPR112C PAC cluster MRD1 35S primary transcript process snoRNA binding* nucleolus | YPR113W	-0.640857	-1.54801	-0.979868	0.011238	-0.068241	0.765926	-0.454154	1.10105	0.501378
YMR277W	YMR277W PAC cluster FCP1 transcription* phosphoprotein phosphatase activitynucleus | YMR278W	-0.451363	-1.4158	-0.436338	0.462238	0.200946	0.505586	0.443922	0.709641	0.648342
YOL103W	YOL103W ... ITR2 myo-inositol transport myo-inositol transporter activity membrane | YOL104C	-0.382819	-1.15118	-0.559104	0.36181	-0.157576	0.332422	0.089506	0.513356	0.585877
YNL207W	YNL207W ... RIO2 processing of 20S pre-rRNA protein kinase activity* cytoplasm* | YNL208W	-0.34356	-2.28825	-0.988415	0.439489	-0.232233	0.481156	0.241954	0.326714	0.4834
YIL091C	YIL091C ... YIL091C biological process unknown RNA helicase activity nucleus* | YIL092W	-0.877896	-1.46227	-1.85515	-0.677216	0.477012	0.554865	-0.189813	0.899947	0.667079
YJL061W	YJL061W ... NUP82 mRNA-nucleus export* structural molecule activity nuclear pore | YJL062W	-0.402558	-0.770397	-0.937489	-0.238583	0.588871	0.314311	-0.054883	0.077485	0.198309
YMR239C	YMR239C PAC cluster RNT1 35S primary transcript process ribonuclease III activity nucleolus | YMR240C	-0.408411	-2.63645	-2.44619	-1.70636	0.979512	0.626495	-0.585398	2.60355	0.882807
YAL025C	YAL025C PAC cluster MAK16 ribosomal large subunit biogen molecular function unknown nucleolus | YAL026C	-2.29293	-1.93155	-1.59819	-0.471897	0.242547	0.022655	-0.607424	1.37223	-0.094473
YMR223W	YMR223W ... UBP8 protein deubiquitination ubiquitin-specific protease activitSAGA complex | YMR224C	-1.35183	-1.27444	-1.0235	-0.334393	0.542107	0.465559	-0.029348	1.13407	0.002389
YPR173C	YPR173C ... VPS4 protein-Golgi retention* ATPase activity cytoplasm* | YPR174C	-0.904368	-1.11832	-0.861223	-0.663293	0.349462	0.526959	-0.493005	0.770664	0.186814
YGR281W	YGR281W ... YOR1 transport* xenobiotic-transporting ATPase actiplasma membrane | YGR282C	-0.460139	-0.351758	-0.196778	0.193561	0.304831	0.514633	-0.119817	-0.295517	0.081104
YKL153W	YKL153W ... | YKL154W	-2.23153	-3.14386	-1.29091	-0.208862	0.998621	0.597349	0.115042	-1.78876	2.07043
YHR139C-A	YHR139C-A | YHR140W	0	1.15556	-0.123879	0.129092	0.28506	-0.888078	0	0.153392	-1.28712
YGL229C	YGL229C ... SAP4 G1/S transition of mitotic cel protein serine/threonine phosphatascytoplasm* | YGL230C	0.569563	1.01096	2.4607	1.12371	-0.429879	-0.981187	0.825535	-0.261516	1.18681
YKL100C	YKL100C iESR cluster YKL100C biological process unknown molecular function unknown cellular component unknown | YKL101W	0.436977	0.72556	0.870641	-0.066258	0.447164	-0.282357	0.784652	0.084681	0.40476
YGL037C	YGL037C iESR cluster PNC1 chromatin silencing at telomer nicotinamidase activity cytoplasm* | YGL038C	0.940044	0.865667	0.609745	0.531798	-0.778515	-0.571604	0.65207	0.374735	0.077879
YOR230W	YOR230W ... WTM1 regulation of meiosis transcription corepressor activity nucleus | YOR231W	0.852607	0.69718	0.981734	0.414944	-0.50959	-0.805391	1.33947	0.420454	0.790637
YBR199W	YBR199W ... KTR4 N-linked glycosylation mannosyltransferase activity Golgi apparatus | YBR200W	0.391565	0.433862	0.624203	-0.212002	-1.06678	-0.54325	0.408773	0.188517	0.229941
YDR019C	YDR019C ... GCV1 one-carbon compound metabolism glycine dehydrogenase (decarboxylatmitochondrion* | YDR020C	0.800176	1.25608	1.02859	-0.291324	-0.342416	0.296347	1.31858	1.18852	0.075452
YBR147W	YBR147W … RTC2 biological process unknown molecular function unknown | Protein of unknown function; identified in a screen for mutants with decreased levels of rDNA transcription; detected in highly purified mitochondria; null mutant suppresses cdc13-1; similar to a G-protein coupled receptor from S. pombeYBR148W	0.707066	2.68903	1.94613	-1.29132	-1.71494	-0.303116	2.7	1.73836	2.17231
YJL056C	YJL056C ... ZAP1 regulation of transcription fr DNA binding* nucleus | YJL057C	1.17101	0.640125	0.631258	-0.669836	-0.184875	0.227399	-0.221993	0.054215	-0.486426
YPR151C	YPR151C iESR cluster SUE1 protein catabolism molecular function unknown mitochondrial membrane | YPR152C	4.29203	1.10407	3.06161	-2.02829	-0.342416	1.28185	1.11504	-0.134801	-2.17755
YGR041W	YGR041W ... BUD9 bud site selection molecular function unknown bud neck | YGR042W	1.29203	1.34223	1.30672	-0.068932	0.879976	-0.169849	-0.277276	-0.276864	-0.123619
YGL227W	YGL227W ... VID30 vacuolar protein catabolism* molecular function unknown cytoplasm* | YGL228W	1.02899	1.80768	1.27544	-0.606826	0.603136	-0.11047	-0.097952	0.521092	-0.50951
YLL027W	YLL027W ... ISA1 iron ion transport molecular function unknown mitochondrial matrix | YLL028W	0.926848	0.823051	1.05419	-0.330853	0.167779	-0.138622	0.076047	0.347214	-0.419221
YLL023C	YLL023C ... YLL023C biological process unknown molecular function unknown endoplasmic reticulum | YLL024C	1.11042	1.36413	1.58858	0.131367	-0.060645	-0.291975	1.27374	-0.249897	0.047301
YOR180C	YOR180C ... DCI1 fatty acid beta-oxidation dodecenoyl-CoA delta-isomerase actiperoxisomal matrix | YOR181W	2.92946	2.95207	1.77621	0.293638	-0.664344	-0.040081	2.11504	0.603554	-0.550152
YDR148C	YDR148C ... KGD2 tricarboxylic acid cycle* dihydrolipoyllysine-residue succinymitochondrial matrix* | YDR149C	0.888513	1.03425	1.03728	0.516031	-0.664344	-0.267667	-0.04671	-0.315828	-0.120008
YKL016C	YKL016C ... ATP7 protein complex assembly* structural molecule activity* "proton-transporting ATP synthase, s" | YKL017C	1.62134	1.20029	1.21478	0.463563	-0.564808	-0.053137	-0.518831	-0.353377	0.227456
YDL046W	YDL046W ... NPC2 biological process unknown molecular function unknown vacuole (sensu Fungi) | YDL047W	1.02073	1.352	1.24918	0.53949	-0.048355	-0.326702	0.218135	-0.66213	-0.308813
YNL003C	YNL003C ... PET8 S-adenosylmethionine transport S-adenosylmethionine transporter acmitochondrion* | YNL004W	0.994096	1.11102	1.20805	0.032986	-0.035989	-0.015834	-0.086592	-0.352052	-0.506899
YBR183W	YBR183W iESR cluster YPC1 ceramide metabolism ceramidase activity endoplasmic reticulum | YBR184W	2.39947	2.2258	2.03013	0.062047	-0.104256	-0.542646	0.234912	-0.560422	-0.469116
YDR298C	YDR298C ... ATP5 ATP synthesis coupled proton t structural molecule activity* "proton-transporting ATP synthase, s" | YDR299W	2.14959	1.23973	1.62291	0.566657	-0.447769	-0.262926	0.078383	-0.377337	-0.180202
YLR165C	YLR165C ... PUS5 rRNA modification* pseudouridylate synthase activity mitochondrion | YLR166C	2.92946	2.38418	2.36117	1.0306	-0.079382	-0.428646	0.015506	-0.303337	-0.287118
YAL039C	YAL039C ... CYC3 cytochrome c-heme linkage holocytochrome-c synthase activity mitochondrial intermembrane space | YAL040C	1.22467	1.10407	1.2185	0.284814	-0.254953	-0.362822	0.319312	0.363727	-0.066209
YNL200C	YNL200C iESR cluster YNL200C biological process unknown molecular function unknown cytoplasm* | YNL201C	2.1377	2.53703	2.46551	0.737245	-0.479919	-0.087387	0.29304	0.289894	-0.528126
YJR077C	YJR077C ... MIR1 phosphate transport inorganic phosphate transporter actmitochondrion* | YJR078W	1.36168	1.0442	1.52972	0.506367	-0.163446	-0.062576	0.565703	-0.426548	-0.238755
YDL149W	YDL149W ... ATG9 protein-vacuolar targeting* molecular function unknown cytoplasm* | YDL150W	2.78507	1.55473	1.8206	-0.054285	-0.275302	-0.168186	0.530079	0.149836	-0.199655
YOR273C	YOR273C ... TPO4 polyamine transport spermine transporter activity* plasma membrane* | YOR274W	0.9098	1.21837	1.29355	0.271861	-0.485374	-0.350153	0.127377	-0.067888	0.246908
YBR230C	YBR230C … iESR cluster OM14 biological process unknown molecular function unknown | Integral mitochondrial outer membrane protein; abundance is decreased in cells grown in glucose relative to other carbon sources; appears to contain 3 alpha-helical transmembrane segments; ORF encodes a 97-basepair intronYBR230W-A	2.65816	2.6635	2.08106	0.808211	-0.342416	-0.695433	0.710651	0.170595	1.41332
YDL138W	YDL138W ... RGT2 signal transduction* receptor activity* plasma membrane | YDL139C	1.03042	1.14644	0.776207	0.239482	-0.130912	-0.16999	0.204093	0.018592	0.167678
YOR307C	YOR307C ... SLY41 ER to Golgi transport molecular function unknown endoplasmic reticulum | YOR308C	1.08618	0.834885	0.715312	0.133173	-0.247675	-0.149663	0.111366	-0.162521	0.218118
YBL064C	YBL064C iESR cluster PRX1 regulation of cell redox homeo thioredoxin peroxidase activity mitochondrion | YBL065W	2.7589	2.55606	2.12198	-0.047399	-0.927378	-0.381118	0.65561	-0.788763	1.22746
YBR039W	YBR039W ... ATP3 ATP synthesis coupled proton t hydrogen-transporting ATP synthase "proton-transporting ATP synthase, c" | YBR040W	1.91652	1.426	1.23316	-0.121399	0.198152	-0.661307	-0.34439	0.308098	-0.042005
YMR107W	YMR107W ... SPG4 biological process unknown molecular function unknown cellular component unknown | YMR108W	4.02899	5.10407	2.36117	0	0	-1.51866	0	0.153392	0
YBR280C	YBR280C … SAF1 biological process unknown molecular function unknown | F-Box protein involved in proteasome-dependent degradation of Aah1p during entry of cells into quiescence; interacts with Skp1YBR281C	1.45914	1.26757	0.971223	-0.416855	-0.406546	-0.455119	0.167509	-0.44084	-0.222987
YKL151C	YKL151C iESR cluster YKL151C biological process unknown molecular function unknown cytoplasm | YKL152C	2.70707	2.56642	1.78107	-0.384434	-1.34242	-0.840772	0.015506	0.06166	-0.756603
YBL098W	YBL098W ... BNA4 NAD biosynthesis kynurenine 3-monooxygenase activitymitochondrion | YBL099W	1.11398	0.941013	0.75647	-0.369327	0.025316	-0.422414	0.426243	-0.137528	-0.139019
YGL134W	YGL134W ... PCL10 regulation of glycogen biosynt cyclin-dependent protein kinase regcyclin-dependent protein kinase hol | YGL135W	1.79322	1.65476	0.691318	-0.02829	-0.055134	0.563911	-0.48878	0.49066	0.198309
YKL085W	YKL085W ... MDH1 tricarboxylic acid cycle* L-malate dehydrogenase activity mitochondrial matrix | YKL086W	2.92119	2.1886	2.07166	-0.180293	-0.886736	0.715993	0.488259	0.962008	0.605967
YPR155C	YPR155C ... NCA2 aerobic respiration* molecular function unknown mitochondrion | YPR156C	1.83635	1.8299	0.982657	-0.258903	-0.471699	0.538187	0.414602	0.710469	0.413322
YPR192W	YPR192W ... AQY1 water transport water channel activity plasma membrane | YPR193C	6.79453	5.40175	5.08909	-1.70636	-0.342416	0.630587	-0.054883	1.60355	-0.287118
YML089C	YML089C ... | YML090W	2.84846	1.74052	0.876121	-0.870908	0	0	0	1.15339	-0.109564
YDR258C	YDR258C iESR cluster HSP78 response to stress* ATPase activity* mitochondrial matrix | YDR259C	3.35914	1.68903	2.73968	-0.706362	-0.664344	-1.058	-0.421011	0.911676	0.198309
YKL142W	YKL142W iESR cluster MRP8 protein biosynthesis structural constituent of ribosome mitochondrial ribosome | YKL143W	1.70707	0.969771	0.92507	-0.461249	-0.583424	-0.11756	-0.424117	1.01859	-0.199655
YIL154C	YIL154C ... IMP2' DNA repair* transcription coactivator activity cytoplasm | YIL155C	0.883944	1.95822	1.85867	-0.265789	-0.130912	0.562583	0.932177	0.129623	0.026991
YKR031C	YKR031C ... SPO14 sporulation (sensu Fungi)* phospholipase D activity endosome* | YKR032W	0.569563	0.966568	1.26938	-0.403435	-0.079382	0.479431	-0.054883	0.158769	-0.048331
YJL102W	YJL102W ... MEF2 translational elongation translation elongation factor activmitochondrion | YJL103C	1.84457	1.68903	1.36117	-0.706362	-0.60545	2.17082	-0.469921	0.018592	0.297845
YLR382C	YLR382C ... NAM2 Group I intron splicing* mRNA binding* mitochondrion | YLR383W	1.27097	0.907035	0.934354	-0.346819	-0.058623	0.575322	0.107846	0.077485	0.619773
YNR045W	YNR045W ... PET494 protein biosynthesis translation regulator activity mitochondrial inner membrane | YNR046W	1.29203	1.61103	1.11119	-0.529484	-0.342416	1.07875	0.426986	0.092592	0.40476
YDL199C	YDL199C iESR cluster YDL199C biological process unknown molecular function unknown cellular component unknown | YDL200C	1.70707	1.21099	1.64128	-1.29132	0.416576	-0.250648	-0.306422	-0.187859	1.03481
YLR411W	YLR411W ... CTR3 copper ion import copper uptake transporter activity integral to plasma membrane | YLR412C-A	3.1221	2.95207	1.65663	-0.876287	0.335656	-0.994993	0.530079	-0.270915	2.03481
YOR356W	YOR356W ... YOR356W NAD catabolism "oxidoreductase activity, acting on"mitochondrion | YOR357C	1.20587	0.842947	0.788179	-0.214156	0.110096	-0.101482	0.186595	-0.136131	0.600408
YLR158C	YLR158C ... ASP3-3 asparagine catabolism* asparaginase activity periplasmic space (sensu Fungi) | YLR159C-A	2.29203	2.426	2.6831	-0.706362	-0.927378	-0.303116	1.11504	-0.981408	2.4754
YHR138C	YHR138C iESR cluster YHR138C vacuole fusion, non-autophagic endopeptidase inhibitor activity cellular component unknown | YHR139C	1.98009	1.21955	0.602177	-1.66056	-0.342416	-0.096665	-0.132886	0.067501	1.29784
YLR295C	YLR295C ... ATP14 ATP synthesis coupled proton t hydrogen-transporting ATP synthase proton-transporting ATP synthase co | YLR296W	1.7586	0.571577	0.510916	-0.075596	-0.403817	0.111922	0.563246	0.624313	0.017737
YOR113W	YOR113W ... AZF1 regulation of transcription, D DNA binding* nucleus | YOR114W	0.768467	1.53149	0.946132	-0.6239	-0.744514	0.721975	-0.165066	1.60355	0.651482
YGR052W	YGR052W ... FMP48 biological process unknown kinase activity mitochondrion | YGR053C	1.34207	1.74528	1.63895	-0.821839	0.052722	-0.303116	0.105581	1.13889	0.785639
YBR085C-A	YBR085C-A ... YBR085C-A biological process unknown molecular function unknown cytoplasm* | YBR085W	1.23063	1.15077	1.02705	-0.329292	-0.529294	-0.140057	0.43697	0.96482	1.18681
YDR313C	YDR313C ... PIB1 protein ubiquitination ubiquitin-protein ligase activity vacuolar membrane (sensu Fungi)* | YDR314C	0.859069	1.03368	1.08106	-0.191789	-0.149771	-0.171871	-0.354444	0.696663	1.29784
YGR250C	YGR250C iESR cluster YGR250C biological process unknown RNA binding cytoplasm | YGR251W	1.22644	1.01661	0.863669	-1.06544	-0.55541	-0.39904	-0.090073	0.588907	0.297845
YOR215C	YOR215C … AIM41 biological process unknown molecular function unknown | Putative protein of unknown function; the authentic protein is detected in highly purified mitochondria in high-throughput studies; null mutant displays reduced frequency of mitochondrial genome lossYOR216C	1.70707	0.997156	1.6091	-1.29132	-1.07938	-0.473041	0.070647	1.01859	1.03481
YBR169C	YBR169C iESR cluster SSE2 protein folding molecular function unknown cytoplasm | YBR170C	1.53714	1.03696	1.39679	-0.554359	-0.052909	-1.04008	0.027579	2.01859	0.49049
YIL105C	YIL105C ... SLM1 actin cytoskeleton organizatio phosphoinositide binding cytoplasm* | YIL105W-A	1.70707	1.24158	1.40556	-0.568858	-0.535061	-0.326199	-0.848433	1.82595	0.850386
YOL078W	YOL078W ... AVO1 regulation of cell growth molecular function unknown cytoplasm | YOL079W	1.0008	0.848815	0.901737	-0.343792	-0.467947	-0.165612	-0.426852	2.1561	0.066519
YHR038W	YHR038W ... RRF1 protein biosynthesis translation termination factor actimitochondrion | YHR039C	1.9701	1.00454	1.94613	-0.706362	0.657584	-1.30312	-0.585398	0.755557	-2.28712
YMR084W	YMR084W ... YMR084W biological process unknown molecular function unknown cellular component unknown | YMR085W	1.1221	0.104072	1.8466	-1.87629	-0.757453	-0.473041	0.360154	1.60355	-0.550152
YDR202C	YDR202C ... RAV2 vacuolar acidification* molecular function unknown RAVE complex | YDR203W	0.569563	0.589498	1.03924	-2.02829	-1.19041	0.111922	-1.05488	0.018592	0.712882
YKL092C	YKL092C ... BUD2 bipolar bud site selection* signal transducer activity* intracellular | YKL093W	0.948074	0.563503	0.669291	-1.42257	-1.12669	0.018813	-0.745555	-0.421981	1.56088
YPR020W	YPR020W ... ATP20 ATP synthesis coupled proton t structural molecule activity proton-transporting ATP synthase co | YPR021C	1.35343	0.174461	1.15472	-2.4068	-0.927378	-0.781163	0.682082	-0.244443	2.52024
YBL029W	YBL029W ... YBL029W biological process unknown molecular function unknown cytoplasm* | YBL030C	0.41756	0.671112	-0.195224	-1.06	-0.734733	-0.888078	0.530079	0.911676	0.605967
YDR443C	YDR443C ... SSN2 negative regulation of transcr general RNA polymerase II transcriptranscription factor complex | YDR444W	-0.158004	0.712493	0.318941	-0.277904	-0.162595	-0.387384	0.127642	0.556248	0.250978
YKL045W	YKL045W ... PRI2 DNA replication initiation* alpha DNA polymerase activity nucleus* | YKL046C	0.640977	1.80639	0.889548	0.74615	-0.107951	-0.396225	-0.34439	-0.981408	-0.734577
YLR205C	YLR205C ... HMX1 iron ion homeostasis* heme binding* endoplasmic reticulum* | YLR206W	2.1076	1.89627	1.04469	0.576038	-0.376363	-0.097531	-1.13289	-1.63349	0.182368
YML101C	YML101C ... CUE4 biological process unknown molecular function unknown cytoplasm* | YML102W	0.152477	0.601571	0.841795	0.11676	-0.734733	-0.999109	-0.309456	-0.231387	-0.924548
YFR048W	YFR048W ... RMD8 biological process unknown molecular function unknown cytoplasm | YFR049W	0.227073	0.618645	0.751959	-0.626927	-0.202238	0.132984	-0.027916	-0.289531	0.075452
YMR250W	YMR250W iESR cluster GAD1 response to oxidative stress* glutamate decarboxylase activity cytoplasm | YMR251W	1.1221	1.274	2.4007	-2.29132	-1.92738	-0.210006	-0.054883	-1.56637	-0.609046
YDR221W	YDR221W … GTB1 biological process unknown molecular function unknown | Glucosidase II beta subunit, forms a complex with alpha subunit Rot2p, involved in removal of two glucose residues from N-linked glycans during glycoprotein biogenesis in the ERYDR222W	0.189667	0.785996	0.700479	-0.191789	-0.066782	0.077814	-0.456746	-0.44819	-0.492587
YMR162C	YMR162C ... DNF3 intracellular protein transpor phospholipid-translocating ATPase atrans-Golgi network transport vesic | YMR163C	0.328555	0.963699	0.879017	-0.249155	-0.125924	0.089438	-0.58922	-0.343979	-0.010008
YDR055W	YDR055W ... PST1 cell wall organization and bio molecular function unknown cell wall (sensu Fungi) | YDR056C	0.552248	1.2732	1.2676	-0.32785	-0.277876	-0.392121	-0.692313	-0.601136	-0.396347
YOR142W	YOR142W ... LSC1 tricarboxylic acid cycle* succinate-CoA ligase (ADP-forming) mitochondrion* | YOR143C	0.794529	0.65767	0.681938	0.207223	-0.131578	-0.588518	-0.119864	-1.08761	-1.03558
YBR222C	YBR222C ... PCS60 biological process unknown AMP binding cytoplasm* | YBR223C	0.70094	0.649506	0.85764	0.015337	-0.338594	-0.739979	-0.362437	-1.07519	-0.851019
YDR204W	YDR204W iESR cluster COQ4 ubiquinone metabolism molecular function unknown mitochondrial inner membrane | YDR205W	0.797264	0.58051	0.759718	0.096601	-0.485374	-0.584686	-0.419295	-1.15829	-1.00333
YHR042W	YHR042W PAC cluster NCP1 ergosterol biosynthesis electron transporter activity mitochondrion* | YHR043C	0.567503	0.428123	0.742062	0.208192	-0.507656	-0.804711	-0.48153	-1.28886	-1.0481
YMR297W	YMR297W iESR cluster PRC1 vacuolar protein catabolism carboxypeptidase C activity cytoplasm* | YMR298W	0.829322	0.82297	1.05347	-0.37256	-0.438443	-1.05244	-0.711768	-1.32536	-1.48532
YLR087C	YLR087C ... CSF1 fermentation molecular function unknown mitochondrion | YLR088W	0.467116	0.374338	0.375383	-0.130012	-0.458781	-0.303116	-0.378559	-0.876055	-0.644052
YDR032C	YDR032C iESR cluster PST2 biological process unknown molecular function unknown cytoplasm* | YDR033W	1.08273	0.403143	0.611522	-0.208183	-0.365256	-0.785508	-0.714655	-1.17501	-1.43912
YNL134C	YNL134C iESR cluster YNL134C biological process unknown alcohol dehydrogenase (NADP+) activcytoplasm* | YNL135C	1.36257	0.643776	1.02253	-0.011775	-0.760268	-0.696288	-0.26223	-1.25839	-1.29638
YKR089C	YKR089C … TGL4 (STC1) DNA repair* DNA helicase activity nucleus | Triacylglycerol lipase involved in triacylglycerol mobilization and degradation; found in lipid particles; phosphorylated and activated by Cdc28p; required with Tgl3p for timely bud formationYKR090W	0.923878	0.522785	0.647882	0.293638	-0.576881	-0.343758	-0.482745	-0.601136	-0.670446
YHR178W	YHR178W ... STB5 transcription* transcription factor activity nucleus | YHR179W	0.996573	1.03922	0.808628	0.163578	-0.329477	-0.066675	-0.767602	-0.244443	-0.903789
YDR077W	YDR077W ... SED1 cell wall organization and bio structural constituent of cell wallmitochondrion* | YDR078C	1.50389	1.69187	1.53602	0.04121	-0.757453	-0.881819	-1.33267	-1.22613	-0.871288
YOR136W	YOR136W ... IDH2 tricarboxylic acid cycle* isocitrate dehydrogenase (NAD+) actmitochondrion* | YOR137C	1.64294	1.48489	1.08987	0.173344	-0.298022	-0.402651	-0.908042	-1.36607	-0.96519
YEL024W	YEL024W ... RIP1 aerobic respiration* ubiquinol-cytochrome-c reductase acrespiratory chain complex III (sens | YEL025C	1.91312	1.74428	1.18505	0.045201	-0.316881	-0.673065	-0.368041	-1.01703	-1.01249
YOR065W	YOR065W ... CYT1 mitochondrial electron transpo "electron transporter, transferring"mitochondrial inner membrane* | YOR066W	1.3271	1.32945	1.21678	-0.195022	-0.279364	-0.707506	-0.518982	-0.607013	-0.648216
YBL099W	YBL099W ... ATP1 ATP synthesis coupled proton t hydrogen-transporting ATP synthase mitochondrial nucleoid* | YBL100C	1.404	1.02254	1.37859	-0.245228	-0.607244	-0.310649	-0.817272	-0.611459	-1.0282
YBR126C	YBR126C iESR cluster TPS1 response to stress* "alpha,alpha-trehalose-phosphate syn"cytoplasm* | YBR127C	0.939727	0.869606	0.878332	-0.291324	-0.535061	-0.373505	-0.511144	-0.580871	-1.28712
YBR241C	YBR241C ... YBR241C biological process unknown molecular function unknown vacuolar membrane (sensu Fungi) | YBR242W	1.51115	1.30954	1.39679	-0.706362	-0.898809	-1.02894	-1.35256	-1.41751	-1.71033
YKR046C	YKR046C ... PET10 aerobic respiration molecular function unknown lipid particle | YKR047W	1.21268	1.14583	0.898826	-0.317797	-0.796531	-0.56044	-0.687752	-0.939588	-1.10846
YLR168C	YLR168C … UPS2 biological process unknown molecular function unknown | Mitochondrial intermembrane space protein involved in regulation of mitochondrial cardiolipin and phosphatidylethanolamine levels; null has defects in mitochondrial morphology; similar to Ups1p, Ups3p and to human PRELIYLR169W	1.65048	1.95968	1.14966	-0.805898	-1.42988	-0.303116	-1.66257	-0.981408	-1.87208
YNL037C	YNL037C ... IDH1 tricarboxylic acid cycle* isocitrate dehydrogenase (NAD+) actmitochondrial matrix* | YNL038W	1.44403	1.58635	1.37845	-0.291324	-0.193038	-0.186302	-1.38186	-1.29457	-1.6234
YDR036C	YDR036C ... EHD3 endocytosis* 3-hydroxyisobutyryl-CoA hydrolase amitochondrion | YDR037W	1.27822	0.906132	1.16852	-0.121399	-0.740965	-0.260047	-1.46992	-1.30334	-0.72769
YHR140W	YHR140W ... YHR140W biological process unknown molecular function unknown integral to membrane | YHR141C	1.14316	1.57941	1.27544	-0.146934	-1.61543	-0.473041	-0.943852	-1.37373	-0.72769
YNL321W	YNL321W … VNX1 biological process unknown molecular function unknown | Low affinity vacuolar membrane localized monovalent cation/H+ antiporter; member of the calcium exchanger (CAX) family; potential Cdc28p substrateYNL322C	0.876991	0.782144	1.28938	-0.043397	-0.848307	-0.297841	-0.374061	-1.125	-0.824774
YFL020C	YFL020C ... PAU5 biological process unknown molecular function unknown cellular component unknown | YFL021W	1.43746	1.1179	1.35043	-0.946413	-0.471283	-0.880085	-0.768262	-1.06007	-1.16962
YJR073C	YJR073C ... OPI3 phosphatidylcholine biosynthes phosphatidyl-N-methylethanolamine Nmitochondrion* | YJR074W	1.50577	1.61418	2.05582	-1.08679	-0.361032	-1.29636	-0.742939	-1.17821	-0.910048
YJL132W	YJL132W iESR cluster YJL132W biological process unknown molecular function unknown membrane fraction | YJL133C-A	2.39512	0.841037	1.02413	-0.054285	-0.535061	-1.13601	-1.20689	-1.09689	-2.02408
YDL072C	YDL072C ... YET3 biological process unknown molecular function unknown endoplasmic reticulum | YDL073W	0.562193	1.11083	1.02359	0.174994	-0.282473	-0.56846	0.022475	-0.648165	-0.172785
YGL012W	YGL012W ... ERG4 ergosterol biosynthesis delta24(24-1) sterol reductase actiendoplasmic reticulum | YGL013C	0.970101	0.878125	1.45016	0.172452	-0.646251	-0.863921	0.098769	-1.19998	-0.557436
YPL154C	YPL154C iESR cluster PEP4 sporulation* endopeptidase activity* mitochondrion* | YPL155C	0.588481	0.791863	0.810193	-0.089201	-0.296309	-0.718368	0.218974	-0.647671	-0.421375
YMR221C	YMR221C ... FMP42 biological process unknown molecular function unknown mitochondrion* | YMR222C	0.975194	0.690709	0.897836	0.043798	-0.373635	-0.473041	-0.348755	-1.41223	-0.475879
YBL030C	YBL030C ... PET9 aerobic respiration* ATP:ADP antiporter activity mitochondrial inner membrane | YBL031W	0.935914	0.717275	0.973162	-0.186691	-0.557328	-1.08533	-0.257513	-1.28248	-0.162885
YBL100C	YBL100C ... | YBL100W-C	1.66959	2.05582	1.76475	-0.629741	-0.690339	-1.09958	-0.692313	-1.94077	0.108811
YHR086W	YHR086W ... NAM8 nuclear mRNA splicing, via spl RNA binding* commitment complex* | YHR086W-A	0.392556	0.692645	0.972604	-0.216036	-0.177785	-0.493799	-0.22772	-0.909855	0.095352
YIL017C	YIL017C ... VID28 negative regulation of glucone molecular function unknown cytoplasm* | YIL018W	0.636677	0.756148	0.971223	-0.24693	-0.216885	-0.087387	-0.224808	-0.893946	0.219842
YDR100W	YDR100W ... TVP15 biological process unknown molecular function unknown COPI-coated vesicle | YDR101C	1.1221	1.30338	1.70512	-0.471897	0.203018	-0.269168	0.102658	-1.73143	-0.591972
YDL142C	YDL142C ... CRD1 mitochondrial membrane organiz cardiolipin synthase activity mitochondrial membrane | YDL143W	0.337833	1.03848	0.97784	-0.121399	-0.181951	-0.018139	-0.075642	-1.03204	-0.521583
YOR330C	YOR330C ... MIP1 DNA-dependent DNA replication* gamma DNA-directed DNA polymerase amitochondrion | YOR331C	0.366837	0.60301	0.629872	-0.08121	-0.134308	-0.052116	-0.096594	-0.378299	-0.335481
YFR019W	YFR019W ... FAB1 response to stress* 1-phosphatidylinositol-3-phosphate mitochondrion* | YFR020W	0.947017	0.717049	0.656625	-0.393772	-0.110243	0.079132	-0.286209	-0.600318	-0.003325
YOR070C	YOR070C ... GYP1 vesicle-mediated transport Rab GTPase activator activity mitochondrion* | YOR071C	0.834822	1.0503	0.630104	-0.320007	-0.14716	0.111922	-0.252016	-0.637074	-0.36958
YPL095C	YPL095C … EEB1 biological process unknown molecular function unknown | Acyl-coenzymeA:ethanol O-acyltransferase responsible for the major part of medium-chain fatty acid ethyl ester biosynthesis during fermentation; possesses short-chain esterase activity; may be involved in lipid metabolism and detoxificationYPL096C-A	1.38332	1.51911	1.2007	-0.57261	-0.108744	-0.300461	-0.365732	-0.723912	-0.253435
YPR003C	YPR003C ... YPR003C biological process unknown molecular function unknown endoplasmic reticulum | YPR004C	0.192493	0.513184	1.1031	-0.268241	0.011221	-0.738331	-0.573544	-1.13116	-0.614692
YMR261C	YMR261C ... TPS3 response to stress* "alpha,alpha-trehalose-phosphate syn""alpha,alpha-trehalose-phosphate syn" | YMR262W	0.238297	0.268458	0.700799	-0.270263	-0.040387	-0.539468	-0.762372	-1.19745	-0.632253
YGR070W	YGR070W ... ROM1 cell wall organization and bio signal transducer activity* intracellular | YGR071C	0.607531	0.948793	1.7918	-0.750756	-0.512341	-0.032468	0.162347	-0.697616	-0.439121
YGL006W	YGL006W iESR cluster PMC1 calcium ion homeostasis* calcium-transporting ATPase activitvacuolar membrane (sensu Fungi) | YGL006W-A	0.646945	0.811025	1.12337	-0.212547	-0.38774	-0.059349	-0.091409	-0.10099	-0.581861
YIR014W	YIR014W ... YIR014W biological process unknown molecular function unknown vacuole (sensu Fungi) | YIR015W	1.70707	1.80451	3.8206	-1.70636	-1.34242	-0.888078	-0.206887	-0.244443	-1.87208
YJL160C	YJL160C ... YJL160C biological process unknown molecular function unknown cellular component unknown | YJL161W	0.707066	1.64464	2.58356	-1.02829	-0.342416	-0.402651	0.267045	-0.566371	-2.98491
YMR122C	YMR122C ... | YMR122W-A	0.789528	1.72074	1.6831	-1.16579	-0.190413	-1.236	-0.132886	-0.466835	-1.53504
YDL004W	YDL004W ... ATP16 ATP synthesis coupled proton t hydrogen-transporting ATP synthase "proton-transporting ATP synthase, c" | YDL005C	1.57582	0.715029	0.522632	-0.432187	-1.02523	-0.210006	-0.397771	-0.618838	-0.001715
YFR045W	YFR045W ... YFR045W transport transporter activity mitochondrial inner membrane | YFR046C	2.19249	0.64464	1.36117	-0.554359	-1.66434	-0.080723	-1.05488	-0.566371	-0.135115
YLR001C	YLR001C iESR cluster YLR001C biological process unknown molecular function unknown mitochondrion* | YLR002C	0.621093	0.957851	0.4867	-0.601392	-0.366664	0.077975	-0.024121	-0.286263	-0.50951
YDR506C	YDR506C ... YDR506C biological process unknown molecular function unknown cellular component unknown | YDR507C	1.49294	1.64951	1.328	-1.4068	-0.994493	0.162548	-0.469921	0.603554	-0.87208
YNL100W	YNL100W … AIM37 biological process unknown molecular function unknown | Putative protein of unknown function; non-tagged protein is detected in purified mitochondria; null mutant is viable and displays reduced respiratory growth and reduced frequency of mitochondrial genome losYNL101W	1.42467	1.7526	1.15635	-0.706362	-1.01227	-0.482822	-0.648258	0.459164	-1.13512
YPL152W	YPL152W iESR cluster RRD2 response to osmotic stress* protein phosphatase type 2A regulatcytosol* | YPL152W-A	0.851456	0.568019	0.901737	-0.788824	-0.278286	0.057474	-1.13289	0.018592	-0.649688
YMR304W	YMR304W iESR cluster UBP15 protein deubiquitination ubiquitin-specific protease activitcytoplasm | YMR305C	0.749295	0.451995	0.626141	-0.519949	-0.596173	-0.116153	-0.639846	0.018592	-0.317491
YOR052C	YOR052C iESR cluster YOR052C biological process unknown molecular function unknown nucleus | YOR053W	1.01741	1.14255	0.212647	-1.00404	-0.633317	-0.028559	-1.06447	0.350435	-0.538656
YEL039C	YEL039C iESR cluster CYC7 electron transport electron carrier activity mitochondrial intermembrane space | YEL040W	2.08146	1.24846	0.259289	-1.33863	-1.72093	-0.492149	-1.02246	-0.759016	-1.66563
YDR150W	YDR150W ... NUM1 nuclear migration, microtubule tubulin binding mitochondrion* | YDR151C	0.390593	0.321663	0.246526	-0.814886	-0.4596	-0.314343	-0.426852	-0.008889	-0.068477
YDR505C	YDR505C ... PSP1 biological process unknown molecular function unknown cytoplasm* | YDR506C	0.904747	0.571037	0.279531	-1.13108	-0.848666	-0.145987	-0.83743	-0.242795	-0.182321
YER040W	YER040W ... GLN3 positive regulation of transcr transcription factor activity* nucleus* | YER041W	0.883944	0.229603	0.284548	-0.661968	-0.449331	-0.253363	-0.631384	-0.280969	-0.083584
YDR529C	YDR529C ... QCR7 aerobic respiration* ubiquinol-cytochrome-c reductase acrespiratory chain complex III (sens | YDR530C	1.36603	0.66391	0.500233	-1.43571	-1.53004	-1.1691	-0.44244	0.018592	-0.63859
YGR008C	YGR008C iESR cluster STF2 ATP synthesis coupled proton t molecular function unknown proton-transporting ATP synthase co | YGR009C	1.89149	1.18653	0.258076	-1.87629	-1.66434	-0.975541	-0.569457	0.018592	-0.746549
YHR001W-A	YHR001W-A ... QCR10 aerobic respiration* ubiquinol-cytochrome-c reductase acmitochondrion* | YHR002W	2.05102	1.17182	1.42891	-2.46125	-1.31204	-1.41164	-1.20689	-0.788763	-1.1802
YPR098C	YPR098C iESR cluster YPR098C biological process unknown molecular function unknown mitochondrion | YPR099C	1.38514	1.1675	0.468084	-1.53644	-0.757453	-0.805616	-0.989295	-0.697616	-1.13512
YNL036W	YNL036W ... NCE103 response to oxidative stress carbonate dehydratase activity cytoplasm* | YNL037C	0.537141	0.561375	0.512036	-0.626927	-0.366263	-0.484181	-0.538634	-0.016174	-0.327382
YNL078W	YNL078W ... NIS1 regulation of mitosis molecular function unknown nucleus* | YNL079C	1.29203	0.915038	1.02859	-1.05032	-0.927378	-0.61506	-0.553985	-0.063871	-0.50951
YOR228C	YOR228C ... YOR228C biological process unknown molecular function unknown mitochondrion | YOR229W	1.08558	0.867032	0.813681	-0.6239	-0.406546	-0.681627	-0.317918	-0.174054	-0.36512
YPL078C	YPL078C ... ATP4 ATP synthesis coupled proton t structural molecule activity* "proton-transporting ATP synthase, s" | YPL079W	1.10562	0.889947	0.4867	-0.606826	-0.927378	-0.139617	-0.585398	-0.343979	-0.402595
YPR010C-A	YPR010C-A … Putative protein of unknown function; conserved among Saccharomyces sensu stricto speciesYPR137C-A	1.78107	1.26819	1.07166	-0.962702	-1.83718	-0.916647	-0.56303	-0.44084	-0.72769
YNR007C	YNR007C ... ATG3 protein-vacuolar targeting* molecular function unknown cytoplasm | YNR008W	1.45914	1.20361	0.887238	-1.49063	-0.512341	-0.303116	-0.791849	-0.133412	0.002389
YJL005W	YJL005W ... CYR1 meiosis* adenylate cyclase activity mitochondrion* | YJL006C	0.286223	0.6541	0.614926	-0.738783	-0.818444	-0.438045	-0.503552	-0.230229	-0.474396
YMR031C	YMR031C ... YMR031C biological process unknown molecular function unknown cytoplasm* | YMR032W	1.0441	0.997156	0.816849	-1.25385	-2.55187	-1.04854	-0.972421	-1.48391	-0.997611
YNL335W	YNL335W … DDI3 biological process unknown molecular function unknown | Protein of unknown function; expression is induced over 100-fold by DNA damage; induction decreased in rad6 and rad18 mutantsYNL336W	0.868817	1.25217	0.782996	-1.29132	-2.14977	-0.718153	-0.469921	-0.718374	-1.78962
YOR380W	YOR380W ... RDR1 response to xenobiotic stimulu transcription factor activity nucleus | YOR381W	0.636677	0.934147	0.420063	-0.443327	-1.45789	-0.331685	-0.499668	-0.096886	-0.772544
YGR183C	YGR183C ... QCR9 aerobic respiration* ubiquinol-cytochrome-c reductase acrespiratory chain complex III (sens | YGR184C	1.21913	1.17533	1.13561	-0.687253	-1.67802	-1.41532	-0.870459	-1.33191	0.139147
YFL033C	YFL033C ... RIM15 protein amino acid phosphoryla protein kinase activity cytoplasm* | YFL034C-A	0.528729	0.919154	0.434542	-0.304263	-0.659088	-0.686444	0.001385	-0.135442	0.111432
YJL163C	YJL163C iESR cluster YJL163C biological process unknown molecular function unknown cellular component unknown | YJL164C	1.70707	2.274	1.56762	-1.44333	-1.34242	-1.95847	-0.029348	-0.981408	-0.135115
YLL040C	YLL040C ... VPS13 sporulation (sensu Fungi)* molecular function unknown mitochondrion* | YLL041C	0.141733	0.60121	0.644341	-0.599447	-0.342416	-0.410562	-0.169167	-0.046997	-0.02247
YNL332W	YNL332W ... THI12 thiamin biosynthesis molecular function unknown cellular component unknown | YNL333W	1.1221	2.48258	2.06161	-1.87091	-0.927378	-1.62504	-1.05488	-0.566371	0.297845
YMR256C	YMR256C ... COX7 aerobic respiration* cytochrome-c oxidase activity respiratory chain complex IV (sensu | YMR257C	2.09409	2.02464	0.650676	-1.16579	-0.149771	-1.01361	-0.848433	-0.718374	0.560879
YLR108C	YLR108C ... YLR108C biological process unknown molecular function unknown nucleus | YLR109W	0.689993	1.43422	1.05305	-0.692687	-0.037561	-0.202187	-0.715397	-0.225334	0.297845
YOR172W	YOR172W ... YRM1 positive regulation of transcr specific RNA polymerase II transcricytoplasm* | YOR173W	0.855589	0.729676	0.9892	-0.494858	-0.057439	-0.675774	-0.71928	-0.35992	0.089031
YBR139W	YBR139W iESR cluster YBR139W biological process unknown carboxypeptidase C activity vacuole (sensu Fungi) | YBR140C	1.16733	0.834465	1.28621	0.019463	-0.637872	-1.32346	0.737175	0.006313	0.244264
YGR143W	YGR143W ... SKN1 cell wall organization and bio glucosidase activity integral to membrane | YGR144W	0.640571	0.640671	0.826833	-0.227899	-0.313847	-0.888078	0.588496	0.204458	-0.168936
YGL125W	YGL125W ... MET13 methionine metabolism* structural constituent of ribosome*cytoplasm* | YGL126W	0.712864	0.937134	0.946835	-0.201343	-0.377498	-0.948939	0.893541	0.227796	0.393019
YGR100W	YGR100W ... MDR1 biological process unknown Rab GTPase activator activity cytoplasm* | YGR101W	0.476769	0.528957	1.00829	-0.355455	-0.164079	-0.508047	0.157036	0.057066	-0.083584
YJL164C	YJL164C iESR cluster TPK1 protein amino acid phosphoryla protein serine/threonine kinase actcytoplasm* | YJL165C	0.549525	0.420099	0.776207	-0.321072	-0.32039	-0.518844	0.167509	-0.11571	0.13669
YBR301W	YBR301W ... DAN3 biological process unknown molecular function unknown cell wall (sensu Fungi) | YBR302C	1.75101	1.03176	1.60628	-0.384434	-0.161844	-1.1962	-0.004958	-0.276864	-0.315687
YPL005W	YPL005W ... AEP3 mRNA metabolism molecular function unknown cytoplasm* | YPL006W	1.20457	0.3198	1.02859	-0.059999	-0.342416	-0.762547	0.19566	-0.187859	0.012443
YPL087W	YPL087W iESR cluster YDC1 response to heat* ceramidase activity endoplasmic reticulum | YPL088W	1.36776	0.895706	0.985444	-0.285911	-0.831454	-1.13078	0.171625	-0.35992	-0.240575
YBR024W	YBR024W ... SCO2 copper ion transport thioredoxin peroxidase activity mitochondrial membrane | YBR025C	0.899711	0.902438	0.968852	-0.6239	-0.664344	-0.736075	0.667583	-0.633485	0.501378
YPL109C	YPL109C ... YPL109C biological process unknown molecular function unknown mitochondrion | YPL110C	0.459139	0.863064	0.898826	-0.743837	-0.441952	-1.04854	0.315954	-0.673286	0.429089
YHR091C	YHR091C ... MSR1 protein biosynthesis* arginine-tRNA ligase activity mitochondrion | YHR092C	1.41756	0.200287	0.709092	-0.606826	-0.394883	-0.7479	-0.186128	-0.146468	-0.161587
YOR279C	YOR279C ... RFM1 chromatin silencing unfolded protein binding nucleus* | YOR280C	2.70707	0.519109	0.876121	-1.70636	-0.71494	-1.88808	0.115042	-0.981408	0.712882
YFR034C	YFR034C ... PHO4 phosphate metabolism* transcription factor activity cytoplasm* | YFR035C	0.76365	-0.051207	1.1267	-0.499911	-0.60545	-0.944662	-0.254192	-0.318443	0.082116
YER139C	YER139C … RTR1 biological process unknown molecular function unknown | Protein with a role in transcription; interacts with Rpo21p; has a cysteine-rich motif required for function and conserved in eukaryotes; shuttles between the nucleus and cytoplasm; RTR1 shows genetic interactions with RPB4, 5, 7, and 9YER140W	0.941532	0.769653	0.683097	-0.928754	-0.342416	-0.962079	0.307687	0.018592	-0.439121
YHR105W	YHR105W ... YPT35 biological process unknown molecular function unknown endosome | YHR106W	0.484674	0.701973	1.1267	-1.20113	-0.342416	-1.06496	0.337434	0.088981	-0.343701
YOR028C	YOR028C ... CIN5 regulation of transcription fr DNA binding* nucleus | YOR029W	0.484674	1.97854	1.36117	-1.70636	-1.34242	-3.47304	0.378076	0.018592	-1.28712
YHR189W	YHR189W ... PTH1 protein biosynthesis aminoacyl-tRNA hydrolase activity mitochondrion | YHR190W	1.51442	1.54017	1.4253	-0.416855	-3.42988	-0.013609	0.337434	0.549106	-0.96519
YLR080W	YLR080W iESR cluster EMP46 ER to Golgi transport molecular function unknown Golgi membrane* | YLR081W	2.92946	1.97854	1.23564	-0.291324	-1.92738	-1.62504	0.530079	0.433629	-2.45704
YML128C	YML128C iESR cluster MSC1 meiotic recombination molecular function unknown mitochondrion* | YML129C	1.32374	1.37256	1.1084	-0.093385	-1.54405	-0.551043	-0.113777	0.64008	-1.23053
YKL162C	YKL162C ... YKL162C biological process unknown molecular function unknown mitochondrion | YKL162C-A	1.87699	0.519109	1.8466	-0.870908	-2.52229	-1.30312	-0.054883	-1.71976	-1.87208
YLL058W	YLL058W ... YLL058W sulfur metabolism cystathionine gamma-synthase activicellular component unknown | YLL059C	0.408222	0.142775	0.379946	-0.564808	-0.676835	-0.477446	0.303308	-0.614981	-0.632029
YAR020C	YAR020C ... PAU7 biological process unknown molecular function unknown cellular component unknown | YAR023C	0.509127	0.224366	0.776207	0.293638	-0.927378	-1.35756	-0.116284	-1.28807	-1.06472
YLR436C	YLR436C ... ECM30 cell wall organization and bio molecular function unknown cytoplasm | YLR437C	0.519439	0.715716	0.627378	-0.191789	-0.854622	-1.12052	-0.178872	-1.05736	-0.600001
YHR016C	YHR016C ... YSC84 endocytosis* molecular function unknown actin cortical patch | YHR017W	0.402212	0.593877	0.767161	-0.416855	-1.66434	-1.26659	0.151567	-1.08832	-0.230534
YOL030W	YOL030W ... GAS5 biological process unknown "1,3-beta-glucanosyltransferase acti"cell wall (sensu Fungi) | YOL031C	0.196104	0.08962	0.268587	-0.282358	-0.774801	-1.19155	-0.054883	-0.898608	-0.419917
YAL053W	YAL053W … FLC2 biological process unknown molecular function unknown | Putative FAD transporter; required for uptake of FAD into endoplasmic reticulum; involved in cell wall maintenanceYAL054C	-0.002404	0.244553	0.528375	-0.412077	-0.780337	-1.09117	-0.405174	-0.693948	-0.236492
YHR078W	YHR078W ... YHR078W biological process unknown molecular function unknown cellular component unknown | YHR079C	0.400089	-0.025809	0.387641	-0.359263	-0.574363	-0.650059	-0.102778	-0.848958	-0.129576
YER145C	YER145C ... FTR1 high affinity iron ion transpo iron ion transporter activity plasma membrane | YER146W	0.815677	0.272764	0.423492	-0.454024	-0.433269	-0.360289	-1.5613	-1.55646	-1.99963
YCR011C	YCR011C ... ADP1 transport "ATPase activity, coupled to transme"cytoplasm* | YCR012W	0.387448	0.411604	0.200079	-0.681615	-0.272453	-0.318342	-0.29367	-1.13712	-0.407412
YEL025C	YEL025C ... YEL025C biological process unknown molecular function unknown cytoplasm* | YEL026W	0.240499	0.504159	0.045667	-0.596737	-0.708369	-0.699633	-0.309456	-1.09845	-0.23779
YPL123C	YPL123C ... RNY1 cellular morphogenesis endoribonuclease activity extracellular region | YPL124W	1.01192	0.078537	0.97784	-1.9434	-0.927378	-1.50957	-1.41745	-2.48391	-0.135115
YPL255W	YPL255W ... BBP1 microtubule nucleation* structural constituent of cytoskelespindle pole body | YPL256C	0.292029	0.171186	0.891684	-3.02829	-1.07938	-2.04008	-1.39592	-3.56637	-0.746549
YOL107W	YOL107W ... YOL107W biological process unknown molecular function unknown Golgi apparatus* | YOL108C	-0.042955	0.078981	0.496824	-1.41263	-0.403817	-1.058	-1.30391	-2.10479	-0.348518
YKL103C	YKL103C iESR cluster LAP4 vacuolar protein catabolism aminopeptidase I activity vacuole (sensu Fungi) | YKL104C	0.883944	0.078537	0.455806	-1.908	-1.44933	-0.888078	-0.290951	-0.788763	-1.12001
YGL156W	YGL156W iESR cluster AMS1 carbohydrate metabolism alpha-mannosidase activity vacuolar membrane | YGL157W	0.415463	0.305975	0.420758	-1.21705	-1.76388	-1.07756	-0.010489	-0.724772	-0.685945
YNL015W	YNL015W iESR cluster PBI2 vacuole fusion, non-autophagic endopeptidase inhibitor activity cytoplasm* | YNL016W	0.648173	0.569735	-0.07179	-3.51372	-4.2999	-2.28039	-1.55738	-1.85588	-2.87208
YDR051C	YDR051C … DET1 biological process unknown molecular function unknown | Protein involved in the non-vesicular transport of sterols in both directions between the endoplasmic reticulum and plasma membrane; deletion confers sensitivity to nickelYDR052C	0.92047	0.262136	0.023	-1.64127	-1.01619	-0.497619	-0.732955	-0.547006	-0.287118
YNL231C	YNL231C ... PDR16 response to drug* phosphatidylinositol transporter accytoplasm* | YNL232W	1.01928	0.830311	-0.323446	-1.66258	-1.68505	-0.802724	-1.15074	-0.507954	-0.828688
YDR448W	YDR448W ... ADA2 histone acetylation* transcription coactivator activity SAGA complex* | YDR449C	0.292029	0.149875	0.592495	-1.06893	-1.12002	-1.28663	-1.1618	-0.466835	-0.723217
YOR027W	YOR027W ... STI1 protein folding unfolded protein binding* cytoplasm | YOR028C	0.098257	0.373462	-0.201251	-1.73674	-1.27164	-1.62793	-1.616	-0.644374	-0.970644
YPL240C	YPL240C ... HSP82 response to stress* "ATPase activity, coupled" cytoplasm | YPL241C	0.268493	0.280949	-0.269964	-2.35844	-2.06824	-2.30954	-2.1934	0.194441	-0.901227
YOR018W	YOR018W ... ROD1 response to drug molecular function unknown plasma membrane | YOR019W	0.54268	0.200287	0.34041	-0.918665	-0.778515	-0.873431	-0.410542	-0.016174	-0.573999
YOR093C	YOR093C ... YOR093C biological process unknown molecular function unknown cellular component unknown | YOR094W	0.016751	0.104072	0.408475	-1.00009	-0.639398	-0.552475	-0.455707	-0.130272	-0.497335
YBR175W	YBR175W ... SWD3 chromatin silencing at telomer histone lysine N-methyltransferase COMPASS complex | YBR176W	0.372647	0.348308	0.862067	-0.24693	-0.757453	-0.861606	-0.514315	-1.8493	-1.42462
YIR036C	YIR036C … IRC24 biological process unknown molecular function unknown | Putative benzil reductase;(GFP)-fusion protein localizes to the cytoplasm and is induced by the DNA-damaging agent MMS; sequence similarity with short-chain dehydrogenase/reductases; null mutant has increased spontaneous Rad52p fociYIR036W-A	0.740233	0.356838	1.14358	-1.77675	-1.92738	-2.32865	-2.05488	-4.94216	-2.91939
YML058W	YML058W ... SML1 mitochondrion organization and enzyme inhibitor activity cytoplasm* | YML058W-A	0.09551	0.262553	0.382403	-0.543304	-1.01686	-1.62504	-1.05488	-1.81635	-1.1375
YOR149C	YOR149C ... SMP3 GPI anchor biosynthesis* "alpha-1,2-mannosyltransferase activ"endoplasmic reticulum | YOR150W	0.528096	0.062251	0.037167	-0.323033	-0.51719	-0.942526	-0.598026	-1.83385	-0.479763
YGL187C	YGL187C ... COX4 aerobic respiration* cytochrome-c oxidase activity respiratory chain complex IV (sensu | YGL188C	0.859069	0.662996	0.526228	-1.27573	-1.29351	-1.30312	-0.293043	-0.956318	-0.911609
YLR277C	YLR277C ... YSH1 mRNA polyadenylylation* RNA binding mRNA cleavage and polyadenylation s | YLR278C	0.510669	0.21853	0.262989	-0.835645	-0.612505	-0.675774	-0.174465	-0.428867	-0.251494
YER020W	YER020W ... GPA2 sporulation (sensu Fungi)* GTPase activity mitochondrion | YER021W	0.280802	0.37709	0.400697	-0.748182	-0.424878	-0.605678	-0.557384	-0.53395	-0.287118
YNL160W	YNL160W iESR cluster YGP1 response to stress* molecular function unknown cell wall (sensu Fungi) | YNL161W	0.435764	0.490025	1.03924	-1.49486	-1.35801	-1.76943	-0.744096	-1.22533	-0.746549
YLR120C	YLR120C ... YPS1 protein processing aspartic-type endopeptidase activitcell wall (sensu Fungi) | YLR121C	0.288277	0.868004	0.834919	-0.958636	-1.11212	-0.968118	-0.322442	-0.95909	-0.716309
YGL250W	YGL250W … RMR1 biological process unknown molecular function unknown | Protein required for meiotic recombination and gene conversion; null mutant displays reduced PIS1 expression and growth defects on non-fermentable carbon sources and minimal media; GFP-fusion protein localizes to both cytoplasm and nucleusYGL251C	1.32004	0.589498	0.660729	-0.928754	-1.21688	-1.65361	-1.39592	-0.566371	-0.96519
YJL048C	YJL048C iESR cluster UBX6 ubiquitin-dependent protein ca molecular function unknown nucleus | YJL049W	1.11659	0.395838	0.18802	-0.622704	-0.664344	-0.958467	-0.861346	-1.12646	-0.586678
YBL045C	YBL045C ... COR1 aerobic respiration ubiquinol-cytochrome-c reductase acrespiratory chain complex III (sens | YBL046W	1.28875	0.823356	0.723739	-0.885846	-1.27451	-0.850603	-0.771091	-1.06048	-1.034
YEL049W	YEL049W ... PAU2 biological process unknown molecular function unknown cellular component unknown | YEL050C	1.5219	0.761595	1.01233	-0.869522	-1.47665	-1.32637	-0.650987	-1.35818	-1.53131
YKL197C	YKL197C ... PEX1 peroxisome organization and bi ATPase activity peroxisome | YKL198C	1.10667	0.942321	0.570622	-0.788824	-1.00138	-0.972142	-0.486994	-0.65948	-1.11309
YNL052W	YNL052W ... COX5A aerobic respiration* cytochrome-c oxidase activity respiratory chain complex IV (sensu | YNL053W	1.29073	0.887462	0.348943	-0.561164	-1.33003	-1.27702	-0.84689	-1.48148	-1.21088
YLR356W	YLR356W iESR cluster YLR356W biological process unknown molecular function unknown mitochondrion | YLR357W	0.803282	1.90188	1.42766	-1.16579	-1.31204	-1.75481	-1.02246	-1.27686	-1.70216
YLR050C	YLR050C ... YLR050C biological process unknown molecular function unknown endoplasmic reticulum | YLR051C	0.637296	0.622142	0.710858	-0.752904	-1.01079	-1.16638	-0.368992	-0.897885	-1.26391
YOL147C	YOL147C ... PEX11 peroxisome organization and bi molecular function unknown peroxisomal membrane | YOL148C	0.651571	0.950915	1.17095	-0.858365	-1.59723	-1.72207	-1.03696	-1.42721	-2.3494
YBR097W	YBR097W ... VPS15 protein amino acid phosphoryla protein serine/threonine kinase actmitochondrion* | YBR098W	0.774181	0.361869	0.559108	-0.787282	-0.579455	-0.703653	-0.810958	-0.903406	-0.643261
YOL084W	YOL084W iESR cluster PHM7 biological process unknown molecular function unknown vacuole (sensu Fungi) | YOL085C	1.61564	1.23866	1.53222	-1.43817	-1.05429	-1.66569	-1.75286	-1.37243	-1.70543
YOR378W	YOR378W ... YOR378W biological process unknown molecular function unknown cellular component unknown | YOR379C	1.20957	0.73634	1.46426	-1.00592	-0.778515	-1.05314	-1.37681	-1.53395	-1.22572
YCR061W	YCR061W iESR cluster YCR061W biological process unknown molecular function unknown cytoplasm | YCR063W	0.556732	0.440019	0.776207	-0.508075	-1.30746	-1.46053	-1.57798	-1.99723	-2.05936
YML052W	YML052W ... SUR7 sporulation (sensu Fungi) molecular function unknown mitochondrion* | YML053C	0.25051	0.587128	0.67506	-0.532763	-0.648843	-1.15409	-1.27557	-1.63177	-1.36335
YLL012W	YLL012W ... YEH1 sterol metabolism sterol esterase activity integral to membrane* | YLL013C	0.788444	0.405755	0.504041	-0.62529	-0.941721	-0.961226	-1.26659	-1.42462	-1.31151
YLR304C	YLR304C ... ACO1 mitochondrial genome maintenan aconitate hydratase activity cytosol* | YLR305C	1.41201	1.13145	1.46978	-0.894295	-1.0572	-1.66342	-2.44594	-2.37969	-2.56465
YER141W	YER141W iESR cluster COX15 cytochrome c oxidase complex a "oxidoreductase activity, acting on"mitochondrial inner membrane | YER142C	0.705422	0.575311	0.525567	-0.530077	-0.819883	-1.17596	-0.818718	-1.36682	-1.38942
YOL155C	YOL155C … HPF1 cell wall organization and bio glucosidase activity | Haze-protective mannoprotein that reduces the particle size of aggregated proteins in white winesYOL155W-A	0.967837	1.20704	1.04601	-1.05016	-1.4167	-1.96154	-1.47538	-1.95975	-1.65937
YOR087W	YOR087W ... YVC1 cation homeostasis calcium channel activity* vacuole (sensu Fungi) | YOR089C	0.818959	0.588483	0.566918	-1.14077	-0.670742	-1.26205	-1.36474	-2.04554	-1.89046
YLR414C	YLR414C ... YLR414C biological process unknown molecular function unknown cytoplasm* | YLR415C	0.751189	0.458874	0.283632	-1.1037	-0.364784	-0.705214	-0.459579	-0.941516	-1.03435
YKL150W	YKL150W iESR cluster MCR1 response to oxidative stress* cytochrome-b5 reductase activity mitochondrial outer membrane* | YKL151C	1.3224	0.66563	0.480676	-1.67103	-1.5331	-1.71299	-1.26028	-1.15685	-1.78188
YPR191W	YPR191W ... QCR2 aerobic respiration* ubiquinol-cytochrome-c reductase acmitochondrion* | YPR192W	0.928663	0.65767	0.459733	-1.22094	-1.10141	-1.67971	-1.13289	-1.13341	-1.5848
YNL115C	YNL115C iESR cluster YNL115C biological process unknown molecular function unknown vacuole (sensu Fungi) | YNL116W	0.583684	0.378247	0.466139	-1.75076	-1.02049	-1.56615	-0.547923	-1.27686	-1.72769
YLR395C	YLR395C ... COX8 aerobic respiration* cytochrome-c oxidase activity respiratory chain complex IV (sensu | YLR396C	1.18553	0.497217	0.490067	-0.920487	-1.32514	-0.95625	-1.79185	-1.08094	-1.70216
YOL003C	YOL003C … PFA4 biological process unknown molecular function unknown | Palmitoyltransferase with autoacylation activity, required for palmitoylation of amino acid permeases containing a C-terminal Phe-Trp-Cys site; required for modification of Chs3p; member of the DHHC family of putative palmitoyltransferasesYOL004W	0.999848	0.070649	0.476646	-0.686733	-0.817754	-0.515035	-0.59391	-1.14491	-1.07299
YLR178C	YLR178C iESR cluster TFS1 regulation of proteolysis and lipid binding* soluble fraction | YLR179C	1.40631	0.824235	0.635791	-0.899007	-0.265795	-0.814077	-0.604851	-1.12646	-1.39876
YLR260W	YLR260W ... LCB5 response to heat* D-erythro-sphingosine kinase activimembrane fraction* | YLR261C	0.899711	0.618645	0.180597	-1.02829	-1.36232	-0.982715	-1.71785	-2.38351	-1.24131
YGR248W	YGR248W iESR cluster SOL4 biological process unknown 6-phosphogluconolactonase activity cytoplasm* | YGR249W	0.560225	1.37537	1.22367	-1.29132	-1.86598	-1.7726	-3.24251	-2.62527	-1.28712
YLR231C	YLR231C ... BNA5 NAD biosynthesis kynureninase activity cytoplasm* | YLR232W	0.53198	0.646865	0.643062	-0.884149	-0.776312	-0.371828	-1.59254	-1.35064	-0.834605
YPR147C	YPR147C ... YPR147C biological process unknown molecular function unknown cytoplasm | YPR148C	0.392556	0.563503	0.63462	-0.562626	-0.717161	-0.365237	-1.65528	-1.75585	-1.24317
YBR053C	YBR053C iESR cluster YBR053C biological process unknown molecular function unknown cellular component unknown | YBR054W	0.365147	0.469068	0.543647	-1.29132	-0.713254	-0.756834	-0.924487	-1.25825	-0.969927
YLR286C	YLR286C ... CTS1 cytokinesis, completion of sep endochitinase activity endoplasmic reticulum* | YLR287C	0.674645	0.629879	1.09814	-1.52133	-0.892613	-1.72761	-1.87758	-1.88371	-1.48129
YFL007W	YFL007W … BLM10 (BLM3) biological process unknown molecular function unknown mitochondrion | Proteasome activator subunit; found in association with core particles, with and without the 19S regulatory particle; required for resistance to bleomycin, may be involved in protecting against oxidative damage; similar to mammalian PA200YFL008W	0.091266	0.146957	0.055589	-0.653894	-0.439932	-0.572921	-0.921766	-1.08026	-0.591629
YJL107C	YJL107C ... YJL107C biological process unknown molecular function unknown cellular component unknown | YJL108C	0.288353	0.766075	0.326235	-1.6227	-0.825499	-1.058	-1.93115	-1.74416	-1.62553
YLL015W	YLL015W ... BPT1 bilirubin transport* bilirubin transporter activity* vacuolar membrane (sensu Fungi) | YLL018C	0.276716	0.200216	0.364444	-0.615297	-0.620803	-0.854428	-0.59174	-0.94334	-1.04611
YDR294C	YDR294C ... DPL1 sphingolipid metabolism* sphinganine-1-phosphate aldolase acendoplasmic reticulum | YDR295C	0.224968	0.372152	0.126124	-1.3647	-0.963654	-1.44305	-1.5773	-1.91768	-1.77054
YNR067C	YNR067C ... DSE4 cytokinesis, completion of sep "glucan 1,3-beta-glucosidase activit"cell wall (sensu Fungi)* | YNR068C	0.436039	0.181034	0.82802	-2.01379	-1.66003	-2.12025	-2.25897	-2.97653	-2.5287
YLR056W	YLR056W ... ERG3 ergosterol biosynthesis C-5 sterol desaturase activity endoplasmic reticulum | YLR057W	0.638856	0.041411	0.397134	-0.912579	-1.17831	-1.18641	-1.44747	-1.71372	-1.53712
YNL327W	YNL327W ... EGT2 cytokinesis cellulase activity cell wall (sensu Fungi) | YNL328C	0.659034	0.299009	0.5958	-1.608	-2.2004	-2.2064	-3.39389	-3.36607	-2.85245
YNR019W	YNR019W ... ARE2 sterol metabolism sterol O-acyltransferase activity endoplasmic reticulum | YNR020C	0.451483	0.383461	0.255281	-0.91012	-1.07218	-1.19833	-1.5146	-1.67386	-1.70026
YBR177C	YBR177C ... EHT1 lipid metabolism serine hydrolase activity mitochondrion* | YBR178W	0.189791	0.165126	0.375383	-1.25068	-1.68074	-2.02735	-1.74555	-2.3231	-2.68705
YMR202W	YMR202W ... ERG2 ergosterol biosynthesis C-8 sterol isomerase activity endoplasmic reticulum | YMR203W	0.046102	-0.069479	0.158459	-0.846197	-1.26618	-1.4208	-1.05321	-1.75789	-1.94692
YHR039C	YHR039C ... MSC7 meiotic recombination molecular function unknown endoplasmic reticulum | YHR039C-A	0.260784	0.024067	-0.037435	-1.02813	-1.26631	-1.47173	-1.23684	-1.86175	-1.64044
YGR060W	YGR060W ... ERG25 ergosterol biosynthesis C-4 methylsterol oxidase activity plasma membrane* | YGR061C	0.194954	-0.234216	0.031745	-0.855967	-1.15181	-1.18997	-1.17199	-1.46677	-1.47157
YGL040C	YGL040C ... HEM2 heme biosynthesis porphobilinogen synthase activity cytoplasm* | YGL041C	0.1922	-0.037098	0.107204	-0.620542	-0.684336	-0.861847	-0.676241	-0.877797	-1.02128
YPL262W	YPL262W ... FUM1 tricarboxylic acid cycle* fumarate hydratase activity cytosol* | YPL263C	0.180599	-0.043852	0.168524	-0.666561	-0.684971	-1.00898	-1.09255	-1.43681	-1.41293
YDR284C	YDR284C ... DPP1 signal transduction* phosphatidate phosphatase activity*vacuolar membrane (sensu Fungi) | YDR285W	0.214026	0.022388	-0.375797	-2.0515	-1.34242	-1.81253	-2.65975	-1.92001	-2.18328
YML075C	YML075C ... HMG1 ergosterol biosynthesis hydroxymethylglutaryl-CoA reductaseendoplasmic reticulum membrane* | YML076C	0.135247	0.065192	-0.093315	-1.91946	-1.89803	-2.07061	-2.92745	-2.86059	-2.51575
YJL196C	YJL196C ... ELO1 fatty acid elongation, unsatur fatty acid elongase activity membrane | YJL197W	0.055223	-0.0286	0.08291	-1.63366	-1.51645	-1.72126	-3.65272	-3.05439	-2.91256
YNL280C	YNL280C ... ERG24 ergosterol biosynthesis delta14-sterol reductase activity endoplasmic reticulum | YNL281W	0.019515	-0.01517	0.128039	-0.959274	-1.01848	-1.477	-0.70886	-1.42228	-1.46983
YLL052C	YLL052C ... AQY2 water transport water channel activity plasma membrane* | YLL053C	-0.085588	0.3678	0.540937	-1.82328	-1.66434	-2.70207	-1.87948	-1.96581	-2.24405
YGR189C	YGR189C ... CRH1 biological process unknown molecular function unknown cell wall (sensu Fungi)* | YGR190C	-0.395032	0.011813	0.072309	-0.888778	-1.37636	-1.52643	-1.40298	-1.29885	-1.30335
YGL191W	YGL191W ... COX13 aerobic respiration enzyme regulator activity* respiratory chain complex IV (sensu | YGL192W	0.368898	0.31881	0.017215	-1.72742	-1.22212	-1.10062	-1.00044	-0.777875	-1.47976
YGR244C	YGR244C ... LSC2 tricarboxylic acid cycle* succinate-CoA ligase (ADP-forming) mitochondrion | YGR245C	0.550562	0.083412	0.074197	-1.8818	-1.88038	-0.943573	-2.00484	-1.28306	-1.41957
YPR031W	YPR031W ... NTO1 biological process unknown molecular function unknown cytoplasm* | YPR032W	0.051714	0.221429	-0.588205	-2.00753	-1.81372	-1.00174	-1.85819	-1.39645	-1.43396
YGL196W	YGL196W … DSD1 biological process unknown molecular function unknown | D-serine dehydratase (aka D-serine ammonia-lyase); converts D-serine to pyruvate and ammonia by a reaction dependent on pyridoxal 5'-phosphate and zinc; may play a role in D-serine detoxification; L-serine is not a substrateYGL197W	0.110131	0.394851	-0.235866	-1.87629	-1.90041	-1.7331	-1.81907	-1.32126	-1.42038
YHR008C	YHR008C ... SOD2 replicative cell aging* manganese superoxide dismutase actimitochondrion* | YHR009C	0.479466	0.332926	-0.172893	-2.4799	-2.69997	-2.22722	-1.69836	-1.82047	-1.6201
YGL160W	YGL160W … AIM14 biological process unknown oxidoreductase activity | Putative protein of with similarity to iron/copper reductases (FRE1-8), possibly involved in iron homeostasis; may interact with ribosomes; null mutant displays elevated frequency of mitochondrial genome lossYGL161C	0.359716	0.45055	-0.174254	-1.35579	-1.38681	-1.45839	-1.57612	-1.9728	-1.35062
YPR149W	YPR149W iESR cluster NCE102 protein secretion molecular function unknown cytoplasm* | YPR150W	0.399213	0.226844	-0.126496	-2.13138	-2.67281	-2.2791	-2.12985	-2.64883	-2.18758
YGL101W	YGL101W ... YGL101W biological process unknown molecular function unknown cytoplasm* | YGL102C	0.455003	0.720743	-0.029415	-1.09429	-1.24656	-1.05114	-1.36899	-1.04195	-1.39247
YMR002W	YMR002W … MIC17 biological process unknown molecular function unknown | Mitochondrial intermembrane space cysteine motif protein; MIC17 is not an essential geneYMR003W	0.114111	0.455544	-0.125659	-1.23788	-1.1302	-1.12478	-1.47712	-0.914294	-1.4026
YPL004C	YPL004C iESR cluster LSP1 response to heat protein kinase inhibitor activity cytoplasm* | YPL005W	0.195421	0.551531	-0.322159	-1.3769	-0.936597	-1.16145	-1.10882	-1.11676	-1.12905
YMR110C	YMR110C … iESR cluster HFD1 biological process unknown molecular function unknown | Putative fatty aldehyde dehydrogenase, located in the mitochondrial outer membrane and also in lipid particles; has similarity to human fatty aldehyde dehydrogenase (FALDH) which is implicated in Sjogren-Larsson syndromeYMR111C	0.847439	0.161848	-0.096731	-1.42573	-1.30856	-1.11047	-1.0591	-1.58156	-1.00121
YAL049C	YAL049C … AIM2 biological process unknown molecular function unknown | Cytoplasmic protein involved in mitochondrial function or organization; null mutant displays reduced frequency of mitochondrial genome loss; potential Hsp82p interactorYAL051W	0.497613	0.045773	-0.153404	-1.01952	-0.358013	-0.888078	-1.16382	-1.02721	-0.717752
YMR086W	YMR086W ... YMR086W biological process unknown molecular function unknown cytoplasm | YMR087W	0.013169	0.158111	0.120161	-1.16274	-1.24574	-0.411175	-0.858374	-1.54701	-0.765581
YDL078C	YDL078C ... MDH3 fatty acid beta-oxidation* L-malate dehydrogenase activity peroxisome* | YDL079C	-0.064859	0.247981	0.335634	-0.72873	-0.876752	-0.563727	-0.514868	-1.05067	-0.940942
YIL049W	YIL049W ... DFG10 pseudohyphal growth molecular function unknown cellular component unknown | YIL050W	-0.418465	0.280949	0.392196	-0.939023	-1.07938	-0.48598	-0.469921	-1.03586	-0.524157
YDR513W	YDR513W … iESR cluster GRX2 (TTR1) mRNA-nucleus export* DNA binding* nucleus* | Cytoplasmic glutaredoxin, thioltransferase, glutathione-dependent disulfide oxidoreductase involved in maintaining redox state of target proteins, also exhibits glutathione peroxidase activity, expression induced in response to stressYDR514C	0.05499	-0.006352	0.039241	-2.06	-1.6352	-0.929898	-0.607424	-1.76568	-1.87208
YMR272C	YMR272C ... SCS7 fatty acid metabolism oxidoreductase activity endoplasmic reticulum | YMR272W-B	0.384007	-0.19484	0.067751	-0.463505	-0.870748	-0.699183	-0.477034	-0.915463	-0.657067
YMR207C	YMR207C ... HFA1 fatty acid biosynthesis acetyl-CoA carboxylase activity mitochondrion | YMR208W	0.318501	0.569735	0.206998	-1.73784	-0.991509	-0.56388	-1.25208	-0.773604	-0.801691
YJL153C	YJL153C ... INO1 myo-inositol metabolism inositol-3-phosphate synthase activcytoplasm | YJL154C	-0.205749	0.4303	0.091708	-2.33641	-1.41923	-1.50189	-1.30327	-1.29927	-1.1451
YAR015W	YAR015W ... ADE1 purine nucleotide biosynthesis phosphoribosylaminoimidazolesuccinocytoplasm* | YAR018C	0.22164	-0.5	0.251545	-1.25385	-1.02523	-1.21928	-1.37681	-1.25443	-2.42462
YGL116W	YGL116W ... CDC20 mitotic sister chromatid segre enzyme activator activity anaphase-promoting complex | YGL117W	-0.15543	0.137239	0.058606	-2.29132	-1.66434	-1.80562	-1.97242	-0.981408	-3.74655
YDL086W	YDL086W ... YDL086W biological process unknown carboxymethylenebutenolidase activicytoplasm* | YDL087C	0.444032	-0.013112	0.171344	-0.856604	-1.35571	-1.86161	-1.1503	-0.701301	-2.08621
YIL176C	YIL176C ... YIL176C biological process unknown molecular function unknown cellular component unknown | YIL177C	0.916989	-0.143856	0.504905	-1.3084	-2.93594	-2.52279	-1.19506	-1.17123	-2.66772
YPL155C	YPL155C ... KIP2 nuclear migration, microtubule microtubule motor activity mitochondrion* | YPL156C	0.505432	-0.128589	0.92821	-0.618899	-1.13091	-0.938704	-0.717848	-0.303337	-1.36112
YGR256W	YGR256W iESR cluster GND2 glucose metabolism phosphogluconate dehydrogenase (deccytosol | YGR257C	-0.292934	0.544644	0.863669	-1.06	-0.827843	-1.26659	-0.717848	-0.981408	-0.978995
YCL044C	YCL044C … MGR1 biological process unknown molecular function unknown | Subunit of the mitochondrial (mt) i-AAA protease supercomplex, which degrades misfolded mitochondrial proteins; forms a subcomplex with Mgr3p that binds to substrates to facilitate proteolysis; required for growth of cells lacking mtDNAYCL045C	0.527743	0.383454	-0.223793	-0.782983	-0.418767	-1.03618	-0.306422	-0.77922	-1.40974
YCR075C	YCR075C ... ERS1 L-cystine transport L-cystine transporter activity integral to membrane | YCR075W-A	-1.0154	0.193339	0.138777	-1.02829	-2.92738	-1.97554	-1.79185	-0.718374	-2.66563
YDL188C	YDL188C ... PPH22 protein biosynthesis* protein phosphatase type 2A activitprotein phosphatase type 2A complex | YDL189W	-0.140931	0.307605	0.131968	-0.269791	-0.842262	-0.508664	-0.285496	-0.503361	-0.79993
YKL185W	YKL185W ... ASH1 pseudohyphal growth* specific transcriptional repressor nucleus | YKL186C	-0.045841	0.022278	0.166153	-0.467174	-1.92738	-1.40265	-2.06818	-0.727652	-1.05265
YDL240W	YDL240W ... LRG1 small GTPase mediated signal t Rho GTPase activator activity cytoplasm* | YDL241W	0.072351	0.179623	-0.638831	-0.990155	-0.955393	-0.979226	-1.37325	-1.01383	-0.202229
YMR032W	YMR032W ... HOF1 cytokinesis cytoskeletal protein binding contractile ring (sensu Saccharomyc | YMR033W	0.707066	0.563503	-1.44619	-1.4068	-2.80185	-1.56615	-1.20689	-3.83524	-1.28712
YMR302C	YMR302C … iESR cluster YME2 rRNA processing* exonuclease activity mitochondrial inner membrane | Integral inner mitochondrial membrane protein with a role in maintaining mitochondrial nucleoid structure and number; mutants exhibit an increased rate of mitochondrial DNA escape; shows some sequence similarity to exonucleasesYMR303C	0.626693	0.161103	0.120161	-0.826656	-0.702505	-0.531934	-1.46409	-0.589091	-0.242724
YOL028C	YOL028C ... YAP7 positive regulation of transcr RNA polymerase II transcription facnucleus | YOL029C	0.980085	1.10407	0.875742	-0.667888	-1.24054	-0.345929	-1.92935	-0.736296	-0.213117
YDR276C	YDR276C ... PMP3 cation transport molecular function unknown plasma membrane | YDR277C	0.4192	0.411161	0.305244	-0.78705	-1.03159	-1.16331	-0.046422	-0.640372	0.416489
YKL067W	YKL067W iESR cluster YNK1 purine nucleotide biosynthesis nucleoside-diphosphate kinase activcytosol* | YKL068W	0.462263	0.510176	0.24764	-0.65312	-0.900028	-1.06211	0.403702	-0.269653	0.648342
YBL086C	YBL086C ... YBL086C biological process unknown molecular function unknown cellular component unknown | YBL087C	-0.100289	0.881679	0.876121	-0.706362	-1.2999	-3.21001	-0.054883	0.018592	1.29784
YER109C	YER109C ... FLO8 pseudohyphal growth* specific RNA polymerase II transcricytoplasm* | YER110C	0.460906	1.10407	0.177947	-0.519949	-0.421643	-0.294703	-0.513775	0.276389	0.194009
YDR511W	YDR511W ... ACN9 gluconeogenesis* molecular function unknown mitochondrial intermembrane space | YDR512C	0.996573	0.561544	0.361169	-0.960118	-0.586342	-1.15111	-0.368041	0.603554	-0.209115
YHR171W	YHR171W iESR cluster ATG7 protein-vacuolar targeting* ubiquitin-like conjugating enzyme acytoplasm* | YHR172W	0.876991	1.19153	1.51317	-0.969396	-0.342416	-1.12909	-0.206887	0.825946	-0.135115
YKL129C	YKL129C ... MYO3 cell wall organization and bio microfilament motor activity actin cortical patch | YKL130C	0.495562	0.811891	0.513172	-0.981996	-0.471699	-0.364516	-0.402807	0.838019	-0.287118
YDL130W-A	YDL130W-A ... STF1 ATP synthesis coupled proton t molecular function unknown proton-transporting ATP synthase co | YDL131W	2.4726	1.79595	2.20917	-2.45587	-2.34242	-2.69543	-2.27728	0.755557	1.71288
YMR037C	YMR037C ... MSN2 response to stress* DNA binding* nucleus* | YMR038C	0.402555	0.464247	0.55746	-0.596308	-0.274853	-0.268588	-0.530675	0.419954	0.157493
YLL026W	YLL026W iESR cluster HSP104 response to stress* chaperone binding* cytoplasm* | YLL027W	0.671442	1.36431	0.861243	-2.02829	-1.66434	-1.63224	-0.810958	0.644196	0.327592
YLR189C	YLR189C ... ATG26 sterol metabolism sterol 3-beta-glucosyltransferase acytoplasm | YLR190W	0.298982	0.261613	0.320527	-1.00009	-0.664344	-0.48598	-0.291584	0.488077	-0.130998
YGR238C	YGR238C ... KEL2 conjugation with cellular fusi molecular function unknown bud neck* | YGR239C	0.328555	0.492637	0.232845	-0.755271	-0.813722	-0.809006	0.088707	0.359628	-0.231623
YHR051W	YHR051W ... COX6 aerobic respiration* cytochrome-c oxidase activity respiratory chain complex IV (sensu | YHR052W	-0.040168	0.671112	0.683097	-1.61325	-2.21688	-1.3552	0.208151	0.549106	-0.194008
YGL059W	YGL059W … iESR cluster PKP2 biological process unknown protein kinase activity | Mitochondrial protein kinase that negatively regulates activity of the pyruvate dehydrogenase complex by phosphorylating the ser-133 residue of the Pda1p subunit; acts in concert with kinase Pkp1p and phosphatases Ptc5p and Ptc6pYGL060W	0.707066	0.104072	0.641277	-0.6239	-1.21688	-2.39058	-0.90288	1.24098	0.712882
YOR111W	YOR111W ... YOR111W biological process unknown molecular function unknown cellular component unknown | YOR112W	0.970101	-0.258498	0.013246	-1.16579	-2.24931	-1.34751	-0.585398	1.34052	1.03481
YBR072W	YBR072W iESR cluster HSP26 response to stress* unfolded protein binding cytoplasm* | YBR073W	1.32855	1.03007	0.159535	-1.92875	-3.04286	-0.013609	-0.791849	-1.39645	0.297845
YKL121W	YKL121W … iESR cluster DGR2 biological process unknown molecular function unknown | Protein of unknown function; null mutant is resistant to 2-deoxy-D-glucose and displays abnormally elongated budsYKL122C	0.385138	0.104072	0.733138	-0.928754	-1.55541	-0.335537	-0.56303	-1.30334	0.297845
YDR356W	YDR356W ... SPC110 microtubule nucleation structural constituent of cytoskeleinner plaque of spindle pole body* | YDR357C	0.22164	0.814565	-0.223793	-3.45587	-3.04286	-0.888078	-1.20689	-0.65948	0.478417
YHR037W	YHR037W ... PUT2 glutamate biosynthesis* 1-pyrroline-5-carboxylate dehydrogemitochondrion | YHR038W	0.779998	0.528042	0.05283	-1.49778	-2.21688	-1.47304	-0.372959	-0.221236	-0.358084
YOR317W	YOR317W iESR cluster FAA1 lipid metabolism* long-chain-fatty-acid-CoA ligase acmitochondrion* | YOR318C	0.542919	0.512613	0.008528	-0.710364	-1.48197	-0.754533	-0.31159	-0.399978	0.068884
YKL140W	YKL140W ... TGL1 lipid metabolism* lipase activity* integral to membrane* | YKL141W	0.173634	0.4061	-0.024121	-0.25385	-1.25495	-0.473041	-0.330518	-0.244443	0.015445
YMR282C	YMR282C ... AEP2 protein biosynthesis molecular function unknown mitochondrion | YMR283C	0.899711	0.494018	-0.040929	-0.121399	-1.66434	-1.35756	-0.206887	-0.396446	-0.535045
YHR080C	YHR080C ... YHR080C biological process unknown molecular function unknown mitochondrion | YHR081W	0.510669	0.461624	-0.341849	-0.513717	-1.51234	-0.742227	-1.02133	-0.759016	-0.336027
YBR239C	YBR239C ... YBR239C biological process unknown molecular function unknown cytoplasm* | YBR240C	0.439586	0.611368	0.043429	-0.626509	-0.37804	-0.564076	-0.199655	-0.192913	-0.403632
YHR050W-A	YHR050W-A ... YHR050W-A biological process unknown molecular function unknown cellular component unknown | YHR051W	0.813982	1.5635	-0.446186	-2.29132	-0.927378	-1.69543	-0.756209	0.018592	-2.17755
YOL113W	YOL113W ... SKM1 protein amino acid phosphoryla protein serine/threonine kinase actcellular component unknown | YOL114C	0.385138	1.26913	-0.028777	-2.46125	-1.78299	-0.632821	-0.565078	0.018592	-1.09447
YJL166W	YJL166W ... QCR8 aerobic respiration* ubiquinol-cytochrome-c reductase acrespiratory chain complex III (sens | YJL167W	1.02354	0.850315	0.269539	-1.84932	-0.972466	-0.705214	0.33077	-0.229336	0.905527
YKL065C	YKL065C iESR cluster YET1 biological process unknown molecular function unknown endoplasmic reticulum | YKL066W	0.58421	0.442657	-0.030256	-0.911476	-0.284313	-0.296543	-0.01207	-0.189995	-0.287118
YKR087C	YKR087C ... OMA1 misfolded or incompletely synt metalloendopeptidase activity mitochondrion* | YKR088C	0.916989	0.519109	-0.059407	-0.88001	-0.411129	-0.530526	-0.196902	-0.33371	0.184951
YPL045W	YPL045W ... VPS16 protein-vacuolar targeting* molecular function unknown vacuolar membrane (sensu Fungi)* | YPL046C	0.558203	0.614266	-0.145791	-1.01569	-0.088659	-0.790231	0.182156	0.018592	0.138188
YFR033C	YFR033C ... QCR6 aerobic respiration* ubiquinol-cytochrome-c reductase acmitochondrion* | YFR034C	1.55506	0.12483	-0.091343	-2.36933	-0.768681	-0.28142	-0.684046	0.323446	-0.702155
YMR029C	YMR029C ... FAR8 cell cycle arrest in response molecular function unknown cellular component unknown | YMR030W	1.44403	-0.27444	0.425299	-2.29132	-1.56481	-0.592622	-0.469921	-0.203801	0.075452
YBR179C	YBR179C ... FZO1 mitochondrion organization and GTPase activity mitochondrial inner membrane* | YBR180W	0.247635	0.335397	0.946132	-0.568858	-0.120024	-0.576134	-0.810958	0.318152	0.053919
YDR031W	YDR031W … MIC14 biological process unknown molecular function unknown | Mitochondrial intermembrane space cysteine motif protein of 14 kDaYDR032C	-0.614862	1.68903	1.09814	-0.706362	0.28506	-1.9337	-1.49317	-0.981408	-0.109564
YKL096W	YKL096W ... CWP1 cell wall organization and bio structural constituent of cell wallcell wall (sensu Fungi) | YKL096W-A	-0.397903	1.0279	0.846596	-1.95429	-0.064882	-1.18764	-1.32407	-0.212734	-0.702155
YIL166C	YIL166C ... YIL166C transport transporter activity membrane | YIL169C	-0.380397	0.519109	1.28717	-1.08487	-0.342416	-0.888078	-0.469921	-0.65948	-0.287118
YLR422W	YLR422W ... YLR422W biological process unknown molecular function unknown cytoplasm | YLR423C	-0.22974	0.373832	0.875742	-0.473163	-0.135965	-0.307617	-0.284618	-0.383955	-0.334423
YLR251W	YLR251W iESR cluster SYM1 ethanol metabolism molecular function unknown mitochondrial inner membrane | YLR252W	0.344496	2.84104	0.666024	-0.554359	-0.927378	-0.888078	-0.097952	-1.44084	0.12792
YOR080W	YOR080W ... DIA2 invasive growth (sensu Sacchar molecular function unknown SCF ubiquitin ligase complex | YOR081C	0.308517	0.927194	-0.260319	-0.580831	-4.04286	-1.16371	-1.13289	1.01859	-0.394033
YOL038C-A	YOL038C-A ... YOL038C-A biological process unknown molecular function unknown cellular component unknown | YOL038W	-0.556427	1.10407	1.87612	-1.51372	0.28506	-1.88808	1.01551	-0.566371	-1.28712
YJL137C	YJL137C ... GLG2 glycogen biosynthesis glycogenin glucosyltransferase acticytoplasm | YJL138C	-1.05847	0.705522	0.739681	-0.94737	-1.19041	-1.15111	1.03704	-0.353377	-0.199655
