# Supplementary material for: PKA regulatory subunit Bcy1 couples growth, lipid metabolism, and fermentation during anaerobic xylose growth in Saccharomyces cerevisiae
Source: PLoS Genet. 2023 Jul 6;19(7):e1010593. doi: 10.1371/journal.pgen.1010593 (PMC10353814; doi:10.1371/journal.pgen.1010593)
Supplement: S8 Table — (XLSX) [file pgen.1010593.s014.xlsx]

## Sheet: Sheet1
Cluster
	GO Term/Transcription factor	Genes	Number of Genes in Category	Number of Reference Genes in Category	Total number of genes in sample list	Total reference genes	HyperG p-value
bcy1∆ induced
	Amino acid biosynthesis	CYS3, ARO4, THR4, GCN4, HOM3, ILV1, THR1, TRP3, MET10, ARO3, ARO1, LYS4, PRO1, TRP4, ASN2, CPA2, MET5, MEU1, MET17, YML096W, ILV2, MET2, ARG1, ARG8, HIS3, FDH1, GLN1	27	134	307	5384	8.63469e-10
	ncRNA metabolic process	MAK16, FUN12, ILS1, ENP1, SNU13, POL5, NOP16, DED81, YHR020W, RRP3, TRM5, GAR1, RIX1, AIR1, UTP25, RRP14, UTP11, EBP2, KAE1, SPB4, NOP1, RRP42, RPA14, YDR341C, UTP5, NSA1, MRM2, SUA5, NCS6, RAI1, VAS1, NSR1, ELP2, UTP10, RPA34, MPP10, SOF1, REX2, REA1, CBF5, UTP13, GSP1, IKI3, UTP14, RSC9, RNT1, IMP4, DBP2, NAF1, KRE33, IPI3, RIO2, SSB2, RPA49, TRM112, RCL1, DIS3, TRM13, RRP40, RRP6, RPO31, PNO1,…	75	488	307	5384	1.26352e-18
	Purine metabolism	PRS4, PRS3, IMD2, PRS1, RPA14, RPA34, IMD3, APT1, AMD1, RPA49, PRS5, RPO31, RET1, RPB8, RPA190, PDE2, RPA135	18	95	307	5384	1.60251e-06
	Phosphatidate biosynthesis	SCT1, SLC1	2	4	307	5384	0.0154311
	Sphingolipid biosynthesis	ELO2, ELO3, ARV1, AUR1, LCB1	5	28	307	5384	0.0141292
	Abf1	CDS1, THR4, AUR1, LTV1, EBP2, UBP1, COP1, MET5, IRC19, UTP13, GSP1, LCB1, SRP1, GIS2, TRM112, RPO31	17	163	307	5384	0.00508648
	Azf1	MPP10, DBP2, RPA34, URA6, PDE2, UTH1, FET4	7	43	307	5384	0.00654778
bcy1∆ repressed
	Hap1	CYC3, COR1, TVS1, RIP1, YEL025C, CYC7, COX15, FTR1, SOD2, COX6, MSR1, PLN1, QCR6, QCR7, AIM14, COX4, COX13, ERG25, QCR9, SOL4, QCR10, UBX6, ERG3, YLR108C, HMX1, COX8, HMG1, MSN2, ERG2, COX7, AEP2, COX5A, PDR16, ARE2, YAP7, SKM1, ROD1, CYT1, FAA1, CIR2	40	135	333	5384	4.57348e-19
	iESR	PRX1, YBR053C, HSP26, TPS1, ATG42, SSE2, YPC1, OM14, TVS1, CYC7, COX15, YHR138C, ATG7, YET1, YNK1, YPF1, APE1, DGR2, MRP8, MCR1, NNR2, YDL199C, PST2, COQ4, HSP78, GRX2, PMC1, PNC1, PKP2, AMS1, STF2, SOL4, RIE1, GND2, UBX6, YJL132W, YJL163C, TPK1, HSP104, YLR001C, EMP46, TFS1, SYM1, ATG33, MSC1, HFD1, GAD1, PRC1, YME2, UBP15, PBI2, YNL115C, YNL134C, YGP1, NNR1, PHM7, TMC1, FAA1, LSP1, YDC1, RRD2, …	62	266	333	5384	4.32073e-23
	Nrg1	YBL029W, PET9, FTR1, VLD1, CWP1, SED1, ERG4, FMP48, YJL107C, ELO1, YMR084W, PDR16, YAP7, IDH2	14	69	333	5384	2.60579e-05
	Sphingolipid recycling and degradation	YPC1, YDC1, DPL1, LCB5	4	7	333	5384	0.000318052
	oxidation-reduction process	PET9, COR1, PRX1, BNA4, RIP1, CYC7, COX15, SOD2, PUT2, MSC7, NCP1, COX6, DFG10, IRC24, MDH1, MCR1, PLN1, QCR6, MDH3, GCV1, MIX14, PST2, EHD3, KGD2, GMC1, GRX2, QCR7, ERG4, MET13, PCL10, AIM14, COX4, COX13, ERG25, QCR9, LSC2, GND2, QCR10, GLG2, QCR8, ERG3, CSF1, HMX1, ACO1, COX8, HMG1, MIX17, HFD1, COX7, SCS7, IDH1, COX5A, YNL134C, ERG24, PEX11, CYT1, IDH2, LSC1, DCI1, CIR2, FUM1	61	441	333	5384	2.36562e-11
	Steroid biosynthesis	ERG3, ERG4, ERG25, TGL1, TGL4, ERG2, ERG24, ARE2	8	17	333	5384	1.60152e-06
	Mitochondrial membrane	CYC3, PET9, COR1, BNA4, ATP1, SCO2, ATP3, RTC2, EHT1, FZO1, OM14, MGR1, RIP1, COX15, PUT2, NCP1, COX6, ATP7, MCR1, OMA1, QCR6, MRX20, ATP16, CRD1, ATG9, COQ4, ATP5, QCR7, COX4, COX13, QCR9, QCR10, QCR8, OPI3, MIR1, UPS2, SYM1, ATP14, ATG33, COX8, HFD1, COX7, YME2, PET8, COX5A, MIC27, PET494, CYT1, MCP1, FAA1, CIR2, LSP1, AEP3, ATP4, ATP20	55	385	333	5384	7.66666e-11
	Ino4	UBX6, FAA1, FLC2, CDC20, KEL2, YMR084W	6	28	333	5384	0.00426958
	Storage vacuole	VPS15, ATG42, RTC2, KTR4, VVS1, ADP1, ERS1, YHR138C, SOA1, VLD1, CWP1, APE1, PAU5, FAB1, NPC2, YDL199C, PST1, DPP1, PIB1, PMC1, AMS1, YJL132W, PIR5, YJL163C, BPT1, YLR001C, TFS1, CTS1, FMP42, PRC1, PBI2, MIC27, YNL115C, VNX1, EGT2, PHM7, YVC1, TPO4, VPS16, YDC1, RNY1, PEP4	42	456	333	5384	0.00113094
	Adr1	TPS1, RIP1, SYHR138C, ATP7, MRX20, CRD1, LRG1, HSP78, SSN2, PNC1, CDC20, STF2, BUD9, LSC2, SOL4, SYJL163C, TFS1, ATG33, SUR7, HMG1, NIS1, MIC27, PEX11, HPF1, FAA1, RNY1	26	185	333	5384	1.47588e-05
	Ace2	OM14, MSR1, MDH1, MRP8, MCR1, NNR2, ASH1, PST1, PCL10, VID30, SAP4, BUD9, PIR5, CTS1, CUE4, TPS3, NIS1, EGT2, DSE4, WTM1	20	134	333	5384	6.18188e-05
