# Supplementary material for: PKA regulatory subunit Bcy1 couples growth, lipid metabolism, and fermentation during anaerobic xylose growth in Saccharomyces cerevisiae
Source: PLoS Genet. 2023 Jul 6;19(7):e1010593. doi: 10.1371/journal.pgen.1010593 (PMC10353814; doi:10.1371/journal.pgen.1010593)
Supplement: S9 Table — Companion table for S3C Fig. (XLSX) [file pgen.1010593.s015.xlsx]

## Sheet: 20230418_ino4targets_bcy1unique
UID	NAME	Y184_YPX_YPD_1	Y184_YPX_YPD_2	Y184_YPX_YPD_3	ira2_YPX_YPD_1	ira2_YPX_YPD_2	ira2_YPX_YPD_3	bcy1_YPX_YPD_1	bcy1_YPX_YPD_2	bcy1_YPX_YPD_3	ira2bcy1_YPX_YPD_1	ira2bcy1_YPX_YPD_2	ira2bcy1_YPX_YPD_3
YBR085C-A	YBR085C-A ... YBR085C-A biological process unknown molecular function unknown cytoplasm* | YBR085W	1.13626	0.783461	0.697433	1.23063	1.15077	1.02705	-0.329292	-0.529294	-0.140057	0.43697	0.96482	1.18681
YGR052W	YGR052W ... FMP48 biological process unknown kinase activity mitochondrion | YGR053C	1.11171	1.39926	1.03746	1.34207	1.74528	1.63895	-0.821839	0.052722	-0.303116	0.105581	1.13889	0.785639
YMR037C	YMR037C ... MSN2 response to stress* DNA binding* nucleus* | YMR038C	0.581833	-0.482366	0.647955	0.402555	0.464247	0.55746	-0.596308	-0.274853	-0.268588	-0.530675	0.419954	0.157493
YAL053W	YAL053W … FLC2 biological process unknown molecular function unknown | Putative FAD transporter; required for uptake of FAD into endoplasmic reticulum; involved in cell wall maintenanceYAL054C	0.776469	-0.142273	0.52545	-0.002404	0.244553	0.528375	-0.412077	-0.780337	-1.09117	-0.405174	-0.693948	-0.236492
YER145C	YER145C ... FTR1 high affinity iron ion transpo iron ion transporter activity plasma membrane | YER146W	1.17214	1.41823	0.703542	0.815677	0.272764	0.423492	-0.454024	-0.433269	-0.360289	-1.5613	-1.55646	-1.99963
YLR395C	YLR395C ... COX8 aerobic respiration* cytochrome-c oxidase activity respiratory chain complex IV (sensu | YLR396C	1.2894	1.12055	0.385666	1.18553	0.497217	0.490067	-0.920487	-1.32514	-0.95625	-1.79185	-1.08094	-1.70216
YGR008C	YGR008C iESR cluster STF2 ATP synthesis coupled proton t molecular function unknown proton-transporting ATP synthase co | YGR009C	2.63837	3.66347	2.37112	1.89149	1.18653	0.258076	-1.87629	-1.66434	-0.975541	-0.569457	0.018592	-0.746549
YDR276C	YDR276C ... PMP3 cation transport molecular function unknown plasma membrane | YDR277C	1.20462	1.41115	1.57298	0.4192	0.411161	0.305244	-0.78705	-1.03159	-1.16331	-0.046422	-0.640372	0.416489
YNL160W	YNL160W iESR cluster YGP1 response to stress* molecular function unknown cell wall (sensu Fungi) | YNL161W	1.90896	1.64715	2.21307	0.435764	0.490025	1.03924	-1.49486	-1.35801	-1.76943	-0.744096	-1.22533	-0.746549
YBL030C	YBL030C ... PET9 aerobic respiration* ATP:ADP antiporter activity mitochondrial inner membrane | YBL031W	1.2064	0.715196	0.755564	0.935914	0.717275	0.973162	-0.186691	-0.557328	-1.08533	-0.257513	-1.28248	-0.162885
YJR073C	YJR073C ... OPI3 phosphatidylcholine biosynthes phosphatidyl-N-methylethanolamine Nmitochondrion* | YJR074W	1.10564	2.05514	1.25229	1.50577	1.61418	2.05582	-1.08679	-0.361032	-1.29636	-0.742939	-1.17821	-0.910048
YBR222C	YBR222C ... PCS60 biological process unknown AMP binding cytoplasm* | YBR223C	0.75012	0.606476	1.12202	0.70094	0.649506	0.85764	0.015337	-0.338594	-0.739979	-0.362437	-1.07519	-0.851019
YNL134C	YNL134C iESR cluster YNL134C biological process unknown alcohol dehydrogenase (NADP+) activcytoplasm* | YNL135C	1.3651	1.30683	1.69934	1.36257	0.643776	1.02253	-0.011775	-0.760268	-0.696288	-0.26223	-1.25839	-1.29638
YDR077W	YDR077W ... SED1 cell wall organization and bio structural constituent of cell wallmitochondrion* | YDR078C	1.86341	1.11605	2.31216	1.50389	1.69187	1.53602	0.04121	-0.757453	-0.881819	-1.33267	-1.22613	-0.871288
YOR065W	YOR065W ... CYT1 mitochondrial electron transpo "electron transporter, transferring"mitochondrial inner membrane* | YOR066W	1.34905	0.797761	0.941251	1.3271	1.32945	1.21678	-0.195022	-0.279364	-0.707506	-0.518982	-0.607013	-0.648216
YBL045C	YBL045C ... COR1 aerobic respiration ubiquinol-cytochrome-c reductase acrespiratory chain complex III (sens | YBL046W	1.43577	1.03773	1.03536	1.28875	0.823356	0.723739	-0.885846	-1.27451	-0.850603	-0.771091	-1.06048	-1.034
YLR356W	YLR356W iESR cluster YLR356W biological process unknown molecular function unknown mitochondrion | YLR357W	1.88798	1.25452	2.52189	0.803282	1.90188	1.42766	-1.16579	-1.31204	-1.75481	-1.02246	-1.27686	-1.70216
YOL084W	YOL084W iESR cluster PHM7 biological process unknown molecular function unknown vacuole (sensu Fungi) | YOL085C	1.83085	1.49612	2.39689	1.61564	1.23866	1.53222	-1.43817	-1.05429	-1.66569	-1.75286	-1.37243	-1.70543
YPR098C	YPR098C iESR cluster YPR098C biological process unknown molecular function unknown mitochondrion | YPR099C	1.20552	1.14331	1.79192	1.38514	1.1675	0.468084	-1.53644	-0.757453	-0.805616	-0.989295	-0.697616	-1.13512
YLR168C	YLR168C … UPS2 biological process unknown molecular function unknown | Mitochondrial intermembrane space protein involved in regulation of mitochondrial cardiolipin and phosphatidylethanolamine levels; null has defects in mitochondrial morphology; similar to Ups1p, Ups3p and to human PRELIYLR169W	1.98188	2.30959	1.77571	1.65048	1.95968	1.14966	-0.805898	-1.42988	-0.303116	-1.66257	-0.981408	-1.87208
YKL096W	YKL096W ... CWP1 cell wall organization and bio structural constituent of cell wallcell wall (sensu Fungi) | YKL096W-A	-0.026978	0.638121	0.924917	-0.397903	1.0279	0.846596	-1.95429	-0.064882	-1.18764	-1.32407	-0.212734	-0.702155
YGR238C	YGR238C ... KEL2 conjugation with cellular fusi molecular function unknown bud neck* | YGR239C	0.127648	0.054283	-0.232463	0.328555	0.492637	0.232845	-0.755271	-0.813722	-0.809006	0.088707	0.359628	-0.231623
YFR033C	YFR033C ... QCR6 aerobic respiration* ubiquinol-cytochrome-c reductase acmitochondrion* | YFR034C	1.19744	0.168536	0.365136	1.55506	0.12483	-0.091343	-2.36933	-0.768681	-0.28142	-0.684046	0.323446	-0.702155
YMR029C	YMR029C ... FAR8 cell cycle arrest in response molecular function unknown cellular component unknown | YMR030W	0.8403	0.395906	-0.106932	1.44403	-0.27444	0.425299	-2.29132	-1.56481	-0.592622	-0.469921	-0.203801	0.075452
YDR505C	YDR505C ... PSP1 biological process unknown molecular function unknown cytoplasm* | YDR506C	0.566311	-0.320793	-0.00997	0.904747	0.571037	0.279531	-1.13108	-0.848666	-0.145987	-0.83743	-0.242795	-0.182321
YDR051C	YDR051C … DET1 biological process unknown molecular function unknown | Protein involved in the non-vesicular transport of sterols in both directions between the endoplasmic reticulum and plasma membrane; deletion confers sensitivity to nickelYDR052C	0.276439	-0.307777	-0.993275	0.92047	0.262136	0.023	-1.64127	-1.01619	-0.497619	-0.732955	-0.547006	-0.287118
YNL231C	YNL231C ... PDR16 response to drug* phosphatidylinositol transporter accytoplasm* | YNL232W	0.45682	0.436489	-0.520351	1.01928	0.830311	-0.323446	-1.66258	-1.68505	-0.802724	-1.15074	-0.507954	-0.828688
YOR317W	YOR317W iESR cluster FAA1 lipid metabolism* long-chain-fatty-acid-CoA ligase acmitochondrion* | YOR318C	0.345595	-0.264762	-0.470267	0.542919	0.512613	0.008528	-0.710364	-1.48197	-0.754533	-0.31159	-0.399978	0.068884
YBR175W	YBR175W ... SWD3 chromatin silencing at telomer histone lysine N-methyltransferase COMPASS complex | YBR176W	-0.861037	-0.041234	-0.630494	0.372647	0.348308	0.862067	-0.24693	-0.757453	-0.861606	-0.514315	-1.8493	-1.42462
YDR284C	YDR284C ... DPP1 signal transduction* phosphatidate phosphatase activity*vacuolar membrane (sensu Fungi) | YDR285W	-0.310023	0.056138	-0.825418	0.214026	0.022388	-0.375797	-2.0515	-1.34242	-1.81253	-2.65975	-1.92001	-2.18328
YBR177C	YBR177C ... EHT1 lipid metabolism serine hydrolase activity mitochondrion* | YBR178W	-0.184012	-0.405061	-0.52197	0.189791	0.165126	0.375383	-1.25068	-1.68074	-2.02735	-1.74555	-2.3231	-2.68705
YGR060W	YGR060W ... ERG25 ergosterol biosynthesis C-4 methylsterol oxidase activity plasma membrane* | YGR061C	0.090443	-0.371263	-0.194986	0.194954	-0.234216	0.031745	-0.855967	-1.15181	-1.18997	-1.17199	-1.46677	-1.47157
YML075C	YML075C ... HMG1 ergosterol biosynthesis hydroxymethylglutaryl-CoA reductaseendoplasmic reticulum membrane* | YML076C	-0.072539	-1.05761	-0.419185	0.135247	0.065192	-0.093315	-1.91946	-1.89803	-2.07061	-2.92745	-2.86059	-2.51575
YJL107C	YJL107C ... YJL107C biological process unknown molecular function unknown cellular component unknown | YJL108C	1.0169	0.837735	0.407641	0.288353	0.766075	0.326235	-1.6227	-0.825499	-1.058	-1.93115	-1.74416	-1.62553
YLL015W	YLL015W ... BPT1 bilirubin transport* bilirubin transporter activity* vacuolar membrane (sensu Fungi) | YLL018C	0.360821	-0.070815	0.368877	0.276716	0.200216	0.364444	-0.615297	-0.620803	-0.854428	-0.59174	-0.94334	-1.04611
YLR056W	YLR056W ... ERG3 ergosterol biosynthesis C-5 sterol desaturase activity endoplasmic reticulum | YLR057W	0.422379	0.183937	-0.051434	0.638856	0.041411	0.397134	-0.912579	-1.17831	-1.18641	-1.44747	-1.71372	-1.53712
YLL052C	YLL052C ... AQY2 water transport water channel activity plasma membrane* | YLL053C	0.655353	0.643762	0.268577	-0.085588	0.3678	0.540937	-1.82328	-1.66434	-2.70207	-1.87948	-1.96581	-2.24405
YPR149W	YPR149W iESR cluster NCE102 protein secretion molecular function unknown cytoplasm* | YPR150W	1.46008	1.55048	1.00925	0.399213	0.226844	-0.126496	-2.13138	-2.67281	-2.2791	-2.12985	-2.64883	-2.18758
YNL015W	YNL015W iESR cluster PBI2 vacuole fusion, non-autophagic endopeptidase inhibitor activity cytoplasm* | YNL016W	1.53135	0.765987	0.764744	0.648173	0.569735	-0.07179	-3.51372	-4.2999	-2.28039	-1.55738	-1.85588	-2.87208
YML052W	YML052W ... SUR7 sporulation (sensu Fungi) molecular function unknown mitochondrion* | YML053C	0.193129	-0.514239	0.681986	0.25051	0.587128	0.67506	-0.532763	-0.648843	-1.15409	-1.27557	-1.63177	-1.36335
YJL048C	YJL048C iESR cluster UBX6 ubiquitin-dependent protein ca molecular function unknown nucleus | YJL049W	0.87049	-0.329459	-0.457118	1.11659	0.395838	0.18802	-0.622704	-0.664344	-0.958467	-0.861346	-1.12646	-0.586678
YOL003C	YOL003C … PFA4 biological process unknown molecular function unknown | Palmitoyltransferase with autoacylation activity, required for palmitoylation of amino acid permeases containing a C-terminal Phe-Trp-Cys site; required for modification of Chs3p; member of the DHHC family of putative palmitoyltransferasesYOL004W	0.534418	0.124571	0.041931	0.999848	0.070649	0.476646	-0.686733	-0.817754	-0.515035	-0.59391	-1.14491	-1.07299
YOL107W	YOL107W ... YOL107W biological process unknown molecular function unknown Golgi apparatus* | YOL108C	-0.372729	-0.742655	0.096601	-0.042955	0.078981	0.496824	-1.41263	-0.403817	-1.058	-1.30391	-2.10479	-0.348518
YGL116W	YGL116W ... CDC20 mitotic sister chromatid segre enzyme activator activity anaphase-promoting complex | YGL117W	-1.59725	-2.31381	-1.56636	-0.15543	0.137239	0.058606	-2.29132	-1.66434	-1.80562	-1.97242	-0.981408	-3.74655
YGR189C	YGR189C ... CRH1 biological process unknown molecular function unknown cell wall (sensu Fungi)* | YGR190C	-0.917867	-1.38162	-0.860292	-0.395032	0.011813	0.072309	-0.888778	-1.37636	-1.52643	-1.40298	-1.29885	-1.30335
YOR093C	YOR093C ... YOR093C biological process unknown molecular function unknown cellular component unknown | YOR094W	-0.376031	-0.315572	0.112078	0.016751	0.104072	0.408475	-1.00009	-0.639398	-0.552475	-0.455707	-0.130272	-0.497335
YPL155C	YPL155C ... KIP2 nuclear migration, microtubule microtubule motor activity mitochondrion* | YPL156C	-0.916746	-0.304534	0.127533	0.505432	-0.128589	0.92821	-0.618899	-1.13091	-0.938704	-0.717848	-0.303337	-1.36112
YGR281W	YGR281W ... YOR1 transport* xenobiotic-transporting ATPase actiplasma membrane | YGR282C	-0.054701	-0.447199	0.106531	-0.460139	-0.351758	-0.196778	0.193561	0.304831	0.514633	-0.119817	-0.295517	0.081104
YDR487C	YDR487C ... RIB3 aerobic respiration* "3,4-dihydroxy-2-butanone-4-phosphat"cytosol* | YDR488C	-0.666651	-0.314714	-0.620002	-0.442681	-0.623495	-0.256361	0.430211	0.398341	0.222011	0.401604	-0.389066	-0.76503
YER094C	YER094C ... PUP3 ubiquitin-dependent protein ca endopeptidase activity "proteasome core complex, beta-subun" | YER095W	-0.960801	0.082622	-0.769897	-0.664493	-0.604466	-0.300551	0.413932	0.101191	0.404969	-0.147993	-0.602121	-1.19154
YJR109C	YJR109C ... CPA2 arginine biosynthesis carbamoyl-phosphate synthase (glutacarbamoyl-phosphate synthase comple | YJR110W	-0.276948	-0.788259	-0.621505	-1.55883	-1.17072	-0.883635	0.490996	0.088634	0.147026	0.378591	-0.398566	-0.151766
YGR240C	YGR240C ... PFK1 glycolysis 6-phosphofructokinase activity cytoplasm* | YGR240C-A	-0.736169	-0.497653	-0.818353	-1.04456	-1.06585	-0.678405	0.422038	0.020793	-0.072763	0.456196	-0.136717	-0.173178
YLR303W	YLR303W ... MET17 methionine metabolism* cysteine synthase activity* cytoplasm | YLR304C	-1.0887	-0.427671	-1.29937	-2.18844	-1.99517	-1.43583	0.368796	0.28126	0.137107	0.436033	0.077005	-0.005881
YDR156W	YDR156W ... RPA14 transcription from RNA polymer DNA-directed RNA polymerase activitDNA-directed RNA polymerase I compl | YDR157W	-1.51183	-1.11587	-0.80354	-1.34069	-0.859402	-0.770076	1.43396	1.13292	-0.035182	0.208151	-0.098866	-0.495138
YLR372W	YLR372W PAC cluster SUR4 sphingolipid biosynthesis* fatty acid elongase activity endoplasmic reticulum* | YLR373C	-1.64464	-2.01739	-1.82694	-1.19982	-0.991901	-0.339682	0.633203	0.700228	0.413985	0.3378	0.03071	0.466985
YOR153W	YOR153W ... PDR5 response to drug* xenobiotic-transporting ATPase actimitochondrion* | YOR154W	-1.13413	-0.908665	-0.705477	-0.620132	-0.29033	0.034683	0.630196	0.404243	0.207373	-0.006406	-0.52899	-0.117654
YMR010W	YMR010W ... YMR010W metabolism molecular function unknown cytoplasm | YMR011W	-0.554176	-1.17052	-0.125548	-0.711077	-0.656741	-0.483553	0.255503	0.421286	0.142949	0.707765	-0.290737	0.279372
YDR345C	YDR345C ... HXT3 hexose transport glucose transporter activity* plasma membrane | YDR346C	-2.39351	-1.25992	-1.55024	-0.871718	-0.067223	1.11617	1.31872	1.52298	1.44763	1.1744	0.747944	0.96948
YOR175C	YOR175C … ALE1 biological process unknown O-acyltransferase activity | Broad-specificity lysophospholipid acyltransferase, part of MBOAT family of membrane-bound O-acyltransferases; key component of Lands cycle; may have role in fatty acid exchange at sn-2 position of mature glycerophospholipidsYOR176W	-1.02986	-0.91151	-0.865745	-0.398315	-0.116853	-0.030557	0.481942	1.37481	1.08215	-0.587566	0.058558	-0.317253
YDR127W	YDR127W ... ARO1 aromatic amino acid family bio 3-dehydroquinate dehydratase activicytoplasm | YDR128W	-0.307443	0.01516	0.267463	-0.443675	-0.313434	-0.099346	1.00757	0.62804	0.765723	0.422499	-0.278745	-0.192049
YOL058W	YOL058W ... ARG1 arginine biosynthesis* argininosuccinate synthase activitycytosol | YOL059W	-0.129391	0.617402	-0.323919	-0.746733	-0.866352	-0.332623	1.71068	1.1357	1.14147	0.109927	-0.806322	-0.895061
YHR216W	YHR216W PAC cluster IMD2 GTP biosynthesis IMP dehydrogenase activity cytoplasm | YHR217C	0.118659	0.512159	-1.1944	-1.41632	-0.987076	-0.90732	0.293638	-0.30589	0.077157	0.074014	-0.95795	0.040937
YLR172C	YLR172C PAC cluster DPH5 peptidyl-diphthamide biosynthe diphthine synthase activity cytoplasm | YLR173W	0.267613	0.773398	-0.14646	-0.903659	-0.48579	-0.460494	0.650123	0.233776	0.307052	0.485533	-0.533506	0.125892
YKL082C	YKL082C PAC cluster RRP14 establishment of cell polarity molecular function unknown nucleolus | YKL083W	2.05726	1.19023	-2.10693	-0.029899	-2.22141	-0.960759	0.516031	0.335656	2.69688	1.36015	1.34052	2.17231
YEL009C	YEL009C ... GCN4 regulation of transcription fr DNA binding* nucleus | YEL010W	0.526469	0.011308	-0.282932	0.009576	-0.322335	-0.138773	1.3598	0.6468	0.825645	1.92103	0.724795	0.970523
YBL042C	YBL042C ... FUI1 uridine transport uridine transporter activity plasma membrane | YBL043W	0.741164	0.199388	0.615083	-0.839422	-0.174788	-0.053868	2.6131	2.24605	1.96865	1.68441	1.21726	1.55242
YIL047C	YIL047C ... SYG1 signal transduction molecular function unknown mitochondrion* | YIL047C-A	0.730801	-0.01391	0.420453	-0.048249	-0.17324	0.494968	1.67636	1.44803	1.30274	1.26365	1.13241	0.831166
YDR043C	YDR043C ... NRG1 regulation of transcription fr DNA binding* nucleus | YDR044W	0.948324	1.42727	0.893068	0.444032	-0.558893	-0.223793	1.29364	1.65758	1.54488	1.80017	2.11813	3.07043
YER095W	YER095W ... RAD51 telomerase-independent telomer recombinase activity nuclear chromosome* | YER096W	0.996886	0.340334	0.308105	-0.28288	-0.050505	0.138777	1.803	1.52594	0.967282	2.04121	2.39429	2.01185
YNL277W	YNL277W ... MET2 methionine biosynthesis* homoserine O-acetyltransferase acticytoplasm | YNL277W-A	1.21095	1.21154	0.893068	-0.892847	-0.99396	0.801742	1.86932	1.49932	1.82652	3.08623	3.1706	2.70813
YPR035W	YPR035W ... GLN1 nitrogen compound metabolism* glutamate-ammonia ligase activity cytoplasm | YPR036W	0.360482	1.07398	0.511978	-0.532005	-0.154847	0.236911	1.85814	1.44776	1.92947	1.8849	1.76028	1.48518
YJR137C	YJR137C ... ECM17 cell wall organization and bio sulfite reductase (NADPH) activity cytoplasm* | YJR138W	-0.422283	-0.378648	-0.659866	-1.86844	-1.23412	-1.01734	0.49052	0.240103	0.526959	1.37978	0.70132	0.95016
YML018C	YML018C PAC cluster YML018C biological process unknown molecular function unknown vacuolar membrane (sensu Fungi) | YML019W	-0.32137	-0.341514	-0.62051	-1.24105	-1.16938	-0.801102	0.750767	0.702908	0.68337	1.3038	1.47369	0.379871
YIL139C	YIL139C ... REV7 DNA repair* zeta DNA polymerase activity zeta DNA polymerase complex | YIL140W	0.619853	-1.35034	-1.52197	-2.14139	-0.895928	-0.223793	0.878601	3.35802	1.33431	1.44762	2.34052	2.77178
YOL125W	YOL125W … TRM13 biological process unknown molecular function unknown | 2'-O-methyltransferase responsible for modification of tRNA at position 4; exhibits no obvious similarity to other known methyltransferasesYOL126C	-0.150337	-0.337399	-0.236215	-0.752365	-0.322193	-0.108316	0.648733	1.00272	0.605461	0.530079	1.1706	0.675408
YOR298W	YOR298W ... MUM3 spore wall assembly (sensu Fun acyltransferase activity cellular component unknown | YOR299W	-0.416673	-0.852838	1.63003	-0.100289	-3.41949	-0.738367	2.36403	3.0361	1.14755	1.18613	0.147875	2.52024
YNL080C	YNL080C … EOS1 biological process unknown molecular function unknown | Protein involved in N-glycosylation; deletion mutation confers sensitivity to exidative stress and shows synthetic lethality with mutations in the spindle checkpoint genes BUB3 and MAD1; YNL080C is not an essential geneYNL081C	-0.049464	-0.568243	-0.087033	-0.285554	-0.058987	-0.407756	0.818165	0.873902	0.215945	0.56988	0.002824	0.196916
