# Supplementary material for: PKA regulatory subunit Bcy1 couples growth, lipid metabolism, and fermentation during anaerobic xylose growth in Saccharomyces cerevisiae
Source: PLoS Genet. 2023 Jul 6;19(7):e1010593. doi: 10.1371/journal.pgen.1010593 (PMC10353814; doi:10.1371/journal.pgen.1010593)
Supplement: S10 Table — (XLSX) [file pgen.1010593.s016.xlsx]

## Sheet: Sheet1
	Identification	Lipid Class	Y184 YPX/YPD Rep A	Y184 YPX/YPD Rep B	Y184 YPX/YPD Rep C	ira2 YPX/YPD Rep A	ira2 YPX/YPD Rep B	ira2 YPX/YPD Rep C	bcy1 YPX/YPD Rep A	bcy1 YPX/YPD Rep B	bcy1 YPX/YPD Rep C	ira2bcy1 YPX/YPD Rep A	ira2bcy1 YPX/YPD Rep B	ira2bcy1 YPX/YPD Rep C
Alkenyl-DG P-16:0_20:5_RT_7.753	Alkenyl-DG P-16:0_20:5	Alkenyl-DG	1.58788	1.86137	0.811972	2.38821	2.45742	2.14397	0.646012	2.12715	-0.274607	0.870016	1.25965	0.451163
Cer[AP] t18:0_24:0_RT_13.236	Cer[AP] t18:0_24:0	Cer[AP]	0.684839	0.487226	0.580435	1.08463	1.00978	0.531248	0.8355	1.5835	0.931292	0.63285	1.41821	0.0278518
Cer[AP] t18:0_25:0_RT_13.759	Cer[AP] t18:0_25:0	Cer[AP]	0.483079	0.338876	0.782247	0.871797	1.11856	0.689333	0.982562	1.57025	0.837542	0.657827	0.777565	0.141839
Cer[AP] t18:0_26:0_RT_14.27	Cer[AP] t18:0_26:0	Cer[AP]	0.688593	0.337084	0.769319	1.59737	1.15187	1.56047	0.618346	1.77925	0.214448	0.0982864	0.711197	-0.560552
Cer[AP] t20:0_26:0_RT_15.229	Cer[AP] t20:0_26:0	Cer[AP]	0.179912	0.219624	0.596731	1.2804	1.4574	1.18976	0.916454	1.92535	0.391085	-0.100715	0.721039	-0.215521
Cer[NP] t18:0_14:0_RT_8.475	Cer[NP] t18:0_14:0	Cer[NP]	5.43671	3.88328	3.92179	6.448	4.77081	6.67502	5.66827	5.65172	5.46655	4.38577	4.29645	4.69403
Cer[NP] t18:0_16:0_RT_9.399	Cer[NP] t18:0_16:0	Cer[NP]	3.21999	3.65334	2.90816	4.10212	3.98176	4.95287	3.50284	5.81399	2.54942	3.07105	4.92394	1.72885
Cer[NP] t18:0_18:0_RT_10.407	Cer[NP] t18:0_18:0	Cer[NP]	2.48129	3.42226	1.77132	4.69388	3.76386	4.73949	2.91626	5.51825	2.09523	2.85736	4.68137	0.926312
Cer[NS] d16:0_16:0_RT_9.306	Cer[NS] d16:0_16:0	Cer[NS]	3.9896	2.63223	1.12295	3.3584	3.0903	3.21584	1.93735	4.45102	1.11331	1.83017	1.97746	0.284396
Cer[NS] d18:0_16:0_RT_10.316	Cer[NS] d18:0_16:0	Cer[NS]	2.34535	2.35478	0.824471	2.70145	2.21312	2.522	1.49724	3.50554	0.807079	1.46868	2.03614	-0.109817
Cer[NS] d18:0_18:0_RT_11.366	Cer[NS] d18:0_18:0	Cer[NS]	1.93446	1.82601	0.218577	2.87675	2.51828	2.43684	1.34469	3.37353	0.333198	0.953125	1.50243	-0.347562
Cer[NS] d18:0_26:0_RT_15.539	Cer[NS] d18:0_26:0	Cer[NS]	1.03585	0.605378	-0.205695	2.03927	2.23184	1.88328	0.450386	2.20538	-0.631621	-0.229291	0.685545	-1.20347
Cer[NS] d18:1_16:0_RT_9.956	Cer[NS] d18:1_16:0	Cer[NS]	0.925072	0.550769	0.308532	0.878361	1.23091	0.568911	0.851447	0.302558	0.830139	0.807766	-0.512938	0.223124
Cer[NS] d38:0_RT_12.455	Cer[NS] d38:0	Cer[NS]	2.02601	1.79548	0.176458	3.2633	3.04292	1.96307	1.05476	3.57176	-0.371009	0.336703	1.49124	-1.65808
Cer[NS] d40:0_RT_13.539	Cer[NS] d40:0	Cer[NS]	1.56178	0.499128	-0.304752	2.65689	2.33901	1.90197	0.716845	3.14785	-0.107405	0.334083	1.46447	-1.07467
Cer[NS] d42:0_RT_14.583	Cer[NS] d42:0	Cer[NS]	0.402901	0.761388	-0.901673	2.01972	2.07217	1.69294	0.0646268	2.31343	-1.10971	-0.0446069	0.812463	-1.37154
CL 18:1_18:1_16:1_18:1_RT_15.996	CL 18:1_18:1_16:1_18:1	CL	0.17604	0.564659	0.796767	2.26533	1.62807	0.996244	0.401052	2.08122	-0.286295	0.819758	0.66804	0.165139
CL 18:1_18:1_18:1_18:1_RT_16.631	CL 18:1_18:1_18:1_18:1	CL	0.753321	1.10532	0.339943	1.74099	2.07225	1.74364	0.618974	2.39115	-0.179008	0.851842	0.333978	0.184731
CL 64:1_RT_15.97	CL 64:1	CL	1.00841	3.57866	1.54159	2.62883	3.16164	2.87911	1.27274	3.85224	1.24848	1.37921	1.24332	0.247357
CL 64:2_RT_15.294	CL 64:2	CL	1.57299	2.31609	1.32695	2.2398	2.75502	2.96421	1.14903	3.09008	0.972181	1.04008	1.04274	-0.0207767
CL 66:2_RT_15.986	CL 66:2	CL	0.573614	2.40379	1.54336	2.1286	2.14314	2.54615	0.952235	3.1136	0.649297	0.723546	0.768115	-0.115695
CL 66:3_RT_15.306	CL 66:3	CL	0.942662	1.29261	1.0007	1.78185	1.92397	1.73574	0.619247	2.11268	0.20494	0.299609	0.733159	-0.212202
CL 68:2_RT_16.636	CL 68:2	CL	0.233776	1.70421	1.10879	1.30005	2.00339	2.46931	0.167114	2.43279	-0.143866	0.517574	0.900093	-0.136203
CL 68:3_RT_15.991	CL 68:3	CL	0.399454	1.9797	0.632249	1.61	1.64974	1.85466	0.334054	1.90561	-0.00128405	0.000938336	0.631183	-0.267641
CL 68:4_RT_15.318	CL 68:4	CL	0.477839	0.774622	0.154258	1.36911	1.65508	1.28571	0.540075	1.81439	0.246052	0.524272	0.533457	0.165624
CL 68:5_RT_14.697	CL 68:5	CL	0.710028	1.59485	0.830756	2.56681	2.53786	2.5807	0.674451	3.25098	0.0602401	1.10084	-0.333209	0.0473675
CL 70:3_RT_16.636	CL 70:3	CL	0.440145	1.30045	0.842442	2.27518	2.02991	1.94353	0.0950563	2.64153	-0.795274	0.517934	1.04035	-0.771815
CL 70:5_RT_15.395	CL 70:5	CL	2.57916	1.35173	0.00644065	2.24461	1.98348	2.19112	0.590513	3.38348	-0.116018	1.51882	0.563316	-0.538318
DG 14:0_16:0_RT_10.68	DG 14:0_16:0	DG	-0.200432	0.998737	-0.997283	1.94819	1.85952	0.995691	-0.0626767	2.07385	-1.76328	-0.0821991	0.311278	-1.56744
DG 14:0_18:2_RT_9.817	DG 14:0_18:2	DG	0.824663	0.124328	0.350311	2.18775	0.691745	0.914393	0.845145	0.515885	0.153071	0.298697	0.234323	0.210738
DG 16:0_18:1_RT_11.758	DG 16:0_18:1	DG	0.491989	0.565005	-0.166227	1.64728	1.3501	1.29744	0.411095	1.70884	-0.244655	0.150103	0.515184	-0.22712
DG 16:1_18:1_RT_10.817	DG 16:1_18:1	DG	0.829608	0.835477	-0.286997	1.51581	2.14484	1.29466	0.419329	1.80857	0.14328	0.436259	1.26904	-0.103845
DG 18:1_18:0_RT_12.801	DG 18:1_18:0	DG	0.592828	-0.0473895	0.88643	1.27258	1.18523	1.01345	0.246915	1.34204	-0.326214	-0.0768173	0.234091	-0.106268
DG 18:1_18:1_RT_11.777	DG 18:1_18:1	DG	0.386607	0.356332	0.130919	1.02591	0.863442	0.296008	0.706177	0.781131	0.479254	0.345105	0.460838	-0.113518
DG 18:2_18:1_RT_10.903	DG 18:2_18:1	DG	0.574319	0.526094	0.0114447	0.787423	1.15862	0.681717	0.673656	1.10382	0.865439	0.405262	0.640435	0.660437
DG 18:2_18:2_RT_10.092	DG 18:2_18:2	DG	0.976913	0.755687	0.185987	1.01926	1.19736	0.593793	0.801642	1.56674	0.89714	0.875092	0.999584	0.397347
DG 28:0_RT_9.705	DG 28:0	DG	-0.28537	0.875058	-1.02947	1.58968	2.13184	0.565345	0.150579	1.86196	-1.61592	0.197537	0.98024	-1.22721
DG 32:0_RT_11.718	DG 32:0	DG	0.623038	0.708657	-1.51052	2.04415	2.02525	1.56196	0.154263	2.34379	-1.33775	-0.220018	0.307426	-0.663309
DG 32:1_RT_10.736	DG 32:1	DG	0.762502	0.93163	0.1836	1.84424	1.73666	1.9001	0.366332	1.64048	-0.548935	0.689834	0.650696	-0.676648
LysoPC 16:0_RT_1.703	LysoPC 16:0	LysoPC	-1.56571	0.181514	-0.690304	0.129211	-0.30968	0.336806	0.0818767	1.51806	0.193067	0.87569	0.120069	0.0247345
LysoPC 18:1_RT_1.749	LysoPC 18:1	LysoPC	-0.340425	-1.69009	-0.856027	-0.0526817	-1.06395	-0.608203	0.14125	0.642095	-0.32349	0.477814	-0.702697	0.650046
LysoPC 18:1_RT_1.908	LysoPC 18:1	LysoPC	0.191776	-1.1451	1.14843	0.563743	-0.285504	0.981783	0.84218	1.24115	0.689787	1.50035	0.261066	1.25989
LysoPE 16:0_RT_1.671	LysoPE 16:0	LysoPE	-2.16162	-1.25994	-2.15253	0.574099	-0.385376	-0.97206	0.0508694	0.961732	-0.30667	1.62025	-0.17396	0.476142
LysoPE 18:1_RT_1.714	LysoPE 18:1	LysoPE	-1.17535	-1.29186	-0.142076	0.293748	-0.101895	0.395553	0.691808	1.98238	0.225169	0.740913	0.898051	0.737503
LysoPI 14:0_RT_0.739	LysoPI 14:0	LysoPI	0.0852474	-0.0022377	0.31658	0.345044	-0.104751	-1.1051	-1.12276	-0.302406	-0.260872	-1.40348	-0.034962	-1.52325
LysoPI 16:0_RT_1.009	LysoPI 16:0	LysoPI	-2.07519	0.319171	-1.20449	-0.0022435	-0.866905	1.80601	1.01123	0.52792	-0.735209	0.823176	-0.0562587	1.04321
LysoPI 18:0_RT_1.587	LysoPI 18:0	LysoPI	-3.69981	-0.234335	-1.66578	-0.824111	-1.26772	2.07386	1.02738	0.618855	-1.08481	0.672548	-0.331675	0.836611
LysoPS 16:0_RT_1.017	LysoPS 16:0	LysoPS	-1.92462	-0.236862	-2.03562	-0.768998	-1.7476	0.939187	0.361505	0.357441	-0.638024	1.24651	0.666739	1.21388
LysoPS 16:1_RT_0.833	LysoPS 16:1	LysoPS	0.547702	1.81069	1.36887	3.43326	0.902182	6.02545	5.39254	3.75357	2.99825	5.66117	2.59537	5.18165
MGDG 16:0_18:1_RT_10.558	MGDG 16:0_18:1	MGDG	0.821761	0.797195	-0.104381	1.33045	1.36353	0.819106	0.975117	1.34404	0.966886	0.876204	1.07847	0.166663
PA 14:0_16:0_RT_8.215	PA 14:0_16:0	PA	0.626452	1.67114	-0.627546	1.49635	2.10014	1.16115	0.717431	3.10319	-0.722787	0.3817	0.87175	-0.632475
PA 16:0_16:0_RT_9.043	PA 16:0_16:0	PA	0.854483	1.32694	0.291522	1.4794	2.50331	2.05672	0.693702	3.52039	-0.771382	0.59553	0.751878	-0.158918
PA 16:0_18:1_RT_9.094	PA 16:0_18:1	PA	0.660041	0.901936	0.103155	1.37374	1.25868	1.54093	0.581102	2.11166	-0.675338	0.420998	0.770487	-0.47509
PA 16:0_18:1_RT_9.659	PA 16:0_18:1	PA	0.436577	1.08732	1.0084	-0.709494	1.86707	-0.702722	-0.710484	0.445386	0.647393	-0.177105	1.8405	-1.6471
PA 16:1_16:1_RT_7.646	PA 16:1_16:1	PA	1.18845	1.15534	0.851236	2.14848	1.6648	2.39228	1.38854	2.92741	0.263483	1.27815	1.60263	0.42683
PA 16:1_18:1_RT_8.367	PA 16:1_18:1	PA	0.758299	0.897777	0.716663	1.38845	1.30271	1.79237	0.655943	2.93451	-0.227335	0.541871	0.772041	-0.161441
PA 26:0_RT_6.793	PA 26:0	PA	-0.366293	0.646167	-0.579301	1.17168	0.440132	0.754488	1.31475	2.7038	-0.893489	0.501438	0.61654	-0.625281
PA 28:0_RT_7.487	PA 28:0	PA	0.532618	1.90241	-0.201599	1.63631	1.41819	1.00174	1.24708	3.26526	-0.454652	0.844485	1.24493	-0.190315
PA 28:1_RT_6.893	PA 28:1	PA	-1.75801	-0.21292	-0.673255	-0.184224	0.880857	-0.133176	3.08237	1.25346	1.2647	1.89949	1.29732	1.40513
PA 30:1_RT_7.566	PA 30:1	PA	1.41053	1.13585	0.527105	2.96664	1.27591	2.58334	1.82384	3.76871	-0.079065	1.50073	1.71373	1.00962
PA 32:1_RT_8.277	PA 32:1	PA	0.863479	1.38938	0.0225253	1.08923	1.67346	0.528038	-0.0410148	2.56567	-0.760075	-0.209119	1.4051	-1.57631
PA 32:1_RT_8.785	PA 32:1	PA	1.07952	1.28422	-0.358891	1.84662	1.45234	1.78325	0.571422	2.6695	-0.678387	0.506916	0.930105	-0.183741
PA 34:2_RT_8.783	PA 34:2	PA	0.351987	1.0157	0.120955	1.2529	1.50017	0.45047	0.0987607	1.80355	-0.187715	0.374873	0.55193	-0.823877
PC 14:0_16:0_RT_8.838	PC 14:0_16:0	PC	0.695551	1.39096	-0.536751	1.40651	1.5419	0.701573	0.188182	2.36253	-0.760152	-0.00675084	0.738931	-0.058346
PC 14:0_16:1_RT_8.101	PC 14:0_16:1	PC	1.51173	0.0621399	0.606515	1.93621	-0.402679	2.04444	1.13888	1.41499	0.737465	0.610521	-0.217934	1.22171
PC 14:0_20:4_RT_8.108	PC 14:0_20:4	PC	2.50499	1.57991	1.10801	3.35823	2.48131	2.80088	1.44142	4.19188	1.27792	1.48322	3.10299	1.28954
PC 14:1_16:1_RT_7.488	PC 14:1_16:1	PC	1.38368	-1.6727	1.10133	1.59477	-1.36111	1.8286	1.07947	-0.502255	1.19262	1.79313	-1.32937	0.846169
PC 16:0_18:0_RT_10.762	PC 16:0_18:0	PC	1.59494	1.18843	-0.0783031	1.81112	2.51066	1.50543	0.253668	2.54199	-0.60017	0.44532	0.703052	-0.488604
PC 16:0_18:1_RT_9.841	PC 16:0_18:1	PC	0.884063	0.8059	-0.00492206	1.40774	1.29048	1.1624	0.154843	1.57333	-0.0332453	0.144017	0.454341	-0.258656
PC 16:0_18:3_RT_8.488	PC 16:0_18:3	PC	1.14786	0.487918	-0.0804475	1.78552	1.19451	2.11934	-0.362569	2.20255	-0.0824344	0.677443	0.298096	-0.699531
PC 16:0_20:4_RT_8.916	PC 16:0_20:4	PC	1.2634	1.62649	0.354801	2.50883	2.50082	2.42773	0.404559	2.67197	0.224838	0.487147	1.18938	-0.453614
PC 16:1_16:1_RT_8.185	PC 16:1_16:1	PC	0.936642	0.0179805	0.269628	1.39853	0.124538	0.692361	0.23438	0.382536	0.294754	0.277166	-0.0520449	-0.0358979
PC 16:1_17:1_RT_8.577	PC 16:1_17:1	PC	0.666866	0.269655	0.136033	1.89872	1.23786	0.678425	0.472542	1.41893	0.448459	0.619492	0.738493	0.113625
PC 16:1_18:1_RT_8.998	PC 16:1_18:1	PC	0.344461	0.146128	0.350163	1.37831	0.917497	0.622666	0.553949	1.60266	-0.0724702	0.195423	0.318094	-0.21195
PC 16:1_18:2_RT_8.347	PC 16:1_18:2	PC	0.62316	0.0793902	-0.189619	1.98966	0.507429	1.08364	-0.122625	2.12813	-0.720794	-1.38514	-0.265003	-0.781865
PC 18:0_18:0_RT_11.789	PC 18:0_18:0	PC	1.25454	1.01612	-0.51602	1.87922	2.53439	1.74239	0.131127	2.45295	-0.532023	-0.0491237	0.349236	-0.721628
PC 18:0_20:4_RT_9.813	PC 18:0_20:4	PC	0.317605	0.869	-0.249756	1.71357	2.16758	1.61849	-0.0459793	1.79642	-0.0880176	-0.0367945	0.89745	-0.114637
PC 18:1_18:0_RT_10.82	PC 18:1_18:0	PC	0.700448	0.479398	-0.0227281	1.08642	1.41195	0.950109	0.167196	1.48244	0.0797186	0.302212	0.289456	-0.334054
PC 18:1_18:1_RT_9.883	PC 18:1_18:1	PC	0.724613	0.0180776	-0.12083	0.764218	0.739575	0.282023	0.342319	0.673329	0.422541	0.240742	0.120343	-0.207774
PC 22:0_RT_5.444	PC 22:0	PC	-1.35991	-0.658239	-2.73784	0.71968	1.39697	-0.398631	1.34594	3.45972	-0.0565342	1.89028	1.07739	-0.942135
PC 23:0_RT_5.664	PC 23:0	PC	-1.75275	-2.29767	-2.01088	0.222084	0.193829	-1.32153	0.418534	0.846028	0.827305	0.775377	0.391208	-1.18806
PC 24:0_RT_6.48	PC 24:0	PC	-1.82789	-1.98725	-2.49375	-1.0842	-0.495129	-1.17695	-0.686077	0.810773	-1.07744	-0.372849	-0.4914	-1.59859
PC 24:1_RT_5.282	PC 24:1	PC	-3.17777	-2.28655	-2.07904	-1.15771	-0.64189	-1.1554	-3.33025	0.00340882	-4.22834	-1.81559	-2.4227	-2.44639
PC 24:1_RT_6.086	PC 24:1	PC	-0.138641	0.830833	-0.34514	1.59548	0.565585	0.895905	1.89036	1.40051	1.83879	2.74731	0.73829	0.665993
PC 25:0_RT_6.952	PC 25:0	PC	-0.755536	-0.212661	-0.401399	0.65156	-0.0184901	0.454223	0.595022	2.98674	0.129294	0.858301	0.660848	-0.274495
PC 25:1_RT_5.91	PC 25:1	PC	-0.463272	-3.23085	-0.812327	0.936045	-0.44516	0.139337	0.856378	0.978699	1.96615	2.00207	0.0990816	0.64708
PC 26:0_RT_7.291	PC 26:0	PC	-0.269795	0.561529	-0.200969	0.69135	0.384171	0.238826	0.323993	2.34454	0.0820042	0.739796	0.755147	0.0590637
PC 26:1_RT_6.597	PC 26:1	PC	-0.282848	-3.25034	-0.159024	0.679784	-1.60814	0.436927	0.679923	-0.0753659	1.4973	2.28254	-1.57279	0.794787
PC 26:1_RT_6.814	PC 26:1	PC	-0.506242	-0.197866	-0.289962	1.61628	0.474679	0.911925	1.24631	3.2704	0.907788	1.93865	1.44677	0.940938
PC 27:0_RT_7.642	PC 27:0	PC	0.552214	1.47028	1.94823	1.80202	1.43624	1.63549	0.911446	3.76514	0.462975	1.354	1.80319	1.06059
PC 28:0_RT_8.023	PC 28:0	PC	0.510198	1.60683	0.158718	1.03908	0.93584	0.688514	0.301236	2.36562	-0.305777	0.211007	0.87677	0.0740683
PC 28:1_RT_7.371	PC 28:1	PC	0.89936	-2.02883	0.650619	1.94021	-1.88836	1.36245	1.59428	-0.296849	1.49109	2.22622	-1.57101	1.69916
PC 28:2_RT_6.825	PC 28:2	PC	1.34057	-1.50002	0.210874	1.28754	-0.965263	0.958642	1.60165	1.78029	2.08116	2.09308	0.142019	0.712121
PC 28:3_RT_6.053	PC 28:3	PC	0.438177	-0.570983	-0.878771	0.311934	-0.092818	-0.360837	0.491351	1.68283	2.06363	2.05787	0.790249	0.222339
PC 29:0_RT_8.413	PC 29:0	PC	1.29944	1.8695	0.29298	2.48714	2.10994	2.1995	1.21967	3.82616	-0.119085	0.689911	1.69234	0.82151
PC 29:1_RT_7.737	PC 29:1	PC	0.988924	0.818664	0.711709	3.31384	1.40385	2.05948	1.92573	2.73293	0.553683	1.58535	1.32205	1.98425
PC 31:0_RT_9.297	PC 31:0	PC	1.70968	1.71334	0.50867	2.42765	3.59348	2.64984	0.708355	2.68096	-0.0355642	0.925929	1.71508	0.962675
PC 31:1_RT_8.514	PC 31:1	PC	0.649076	0.86198	0.264196	1.95477	0.257144	1.56251	1.09564	2.27888	0.265894	0.667974	1.35605	0.49759
PC 32:0_RT_9.771	PC 32:0	PC	1.56693	1.46029	-0.0102793	1.79426	2.01426	1.57175	-0.0261016	2.67367	-0.540669	0.580403	0.956887	-0.294171
PC 32:1_RT_8.934	PC 32:1	PC	0.767331	0.586029	0.041022	1.50812	0.648364	1.18838	0.205207	1.35478	-0.073766	0.333814	0.544813	0.0958987
PC 32:3_RT_7.735	PC 32:3	PC	1.43194	1.54549	1.42711	3.50545	1.14777	2.50199	1.29775	3.30953	0.733297	1.71641	1.69521	1.38446
PC 33:1_RT_9.379	PC 33:1	PC	0.860388	0.941081	0.303992	1.49065	1.64026	1.1991	0.536499	1.94279	0.291281	0.492491	0.98068	-0.248764
PC 34:4_RT_7.817	PC 34:4	PC	0.207848	-0.256468	-0.363702	0.858009	-0.538742	0.0291232	-0.78449	0.662085	-0.453696	-0.68656	-0.257874	-0.817204
PC 34:5_RT_7.631	PC 34:5	PC	2.41322	1.77082	1.88468	3.86301	2.77796	2.77172	2.24411	5.33199	1.69052	2.44275	2.31133	1.10695
PC 35:1_RT_10.325	PC 35:1	PC	0.580599	0.824794	0.143397	1.00341	1.10892	0.828504	0.761801	1.20888	0.549282	1.04647	0.478594	-0.157615
PC 35:2_RT_9.429	PC 35:2	PC	0.881793	0.372506	0.0742284	1.22075	1.10159	0.946994	0.593662	1.30188	0.571381	0.15712	0.707469	-0.138866
PC 36:2_RT_10.016	PC 36:2	PC	1.00503	0.62562	0.119179	1.35719	1.37026	0.941766	-0.157933	1.26454	-0.0935514	-0.370961	0.100175	-0.296285
PC 36:3_RT_9.144	PC 36:3	PC	1.00259	0.221462	-0.407756	1.936	2.0325	1.78343	-0.222331	2.61313	-0.67668	0.512814	1.25969	-0.838431
PC 36:3_RT_9.303	PC 36:3	PC	0.93739	0.311835	-0.149208	1.61435	1.26279	1.27891	-0.00878912	1.7426	-0.298096	0.611227	0.0405259	-0.324264
PC 36:4_RT_8.527	PC 36:4	PC	0.683726	0.557939	-0.378585	1.4741	1.14828	0.994424	-0.0836471	1.54769	-0.140341	0.146305	0.325894	-0.607282
PC 36:5_RT_8.368	PC 36:5	PC	1.57755	1.61372	0.0424397	2.99698	2.36098	2.1654	0.387336	3.93165	-0.650138	-0.11968	1.22281	-0.598098
PC 37:7_RT_8.804	PC 37:7	PC	1.06659	1.38271	0.245045	1.20474	2.38224	1.21976	-0.777413	4.08033	-0.235874	1.01181	2.39334	0.295086
PC 38:1_RT_11.839	PC 38:1	PC	0.578974	0.47425	-0.0951361	1.54744	1.64245	1.02482	-0.102478	1.33113	0.407497	-0.311376	-0.0444242	-0.805993
PC 38:2_RT_10.802	PC 38:2	PC	0.679798	0.160756	0.00760551	0.667525	1.10836	0.629743	-0.0967651	0.847974	-0.345988	0.0667024	-0.0839743	-0.543318
PC 38:3_RT_10.235	PC 38:3	PC	1.09054	0.993881	-0.190021	1.65659	2.19638	1.19085	-0.289552	1.58474	-0.546784	-0.230801	0.0618822	-0.73376
PC 38:4_RT_9.548	PC 38:4	PC	1.04489	1.63642	0.11206	2.72791	2.8098	1.76368	0.435119	2.71066	0.475809	0.849622	1.55773	-1.57739
PC 38:5_RT_8.926	PC 38:5	PC	1.04152	1.0114	0.136558	1.83569	1.69878	1.24411	-0.0908495	1.95223	-0.325817	-0.106909	0.590507	-0.673949
PC 38:6_RT_8.385	PC 38:6	PC	1.02031	1.49212	-0.0755752	1.76431	2.01024	1.10729	-0.0483828	3.15092	-0.771201	-0.168585	1.24312	-1.10747
PC 38:6_RT_8.659	PC 38:6	PC	0.935809	0.7066	-1.3102	2.43412	1.1429	1.19946	-0.467853	2.78809	-0.834838	-0.746718	0.624881	-2.13993
PC 38:8_RT_8.366	PC 38:8	PC	0.94376	0.797021	0.467455	0.760911	0.73341	0.495628	-0.473593	0.995437	-0.218983	-0.204769	0.691758	0.338057
PE 10:0_16:1_RT_6.681	PE 10:0_16:1	PE	0.926245	-0.119055	0.88559	1.56227	0.965012	1.24772	2.27993	4.12638	2.87951	2.27954	1.39739	1.10173
PE 14:0_16:1_RT_8.246	PE 14:0_16:1	PE	2.04039	0.606369	0.736405	2.90912	1.81165	1.94367	2.38705	2.79378	2.16581	2.44291	1.66728	0.869464
PE 14:0_18:3_RT_7.853	PE 14:0_18:3	PE	3.53253	2.45967	1.28698	3.97158	3.7189	3.55758	2.95612	5.36213	2.11546	2.50967	4.45791	2.15929
PE 14:0_20:4_RT_8.243	PE 14:0_20:4	PE	1.86017	1.78502	0.0729215	2.92934	2.96106	1.83056	1.99163	5.12799	0.737902	2.13077	3.4403	1.50004
PE 16:0_16:0_RT_9.982	PE 16:0_16:0	PE	2.02518	1.4043	0.0754144	2.43433	2.61299	2.20534	1.40481	3.66535	-0.278426	1.17767	1.63016	-1.06503
PE 16:0_18:0_RT_10.995	PE 16:0_18:0	PE	1.61844	1.22162	0.320988	2.35029	2.93376	2.43881	0.696411	3.18245	-0.254454	0.816818	0.881222	-0.386121
PE 16:0_18:1_RT_10.043	PE 16:0_18:1	PE	0.897379	0.51779	-0.423103	1.51012	1.4712	1.17606	0.084273	1.73443	-0.849442	0.235053	0.480122	-0.546084
PE 16:0_18:3_RT_8.788	PE 16:0_18:3	PE	1.38628	1.07092	0.021026	2.19603	2.45929	0.986603	0.241077	2.95953	-0.231893	0.544142	1.72002	-0.539476
PE 16:0_20:4_RT_9.091	PE 16:0_20:4	PE	1.59122	0.895868	0.171004	2.27407	2.24026	1.74681	0.653782	2.87556	-0.76991	0.954097	1.75434	-0.0467404
PE 16:1_16:1_RT_8.327	PE 16:1_16:1	PE	1.55913	0.835897	1.05899	1.77803	1.56713	1.52729	0.50306	2.21944	0.688171	1.12773	1.3265	0.389879
PE 16:1_18:1_RT_9.19	PE 16:1_18:1	PE	0.705636	0.148115	0.204364	1.90963	1.47525	1.19996	0.466733	1.35436	0.0176994	0.467152	0.959882	-0.809457
PE 16:1_18:2_RT_8.486	PE 16:1_18:2	PE	1.86333	0.916104	0.567288	2.00745	2.01858	1.65896	0.528109	3.17483	0.661276	0.358349	1.39305	-0.114002
PE 16:1_18:3_RT_7.936	PE 16:1_18:3	PE	2.77567	0.894644	1.60308	2.42976	2.00163	2.23678	0.74904	3.66374	1.10061	0.867675	2.06473	0.890697
PE 18:1_18:0_RT_11.049	PE 18:1_18:0	PE	0.493511	0.448023	-0.439555	1.78181	1.512	1.23189	-0.0545869	1.73386	-0.960685	0.123097	0.404204	-1.09775
PE 18:1_18:1_RT_10.095	PE 18:1_18:1	PE	0.574494	0.0224432	-0.178945	0.617587	0.811355	0.386568	-0.171609	0.959398	-0.373308	0.084284	0.165464	-0.541024
PE 18:2_18:1_RT_9.33	PE 18:2_18:1	PE	2.10844	0.513173	-0.257396	1.85074	1.99004	1.43471	0.159845	2.72511	0.29224	0.389149	1.40887	-0.83245
PE 24:0_RT_6.547	PE 24:0	PE	-1.88826	-1.731	-2.21619	-2.14411	-1.09081	-1.50209	-0.394071	1.84324	-1.27495	-0.229357	0.163819	-1.34917
PE 26:0_RT_7.385	PE 26:0	PE	-0.403098	0.0723938	-1.29964	0.6523	-0.138325	-0.350086	-0.114773	1.49428	-1.66095	0.0689155	0.527362	-0.255754
PE 28:0_RT_8.156	PE 28:0	PE	1.26857	0.921957	-0.380461	1.73346	1.36065	1.10025	0.325221	2.20175	-1.08497	0.331798	0.800939	-0.437604
PE 28:1_RT_7.446	PE 28:1	PE	2.4294	0.71786	1.45819	3.3763	1.55161	2.14044	2.92171	3.46533	2.0167	3.34982	2.65617	1.44938
PE 28:2_RT_6.907	PE 28:2	PE	1.26181	0.933261	0.585462	1.74512	2.37024	0.602297	3.80118	5.24719	4.06571	4.07067	4.57749	2.30448
PE 30:0_RT_9.027	PE 30:0	PE	1.52034	1.87603	0.0555787	2.71511	2.09008	0.847642	0.541658	2.72048	-0.492671	0.829871	1.032	-0.47797
PE 30:2_RT_7.587	PE 30:2	PE	3.3426	0.881348	3.16524	4.14881	1.69022	3.7732	3.42471	3.45325	2.69325	3.50606	2.15759	2.87138
PE 31:1_RT_8.676	PE 31:1	PE	1.25645	0.74969	0.430412	2.31726	1.74374	1.57308	0.794804	2.67391	0.121353	1.12776	1.85308	0.82005
PE 32:1_RT_9.113	PE 32:1	PE	1.13755	0.940213	-0.0237804	1.80099	1.27406	1.46197	0.422167	1.98271	-0.46425	0.771288	0.818798	-0.159315
PE 33:1_RT_9.58	PE 33:1	PE	0.299572	0.749755	0.120149	1.48123	1.81606	1.53391	0.28631	2.25379	0.153008	0.508075	0.828065	0.0971854
PE 33:2_RT_8.775	PE 33:2	PE	0.972669	0.895355	0.793896	1.27618	2.30157	0.773355	-0.0102551	2.05697	0.467032	0.531364	1.32197	-0.227911
PE 34:3_RT_8.649	PE 34:3	PE	2.18469	1.29883	0.0962448	2.88114	3.25797	3.23024	0.753125	4.16802	-1.26695	0.790628	2.58453	0.300112
PE 36:2_RT_9.123	PE 36:2	PE	1.69245	0.751397	0.76585	2.11568	1.87898	1.85115	0.254802	1.65562	-0.0347217	0.412465	0.893963	0.255157
PE 36:3_RT_9.473	PE 36:3	PE	2.30657	1.41174	1.08765	2.25286	2.62599	1.59168	0.261289	3.32894	0.297435	1.1001	1.94427	-0.326963
PE-NMe 10:0_14:0_RT_6.63	PE-NMe 10:0_14:0	PE-NMe	0.0532268	-0.017271	0.0442128	-0.353554	0.41316	-2.58056	2.09793	5.06031	0.288268	1.19093	2.332	0.697433
PE-NMe 10:0_16:0_RT_7.431	PE-NMe 10:0_16:0	PE-NMe	-1.25688	0.195162	-1.06586	0.105126	0.17318	-0.582004	1.10995	2.76649	-0.10965	1.15674	2.67254	0.819785
PE-NMe 14:0_16:1_RT_8.275	PE-NMe 14:0_16:1	PE-NMe	1.06769	1.92356	-0.444984	1.82411	2.53684	1.48964	2.44245	3.18746	1.66971	2.40286	3.73256	2.37715
PE-NMe 16:0_18:1_RT_10.056	PE-NMe 16:0_18:1	PE-NMe	1.70551	1.17358	-0.433788	1.55613	2.07824	1.85658	0.534491	2.37086	-0.392449	0.176656	1.2308	-0.121518
PE-NMe 16:1_16:0_RT_9.131	PE-NMe 16:1_16:0	PE-NMe	1.28844	1.02428	0.122992	1.71673	1.78294	1.54363	0.903303	2.29609	0.118456	0.754171	1.73364	1.36409
PE-NMe2 16:0_16:0_RT_9.892	PE-NMe2 16:0_16:0	PE-NMe2	1.74848	1.39505	-0.240298	1.95726	3.10334	2.17214	1.11631	3.83051	0.184951	1.1633	1.96013	1.32426
PE-NMe2 16:0_20:4_RT_9.021	PE-NMe2 16:0_20:4	PE-NMe2	1.41113	1.24968	-0.180988	2.17673	2.25625	2.29692	1.09296	3.39996	0.619467	1.23559	2.9219	1.17602
PE-NMe2 24:0_RT_6.701	PE-NMe2 24:0	PE-NMe2	-0.401318	0.221152	-1.11633	0.711213	-0.0507022	-0.396181	-0.205453	1.82349	-1.46491	0.160118	0.548572	-0.260053
PE-NMe2 24:0_RT_7.386	PE-NMe2 24:0	PE-NMe2	-0.9859	-1.84227	-1.50959	-0.598307	-0.569011	-1.79583	1.4193	3.30278	0.225485	1.17642	1.59667	-0.271067
PE-NMe2 26:0_RT_7.42	PE-NMe2 26:0	PE-NMe2	-0.08416	0.0894722	-0.567903	0.515242	0.095787	-0.38464	1.57157	3.89404	0.605694	1.40981	2.46528	1.61177
PE-NMe2 26:1_RT_6.807	PE-NMe2 26:1	PE-NMe2	0.0693604	-2.43032	-0.592883	0.537891	-0.731384	-0.0350621	1.70185	3.13038	1.9281	2.35703	1.45098	1.61697
PE-NMe2 26:1_RT_6.976	PE-NMe2 26:1	PE-NMe2	1.45862	-0.774338	0.418348	2.64729	1.70321	3.26366	3.95376	5.37524	2.93341	3.83288	3.67723	5.42809
PE-NMe2 28:0_RT_9.026	PE-NMe2 28:0	PE-NMe2	1.75374	1.42881	0.00802371	2.47225	2.33865	1.66954	0.814696	2.92387	-0.589376	0.929181	1.23476	-0.19917
PE-NMe2 30:0_RT_8.975	PE-NMe2 30:0	PE-NMe2	2.21592	2.35585	-0.143134	3.54737	2.98529	1.80174	1.57463	4.15225	0.756204	1.69193	2.89776	2.44494
PE-NMe2 30:1_RT_8.233	PE-NMe2 30:1	PE-NMe2	1.87326	0.790062	0.76788	3.76999	1.52494	2.7974	2.81963	4.28066	2.03557	3.0548	2.91083	3.00218
PE-NMe2 32:1_RT_9.056	PE-NMe2 32:1	PE-NMe2	1.73861	1.12935	-0.0942533	3.1472	2.09735	2.26985	1.13195	2.55169	0.525443	1.16847	2.7578	1.30851
PE-NMe2 32:2_RT_8.327	PE-NMe2 32:2	PE-NMe2	1.61373	0.452412	0.334539	2.41873	1.16442	2.38774	0.153273	2.00651	0.315786	0.563374	1.63634	0.293638
PE-NMe2 34:1_RT_9.957	PE-NMe2 34:1	PE-NMe2	0.990725	-0.315621	-0.123362	1.91226	1.82738	1.94355	0.525731	2.16095	0.000345358	0.414461	1.47144	0.310418
PG 16:0_18:1_RT_8.619	PG 16:0_18:1	PG	1.07619	0.594344	0.742557	1.45272	1.36913	1.14346	0.137437	0.994131	0.383709	0.444485	0.470721	-0.0417038
PG 16:1_16:0_RT_7.922	PG 16:1_16:0	PG	0.90938	0.881312	0.800543	1.12083	1.1798	2.13584	0.809154	0.777254	-0.0309048	0.575231	1.37346	-0.146502
PG 16:1_18:1_RT_7.996	PG 16:1_18:1	PG	1.07097	0.629648	0.473351	0.977959	1.89267	1.38145	0.113533	1.50239	0.0581127	0.18717	0.352941	-0.0331943
PI 10:0_16:0_RT_5.305	PI 10:0_16:0	PI	-1.76368	-0.793776	-1.79435	-0.557355	-0.81542	-0.124415	-0.182893	1.02763	-1.52666	-0.452185	-0.21509	-1.20483
PI 10:0_16:0_RT_5.738	PI 10:0_16:0	PI	-1.90924	-0.594864	-1.60238	-0.422309	-0.722549	-8.67686	-0.323484	1.38401	-1.3645	-8.47267	-0.184415	-9.62354
PI 11:0_16:0_RT_6.53	PI 11:0_16:0	PI	-0.284953	0.53054	-0.25926	0.98554	0.348748	1.88027	1.03288	2.29748	-0.154541	1.56772	0.944806	1.04673
PI 15:1_16:0_RT_7.39	PI 15:1_16:0	PI	0.463864	0.468644	0.39115	1.61109	1.15557	2.08433	1.20678	1.97791	-0.0908564	1.28249	1.58379	1.00998
PI 16:0_18:0_RT_9.131	PI 16:0_18:0	PI	1.69956	0.541047	-0.304044	1.96253	2.53108	1.59745	0.398905	2.21474	-0.399153	0.421093	0.466047	-0.561875
PI 16:0_18:3_RT_7.405	PI 16:0_18:3	PI	0.810378	1.55577	0.678192	1.93852	1.39027	2.30924	0.414547	1.61115	-0.390609	0.112807	0.944307	0.147027
PI 16:0_20:4_RT_7.746	PI 16:0_20:4	PI	1.21013	1.23301	0.590975	2.60303	2.35289	2.42725	0.485543	3.0214	-0.227021	0.837699	1.88108	0.838258
PI 16:1_16:1_RT_7.17	PI 16:1_16:1	PI	0.683912	0.527823	0.496196	1.46518	1.00866	1.57132	0.953287	2.16029	0.129971	1.09452	1.13208	0.600749
PI 18:1_18:0_RT_9.198	PI 18:1_18:0	PI	0.565805	0.29243	0.0249682	1.2656	1.22288	0.947544	0.401376	1.19427	-0.0705547	0.29768	0.419539	-0.360345
PI 18:1_18:1_RT_8.467	PI 18:1_18:1	PI	0.78284	-3.64365	0.0736019	1.74839	0.336557	0.046992	0.549544	0.050202	-0.133315	0.229739	0.743174	-0.819696
PI 18:1_18:1_RT_8.546	PI 18:1_18:1	PI	0.78284	0.768052	0.0736019	1.16413	1.03132	0.905502	0.145576	0.790842	0.870561	0.376957	0.0458457	-1.06707
PI 28:0_RT_6.969	PI 28:0	PI	-0.538787	0.44979	-1.2159	0.743761	-0.0230965	0.879388	0.559136	1.54486	-1.33227	0.581362	0.113246	0.26527
PI 28:1_RT_6.075	PI 28:1	PI	-0.279966	-1.10869	-0.58423	1.01608	-0.475446	1.06211	1.32858	0.938228	0.218234	2.02005	-0.512044	0.522248
PI 30:0_RT_7.618	PI 30:0	PI	0.365487	1.2872	-0.969973	1.41663	0.934312	1.02141	0.619011	1.70188	-1.25918	0.47387	0.265779	-0.32358
PI 30:1_RT_7.079	PI 30:1	PI	0.571711	-0.0829478	-0.35107	1.64046	-0.319657	1.72459	1.52304	1.4474	-0.491895	1.61425	-0.15765	1.22944
PI 32:0_RT_8.339	PI 32:0	PI	1.44606	0.941869	-0.158121	2.11164	2.56009	2.2615	0.976347	2.80895	-0.739053	0.603506	0.53201	-0.124551
PI 32:1_RT_7.711	PI 32:1	PI	0.541729	0.441881	-0.0595154	1.62417	0.606745	1.39039	0.956593	1.30414	-0.531921	0.85336	0.27055	0.550115
PI 33:1_RT_8.047	PI 33:1	PI	0.579596	0.935344	0.281295	0.294428	0.427309	1.26647	1.4517	1.27276	-0.00988705	0.129659	0.397741	0.0699268
PI 34:1_RT_8.401	PI 34:1	PI	0.622485	0.263675	0.230479	1.47529	0.886884	0.961221	0.476292	1.72366	-0.346029	-0.0511469	0.231763	-0.432785
PI 34:2_RT_7.812	PI 34:2	PI	0.831379	0.687149	0.241893	1.53652	1.13265	0.902833	0.531566	2.08249	-0.00933723	0.556244	0.695676	-0.109768
PI 35:1_RT_8.792	PI 35:1	PI	0.439174	0.643584	0.192318	1.1439	1.47715	1.54975	0.618806	1.19561	0.72142	0.839948	0.866549	-0.141145
PI 36:3_RT_8.037	PI 36:3	PI	1.48341	1.10195	0.259052	2.08715	1.91602	1.89176	0.261864	2.76428	-0.138466	0.230858	1.25856	-0.63154
PS 10:0_16:0_RT_5.837	PS 10:0_16:0	PS	-2.47401	-0.726854	-2.25996	-1.8157	-2.06681	-2.6879	-2.19909	-0.385587	-2.89185	-1.32448	-1.83423	-2.33074
PS 12:0_16:0_RT_7.038	PS 12:0_16:0	PS	-1.49272	-0.117013	-2.27944	0.0289552	-0.899971	-1.22211	-0.943767	0.200109	-3.04774	-0.258212	-0.921707	-1.11939
PS 12:0_16:1_RT_6.108	PS 12:0_16:1	PS	-0.732607	-0.873877	-1.23884	1.74759	0.844178	1.77494	2.22103	3.35011	1.19264	2.76058	1.71184	1.57141
PS 14:0_16:1_RT_7.135	PS 14:0_16:1	PS	0.215055	0.364862	-0.625977	1.77679	0.556275	1.3453	1.36286	2.18839	-0.506337	1.88587	0.588378	1.0417
PS 14:1_16:1_RT_6.459	PS 14:1_16:1	PS	1.89576	-0.707866	0.600771	3.65714	3.4402	4.05578	4.43806	5.58956	3.91511	4.58146	2.9817	3.84252
PS 16:0_18:1_RT_8.564	PS 16:0_18:1	PS	0.392753	0.263496	-0.674208	1.08961	0.379533	0.597798	0.0389707	1.0041	-1.12153	0.0294638	-0.222713	-0.587483
PS 16:0_18:1_RT_8.782	PS 16:0_18:1	PS	-1.5265	1.52554	-0.14511	0.419418	1.56738	-0.623578	-1.28743	1.56397	-0.38193	-0.48991	0.710791	-1.56885
PS 16:1_16:0_RT_7.814	PS 16:1_16:0	PS	0.190872	0.217324	-1.20912	1.17816	0.455837	0.472609	-0.215109	1.24048	-1.17698	0.22415	-0.0774189	-0.449791
PS 16:1_16:1_RT_7.227	PS 16:1_16:1	PS	1.53851	1.49082	1.24802	3.45411	2.18179	3.07536	3.13299	3.93807	2.07261	3.75549	2.4787	2.60944
PS 16:1_18:1_RT_7.893	PS 16:1_18:1	PS	1.19838	0.698325	0.776622	2.02364	1.81538	1.86633	1.26397	2.88778	0.959501	1.07151	1.37185	0.597137
PS 16:1_18:2_RT_7.38	PS 16:1_18:2	PS	1.67641	1.39437	1.01626	2.36161	2.55347	2.06642	2.59528	3.97332	1.58607	1.46364	2.71114	1.36986
S1P d16:0_RT_0.828	S1P d16:0	S1P	-2.95688	-3.11492	-1.22055	-0.328827	-3.08266	0.500084	1.0044	-0.341507	-1.28341	2.16567	-1.53696	0.637268
SM d34:1_RT_8.744	SM d34:1	SM	0.446712	0.78979	0.953753	0.825431	1.53535	0.526523	0.755481	-0.0139681	0.888865	0.703426	-0.607605	-0.196266
SP d16:0_RT_1.551	SP d16:0	SP	-4.04744	-2.53473	-2.79954	-1.20299	-1.42112	-2.43873	-1.12153	-0.494734	-1.94421	-2.52759	-1.85628	-3.81359
SP d16:1_RT_2.11	SP d16:1	SP	-0.498059	-0.196531	0.594897	0.25253	0.159653	-0.64281	0.388348	0.73922	-0.133747	-0.597035	0.678344	-1.01405
SP d18:0_RT_2.609	SP d18:0	SP	-0.595509	0.110931	-0.817431	0.410109	0.165075	-0.213328	-0.12034	0.96081	-1.01518	-0.673312	-0.378221	-1.64161
SP d18:1_RT_1.801	SP d18:1	SP	-1.66991	-1.2564	-1.1367	-1.09747	-0.459382	-2.22248	0.0187565	0.170099	-0.236817	-0.171486	0.0798754	-1.66453
SP d18:1_RT_2.311	SP d18:1	SP	-1.39914	-1.47178	-0.771473	0.668402	-0.266526	-0.536091	1.17304	0.723388	-0.0725729	0.293475	0.0891253	-0.399438
SP d18:1_RT_3.802	SP d18:1	SP	-4.36005	-2.73339	-3.3307	-1.41634	-1.78779	-2.32212	-2.90339	-1.2431	-4.13732	-3.53555	-4.34797	-3.63379
SP d18:1_RT_3.879	SP d18:1	SP	-1.74551	-3.72591	-0.991914	-5.70787	-0.964619	-7.48745	-3.57955	0.896691	-0.253164	-6.18629	-3.63853	-1.7809
TG 10:0_14:0_16:1_RT_13.945	TG 10:0_14:0_16:1	TG	-0.931492	-0.523849	-0.920674	1.65012	0.500812	1.16896	0.560399	1.07807	-0.420514	0.637237	0.857142	-0.123546
TG 14:0_16:1_16:1_RT_15.847	TG 14:0_16:1_16:1	TG	0.0498361	-0.259416	0.406653	1.82837	1.27267	1.66735	0.654123	1.59317	0.144646	0.549778	0.587824	0.148705
TG 14:1_16:1_16:1_RT_14.921	TG 14:1_16:1_16:1	TG	0.315011	-0.0585254	0.645416	1.39141	0.584435	1.49768	0.875945	0.787213	-0.0977561	0.180207	0.206285	-0.211235
TG 16:0_16:0_18:1_RT_18.234	TG 16:0_16:0_18:1	TG	0.672653	0.30621	0.35166	1.12021	1.09309	1.0231	0.39889	0.882791	0.42113	0.0755976	0.520856	0.203857
TG 16:0_18:1_18:0_RT_18.938	TG 16:0_18:1_18:0	TG	0.681138	0.182079	0.278376	0.565379	0.842254	0.494998	0.491871	0.547608	0.28062	0.061965	0.312017	-0.125987
TG 16:0_18:1_18:1_RT_18.217	TG 16:0_18:1_18:1	TG	0.480215	0.798543	0.317714	0.420535	0.643451	0.513375	0.519598	0.820258	0.590503	0.283044	0.485394	0.0163753
TG 16:0_18:2_18:2_RT_16.833	TG 16:0_18:2_18:2	TG	0.555841	0.634285	0.440454	0.972891	1.38566	0.950349	0.853178	1.38376	1.29553	0.686199	0.48118	-0.162465
TG 16:1_16:1_16:0_RT_16.659	TG 16:1_16:1_16:0	TG	0.537157	-0.136353	0.458356	1.10104	0.834386	1.01601	0.478959	0.967921	0.291346	0.238926	0.464281	-0.299804
TG 16:1_16:1_16:1_RT_15.801	TG 16:1_16:1_16:1	TG	0.184121	-0.377088	0.175022	0.800584	0.326885	0.479501	0.438137	0.723212	0.221139	0.259634	0.594296	-0.183866
TG 16:1_16:1_18:1_RT_16.652	TG 16:1_16:1_18:1	TG	0.334952	0.278316	0.363119	0.626067	0.562779	0.414663	0.246433	0.775586	0.210129	0.0122677	0.39945	-0.226913
TG 16:1_16:1_18:2_RT_15.9	TG 16:1_16:1_18:2	TG	0.240465	0.197498	0.207515	0.90887	0.966914	0.857231	0.15836	1.2871	0.181026	0.145166	0.206511	-0.841469
TG 18:1_18:1_18:0_RT_18.918	TG 18:1_18:1_18:0	TG	0.581159	0.194413	0.519373	0.493773	0.70282	0.45392	0.419653	0.923266	0.819193	0.151385	0.608901	0.115815
TG 18:1_18:1_18:1_RT_18.197	TG 18:1_18:1_18:1	TG	0.590581	0.319249	1.05483	0.45385	0.832442	1.06808	0.674188	1.19321	1.27252	0.467228	1.31574	0.302212
TG 18:2_18:1_18:1_RT_17.529	TG 18:2_18:1_18:1	TG	0.438048	0.275887	0.588053	0.759698	1.29648	0.512013	0.967574	1.26053	1.52229	0.639976	0.999723	-0.150817
TG 18:2_18:2_18:1_RT_16.827	TG 18:2_18:2_18:1	TG	0.472861	0.352319	0.442057	0.702421	1.46309	0.67604	0.99329	1.38024	1.2251	0.267503	0.814349	0.1126
TG 18:2_18:2_18:2_RT_16.092	TG 18:2_18:2_18:2	TG	0.78267	0.524892	0.513958	0.7243	1.26585	0.889169	1.17628	1.55031	1.10671	0.837017	0.71232	0.138331
TG 18:3_18:2_18:2_RT_15.401	TG 18:3_18:2_18:2	TG	0.514987	0.365905	0.425561	0.81097	0.956392	0.720811	0.998726	1.3149	1.17393	0.395964	0.631144	0.129785
TG 38:0_RT_13.894	TG 38:0	TG	-0.625138	0.965136	-0.953764	1.32553	0.92833	0.423455	0.120444	1.44273	-0.459053	0.270083	0.69066	-0.702301
TG 40:0_RT_14.883	TG 40:0	TG	-0.0920281	0.949538	-0.629889	1.78125	1.40795	1.54527	0.482169	2.07642	-0.736551	0.399898	1.20403	-0.889512
TG 42:0_RT_15.824	TG 42:0	TG	0.627484	1.37294	-0.177496	2.00093	1.81451	2.01476	0.546812	2.66204	-0.55695	0.836664	1.63286	-0.615764
TG 44:0_RT_16.683	TG 44:0	TG	0.795449	1.25042	-0.0741647	2.20729	1.77447	1.91897	0.698753	2.63406	-0.38264	0.549212	1.60744	-0.486465
TG 46:0_RT_17.499	TG 46:0	TG	0.490879	1.07905	-0.133993	1.575	1.55175	1.47881	0.532521	1.90102	0.122844	0.551256	1.04798	-0.343565
TG 46:1_RT_16.673	TG 46:1	TG	0.0876222	0.411284	-0.783632	1.76959	0.968326	1.28124	0.437718	1.27667	-0.193274	0.376851	0.421378	-0.15176
TG 48:1_RT_17.481	TG 48:1	TG	0.363729	0.733493	-0.128402	1.26489	1.10652	1.34583	0.67935	1.3097	-0.0377487	0.51511	0.56314	-0.0176577
TG 50:2_RT_17.464	TG 50:2	TG	0.56969	0.146329	0.383145	0.762371	0.722721	0.673241	0.647985	0.868364	0.559128	0.0976506	0.533282	-0.121225
TG 52:3_RT_17.463	TG 52:3	TG	0.468926	0.304754	0.287979	0.473564	0.817218	0.370813	0.549445	0.744459	0.523312	0.235542	0.372852	-0.122647
Unknown_mz_1000.70837_+_RT_2.904	0	0	1.25022	0.753589	-0.354107	1.76781	1.9102	1.78037	0.400453	2.29854	-0.763879	-0.123737	1.0066	-1.20675
Unknown_mz_1000.70856_+_RT_3.113	0	0	0.227406	1.61658	0.386048	-0.353082	1.5287	-0.775845	-0.904563	-0.464169	0.49776	-0.903326	-0.979715	1.53646
Unknown_mz_1003.64594_-_RT_11.896	0	0	0.733233	0.598749	0.486699	1.06229	1.13382	0.26754	1.15103	0.990501	0.923573	0.749724	0.647963	0.149956
Unknown_mz_1003.72211_-_RT_13.778	0	0	0.0960486	0.0596295	-0.0733386	-0.220296	0.356432	1.09884	0.680742	0.00111931	-0.451587	-0.0378738	-1.56466	0.400806
Unknown_mz_1004.33716_+_RT_0.812	0	0	-0.393725	-0.234012	-0.3683	-0.257895	-0.383419	-0.889841	-0.121131	0.306474	-0.388037	-0.90732	0.360414	-0.570625
Unknown_mz_1004.53729_-_RT_8.842	0	0	0.34729	0.834497	0.466084	1.60264	1.52336	1.11219	0.385486	1.56258	0.272634	0.359496	0.656217	-0.134459
Unknown_mz_1004.61267_-_RT_10.821	0	0	0.0711105	0.458767	0.137775	-0.0217757	0.445724	-0.0172571	-0.650249	-0.577949	-0.694896	0.211117	-0.504288	-0.247914
Unknown_mz_1004.86743_-_RT_15.54	0	0	4.84255	5.5504	4.91368	5.35946	5.81713	5.05633	4.66954	5.55383	4.5807	5.29646	4.56301	4.78969
Unknown_mz_1006.35229_+_RT_1.015	0	0	0.440107	0.597067	0.231657	0.0511381	0.770337	0.283569	-0.418501	0.939894	0.0796941	0.420769	0.667863	-0.398944
Unknown_mz_1006.76678_+_RT_9.313	0	0	0.34512	-0.411984	-0.342097	0.640459	-0.283669	-0.433864	0.073989	0.745089	-0.0231762	-0.251039	0.0289421	-0.113408
Unknown_mz_1006.84717_-_RT_14.657	0	0	-0.630654	0.554772	1.4553	0.570347	1.29744	0.980453	1.13501	2.22637	0.968596	0.587224	4.74655	0.852958
Unknown_mz_1008.61426_-_RT_9.893	0	0	0.254246	-0.00324586	0.545993	0.439852	0.238513	0.112254	0.226541	-1.59379	0.465029	-0.184876	-0.444797	0.10997
Unknown_mz_1008.83014_+_RT_12.115	0	0	-0.131874	-0.0220985	-0.224057	-0.521374	0.455634	0.07676	-0.638827	-0.0237908	-0.25321	-1.79513	-2.22209	-0.981788
Unknown_mz_1010.55206_-_RT_9.18	0	0	-0.474311	0.533735	-0.222138	-2.47193	0.153709	-0.0215455	-2.76441	-0.0215118	-0.438961	-0.518124	-1.28392	2.41712
Unknown_mz_1010.55511_-_RT_8.839	0	0	0.478916	0.257768	-1.63477	0.176392	0.634498	-0.698583	-0.404638	-0.00526986	0.401477	0.190895	-0.506032	-2.13664
Unknown_mz_1010.55518_-_RT_9.542	0	0	0.298704	0.462507	-0.0384273	0.137345	0.206487	0.217634	0.258617	0.159886	-0.00651601	0.56804	0.485779	-0.078153
Unknown_mz_1010.62897_-_RT_10.822	0	0	-0.21321	-1.0915	-0.0227813	-0.0249093	-0.511016	-0.632953	-0.473587	-0.260867	-0.0811177	-1.14075	-1.56603	-0.80744
Unknown_mz_1011.84454_-_RT_17.717	0	0	0.394046	0.315957	0.46864	1.34362	1.09618	0.94321	0.25756	1.00726	0.207231	0.160595	0.0738402	-0.21803
Unknown_mz_1011.84454_-_RT_17.937	0	0	0.166115	0.289148	-0.0151838	-0.0588526	0.253381	-0.134263	-0.36313	0.187603	0.0991761	0.218906	0.499053	-0.103113
Unknown_mz_1013.55914_+_RT_3.615	0	0	-0.329231	0.238611	-0.837455	0.470283	0.258543	-1.96889	-0.345095	0.765344	-0.920538	-1.05892	-0.316438	-1.8434
Unknown_mz_1013.81702_-_RT_16.973	0	0	1.25134	0.357194	-0.536757	1.58387	1.7379	1.34905	0.334567	1.98963	-0.719969	-0.375754	0.629102	-1.33295
Unknown_mz_1014.82129_-_RT_17.933	0	0	0.16306	0.27824	-0.0815445	0.243797	0.495371	-0.146875	-0.103313	0.267973	-0.197061	0.196425	0.317464	-0.133297
Unknown_mz_1018.35547_-_RT_9.998	0	0	-0.597012	0.299415	-0.915099	0.403077	0.189602	-1.55409	-0.578685	0.821523	-1.13984	-1.33007	-0.48864	-3.0225
Unknown_mz_1018.69574_-_RT_11.435	0	0	-0.0343745	0.604125	0.617617	0.0628789	-0.032525	-0.643177	-0.383052	0.923952	0.481179	-0.250703	-0.0437882	-0.220462
Unknown_mz_1020.86047_-_RT_14.656	0	0	1.01209	2.03977	0.0207057	2.49222	1.40354	1.57494	0.103478	2.7849	0.172924	0.320903	0.98229	0.119972
Unknown_mz_1021.3053_+_RT_13.963	0	0	0.539619	1.74303	0.271623	2.07415	1.47062	0.180987	2.37643	1.91984	-0.158957	0.870208	0.848862	-0.443527
Unknown_mz_1021.33075_-_RT_9.997	0	0	-0.0387625	-0.308761	-0.0895504	0.412811	-0.32386	-0.284644	-0.380972	0.430341	-0.128476	0.497663	0.54138	0.297387
Unknown_mz_1021.86584_-_RT_19.107	0	0	0.324779	0.383331	0.0481689	0.226993	0.41017	0.338957	-0.0743174	0.470488	0.131381	0.281351	0.190777	-0.22891
Unknown_mz_1021.86584_-_RT_19.267	0	0	-0.701096	0.181354	0.700742	-0.757152	0.232974	0.259745	0.566021	0.619879	-0.334325	-0.786601	0.183368	0.130074
Unknown_mz_1022.8429_-_RT_14.269	0	0	0.405911	0.211426	0.248625	0.666955	1.12606	0.0643689	0.507793	0.332525	0.406488	0.234468	-0.0748893	-0.1649
Unknown_mz_1022.86877_-_RT_19.166	0	0	-0.606674	0.436569	0.935299	0.395522	1.06614	0.641024	0.806412	1.51602	0.802799	0.417461	2.01877	0.653933
Unknown_mz_1024.82739_+_RT_10.995	0	0	0.460449	0.430122	0.311913	1.33667	1.27945	1.00979	0.736683	1.39137	0.16224	-0.0581847	0.419376	-0.439954
Unknown_mz_1024.84351_-_RT_19.264	0	0	0.0584616	0.313289	0.150585	-0.242181	0.64172	-0.176568	-0.960665	0.0213372	0.0175021	-0.698865	-1.46551	-0.512433
Unknown_mz_1025.85437_-_RT_17.248	0	0	0.135266	0.366858	-0.00815939	0.15157	0.323079	-0.259613	-0.0863207	0.190987	0.123133	0.51481	0.340774	-0.135845
Unknown_mz_1026.04053_-_RT_7.023	0	0	0.166013	0.386631	-0.140423	0.214303	0.0148639	0.0804527	-0.276782	0.181669	-0.0457861	0.149306	0.457739	-0.185445
Unknown_mz_1026.38403_+_RT_7.858	0	0	1.10098	0.63442	-0.208548	1.76049	1.80153	1.56639	0.535884	2.29361	-0.574568	0.0659773	1.07073	-1.02475
Unknown_mz_1027.49438_-_RT_7.575	0	0	0.642699	0.627726	0.419291	1.012	1.15395	0.270001	0.952025	1.0108	0.94205	0.760042	0.733346	0.0925484
Unknown_mz_1029.31458_-_RT_7.868	0	0	0.497551	0.602513	0.465963	0.664354	1.01208	0.716273	1.05296	1.11424	1.44346	0.562975	0.551069	0.729832
Unknown_mz_1029.64233_-_RT_9.36	0	0	-0.621248	0.0679552	-0.899306	-0.471431	1.54384	-0.429935	-0.635695	1.61493	0.818236	1.61925	1.79491	1.28953
Unknown_mz_1030.5553_-_RT_8.929	0	0	1.07498	0.36884	1.42754	0.628771	0.400218	0.352187	0.472757	0.853558	0.419338	0.0879956	0.411603	-0.222139
Unknown_mz_1032.31189_-_RT_11.848	0	0	-0.369651	0.269396	0.0148677	-0.241047	0.00237755	0.0922717	-0.428276	0.51368	-0.191873	-0.255454	-0.479199	-0.405182
Unknown_mz_1032.57056_-_RT_9.76	0	0	-1.0194	0.512273	0.376906	-1.75244	-0.231692	-0.485637	-0.847114	1.70001	-0.349678	-1.37771	0.413996	0.1455
Unknown_mz_1034.68774_-_RT_11.263	0	0	0.851573	0.48211	0.345181	1.07709	1.10279	0.376841	1.03743	0.93436	0.636241	0.736769	0.655074	0.245512
Unknown_mz_1034.80164_+_RT_10.148	0	0	0.438269	0.446385	0.307688	0.933632	1.14311	0.549402	0.37453	0.661733	0.387855	-0.0147234	0.234303	-0.161421
Unknown_mz_1035.9209_-_RT_10.738	0	0	0.170263	0.519641	0.100794	0.0808351	0.40658	-0.157101	-0.105727	0.0866103	0.0420255	0.0853848	0.189241	-0.201992
Unknown_mz_1036.57141_-_RT_8.928	0	0	-0.668346	0.0928842	-0.969599	-0.618584	1.45712	-1.27004	-0.818275	2.21818	1.92188	1.74797	1.83386	1.39265
Unknown_mz_1036.85767_-_RT_14.267	0	0	0.307035	0.684505	0.0230251	1.17387	0.941401	-0.0540195	0.823425	0.0246725	0.404123	0.629512	-0.246513	2.43131
Unknown_mz_1037.04382_-_RT_7.134	0	0	-0.344865	0.458224	0.729113	0.522039	1.17226	0.466541	0.81865	1.40437	0.856965	0.467414	1.61606	0.422807
Unknown_mz_1037.8551_-_RT_17.332	0	0	0.480269	0.395321	-0.145854	0.238739	0.342526	0.500428	-0.0511559	0.219487	-0.145466	0.0214382	0.0706722	-0.147101
Unknown_mz_1038.51636_-_RT_10.048	0	0	-0.162427	-0.726595	0.29299	-0.0275068	-0.589002	-0.396428	-0.325737	0.45213	-0.13094	-0.458871	-1.30944	-0.621432
Unknown_mz_1038.58691_-_RT_9.179	0	0	-0.30329	0.189802	-0.595223	1.44301	0.534853	1.12071	0.364366	-0.35443	-0.0759908	0.552675	0.66454	0.0703266
Unknown_mz_1039.84351_+_RT_11.567	0	0	0.406871	-0.0432255	0.423432	0.510614	0.362385	0.528233	0.450015	0.468992	0.228531	0.0550792	0.279676	-0.0930856
Unknown_mz_1039.87549_-_RT_18.614	0	0	0.34206	-0.149045	0.492099	0.196237	0.541654	0.0449412	0.49295	0.273837	0.167417	0.147312	0.272252	-0.353395
Unknown_mz_1041.74731_+_RT_9.614	0	0	0.172652	0.373366	0.103589	0.0377206	0.247382	0.00589789	-0.165567	0.176543	0.0979199	0.360083	0.3794	-0.0427012
Unknown_mz_1042.52161_-_RT_7.613	0	0	-0.108542	0.0720561	-0.0376584	-0.0800592	0.0598045	-0.444305	0.110874	-0.23609	-0.355302	-0.252265	-0.239856	-0.325408
Unknown_mz_1043.71301_-_RT_11.323	0	0	0.476746	0.907297	0.31921	0.342365	0.982569	1.73292	1.56406	1.10396	1.99276	1.51468	1.05848	0.627057
Unknown_mz_1044.53101_-_RT_10.048	0	0	0.670903	0.502173	0.586819	1.27341	0.949189	0.6738	0.889233	1.79472	0.873017	0.792349	2.05941	0.0501902
Unknown_mz_1044.53638_-_RT_9.456	0	0	0.995069	0.622513	-0.192811	1.05367	0.758581	1.24555	0.303584	1.2733	-0.399723	0.760261	0.599301	-0.0472475
Unknown_mz_1044.53723_-_RT_8.765	0	0	0.703791	0.61063	0.460359	1.05578	1.15643	0.397776	0.937194	1.00668	0.923584	0.944022	0.700353	0.115519
Unknown_mz_1044.53796_-_RT_9.017	0	0	0.414792	0.777255	0.518958	1.52383	1.41565	1.08445	0.379177	1.47864	0.304237	0.348572	0.582125	-0.0298192
Unknown_mz_1050.68774_-_RT_10.581	0	0	0.549556	0.53291	0.513403	0.916183	1.04814	0.339097	0.751837	0.57056	0.728873	0.726296	0.603329	-0.127942
Unknown_mz_1051.87024_-_RT_19.868	0	0	-0.262728	-1.13064	-0.208085	0.0262825	0.491397	0.21158	-0.0796123	0.189534	0.996248	-1.09753	0.973721	1.83754
Unknown_mz_1052.8562_+_RT_11.935	0	0	-1.22307	0.163711	-0.312096	0.532197	0.664654	-1.492	0.976171	1.56832	0.564578	0.149402	0.2907	-0.913283
Unknown_mz_1052.88184_-_RT_17.963	0	0	-0.508545	0.36857	0.874026	0.383943	0.970715	0.448267	0.80586	1.52356	0.868711	0.32995	2.09589	0.678054
Unknown_mz_1053.50964_-_RT_7.708	0	0	0.541842	0.563599	0.874831	1.21291	1.32524	0.929175	1.29813	1.36142	1.44553	0.871656	0.615871	0.281901
Unknown_mz_1053.87573_+_RT_14.908	0	0	0.361919	0.285192	0.0637455	0.303069	0.203545	-0.0706892	0.00819687	0.267024	-0.0651898	-0.162173	0.200675	-0.344961
Unknown_mz_1053.8855_-_RT_18.405	0	0	0.616337	0.56853	0.637117	0.825638	1.19265	0.851415	1.25348	1.8239	1.29107	0.144715	0.75029	0.113355
Unknown_mz_1053.88562_-_RT_19.022	0	0	0.0519965	0.419539	-0.14075	0.464279	0.491018	0.0853704	-0.132269	0.522677	-0.0768619	0.596581	0.527678	-0.0172707
Unknown_mz_1054.29785_+_RT_14.702	0	0	-0.057434	0.840139	0.492224	0.2005	0.458013	0.460407	0.141396	1.49152	0.402558	0.453808	0.582712	-0.0976801
Unknown_mz_1054.71838_-_RT_11.03	0	0	0.398208	0.49287	-1.73983	-0.660832	1.5167	-1.18592	-1.17925	2.22027	0.825944	1.52502	1.26278	1.34204
Unknown_mz_1055.90076_+_RT_17.965	0	0	0.771773	-0.0394844	0.691763	0.69051	0.914815	0.532782	0.648122	0.640054	0.629974	-0.0457161	0.456857	-0.0500633
Unknown_mz_1056.57556_-_RT_11.38	0	0	0.475868	0.520505	0.037509	1.41488	1.34573	1.23515	0.521126	1.32719	0.101485	0.294556	3.34657	2.3248
Unknown_mz_1056.69775_+_RT_12.591	0	0	-0.619812	-0.447037	-0.753495	-0.346477	-0.556894	-1.49409	-0.11498	-1.01597	-0.115377	-1.47099	-3.04062	0.48824
Unknown_mz_1057.67419_-_RT_10.159	0	0	0.794741	0.248356	1.49904	1.03992	0.402344	0.516645	0.0820129	0.494041	0.622674	0.0698514	0.300818	-0.237447
Unknown_mz_1057.76831_-_RT_5.374	0	0	2.20244	-0.0878821	0.625396	2.97006	-0.785822	2.66555	1.24714	0.585505	0.759051	1.26844	-0.656035	1.52655
Unknown_mz_1058.58167_-_RT_9.844	0	0	-0.330137	-1.4532	0.669434	-0.00883461	1.26093	-1.63271	-0.355467	-0.392663	-2.77757	-0.860012	-0.0442669	0.24382
Unknown_mz_1058.9989_+_RT_19.618	0	0	0.259139	0.193407	0.2061	1.28863	0.793567	0.916365	0.377583	1.12028	0.290102	0.460924	0.449491	-0.197186
Unknown_mz_1060.53528_-_RT_9.485	0	0	0.027128	0.244475	0.146112	-0.174561	0.418615	0.0899911	-0.0294856	2.11395	0.180793	0.534052	2.26054	-0.0108116
Unknown_mz_1060.75659_-_RT_12.431	0	0	0.299913	0.52392	0.232895	0.0272804	0.6857	0.144091	-0.360746	0.740485	0.0747243	0.365677	0.58969	-0.16511
Unknown_mz_1064.59998_-_RT_9.845	0	0	-0.118676	0.470723	0.688587	0.3902	0.827391	0.163652	0.686454	1.08093	0.913569	0.400418	0.928517	0.380961
Unknown_mz_1067.86438_-_RT_19.375	0	0	-0.088245	-0.431033	-0.632676	-0.121688	-0.190771	-1.07487	-0.01016	-0.124944	-0.187853	-0.85378	-1.82306	-0.549799
Unknown_mz_1067.8656_-_RT_18.384	0	0	0.42665	0.957352	0.91067	1.53495	1.70784	1.32501	1.6956	1.78163	2.12716	1.02057	0.345675	0.492955
Unknown_mz_1068.84717_+_RT_10.836	0	0	0.823376	1.08907	-0.474904	2.16251	2.08809	1.76243	0.964583	2.73409	-0.76993	0.761178	1.49732	-0.92189
Unknown_mz_1069.88086_-_RT_17.673	0	0	0.860448	1.18621	-0.65902	2.25457	2.09021	1.77091	0.987631	3.35605	-0.736766	0.668005	1.52087	-1.17411
Unknown_mz_1070.71252_-_RT_10.789	0	0	0.825881	0.495933	0.577611	0.60519	1.06303	0.348794	0.854661	1.19555	0.913057	0.669415	2.08747	0.187334
Unknown_mz_1071.74866_-_RT_11.892	0	0	0.162321	0.843994	0.694186	0.0983769	0.353982	-0.0715372	-0.230919	0.477489	0.0240427	0.337845	0.74365	-0.131119
Unknown_mz_1071.74902_-_RT_12.184	0	0	-0.292685	0.331448	0.829623	0.498591	1.01636	0.681694	0.902072	1.36599	0.722743	0.457139	1.76897	0.7226
Unknown_mz_1071.89893_-_RT_18.165	0	0	0.936043	0.682297	0.598007	1.09195	1.24192	0.786058	0.916164	0.733715	0.72492	0.655037	0.236654	0.0675695
Unknown_mz_1072.56519_-_RT_9.458	0	0	-0.1601	0.142432	-0.262722	-0.52639	0.519123	0.188416	-0.649087	0.058041	-0.173715	-1.8266	-2.18005	-0.91389
Unknown_mz_1072.56714_-_RT_8.767	0	0	0.677888	0.108963	0.303446	0.687996	1.32764	1.22279	1.34309	1.8332	1.73131	0.473114	0.908765	0.276585
Unknown_mz_1072.5686_-_RT_9.018	0	0	-2.55851	-0.178277	0.680704	-1.4749	-1.98271	-0.651079	-1.28963	0.313935	-1.55156	-1.46959	-0.58365	-0.282766
Unknown_mz_1072.56897_-_RT_7.588	0	0	0.23594	0.305191	-0.0846461	0.419343	0.539531	0.123651	-0.0817964	0.428657	-0.0204836	0.578594	0.611859	0.00482328
Unknown_mz_1073.50037_+_RT_5.313	0	0	0.263687	0.112787	0.0595736	-0.534872	-0.0601285	0.0476142	-0.42697	-0.00873928	0.0365027	-0.0357547	-0.14439	0.0770626
Unknown_mz_1073.89197_+_RT_9.738	0	0	-0.807953	-0.562676	-0.688261	-0.356595	-0.435629	-0.760713	-0.0936846	-0.317987	-0.418123	-1.2655	-1.64995	-1.20596
Unknown_mz_1073.91321_-_RT_18.087	0	0	0.606393	0.24409	0.233489	0.884532	0.808904	0.86827	0.316285	0.866862	0.457176	0.197776	0.583406	-0.176621
Unknown_mz_1075.5282_-_RT_8.416	0	0	0.89138	0.679782	0.379665	1.1752	1.28825	0.377594	1.05365	1.24369	1.01343	0.750796	0.799484	0.0345112
Unknown_mz_1075.62061_-_RT_4.66	0	0	-1.22503	0.268288	0.25256	-0.880005	0.634389	-1.40625	-1.18927	-0.413281	-0.122028	-0.612388	-1.24858	-0.427661
Unknown_mz_1077.47351_-_RT_0.523	0	0	-0.446349	-0.118213	-0.391369	-0.196641	-0.320014	-1.01143	-0.277137	0.402241	-0.338207	-0.849462	0.447891	-0.410577
Unknown_mz_1081.54333_-_RT_8.413	0	0	0.30761	0.146448	0.513216	0.653571	0.361934	0.322224	-0.371683	0.532502	0.252379	-0.56734	0.421344	-0.128592
Unknown_mz_1081.62598_+_RT_15.864	0	0	0.23454	0.486396	0.126263	-0.100744	0.410288	-0.023241	-0.301009	0.363642	0.0869179	0.287981	0.489716	-0.00923274
Unknown_mz_1081.76636_-_RT_13.845	0	0	-0.948547	0.157402	-0.982576	-0.540395	1.32641	-1.02743	-0.812913	1.73807	1.1971	1.56566	1.47108	1.24648
Unknown_mz_1082.71362_-_RT_13.621	0	0	0.434244	-0.0936026	0.0547291	0.715927	0.691868	0.384076	0.134567	0.465514	-0.210409	0.236803	0.0587378	-0.0845428
Unknown_mz_1082.7489_-_RT_11.975	0	0	4.92507	5.0122	4.12697	4.25064	5.7246	7.77888	7.2321	5.38233	3.87749	7.2495	5.83509	7.28472
Unknown_mz_1083.86121_-_RT_16.554	0	0	0.191012	0.544614	-0.0126977	-0.112563	0.338656	0.111697	-0.162516	0.31222	0.0391097	0.428821	0.36156	-0.0229007
Unknown_mz_1085.8739_-_RT_17.087	0	0	-0.766719	-1.04073	-0.250372	-0.144486	-0.459682	-0.733195	-0.281984	-0.655608	-0.448632	-0.609956	-1.54392	-0.680096
Unknown_mz_1085.8761_-_RT_16.763	0	0	0.146784	-0.339829	0.121499	0.400021	-0.486379	3.93185	4.13983	-0.341592	-0.17448	4.26356	-0.403908	4.4303
Unknown_mz_1086.61609_-_RT_10.819	0	0	0.0143007	0.383726	-0.0549854	-0.897872	0.370928	0.0046827	-0.0492752	0.00823632	0.0220489	0.868385	0.495429	-0.378616
Unknown_mz_1091.65051_-_RT_4.878	0	0	0.00646764	0.394776	0.0581016	-0.0831989	0.326439	0.0994423	-0.202174	0.177789	-0.0528119	0.138504	0.339067	0.0344147
Unknown_mz_1092.63464_-_RT_10.823	0	0	-1.01095	0.536446	1.24573	-0.337771	2.22335	1.80758	2.49226	4.38212	0.396279	1.08445	2.66319	2.92316
Unknown_mz_1095.32471_+_RT_14.701	0	0	-2.67018	-1.58704	-2.26587	-1.23793	-0.749854	-2.69986	0.563689	3.75558	-0.992466	0.499012	1.81788	-1.2545
Unknown_mz_1098.59192_-_RT_7.661	0	0	-0.570262	-0.621303	0.266591	-0.365763	-0.545766	-0.385588	-0.501571	-0.165741	0.267124	-1.21951	-0.845512	-0.136361
Unknown_mz_1098.7439_-_RT_11.259	0	0	0.941698	0.793218	-0.180166	0.919949	1.04772	0.807089	0.959421	1.01226	0.641455	1.0406	0.675728	-0.15288
Unknown_mz_1098.74512_-_RT_11.718	0	0	-0.468114	0.522397	1.07002	0.564926	1.35021	0.858377	1.04174	2.14354	1.01694	0.439634	3.02173	0.620741
Unknown_mz_1099.61511_+_RT_16.16	0	0	0.30235	0.291934	0.307603	0.364924	0.325095	0.00591571	-0.16022	0.170012	-0.0430492	0.125764	0.260152	-0.318458
Unknown_mz_1099.77771_-_RT_13.041	0	0	1.3209	1.15885	1.17505	0.861338	0.975619	0.133369	0.109989	1.96388	0.932037	0.163897	0.396888	1.03609
Unknown_mz_1099.78015_-_RT_12.744	0	0	0.268005	0.459163	0.359654	0.326415	0.371259	0.173459	-0.100758	0.621375	0.169886	0.265053	0.370238	-0.299222
Unknown_mz_1100.698_-_RT_11.436	0	0	0.230399	0.770081	0.259504	0.494067	0.928781	0.421042	-0.0109492	0.394027	0.75483	0.740455	0.34056	0.351633
Unknown_mz_1100.72388_-_RT_10.61	0	0	0.172296	0.410044	0.0276792	0.0143495	0.191183	0.000375846	-0.222359	0.119242	0.0847975	0.187663	0.539317	-0.29845
Unknown_mz_1107.68921_-_RT_9.523	0	0	0.177892	0.513202	-0.0639845	0.0615848	0.334669	-0.270276	-0.338055	0.27884	0.0579616	0.226957	0.470802	-0.369227
Unknown_mz_1109.70349_-_RT_10.292	0	0	0.720135	1.31606	0.8743	1.6316	1.66074	1.47747	0.563906	3.76639	0.267345	2.28961	1.79128	0.683747
Unknown_mz_1110.74414_-_RT_14.572	0	0	0.652809	0.335397	0.426367	0.729348	0.290903	0.343739	0.248484	1.06404	-0.174675	-0.144788	0.299555	-0.151031
Unknown_mz_1110.78162_-_RT_12.907	0	0	0.991498	0.909867	0.911032	0.852287	0.662375	-4.25395	-1.57495	1.33109	1.01112	-2.88084	0.526575	-3.05342
Unknown_mz_1111.66162_-_RT_8.619	0	0	0.512097	0.320365	0.176061	-0.0401965	0.399796	0.0624854	-0.358979	0.544159	0.00548509	0.830351	0.454449	-0.149518
Unknown_mz_1111.71924_-_RT_11.076	0	0	-0.502687	0.524661	1.2322	0.488723	1.04564	0.574881	0.850333	1.69716	0.943458	0.523173	2.02288	0.67827
Unknown_mz_1113.67883_-_RT_9.438	0	0	1.73264	1.29329	0.105929	1.49275	2.19613	1.31024	0.461639	2.24307	-0.489973	0.394668	0.955294	-0.244128
Unknown_mz_1114.73877_-_RT_11.091	0	0	-0.42343	-0.142473	0.509885	-0.461092	0.17889	-0.959774	-1.48836	0.959903	-0.723263	0.643778	-2.03421	-1.42222
Unknown_mz_1114.8468_+_RT_1.809	0	0	0.0778378	-0.0449917	0.0632208	-0.101858	0.268113	-0.0835364	0.0306478	-0.130463	-0.0617442	-0.0547834	-1.18312	0.0035597
Unknown_mz_1114.86621_-_RT_19.867	0	0	-0.4555	0.0302827	-1.89308	0.514594	0.71356	-0.354577	0.18228	0.713102	-1.12859	-0.293279	-0.952736	-1.97334
Unknown_mz_1121.93787_+_RT_15.757	0	0	0.521385	0.0221985	0.726612	-2.1352	0.223871	0.794042	-2.40797	0.605298	-1.76607	1.53864	0.652917	-0.183239
Unknown_mz_1121.94006_+_RT_15.978	0	0	-0.0213407	0.278798	-0.0244341	0.207022	0.189532	0.18809	-0.113309	0.247658	-0.0573261	-0.26119	0.252393	0.061333
Unknown_mz_1126.77588_-_RT_12.202	0	0	1.17536	1.37415	1.69016	1.0559	1.04242	1.22505	0.775404	1.52902	-0.201419	0.307542	0.814257	0.0542444
Unknown_mz_1127.06213_+_RT_20.364	0	0	0.11903	0.232696	0.0752941	0.0732481	0.230346	0.260376	-0.0855961	0.18049	0.041739	0.175041	0.402757	-0.180293
Unknown_mz_1127.71497_-_RT_10.47	0	0	-0.600032	0.708733	0.0197445	-0.565507	0.118752	-1.63306	-0.856758	0.303841	0.18612	-1.69262	0.218096	-1.91452
Unknown_mz_1128.31641_+_RT_15.385	0	0	-1.48522	0.736255	-0.033021	-1.65215	-0.13716	-1.08156	-1.22722	1.52889	-0.634365	-1.48701	0.5248	-0.0602927
Unknown_mz_1128.72681_+_RT_11.978	0	0	0.235476	0.6012	0.88622	0.210197	0.201199	0.930933	-0.436721	1.1078	-0.0123349	0.142013	1.54935	0.2825
Unknown_mz_1128.75562_-_RT_11.552	0	0	0.392502	1.13974	-0.933703	1.58134	2.29092	2.01769	0.279734	2.45482	-0.825463	0.142861	0.992742	-1.23107
Unknown_mz_1129.76392_+_RT_6.758	0	0	0.685859	0.815267	0.648301	1.81634	0.417176	1.58614	0.969043	0.993988	0.41706	0.308701	0.340989	0.296287
Unknown_mz_1129.95569_+_RT_10.707	0	0	-0.106368	0.322013	0.118731	0.0830638	0.225963	0.0471937	-0.0426338	0.306652	0.0496261	-0.222635	0.394741	-0.0576249
Unknown_mz_1130.73425_-_RT_10.413	0	0	0.39546	0.387129	0.387197	0.705316	1.02043	-0.0595581	0.442038	0.518844	0.632914	0.253166	-0.150664	-0.253884
Unknown_mz_1132.5686_-_RT_15.329	0	0	0.650467	0.364798	0.289251	0.340682	1.35378	1.282	1.43194	0.867351	0.638061	0.0802861	1.04647	0.692976
Unknown_mz_1133.78186_-_RT_6.123	0	0	-1.06786	0.561751	-0.0528815	-0.970538	-0.449803	-0.86033	-1.11234	0.415452	-0.323333	0.105249	-2.40333	-1.3425
Unknown_mz_1135.71912_-_RT_10.345	0	0	0.163822	0.235043	-0.0261458	0.103716	0.180121	0.245315	-0.185042	0.0181377	0.11062	0.419849	0.289727	-0.117773
Unknown_mz_1136.7207_-_RT_11.034	0	0	0.322017	0.942693	0.439382	1.14441	1.73231	0.893048	0.767314	1.61757	1.61699	0.571178	0.473602	0.233727
Unknown_mz_1137.03784_-_RT_7.506	0	0	0.925512	-0.975566	-1.6202	-0.133428	-0.182232	-2.59679	-3.20695	1.47363	-1.27745	-1.96584	-0.291561	-1.14595
Unknown_mz_1139.69263_-_RT_9.469	0	0	0.555693	0.998982	-0.415246	0.331996	0.800455	0.348375	-0.0309656	0.796744	-0.40361	0.0499496	0.341362	0.141067
Unknown_mz_1139.75122_-_RT_11.92	0	0	1.02426	0.61168	-0.259979	2.44163	2.494	2.36869	0.529187	2.76974	-0.600594	0.371935	0.717069	-1.1659
Unknown_mz_1140.58582_-_RT_9.846	0	0	-0.541487	0.652752	-0.707923	0.142485	0.594399	-0.526634	-0.534607	-0.00417575	-0.452883	-0.236422	-2.50416	0.0770236
Unknown_mz_1142.60242_-_RT_15.865	0	0	-0.72767	0.31885	-0.948226	-0.477404	1.36183	-0.860449	-0.626857	2.2314	0.930049	1.81027	2.3389	1.68911
Unknown_mz_1142.77014_-_RT_12.024	0	0	-0.348262	-1.53339	0.833222	-0.0169683	1.16066	-1.85164	-0.325729	-0.450229	-2.97023	-1.01871	-0.092889	0.445116
Unknown_mz_1143.00549_+_RT_17.965	0	0	0.458415	0.321502	-0.699879	1.45043	1.75229	0.997725	-0.15275	1.91273	-0.484801	-0.364284	0.0159538	-1.05023
Unknown_mz_1143.00562_+_RT_18.404	0	0	0.0759419	-0.490687	-0.159823	0.435387	-0.336938	-0.266105	0.507975	0.651685	-0.266965	0.222902	0.0341392	-0.274681
Unknown_mz_1151.72986_+_RT_2.862	0	0	-0.00337913	1.01721	-0.836708	0.440894	0.533055	-0.118546	0.0317817	0.452599	0.0298138	0.779445	0.476625	-0.245149
Unknown_mz_1155.74573_-_RT_11.333	0	0	-0.00303129	0.025264	-0.160112	2.17581	1.77219	1.77324	0.773031	2.45121	-0.0425732	1.0318	1.27141	-0.168891
Unknown_mz_1157.02161_+_RT_17.965	0	0	0.711716	0.749982	0.503738	1.00905	1.4574	0.633428	0.888453	1.039	0.855819	0.901075	0.737216	0.397681
Unknown_mz_1157.77429_-_RT_6.59	0	0	0.666215	0.278387	0.801236	1.41499	1.08742	1.61403	0.922579	1.66814	0.187932	-0.0462977	0.598122	-0.258334
Unknown_mz_1163.75098_-_RT_11.165	0	0	0.262219	0.540795	0.916475	0.035969	0.279548	-4.42422	-5.38768	0.323949	1.82594	-5.93848	-0.671041	-4.65799
Unknown_mz_1164.7135_-_RT_13.619	0	0	1.59848	1.92849	0.0781859	2.05311	2.43402	2.02192	-0.46093	3.52511	-0.171719	0.472363	1.5997	-0.175518
Unknown_mz_1169.34338_+_RT_15.385	0	0	0.254402	0.0929454	0.457655	0.597035	0.701153	0.13556	-0.0719721	-0.0672246	0.37217	-0.246265	-0.351903	-0.461592
Unknown_mz_1172.97827_+_RT_16.558	0	0	0.56484	0.347545	0.560186	0.930842	1.28095	1.01769	0.829145	1.45161	1.37505	0.894833	0.851759	0.524432
Unknown_mz_1181.98474_+_RT_10.755	0	0	0.117234	0.426751	0.0114703	-0.0665666	0.328378	0.0203193	-0.21245	0.295603	-0.0162442	0.351896	0.360678	-0.0732482
Unknown_mz_1183.02002_-_RT_8.354	0	0	0.0173269	0.273679	-0.105884	-0.0755707	0.243927	-0.0508268	-0.258295	0.265887	0.0145796	0.358345	0.139387	-0.116434
Unknown_mz_1183.77783_-_RT_12.131	0	0	0.54436	-1.34193	1.08749	0.116011	-0.712705	-0.0565836	-0.383456	0.679777	-0.781018	2.15851	2.57208	2.38463
Unknown_mz_1186.01855_+_RT_11.747	0	0	0.00537501	0.555152	-0.0750629	0.259612	0.606645	-0.164909	-0.416533	0.563924	0.273945	0.125488	0.382017	-0.388397
Unknown_mz_1186.7218_+_RT_16.159	0	0	-2.12372	1.22208	0.167335	-0.017771	1.06603	-0.169674	0.201717	1.94269	0.873207	1.55662	2.10588	2.38903
Unknown_mz_1187.81848_+_RT_4.573	0	0	-0.497586	0.00144142	-0.652466	-0.531051	-0.643837	-0.219886	-0.352513	-0.519373	-0.804177	-0.313479	-0.150156	-0.876443
Unknown_mz_1190.00232_+_RT_16.944	0	0	1.62777	1.27762	0.49105	3.54626	2.3233	3.77144	1.92292	2.72922	0.545298	0.782406	1.12761	0.224705
Unknown_mz_1191.78601_-_RT_12.027	0	0	0.581308	0.570201	0.171632	-0.62415	1.45859	-0.761795	0.190341	1.54299	-0.0823942	-0.846279	-1.27165	-0.287581
Unknown_mz_1196.74231_-_RT_11.088	0	0	0.0896213	0.560518	-0.05637	0.947657	1.48015	0.874607	1.12304	1.58258	1.40416	0.698032	0.718537	0.469773
Unknown_mz_1201.83386_+_RT_6.503	0	0	-1.15097	-0.981213	-0.75949	-2.06292	-1.86308	-4.115	-3.36627	-2.83731	-1.85969	-3.29956	-3.82858	-4.23467
Unknown_mz_1202.33557_+_RT_16.01	0	0	-0.273637	0.0353596	0.982161	-0.417683	-0.232573	-0.468217	-0.822143	-0.0773011	-0.138545	-1.27444	-0.173715	-0.880253
Unknown_mz_1208.00623_+_RT_10.802	0	0	0.10181	0.338116	0.144827	0.165939	0.378278	0.237379	-0.320241	0.216748	0.132305	0.112174	0.281096	-0.0351963
Unknown_mz_1208.82385_+_RT_6.457	0	0	0.430398	0.428865	0.476223	1.1656	1.01596	1.12322	0.479082	1.20721	0.2257	-0.063351	0.345324	-0.394647
Unknown_mz_1209.79285_-_RT_12.165	0	0	-0.702383	-0.376692	-0.557027	-0.286497	-0.414459	-1.69845	-0.524107	-0.325133	-0.234344	-1.03574	-0.554388	-1.51821
Unknown_mz_1211.80847_-_RT_12.949	0	0	-0.252835	0.0530737	-0.0605198	-0.346194	-0.00806492	-0.906285	-0.527986	0.255163	-0.192852	-0.310497	-0.556774	-0.428247
Unknown_mz_1212.93164_+_RT_8.829	0	0	-0.301844	-1.06295	1.03392	-0.0987831	-0.172984	0.571591	1.63617	2.09422	1.53814	2.35271	1.12131	0.646079
Unknown_mz_1213.91455_-_RT_14.911	0	0	1.03641	1.39939	-0.261398	2.34588	1.62965	1.31113	0.178339	2.80721	-0.585997	0.2347	0.890212	-0.685791
Unknown_mz_1215.91016_-_RT_17.892	0	0	0.73164	0.547565	-0.0129511	0.966393	0.885258	0.903939	0.184737	1.08711	-0.0928264	0.142334	0.374432	-0.218596
Unknown_mz_1215.91284_-_RT_18.018	0	0	0.084811	-0.00733592	-0.12257	-0.0443967	-0.103364	-0.0412162	-0.00765361	-0.294805	0.0475916	0.0704768	-0.61924	0.0829858
Unknown_mz_1216.06531_+_RT_12.713	0	0	-0.152444	-0.305863	0.127947	0.154382	0.107825	-0.427591	-0.0183866	-0.542639	0.544735	-0.644638	-0.807497	-0.265247
Unknown_mz_1218.72278_-_RT_11.034	0	0	-0.493376	0.269438	-0.478247	1.7744	0.958894	1.5455	0.371544	1.26866	0.0862094	0.789407	0.741547	0.0190167
Unknown_mz_1224.77234_-_RT_12.022	0	0	0.216606	0.539402	0.0414164	0.154898	0.513235	0.132437	-0.274791	0.315959	-0.0141664	0.391292	0.351637	-0.275436
Unknown_mz_1237.82349_-_RT_12.997	0	0	-1.07077	0.785295	-3.65241	1.35321	-3.27961	2.28198	0.0622283	3.14517	1.22139	1.35902	0.764843	-0.121495
Unknown_mz_1238.04883_+_RT_11.773	0	0	-0.0546845	0.248954	-0.012184	-0.265945	0.0251789	0.141372	-0.172356	-0.382015	-0.0348103	0.108945	0.173394	-0.201087
Unknown_mz_1239.83862_-_RT_13.761	0	0	0.764277	0.50091	0.315407	0.84741	1.14602	0.196828	0.940902	0.921361	0.751941	0.741348	0.713297	0.0152021
Unknown_mz_1240.73376_-_RT_11.974	0	0	-0.572478	0.708469	0.312553	-0.59505	0.848512	-0.138696	-1.31435	0.87808	-0.0978279	-0.84457	-1.44494	-1.01636
Unknown_mz_1242.08154_+_RT_12.788	0	0	0.591625	0.748737	-0.0231044	1.15217	1.43834	1.40445	0.308747	1.03388	-0.53168	0.471771	0.726129	-0.554671
Unknown_mz_1243.36194_+_RT_16.01	0	0	0.642006	-1.30392	0.904596	1.00829	-2.28953	-0.607215	-1.31117	-1.81743	-1.28423	-1.1269	-1.40916	0.982325
Unknown_mz_1246.75549_-_RT_11.975	0	0	-0.229782	0.378285	0.245259	-0.170546	0.591457	-0.233778	-0.419083	0.0899224	0.0757901	-0.687092	-1.39748	-0.245826
Unknown_mz_1250.28784_-_RT_12.052	0	0	1.21952	0.0836768	1.1754	1.31749	1.14936	1.20912	0.688531	1.4146	0.0740507	-0.187552	0.879212	-0.520769
Unknown_mz_1252.69629_+_RT_4.898	0	0	0.20411	0.229615	0.424828	0.886397	1.17337	0.901465	1.29214	1.34263	1.18607	0.323372	0.424296	0.22374
Unknown_mz_1257.89734_+_RT_7.365	0	0	0.879819	0.501854	0.099419	0.620965	0.676278	0.942656	-0.0226138	0.916719	-0.0547962	-0.0599019	0.265094	-0.112027
Unknown_mz_1258.31299_-_RT_12.749	0	0	-0.824706	0.676141	1.20938	0.224833	1.31645	0.872563	1.09846	2.0858	1.08508	0.673977	3.7261	0.793833
Unknown_mz_1263.78784_+_RT_5.242	0	0	0.929761	0.30942	-0.529518	1.23111	1.81683	0.501322	-0.273573	1.11727	-0.733494	-0.314596	0.0890534	-1.08378
Unknown_mz_1265.76306_+_RT_5.178	0	0	0.155254	0.0149635	-0.218076	0.101557	0.479643	0.158589	-0.0520827	0.3748	-0.352913	0.444924	0.572788	0.322897
Unknown_mz_1265.76379_+_RT_5.315	0	0	1.51295	0.341039	-0.835401	1.05117	1.83427	1.34416	0.0836628	2.16011	-0.950177	-0.00015911	0.719552	-1.37356
Unknown_mz_1265.85461_-_RT_13.789	0	0	-1.00261	1.39526	0.0987663	0.289824	1.2148	-0.977674	0.10598	-0.396444	-0.399629	-0.80556	-0.959099	-1.00175
Unknown_mz_1267.81567_-_RT_0.743	0	0	-0.0502687	-0.357546	-0.405545	0.333119	-0.300066	-0.278624	0.551963	0.672945	-0.029972	0.0489249	-0.117472	-0.0612891
Unknown_mz_1267.86951_-_RT_14.541	0	0	0.016411	-0.218889	-0.684548	-0.151693	0.453261	-4.07833	-3.05127	-0.689354	-0.253819	-3.91688	0.0207481	-3.00492
Unknown_mz_1273.60254_+_RT_4.886	0	0	0.436138	0.222682	0.282805	0.341958	0.594643	0.0233751	0.317976	-0.014114	0.51804	0.13859	-0.375421	-0.126383
Unknown_mz_1276.35388_+_RT_16.587	0	0	0.44212	0.00207632	0.519379	0.478431	-0.113782	-3.52042	-3.76014	-0.655664	0.0190348	-1.86425	0.0228891	-2.47262
Unknown_mz_1281.25745_-_RT_8.094	0	0	2.39566	1.60304	1.13724	1.06178	1.01525	0.704556	-0.0439987	0.747274	-0.888853	-0.635617	0.0794077	-1.96221
Unknown_mz_1281.97632_-_RT_15.977	0	0	0.00390694	0.230321	-0.0108797	0.0513815	0.115354	0.161444	-0.344744	0.0707165	0.089738	0.504974	0.398244	0.333636
Unknown_mz_1281.97888_-_RT_15.75	0	0	0.691535	1.7474	0.30386	2.22915	1.56696	0.0857018	2.78412	2.17091	-0.328066	0.771366	0.831264	-0.834006
Unknown_mz_1283.9126_+_RT_7.38	0	0	0.188666	-0.283127	0.053454	0.245514	0.414143	0.420397	-0.32733	0.326566	0.365255	0.667763	-0.312761	-0.0683932
Unknown_mz_1284.2323_-_RT_8.086	0	0	0.19979	0.394726	0.110196	0.12412	0.342106	-0.112439	-0.344744	0.27449	0.122295	0.232164	0.438305	-0.284801
Unknown_mz_1286.06665_+_RT_11.764	0	0	0.410814	0.216629	0.278905	0.401469	-0.00508285	-0.128479	0.122518	0.520057	-0.0626442	-0.0648397	0.340295	0.00353471
Unknown_mz_1287.3241_-_RT_8.904	0	0	-0.133216	0.401398	-1.07417	1.60225	1.03359	1.156	0.544798	1.32711	-0.197908	0.292492	0.761051	-0.256064
Unknown_mz_1287.32593_-_RT_9.016	0	0	-0.0203474	0.192283	0.0974962	-0.601553	1.46217	-1.68139	-1.03744	3.75907	0.30886	1.72595	1.82417	1.64329
Unknown_mz_1287.76294_-_RT_12.133	0	0	0.261503	0.46491	-0.227625	0.301354	-0.0636662	-0.0869924	0.090655	-0.0322704	0.0831625	0.213733	0.64841	0.220298
Unknown_mz_1289.85461_-_RT_13.043	0	0	-0.0464559	0.435745	0.111695	0.248237	0.275089	0.0436787	-0.189765	0.224398	0.233735	0.0603276	0.171115	-0.12674
Unknown_mz_1290.40173_+_RT_17.478	0	0	0.244353	0.302778	0.000524101	0.0728323	0.241954	0.0527467	-0.293772	0.0703208	0.231214	0.112301	0.235468	-0.246717
Unknown_mz_1291.12939_+_RT_4.889	0	0	-1.6314	0.761771	-0.972636	1.05025	0.440171	-0.270444	-0.649142	1.57695	-1.52383	-0.24412	0.860235	-1.07661
Unknown_mz_1291.86987_-_RT_13.822	0	0	0.385347	0.739795	0.287621	1.62295	1.19493	0.463685	1.29911	1.46419	0.311375	0.656223	0.951646	-0.219253
Unknown_mz_1292.33472_-_RT_12.972	0	0	0.267199	0.406522	-0.207109	0.341758	0.560817	0.0341066	-0.0213815	0.203274	-0.132915	0.566135	0.466152	-0.0270254
Unknown_mz_1293.88684_-_RT_14.566	0	0	0.751266	0.584937	0.394314	1.06024	1.0871	1.1016	0.891589	1.21976	1.07914	0.711973	0.693904	0.257721
Unknown_mz_1295.90295_-_RT_15.269	0	0	0.654907	0.524398	0.459295	0.718903	1.20742	1.08875	1.24754	1.88373	1.23299	0.683061	0.964469	0.342884
Unknown_mz_1298.85559_+_RT_11.687	0	0	0.366619	-0.312962	0.740323	0.784011	0.740276	0.565328	0.584045	0.917424	0.485577	0.0709037	0.617465	0.741003
Unknown_mz_1308.93396_+_RT_8.255	0	0	1.57747	1.00907	0.0877766	2.21049	1.30669	1.36214	0.436272	2.29373	-0.264791	0.186805	0.522989	0.198469
Unknown_mz_1315.79248_-_RT_12.946	0	0	-0.347319	-0.863996	-0.976631	-0.620933	-0.8444	-1.61116	-0.330951	-1.03484	-0.343551	-2.02212	-3.52387	-1.04701
Unknown_mz_1317.38184_+_RT_16.586	0	0	2.0248	1.97964	0.730269	2.7951	2.78395	2.35704	0.495184	2.75683	-1.10569	0.588525	0.926158	-1.1342
Unknown_mz_1317.88416_-_RT_13.811	0	0	0.903864	0.878323	1.27845	1.12601	1.81792	1.43949	0.150504	0.708384	0.515184	0.0406406	0.190829	-0.159244
Unknown_mz_1319.84766_+_RT_6.831	0	0	0.861467	0.344923	-0.62484	1.84851	1.50237	1.3751	0.386392	2.09259	-0.565022	-0.0223559	0.738809	-0.981686
Unknown_mz_1319.90149_-_RT_14.571	0	0	0.219136	0.185439	-0.1193	4.45276	3.87884	0.209957	-0.0178402	5.54377	-0.128847	-0.905953	0.786486	-0.274833
Unknown_mz_1321.86255_-_RT_13.429	0	0	1.51939	1.80255	0.412616	2.63913	2.31378	1.71447	0.160131	2.85932	-1.33263	0.117767	1.09099	-1.34875
Unknown_mz_1321.9176_-_RT_15.282	0	0	0.00657868	-0.996775	0.873237	0.283584	-1.03535	-0.326731	-0.131076	0.610038	-0.6609	1.88679	1.91643	1.97159
Unknown_mz_1323.30383_-_RT_10.784	0	0	0.644731	0.446939	0.796287	0.336701	0.665833	0.256255	0.502903	0.237576	0.342515	0.299935	-0.233584	-0.258689
Unknown_mz_1325.90112_+_RT_9.997	0	0	-0.829671	0.710667	-0.157637	-0.284443	0.184274	-0.350058	-0.225167	0.388389	-0.291256	-0.300848	-0.017235	-0.86067
Unknown_mz_1325.96082_+_RT_7.347	0	0	0.809451	0.405433	-0.15864	1.18926	0.106319	0.838553	-0.0192259	0.854083	-0.0560048	0.279165	0.170666	0.318978
Unknown_mz_1326.28052_-_RT_10.781	0	0	0.589045	0.99059	0.260824	1.42324	1.70838	1.40507	0.440443	2.05884	0.270754	0.467962	0.656866	0.09021
Unknown_mz_1327.29004_-_RT_11.687	0	0	-0.171509	0.547048	0.657358	0.228432	0.239356	0.349169	0.306219	0.838223	0.529338	-0.38145	0.851074	-0.490513
Unknown_mz_1328.76343_-_RT_11.968	0	0	0.0119485	0.681564	-0.090667	0.0311269	-0.208488	-0.450952	0.230231	-0.061589	-0.0888864	-0.680892	-0.460204	-0.512813
Unknown_mz_1331.42822_+_RT_17.479	0	0	0.223184	-1.27456	0.0687062	0.399281	-1.19336	-0.21937	0.66891	-1.07387	0.510696	-1.32301	-0.110082	-0.536659
Unknown_mz_1334.38538_-_RT_14.304	0	0	-0.373735	-0.288907	-0.854566	-0.384901	-0.69775	-0.629855	-0.659872	-0.462785	-0.89787	-2.01697	-1.48212	-0.924696
Unknown_mz_1334.94519_+_RT_8.33	0	0	0.185816	0.77297	0.193562	0.0968942	0.510266	-0.0266527	-0.443968	0.392474	0.239587	0.147973	0.706523	-0.588173
Unknown_mz_1337.32043_-_RT_11.522	0	0	0.342209	0.373563	0.220181	-0.447701	1.47631	-0.830558	-1.32689	4.62632	1.05668	1.55544	1.5535	1.48125
Unknown_mz_1345.91895_-_RT_14.581	0	0	0.229303	1.0752	-0.150966	1.73306	1.12804	1.39759	0.0730571	2.60242	-0.114142	0.754678	1.87066	0.0888902
Unknown_mz_1347.87659_-_RT_13.463	0	0	0.951023	0.345995	0.704956	0.68008	1.06339	0.399732	0.390015	1.45642	0.734827	0.40572	3.84343	-0.314482
Unknown_mz_1349.88965_-_RT_14.323	0	0	0.580895	0.637146	-1.43239	1.28798	1.25958	0.561349	0.423113	1.0203	-1.69479	1.0622	0.539476	-1.43049
Unknown_mz_1350.03955_-_RT_16.944	0	0	1.88936	1.50207	0.110413	2.7959	3.55466	2.55356	0.591606	3.91771	-0.225369	0.827101	0.804512	-0.865238
Unknown_mz_1350.04224_-_RT_16.713	0	0	0.840911	0.687379	0.47845	0.894844	0.883418	0.34168	0.879035	1.52653	0.503721	0.704807	3.74864	0.297943
Unknown_mz_1350.3739_+_RT_17.103	0	0	0.115696	0.253793	0.0330563	-0.0373675	0.162789	0.0552981	-0.123236	0.0755138	0.0447431	0.296945	0.280739	-0.136692
Unknown_mz_1351.33093_-_RT_9.268	0	0	0.629366	1.3984	-0.469275	1.344	1.68776	0.611035	0.00042296	2.21993	-0.882574	-0.0870638	0.826342	-0.295399
Unknown_mz_1354.3042_-_RT_9.266	0	0	2.94816	0.486099	0.231869	1.11625	0.992324	0.873351	0.247692	-4.14204	3.06894	0.251611	0.451595	0.00850326
Unknown_mz_1358.30566_-_RT_13.361	0	0	-1.07701	0.715797	-0.545412	-0.408409	1.41844	-1.25725	-0.991208	2.24594	1.90139	1.69358	1.60638	0.741724
Unknown_mz_1365.3512_-_RT_12.461	0	0	0.264321	0.883531	-0.833537	1.24124	1.39217	0.931525	0.0723264	1.62419	-1.26418	-0.268161	0.200049	-1.35089
Unknown_mz_1365.88684_-_RT_13.851	0	0	-1.39519	0.921369	0.990851	-1.57195	-0.0960639	-0.446572	-0.597079	1.20013	-0.256675	-1.18289	0.302223	0.111614
Unknown_mz_1365.99976_+_RT_8.17	0	0	0.673078	0.0936201	2.75534	5.76881	0.309985	1.06297	-1.64053	2.92207	0.112634	-4.42156	-2.7315	-0.225746
Unknown_mz_1368.3252_-_RT_12.461	0	0	0.75421	0.0936201	2.06363	5.72394	0.309985	-0.115087	-0.888934	3.00557	0.112634	-4.95503	-3.21283	-0.225746
Unknown_mz_1369.91736_-_RT_15.292	0	0	-1.19449	0.415742	-0.591349	-0.364632	1.50221	-0.909703	-0.725488	1.94365	1.1239	1.57923	1.62143	1.2982
Unknown_mz_1369.9209_-_RT_13.948	0	0	0.820161	0.692916	0.223734	2.40077	2.24518	1.7638	0.754664	2.62996	0.13504	0.551059	1.39163	-0.0790554
Unknown_mz_1371.92712_-_RT_15.974	0	0	-0.0129192	0.809694	-0.570504	1.93107	1.23024	1.49293	0.128528	1.82342	-0.80031	0.361709	0.987039	-1.26317
Unknown_mz_1375.90479_-_RT_14.348	0	0	0.300688	0.426639	0.186512	0.0912004	0.267509	-0.020808	-0.238208	0.437462	0.211243	-0.0376138	0.151654	-0.399367
Unknown_mz_1377.98035_-_RT_16.627	0	0	-2.37406	-0.953883	-1.27456	1.38455	0.277908	-0.366435	2.12475	1.73055	-0.440934	0.585809	0.440827	-1.47628
Unknown_mz_1378.85242_+_RT_5.759	0	0	0.211634	-0.0603514	0.0598941	0.64921	-1.35455	0.427578	0.548289	1.14639	-0.347091	0.239136	-0.302257	-0.0318294
Unknown_mz_1379.93176_-_RT_7.25	0	0	0.046039	0.83892	-0.157474	0.745739	0.617415	0.74776	0.889599	4.08885	0.187488	1.37348	1.93023	0.696448
Unknown_mz_1382.02112_+_RT_8.072	0	0	-0.750691	0.207117	1.31979	0.969369	0.767468	0.476623	-0.0584854	0.972648	0.497751	0.0567577	0.869188	-0.0559276
Unknown_mz_1383.88477_-_RT_6.477	0	0	0.512927	0.204401	1.14152	-0.486324	0.532708	-0.645451	0.307166	-0.362307	0.755101	-0.104774	0.595565	0.0140144
Unknown_mz_1391.40088_+_RT_17.103	0	0	-0.355754	-0.203858	-0.581717	-0.0444201	-0.379739	-0.717033	0.0315669	0.402087	-0.0714361	-0.931958	0.633943	-0.696091
Unknown_mz_1392.0061_+_RT_8.231	0	0	0.132851	0.478709	-0.0560136	0.0691893	0.426808	0.0683557	-0.270239	0.429928	0.103065	0.353882	0.782272	-0.0965821
Unknown_mz_1395.93091_-_RT_15.307	0	0	0.00427291	0.247667	0.17169	-0.694728	0.0651108	0.57431	-1.77509	0.476225	0.0737194	1.54805	-1.85731	1.49782
Unknown_mz_1397.94519_-_RT_15.983	0	0	0.528763	0.532109	1.10453	0.714499	0.893193	0.578533	0.503501	0.926961	0.542286	0.0898933	0.981638	0.0917075
Unknown_mz_1399.97449_-_RT_9.112	0	0	0.582982	2.13139	0.458186	1.48223	1.90987	1.58404	0.479575	2.40865	0.237795	0.562086	0.726156	0.19199
Unknown_mz_1405.45105_+_RT_17.933	0	0	-0.217928	0.40373	-0.11217	0.0608756	0.298241	0.171516	0.0565503	0.332835	0.0567762	0.545147	0.80063	-0.0623558
Unknown_mz_1421.94641_-_RT_15.318	0	0	0.301917	0.333583	0.114736	0.081274	0.3376	0.0271059	-0.0817292	0.503103	0.132252	-0.264809	0.421893	-0.164612
Unknown_mz_1423.96313_-_RT_15.992	0	0	0.809129	0.575881	0.675371	1.31635	1.30817	0.668362	0.093284	1.03101	-0.161611	0.0673323	0.27917	-0.51494
Unknown_mz_1424.3916_+_RT_17.586	0	0	0.706795	0.534297	0.451724	0.691313	1.01952	0.612396	1.06047	2.10989	0.848612	0.838445	3.51484	-0.0286574
Unknown_mz_1429.02832_-_RT_9.181	0	0	0.49607	0.49544	1.06722	0.887666	0.862128	0.673307	0.187049	1.0442	0.10883	-0.0144363	1.22829	-0.248592
Unknown_mz_1432.03125_-_RT_17.253	0	0	0.148717	-0.417487	0.200647	-0.105388	-0.167509	0.36772	-0.620391	-0.592824	0.0745737	-0.215436	-0.158575	-0.291319
Unknown_mz_1434.05359_+_RT_8.166	0	0	1.51405	1.03485	0.366137	2.44636	1.87363	1.91253	-0.136296	1.84461	-0.267544	0.483677	0.546575	-0.619971
Unknown_mz_1438.22522_+_RT_14.895	0	0	-2.44417	0.433484	0.0506884	-2.10377	-1.08722	-2.59342	-0.521712	0.69424	-0.973862	-2.94486	-1.52487	-1.25472
Unknown_mz_1439.44312_+_RT_18.344	0	0	0.492913	0.888891	-0.780942	2.54771	2.55235	2.05944	0.588484	3.21266	-0.850499	0.312408	1.01376	-1.25772
Unknown_mz_1439.95374_-_RT_7.288	0	0	0.0543836	0.603617	-0.0485689	0.246288	0.78398	0.0714802	-0.343272	0.594114	0.0312042	0.52112	0.477399	-0.0503978
Unknown_mz_1448.06702_+_RT_9.108	0	0	-0.851845	-0.277473	0.047291	-0.572057	-0.120361	-0.714471	-0.641203	-0.362424	0.257809	-1.19802	-0.26411	0.126434
Unknown_mz_1449.97876_-_RT_15.996	0	0	0.387923	0.331055	0.381241	0.700096	0.899175	0.201897	0.467676	0.482719	0.560028	0.377618	-0.14459	-0.216389
Unknown_mz_1453.95459_+_RT_7.685	0	0	1.80276	1.85851	1.55743	2.22765	2.91357	2.13522	1.01537	3.18325	0.69508	1.18629	1.47135	0.175736
Unknown_mz_1457.73303_+_RT_3.622	0	0	-0.0720791	0.361258	0.148886	0.0232985	0.486906	-0.339251	-0.425537	0.169202	0.339338	-0.136808	0.164775	-0.136466
Unknown_mz_1460.06836_+_RT_8.912	0	0	1.09025	1.46961	1.55961	0.58351	1.1718	0.594026	1.06297	0.888155	1.55918	0.868837	0.816821	0.923221
Unknown_mz_1465.41736_+_RT_17.586	0	0	0.193925	-0.591287	-0.599587	-0.119154	-0.474007	-0.150529	0.153344	0.592186	0.0438261	-0.245429	-0.251874	-0.280683
Unknown_mz_1473.05554_-_RT_9.885	0	0	-0.11834	0.0999278	0.272776	0.968164	0.194897	-0.140504	0.304428	0.141536	1.51558	-0.202323	0.257541	0.307399
Unknown_mz_1475.91931_-_RT_14.602	0	0	0.414592	0.619203	-0.808655	1.70832	1.8946	1.7485	0.279927	1.92318	-0.82393	-0.0305024	0.858937	-0.998907
Unknown_mz_1478.0094_-_RT_16.628	0	0	-0.136322	0.142333	-0.35831	-0.907273	0.518565	0.329747	-0.379731	0.432307	-0.457225	-1.35783	-2.85956	-0.413444
Unknown_mz_1481.47107_+_RT_18.339	0	0	0.0775597	0.763213	-1.39381	0.056642	-0.229365	0.312998	-0.701461	-0.665047	-1.80437	-1.57257	-1.9724	-0.704325
Unknown_mz_1490.11499_+_RT_8.97	0	0	-0.199387	0.011175	0.237139	0.409763	-0.147618	-0.804355	-0.491312	-0.292858	-0.0328507	-0.632118	-0.112468	-0.342275
Unknown_mz_1492.02917_+_RT_9.106	0	0	-0.288563	0.0522071	0.725639	0.0719233	-0.0221266	-0.0579284	-0.528289	0.604945	0.0730617	-0.288388	1.02015	-0.121558
Unknown_mz_1494.14819_+_RT_9.804	0	0	-0.0150293	0.277878	0.0694386	0.0484571	0.0390188	-0.0244705	-0.145995	0.0798262	0.198529	0.286046	0.281821	-0.158599
Unknown_mz_1494.28833_+_RT_15.82	0	0	-0.746182	0.86899	-1.03363	-0.453754	0.722187	-2.14315	-0.593688	-1.28292	-1.21206	-1.09859	-1.41372	-2.66049
Unknown_mz_1496.01624_-_RT_8.021	0	0	-0.0712552	0.669759	1.18391	0.819734	1.38401	0.810483	0.822393	1.78888	1.11829	0.410372	3.81733	0.583319
Unknown_mz_1498.41003_+_RT_18.038	0	0	-0.157638	0.683279	-0.160187	0.354725	0.2426	-0.00776773	-0.232639	0.239448	-0.0896727	0.359662	0.762518	-0.164776
Unknown_mz_1503.94934_-_RT_15.317	0	0	0.764997	1.01228	0.0757362	-1.20982	-1.64654	-4.57095	1.31365	-4.28115	0.522693	1.9938	-3.53824	0.0315056
Unknown_mz_1513.79883_+_RT_5.746	0	0	0.683776	0.840115	0.318789	1.37709	1.43631	0.483265	0.892709	1.18417	0.547593	0.72429	0.708106	-0.115309
Unknown_mz_1525.03259_+_RT_8.367	0	0	-0.958842	0.0924823	-0.20522	0.309173	0.703417	-0.346424	0.819297	0.741363	1.03999	0.499147	0.721437	0.479728
Unknown_mz_1529.01648_-_RT_10.09	0	0	1.17776	0.805548	0.265188	1.16448	1.81607	1.88157	0.961537	1.72977	-0.27415	1.03129	0.923249	-0.803013
Unknown_mz_1529.8949_-_RT_6.969	0	0	1.75596	1.33461	1.0639	3.63986	2.60913	3.68406	1.92198	3.03872	0.432741	0.670932	1.15764	-0.00206179
Unknown_mz_1531.98743_-_RT_15.998	0	0	-0.507519	0.149499	0.0582322	-0.420701	0.353306	-0.566017	-0.770825	0.410955	0.13241	-1.62075	-1.47629	-1.05018
Unknown_mz_1533.93652_-_RT_6.973	0	0	0.0456878	0.365742	-0.0515411	0.0137474	0.25182	0.064101	-0.161037	0.160945	-0.0336419	0.413284	0.249589	-0.0985581
Unknown_mz_1539.43774_+_RT_18.037	0	0	0.138773	0.444724	0.175294	0.283685	0.370079	0.129261	0.0156383	0.173211	0.0438138	0.19354	0.159905	-0.00192099
Unknown_mz_1543.00867_+_RT_7.742	0	0	0.082039	0.522818	0.136093	-0.0801762	0.466813	-0.162442	-0.406403	0.455436	0.0609196	0.228247	0.420558	-0.280692
Unknown_mz_1546.31982_+_RT_15.812	0	0	0.148844	0.340364	-1.96552	0.554752	0.49049	0.331212	0.0141	0.0901067	-0.295331	-1.98396	0.111073	-2.33193
Unknown_mz_1547.55286_-_RT_11.684	0	0	1.19154	0.724226	-0.345813	1.3902	2.41124	2.00134	0.460745	2.2518	-0.617411	0.0310431	0.760079	-1.35968
Unknown_mz_1552.08142_-_RT_8.839	0	0	-0.0567789	0.847714	-1.33403	1.85476	1.75693	1.69527	0.575387	2.57826	-1.50014	-0.0201132	0.609324	-1.89125
Unknown_mz_1555.48816_+_RT_18.725	0	0	-0.47713	-0.124069	-0.275929	-0.765263	-0.454515	-0.579997	-0.234587	-0.156182	-0.202854	-1.01478	-1.34521	-0.820152
Unknown_mz_1562.95703_+_RT_7	0	0	0.861448	0.587281	0.954208	1.081	1.23864	0.740453	0.884874	2.5938	1.39267	0.896871	3.78653	0.0757764
Unknown_mz_1568.15295_+_RT_9.861	0	0	0.348723	0.446231	0.505354	0.395799	-0.0579833	6.80557	7.57797	0.455058	0.415606	7.55998	0.121391	7.46302
Unknown_mz_1572.42957_+_RT_18.453	0	0	-0.101965	2.90841e-05	0.279331	0.342136	0.322571	0.17201	0.0434024	0.337263	0.381736	0.520773	0.456026	-0.288307
Unknown_mz_1575.58655_-_RT_16.442	0	0	-0.205552	0.532111	0.154904	0.163847	0.345655	0.188113	-0.364738	0.0927491	-0.0212614	0.124395	0.17245	-0.203391
Unknown_mz_1581.09375_+_RT_9.19	0	0	0.808993	0.57869	-0.322891	1.3005	1.15747	1.00118	0.0485194	1.34376	-0.722794	0.191585	0.428083	-0.630129
Unknown_mz_1585.61987_-_RT_17.483	0	0	1.89078	-0.306037	1.67951	1.94811	-0.788264	1.61939	2.89298	0.990848	1.46475	1.76931	1.35981	0.973338
Unknown_mz_1585.94775_-_RT_15.312	0	0	1.45435	-0.427074	1.69336	1.3533	-0.919405	1.17962	2.79691	0.891996	1.08597	1.86958	1.1192	1.00493
Unknown_mz_1592.00964_+_RT_7.629	0	0	-0.247842	0.426479	0.313927	-0.062612	-0.0316581	-0.148512	0.163771	0.548194	0.261457	-0.354438	0.206282	-0.449612
Unknown_mz_1599.58032_+_RT_16.073	0	0	3.3054	1.45199	2.63319	3.52336	2.46353	4.98129	2.02818	3.12569	1.38545	0.994195	1.34332	0.590815
Unknown_mz_1599.58594_+_RT_16.784	0	0	-0.254034	0.650284	0.19211	-1.0136	-0.30734	-1.17815	-1.14662	-0.337657	-0.508344	-1.19682	-2.49377	-1.07891
Unknown_mz_1602.38086_+_RT_16.666	0	0	0.411091	0.240753	0.676131	0.810352	0.954629	0.471938	0.602409	0.691553	0.616934	0.363278	0.0461953	-0.165506
Unknown_mz_1604.10632_-_RT_8.931	0	0	0.535876	0.0490255	0.0945708	0.177172	0.788968	0.299216	0.0170088	0.384469	4.79648	0.216082	-0.0216581	-0.291729
Unknown_mz_1607.62085_+_RT_15.774	0	0	0.237571	0.32478	-0.229365	-0.0471302	0.57706	0.0640418	-0.0675291	0.369374	-0.202444	0.528643	0.54591	0.141806
Unknown_mz_1610.5481_-_RT_16.404	0	0	0.140112	-0.152065	0.371801	-1.25664	0.137676	-1.1713	-1.66939	1.27567	-1.36096	0.611587	-1.91958	-1.47133
Unknown_mz_1610.54944_-_RT_15.773	0	0	0.256381	0.752196	-0.829162	0.986966	1.07308	0.67821	0.124496	1.46523	-1.27728	0.0813104	0.33315	-1.07735
Unknown_mz_1613.45593_+_RT_18.455	0	0	-0.588673	-0.52745	0.219665	-0.309307	-0.172512	-0.161081	-0.488824	-0.0369115	0.45074	-0.729908	-0.518216	0.369655
Unknown_mz_1629.51038_+_RT_19.071	0	0	-0.0547373	-0.490563	-0.528378	0.193351	0.0395879	-0.518051	-0.0865618	0.227906	-0.471944	-0.0589849	-0.294127	-0.614292
Unknown_mz_1638.58057_-_RT_15.133	0	0	0.753336	-0.123791	0.859061	0.789072	0.985282	0.802346	1.0203	1.78644	1.10647	0.801299	4.82989	0.166974
Unknown_mz_1638.58069_-_RT_16.07	0	0	0.0158485	0.498178	0.178179	0.270918	0.368553	-1.26219	-0.464149	0.160346	0.281253	0.250049	0.582587	-0.203896
Unknown_mz_1646.45178_+_RT_18.833	0	0	-0.0263516	0.360729	-0.605373	0.0036473	0.125936	0.203711	-0.10451	0.201208	-0.0515734	0.347988	0.297692	0.0568048
Unknown_mz_1654.40869_+_RT_16.655	0	0	0.343481	1.40132	0.170063	0.606792	0.223146	0.310258	0.238733	1.31208	-0.491548	0.133234	0.620716	-0.0418258
Unknown_mz_1658.44556_+_RT_17.479	0	0	0.568999	0.207607	1.05649	0.319549	0.829184	1.08762	0.823745	1.34651	1.14116	0.530441	1.34093	0.579033
Unknown_mz_1660.17676_-_RT_9.841	0	0	-4.20729	-2.56446	-2.65984	-2.6166	-1.34313	-4.30778	-0.901806	-1.84416	-0.815691	-3.44895	-1.20993	-4.33802
Unknown_mz_1687.47729_+_RT_18.839	0	0	0.246432	-0.322324	-0.0997855	1.00009	0.845026	0.905425	0.534029	0.946615	0.762253	0.153176	0.726637	-0.125522
Unknown_mz_1694.06323_-_RT_8.416	0	0	0.667475	0.455955	0.366291	0.811975	0.844117	0.837861	0.541693	1.02846	0.091356	0.49796	0.492719	-0.184136
Unknown_mz_1703.52722_+_RT_19.394	0	0	-0.308454	0.589381	0.869673	0.0972893	-0.00469428	1.23902	1.55615	0.635243	-1.36422	0.044298	-0.791694	0.252524
Unknown_mz_1710.48157_+_RT_17.459	0	0	0.359875	0.488261	0.139284	0.948862	1.83747	0.326056	0.0447551	1.44686	0.306287	0.179883	0.813211	-0.494476
Unknown_mz_1714.50208_+_RT_18.226	0	0	0.660576	0.264889	1.04254	0.638454	-0.0624234	-0.150208	0.0553747	0.942702	0.531908	0.122587	0.202307	-0.137633
Unknown_mz_1721.46741_+_RT_19.196	0	0	-0.179265	0.339702	-0.0953829	0.0937503	-0.0715493	-0.449646	-0.00974618	1.03985	-0.310941	-0.262321	0.477187	0.147194
Unknown_mz_1762.49744_+_RT_19.193	0	0	-0.453899	0.0101366	-0.12245	-0.081841	0.0232351	-0.22812	-0.423705	-0.136382	-0.395329	-0.871468	-0.120974	-0.533765
Unknown_mz_1836.51343_+_RT_19.519	0	0	0.0717853	-0.0648889	-0.00898248	1.23124	0.274713	0.636467	0.91221	2.59209	0.699947	1.2468	0.79035	1.16371
Unknown_mz_1870.50671_+_RT_19.813	0	0	0.0910533	-0.751759	0.252654	0.099848	-0.0333388	-0.511571	0.518292	-0.76064	0.925699	-0.779411	-0.716796	-0.26231
Unknown_mz_1887.29907_+_RT_6.498	0	0	0.131716	0.200437	0.142798	-0.0641686	0.187266	0.0737853	0.21867	-0.0506087	0.0097712	-0.0285183	0.321351	-0.0875225
Unknown_mz_1911.53125_+_RT_19.815	0	0	-0.271097	0.102842	-0.425559	3.28388	0.0596947	-2.01948	0.100001	-0.421065	0.22956	-3.35906	2.38137	-0.856668
Unknown_mz_1926.92798_+_RT_4.892	0	0	-0.625127	0.276142	0.0354242	-0.386374	-0.0197912	-0.611808	-0.711235	0.249064	-0.0764074	-1.31023	-1.85606	-0.560703
Unknown_mz_1932.88501_+_RT_4.886	0	0	0.0532468	0.14577	0.606308	1.33086	1.00621	0.855349	1.5586	1.34384	0.798301	1.08556	0.815317	0.134416
Unknown_mz_203.06384_+_RT_0.895	0	0	0.645535	0.711545	0.976286	1.48094	1.59574	0.4098	1.16722	1.58374	1.39619	0.872168	1.18368	0.275618
Unknown_mz_203.08199_-_RT_0.619	0	0	-1.4574	0.81426	0.00613481	-1.15267	-0.853003	-1.28798	-1.37348	0.0685121	-0.509279	0.0718395	-3.23942	-1.18285
Unknown_mz_204.08749_+_RT_2.264	0	0	0.273399	0.644453	0.178214	0.0225178	0.283629	0.256161	0.578021	0.440152	0.210657	-0.0559399	0.378443	-0.406786
Unknown_mz_205.07941_+_RT_0.833	0	0	0.209539	0.0718672	-0.0345185	0.363035	0.271569	0.10025	-0.0953339	0.24259	0.33487	0.52221	0.554218	-0.00892905
Unknown_mz_209.1178_-_RT_0.861	0	0	0.17296	0.285042	0.191798	0.089144	0.00961748	0.154015	-0.0776183	0.0844159	0.0219767	0.224935	0.326606	-0.196184
Unknown_mz_212.08994_-_RT_0.69	0	0	0.986013	0.572654	0.360232	1.22682	1.82331	0.599262	1.18246	1.22216	0.92525	1.46227	1.2343	0.37235
Unknown_mz_212.237_+_RT_1.55	0	0	-2.01126	-0.132544	-0.0569863	-1.25139	-0.478699	-0.529027	-0.747586	-0.0903419	-0.752565	-1.98397	0.373347	-1.67315
Unknown_mz_213.18538_-_RT_2.355	0	0	1.24629	1.20274	1.66243	1.36762	0.892537	0.488227	0.98912	1.12428	-0.505244	0.608354	1.14641	-0.378364
Unknown_mz_214.12988_+_RT_0.588	0	0	0.141745	3.55382	-0.372877	1.7604	1.15858	-0.464559	-0.104015	-0.290087	-1.10711	1.22561	1.65838	-1.16758
Unknown_mz_219.09502_+_RT_0.91	0	0	0.0983938	0.477813	-0.433335	-0.384834	0.393139	1.25146	0.0797798	1.55131	0.330789	-0.0379073	0.677155	0.659191
Unknown_mz_219.2106_+_RT_2.244	0	0	0.496761	0.240236	0.366501	-1.59981	0.474453	-1.78006	0.154967	-0.656955	0.554385	-2.30992	-1.44903	-0.169906
Unknown_mz_221.07394_+_RT_0.687	0	0	-0.585978	-1.30012	-0.752655	0.347678	-0.0860826	0.0206207	0.417626	0.514329	-0.173382	-0.044479	-0.024747	0.0340859
Unknown_mz_221.15373_-_RT_1.687	0	0	1.15544	0.887681	0.779104	1.13537	1.5602	1.48854	1.01317	2.12362	1.08049	1.24358	2.65255	0.255684
Unknown_mz_221.15413_-_RT_0.727	0	0	-0.133916	-0.338094	-0.222801	0.139869	-0.71585	-0.33719	-0.107325	-0.190216	0.0227278	-0.629865	-1.05922	-0.606775
Unknown_mz_222.97952_-_RT_0.638	0	0	0.734237	0.70205	0.379973	1.00708	1.16629	0.292155	0.969905	0.519905	0.782616	0.779547	0.63376	0.105885
Unknown_mz_223.16966_-_RT_1.306	0	0	1.12925	-0.266071	0.264948	2.25098	0.628858	2.00786	0.831967	1.32715	0.517841	0.822357	0.363247	0.216925
Unknown_mz_225.12392_-_RT_0.674	0	0	0.169954	-0.832849	0.640069	-1.13402	1.00041	-1.86316	-1.70453	0.581545	-2.69145	0.976248	-1.84326	-1.60531
Unknown_mz_225.18556_-_RT_1.841	0	0	1.67687	1.7819	0.701994	1.00533	0.3274	1.41185	-0.17914	1.65903	0.222286	0.122381	0.434517	-0.696438
Unknown_mz_225.18556_-_RT_2.055	0	0	2.30734	0.404257	0.929776	3.73844	-0.159866	2.94321	1.89561	1.80218	0.841429	1.74892	-0.0546073	1.59951
Unknown_mz_227.10326_-_RT_0.572	0	0	0.675487	1.01676	-0.333803	2.52517	1.34815	1.25125	0.187177	2.27796	0.379788	0.394263	1.00003	-0.541604
Unknown_mz_227.13968_-_RT_0.722	0	0	0.971815	1.15503	0.857487	3.63317	2.63625	3.2041	1.96659	3.5028	0.909083	1.62543	2.32199	0.116373
Unknown_mz_228.26839_+_RT_1.441	0	0	-0.0587739	0.293217	-0.0200988	1.20671	1.01558	0.569679	0.017569	1.05591	-0.109757	-0.0604462	0.314992	-0.342463
Unknown_mz_229.15469_+_RT_0.627	0	0	-0.478413	-0.221275	0.0619443	-0.196629	-0.321389	-0.450353	-0.267353	0.158278	0.115331	-0.492376	-0.119222	-0.902356
Unknown_mz_229.18036_-_RT_1.086	0	0	0.439968	0.212544	0.594819	-5.13843	0.773351	0.506504	0.2377	0.614784	0.481773	-5.20525	0.385514	0.0868394
Unknown_mz_229.18037_-_RT_1.633	0	0	0.0252013	0.497775	0.0676818	-0.0735438	0.276475	0.118466	-0.062653	0.00963615	-0.236118	0.411155	0.29133	-0.125984
Unknown_mz_230.10307_+_RT_0.61	0	0	-0.44775	-0.494647	0.130162	-1.56944	-0.495836	-1.02442	-1.97891	0.791649	-1.48275	0.910616	-2.85504	-1.63081
Unknown_mz_232.11775_+_RT_0.59	0	0	-1.80331	0.0742013	0.446613	-0.308209	0.481659	-0.308318	0.406778	1.11634	-0.327592	-1.86759	1.07791	-0.567324
Unknown_mz_235.05716_+_RT_0.668	0	0	0.602329	0.528327	0.155512	0.798795	1.09625	0.342935	0.629346	0.830786	0.926193	0.747218	0.726599	0.078781
Unknown_mz_235.1189_+_RT_0.616	0	0	0.0168149	0.330999	0.401503	0.111646	-0.36927	2.85405	0.686366	0.0224024	0.0719696	2.16063	-0.627319	1.43358
Unknown_mz_236.10486_-_RT_0.726	0	0	0.168789	0.174417	-0.225285	-0.115495	0.287679	0.114727	-0.0866343	0.0807586	0.672737	-0.397083	-1.28382	-0.360555
Unknown_mz_237.22115_+_RT_5.867	0	0	0.00632565	0.28765	0.0258333	0.0766553	0.252273	0.121284	-0.125816	0.154253	0.244709	0.241619	-0.114275	-0.163672
Unknown_mz_239.2012_-_RT_2.705	0	0	1.60375	0.247399	-0.971078	1.44621	0.141669	1.10144	-0.0619382	1.55084	-0.60016	-0.354763	-0.621525	0.196328
Unknown_mz_240.13528_-_RT_0.725	0	0	-0.398595	0.565416	-4.33809	0.213666	0.60976	0.0167124	0.380054	0.680276	-0.116984	0.441626	0.279786	-0.549953
Unknown_mz_241.119_-_RT_0.571	0	0	0.127783	0.527249	0.347026	0.288579	-0.221199	-0.782716	-0.568043	-0.187208	-0.452217	-0.888013	0.873366	-0.409071
Unknown_mz_241.18025_-_RT_0.844	0	0	0.898945	0.832217	0.891587	1.16871	1.18989	1.16915	0.877063	0.775913	1.00584	0.886619	0.464805	0.044273
Unknown_mz_241.21684_-_RT_3.988	0	0	-0.264493	0.185346	0.053544	0.12797	0.369637	0.194634	0.0714956	0.265375	0.171453	1.16026	0.550599	0.190553
Unknown_mz_241.21684_-_RT_4.202	0	0	0.362794	0.390025	-0.241238	0.194165	0.43129	-0.0307268	0.00596878	0.439115	0.145748	0.474926	0.482627	-0.0490372
Unknown_mz_241.99818_+_RT_0.701	0	0	-0.0269537	0.0100703	-0.225422	0.943551	-0.102271	0.647858	-0.518503	0.84423	-0.0841308	0.392798	-0.51718	0.0891515
Unknown_mz_242.24773_+_RT_2.107	0	0	0.00620186	0.415732	0.0677933	-0.183845	0.574325	0.625755	-0.0340708	1.02571	-0.221959	0.0209632	-1.50805	0.580228
Unknown_mz_242.28389_+_RT_3.246	0	0	0.495018	0.885359	1.58294	0.34516	0.173214	0.950307	-0.783192	1.68241	0.159511	-0.00448871	1.71574	0.273211
Unknown_mz_243.062_-_RT_0.608	0	0	-0.277306	0.566002	-0.124296	0.0301283	0.512264	-0.293702	-0.514663	0.150057	-0.293103	-0.218966	-1.11928	-0.337706
Unknown_mz_243.1962_-_RT_0.921	0	0	-0.518943	-0.505059	-0.0167842	0.139805	-0.141515	-0.941423	0.11559	0.185956	0.143653	-0.0223772	0.0174488	-0.45604
Unknown_mz_243.1962_-_RT_1.405	0	0	0.360597	0.449155	0.578157	1.19636	1.07271	1.17409	0.618774	1.32869	0.306097	0.402412	0.742704	0.0516956
Unknown_mz_243.2794_+_RT_1.39	0	0	0.728367	0.43961	0.799797	1.8713	1.71835	1.98923	0.83664	2.26582	0.293772	0.10682	0.933305	-0.400144
Unknown_mz_244.22708_+_RT_1.334	0	0	0.454393	1.02407	0.366589	1.54397	1.89278	1.56902	0.570823	2.28553	0.286079	0.608631	0.608514	-0.0439966
Unknown_mz_245.11053_+_RT_1.137	0	0	0.0786779	0.51948	-0.134921	-0.0968951	-0.0809608	-0.666254	0.389996	-0.211556	-0.0280326	0.469567	1.59528	-0.787856
Unknown_mz_245.12825_+_RT_0.704	0	0	-0.550324	0.364434	0.0643644	-0.127577	0.106761	0.684992	0.219657	1.34235	-0.044999	-0.255568	0.342459	-0.800092
Unknown_mz_245.18596_+_RT_0.574	0	0	1.45784	1.05322	0.0789729	1.40481	2.52933	1.74231	0.405603	2.59785	-0.416381	0.227356	0.580526	-0.565564
Unknown_mz_245.226_+_RT_6.27	0	0	0.641427	0.226572	-0.310778	0.58931	1.15598	0.515388	-0.139751	1.06997	-0.0363872	0.0319439	0.0170854	-0.25802
Unknown_mz_246.07458_-_RT_0.699	0	0	0.872657	1.29457	-0.487133	0.912563	1.30901	0.742747	0.182746	2.06088	-0.875109	-0.116351	0.764157	-0.121492
Unknown_mz_247.24205_+_RT_3.9	0	0	0.00682975	0.136768	0.0464405	0.0358957	0.333113	0.0211257	0.269252	0.44804	-0.249447	-0.789315	-0.222421	-0.661621
Unknown_mz_249.14937_-_RT_1.816	0	0	0.0775699	0.694956	-0.851438	-0.0549849	0.312419	0.140688	-0.73262	0.273488	-0.10703	-0.21823	1.12266	-0.338086
Unknown_mz_250.09328_+_RT_0.881	0	0	1.15089	1.96128	0.955314	2.07287	2.27227	2.44507	1.06951	2.76077	0.856844	0.754033	0.885076	0.00111091
Unknown_mz_250.17783_+_RT_5.455	0	0	-0.0270666	0.198866	0.453107	-0.0522346	-0.287135	0.435409	0.477793	1.2476	-0.130435	-0.218389	1.05209	0.214548
Unknown_mz_250.95767_-_RT_0.831	0	0	-1.20893	0.582474	-0.958759	-0.30603	1.82738	-1.18023	-0.988418	2.13859	1.28424	1.72831	1.89978	1.43133
Unknown_mz_251.04674_+_RT_3.488	0	0	-0.34054	0.054997	-0.847329	2.23266	0.701435	1.52051	0.475234	1.16339	-0.287921	0.845725	0.694617	-0.0361571
Unknown_mz_251.14996_+_RT_0.626	0	0	-1.15293	1.35047	0.380463	2.69587	2.64343	3.14704	3.25682	-0.324054	1.71419	-1.11891	1.13446	0.197533
Unknown_mz_251.20134_-_RT_2.519	0	0	0.212114	0.453424	-0.0852477	0.412843	0.489748	-0.0512879	-0.215456	0.223643	-0.107639	0.419564	0.430899	-0.151162
Unknown_mz_251.96576_-_RT_0.684	0	0	0.906829	0.740257	0.502358	0.963257	1.22648	0.355326	0.945294	1.86583	0.804048	0.831389	6.28996	0.133005
Unknown_mz_253.14423_-_RT_0.664	0	0	-0.102051	0.707842	-0.283515	-0.592911	0.928964	-0.156321	-0.961761	0.530606	0.0497615	-1.74007	-1.50326	-0.340676
Unknown_mz_253.21719_-_RT_3.403	0	0	0.454401	0.726385	-0.244675	0.453188	0.244141	0.228573	0.010721	0.169659	-0.0734967	0.129455	0.756694	-0.042845
Unknown_mz_253.21719_-_RT_3.615	0	0	-0.759242	-0.233917	-0.171576	0.44703	0.65893	-0.0739846	1.25844	0.994605	1.1535	0.729095	1.05938	0.769535
Unknown_mz_253.26395_+_RT_1.856	0	0	-0.00502777	0.836776	0.358126	0.543602	0.551869	0.472632	0.564096	0.763241	0.4216	0.229161	0.219675	-0.425605
Unknown_mz_254.16101_+_RT_0.72	0	0	0.146391	0.865079	0.270942	1.04345	1.2346	0.824762	0.51493	0.461123	0.707773	0.393397	0.457296	-0.0933978
Unknown_mz_255.2316_+_RT_4.351	0	0	0.161379	0.424503	-0.277063	-0.195509	0.415468	-0.0224985	-0.322583	0.229746	0.159615	-0.087427	0.522307	-0.423955
Unknown_mz_255.23274_-_RT_5.077	0	0	4.4608	4.34107	4.67584	4.08955	4.41721	4.92666	4.24996	4.82119	4.4432	3.71185	4.44696	5.1221
Unknown_mz_255.23277_-_RT_5.221	0	0	3.6195	1.27089	2.61822	3.40664	2.1896	2.86743	4.13904	3.44856	3.20599	4.15277	2.72765	2.61952
Unknown_mz_256.19174_-_RT_0.617	0	0	-0.567873	-0.238396	-0.726863	1.84961	0.767466	0.896072	0.406214	0.641223	-0.363417	0.912302	0.631965	-0.218894
Unknown_mz_256.26337_+_RT_2.903	0	0	-1.4674	0.891088	0.590398	-1.3302	0.3153	0.926	0.14419	0.69669	0.30354	-0.505824	-1.63989	-0.0708686
Unknown_mz_256.26346_+_RT_4.327	0	0	1.48806	0.328339	0.104683	1.09152	0.659391	0.442037	0.942863	2.14398	-0.72456	0.832795	-0.0871108	-1.08835
Unknown_mz_257.14703_+_RT_0.653	0	0	1.62817	1.40647	0.430079	1.29311	1.11889	1.35729	0.904041	1.49801	0.573599	0.507318	0.862788	-0.0716037
Unknown_mz_257.22699_-_RT_2.772	0	0	1.18346	0.924982	-0.459482	2.36667	2.35003	1.4863	0.656132	2.51188	-0.48126	0.383478	1.00642	-0.731314
Unknown_mz_258.27887_+_RT_2.013	0	0	0.590891	0.646047	0.793075	0.838731	0.723462	0.492045	-0.000228026	0.820652	0.242791	-0.0755589	0.312677	-0.0660117
Unknown_mz_259.10873_-_RT_0.651	0	0	0.913308	1.42919	-0.860971	2.11007	2.3601	2.38596	0.19784	2.50929	-1.53883	0.292246	0.828199	-1.54976
Unknown_mz_259.12274_+_RT_0.974	0	0	0.304495	0.365309	0.125688	0.904107	-1.21615	0.00941787	-0.986472	1.75268	-0.275827	-2.44266	-1.74725	-3.25189
Unknown_mz_259.12607_+_RT_1.874	0	0	0.304495	0.365087	0.182954	3.5765	1.32262	3.89918	2.28762	4.09036	-0.237296	1.81884	1.82591	-0.0633469
Unknown_mz_259.19012_+_RT_6.943	0	0	0.0195922	0.159411	-0.165254	2.22475	0.646485	0.584052	1.26204	1.19805	-0.0132371	1.22252	2.06875	0.0388356
Unknown_mz_259.24249_-_RT_3.894	0	0	0.510699	0.440519	0.106706	0.716921	0.820466	0.179556	0.604479	0.438096	0.575998	0.354925	-0.145691	-0.203294
Unknown_mz_262.09195_+_RT_0.536	0	0	-1.28738	-0.899233	-1.45687	-0.953017	0.256336	-1.96627	-0.296537	1.85928	-1.19767	0.0422799	0.384364	-0.858506
Unknown_mz_262.09634_+_RT_0.699	0	0	0.269541	0.301404	-0.0406808	0.145475	0.0885619	0.0587797	-0.165434	0.276804	-0.0739504	0.294259	0.424125	-0.38422
Unknown_mz_263.12048_+_RT_0.917	0	0	1.934	1.11636	0.347842	1.86609	2.72705	1.82427	1.03342	2.17753	0.814425	2.11353	1.0949	-0.464732
Unknown_mz_263.13867_+_RT_0.596	0	0	0.142356	0.448307	0.120104	0.325041	0.0036853	0.255965	-0.10525	0.490997	0.0752792	0.295548	0.495495	-0.020317
Unknown_mz_263.23627_+_RT_6.211	0	0	0.348841	0.2661	0.41942	0.392595	0.625122	0.513342	0.676677	0.639229	0.583924	0.275446	0.552494	0.133531
Unknown_mz_263.23663_+_RT_6.358	0	0	-0.268148	0.392357	-0.0579818	0.0563122	0.548562	0.244419	-0.269432	-0.699139	-0.632076	-0.207463	-1.4604	0.389076
Unknown_mz_264.13116_+_RT_0.641	0	0	0.060593	0.337914	0.215423	0.16218	0.258957	0.196914	-1.02963	0.336369	0.888336	-1.70721	-1.37319	-1.71155
Unknown_mz_265.07925_+_RT_1.302	0	0	1.67427	0.687058	0.260404	1.37519	1.06338	1.63357	0.371456	2.29088	0.880555	1.36302	1.23266	-0.0408464
Unknown_mz_265.09671_+_RT_0.77	0	0	0.0180751	0.142647	0.134113	-0.0524847	0.563471	-0.0878106	-0.545911	1.1435	-0.0250988	-0.285144	-1.93294	0.138092
Unknown_mz_265.11154_+_RT_0.692	0	0	0.493776	0.258904	0.612609	0.654647	1.06561	1.04738	1.06159	1.38644	1.22902	0.539769	0.763625	0.288113
Unknown_mz_265.13312_+_RT_0.978	0	0	0.697381	0.621341	0.447516	1.13735	1.37106	0.735922	1.05385	1.38988	0.59139	0.625811	0.779035	-0.115293
Unknown_mz_265.14789_-_RT_0.576	0	0	-0.877135	-0.872799	-0.407887	0.0299322	-0.574199	-1.06712	-0.243407	-0.470334	-0.099561	-0.716199	-1.6595	-0.706973
Unknown_mz_265.21674_-_RT_3.272	0	0	0.429275	0.569266	1.16773	0.794326	0.74931	0.577849	0.191009	0.846047	0.169044	-0.155201	1.11068	-0.335595
Unknown_mz_265.25253_+_RT_6.875	0	0	0.145301	0.252868	0.0383485	-0.627681	0.211238	-0.456706	-0.423555	0.0654907	0.17183	0.179625	-0.00914571	0.142621
Unknown_mz_265.25311_-_RT_8.751	0	0	3.06292	4.64323	4.12607	4.47422	4.73794	4.37442	4.71784	4.88969	3.92601	4.64651	4.48045	3.91251
Unknown_mz_266.07458_+_RT_0.596	0	0	-0.0240499	0.208614	-0.37699	0.222867	1.20992	-0.418548	-0.434365	0.0555949	0.190462	1.64441	0.737399	0.434278
Unknown_mz_266.14996_+_RT_1.453	0	0	0.655056	0.67214	0.73523	1.38352	1.27359	0.415099	0.87104	2.25487	1.29396	0.710888	3.84169	0.306996
Unknown_mz_266.28394_+_RT_6.766	0	0	0.146784	-0.339829	0.121499	0.400021	-0.486379	5.35356	3.91952	-0.341592	-0.17448	4.78213	-0.403908	5.17407
Unknown_mz_267.07742_+_RT_0.638	0	0	0.81856	1.06344	-0.858834	0.682534	2.27374	-0.367834	0.72273	-0.637189	-1.16314	1.06535	2.77008	-1.32514
Unknown_mz_267.23291_-_RT_4.636	0	0	0.192794	-0.556441	-0.465473	1.0676	0.234283	-0.0260685	0.213289	0.816683	-0.602641	-0.669003	-0.0144856	-0.618464
Unknown_mz_268.10373_+_RT_0.601	0	0	-3.42234	-3.5516	-2.69914	-4.28046	-5.54952	-3.54918	-2.66548	-3.08996	-6.61518	-5.24701	-3.80499	-2.87371
Unknown_mz_269.14847_-_RT_0.68	0	0	-0.619717	0.315555	-0.547183	-0.440822	-0.111925	-1.25692	-0.768719	0.667942	-0.292412	-0.925489	-0.476844	-0.76842
Unknown_mz_269.24722_+_RT_5.195	0	0	-0.204364	0.0715391	0.688901	-0.0249219	0.423481	0.0599987	0.205564	0.572801	-0.158529	0.109097	0.415476	0.527875
Unknown_mz_269.24838_-_RT_2.69	0	0	-0.641778	-0.506416	-0.237719	0.0982964	-0.717459	-1.37011	-0.248637	-0.338511	0.0225189	-0.951208	-0.327747	-0.555659
Unknown_mz_269.2485_-_RT_5.88	0	0	4.30138	5.24196	4.56455	4.88237	5.30425	4.82011	4.15144	5.11102	4.00742	4.57738	5.03815	4.11132
Unknown_mz_269.24857_-_RT_6.046	0	0	0.173576	-0.146891	-0.783739	1.76621	1.01316	1.50185	0.477052	1.0891	-0.12228	0.882172	0.564192	0.162555
Unknown_mz_269.2486_-_RT_6.162	0	0	-0.0123346	0.30821	-1.53468	1.06002	0.122392	0.750845	-0.224602	0.785743	-1.74614	0.241166	-0.227005	-0.525429
Unknown_mz_270.19214_+_RT_0.69	0	0	1.26442	0.772072	1.23631	1.00804	1.93528	1.9394	0.892661	3.10308	0.88817	0.523658	2.52197	0.480124
Unknown_mz_270.27893_+_RT_4.772	0	0	-1.04647	-0.0138241	0.367005	-0.195231	0.380141	0.0651285	-1.12327	-1.05407	-0.117014	2.81123	2.33149	2.03153
Unknown_mz_270.27902_+_RT_2.019	0	0	0.658497	0.256229	-0.372698	0.510783	0.41275	0.398749	0.0862505	0.553132	-0.583037	-0.0553762	0.166431	-0.508702
Unknown_mz_270.27905_+_RT_5.302	0	0	-0.764598	0.985178	-0.175375	-0.110604	0.247813	-0.971314	-0.977448	-0.534189	-1.4745	-1.55997	-1.53216	-1.19208
Unknown_mz_270.31528_+_RT_1.856	0	0	0.123066	-0.0392516	0.251412	1.29617	1.60096	1.10121	0.255766	1.97318	0.328063	0.343789	0.819092	0.177666
Unknown_mz_270.31531_+_RT_3.278	0	0	-0.774334	-0.62906	-1.01306	-0.731728	-0.673551	-1.97038	-0.678539	-1.23198	-0.969349	-1.97162	-3.93465	-2.26903
Unknown_mz_270.31546_+_RT_10.412	0	0	0.355553	0.394776	0.189061	1.32588	-1.97341	-0.201938	0.122258	1.16459	0.0634646	0.00938829	0.340924	-0.467481
Unknown_mz_270.31546_+_RT_5.986	0	0	-1.04058	-0.0539763	-0.884318	0.174593	0.24749	-0.702663	0.27733	2.50828	-0.277437	0.743456	0.761962	0.021341
Unknown_mz_270.31558_+_RT_5.36	0	0	0.886497	0.404008	-0.217176	0.454716	0.941069	0.667569	-0.135487	0.895963	0.228159	0.134707	-0.0553916	-0.000450536
Unknown_mz_271.22769_-_RT_1.084	0	0	1.01671	0.509628	0.118537	0.399434	0.825183	2.39674	0.937637	0.692747	-0.00761794	2.18028	-0.242854	1.99196
Unknown_mz_272.01712_+_RT_0.862	0	0	0.335981	0.392606	0.38441	1.34572	1.04024	0.974053	0.536697	1.41556	0.0195606	-0.36132	0.286178	-0.589477
Unknown_mz_273.10242_+_RT_1.423	0	0	0.934058	0.994878	0.698526	1.8855	1.9352	1.71673	1.41905	3.06277	1.18899	0.528232	2.4142	0.2028
Unknown_mz_273.14169_+_RT_2.449	0	0	3.12665	3.49365	1.41664	4.4502	4.11849	3.55266	2.01389	4.86819	0.32057	2.32744	2.80828	-0.233968
Unknown_mz_275.20151_-_RT_2.196	0	0	0.963469	0.591681	1.2285	1.03734	0.854644	0.708748	0.892614	1.10025	1.43253	1.05239	1.30164	0.825115
Unknown_mz_277.08231_+_RT_0.978	0	0	-0.481805	0.060481	-0.312725	0.350714	-0.0634185	0.197172	-0.119663	-0.0634994	-0.215817	-2.24545	-2.71492	-0.206169
Unknown_mz_277.18405_-_RT_0.835	0	0	-0.0474913	0.269434	0.434604	-0.130478	0.398693	-0.0174279	0.717217	0.543915	0.833849	-0.220175	0.764002	-0.173439
Unknown_mz_277.18408_-_RT_0.577	0	0	0.548222	0.373778	2.19457	0.671778	0.441164	1.02813	-0.310597	1.44506	0.850463	0.403632	1.86992	0.961106
Unknown_mz_277.2171_-_RT_3.004	0	0	1.35919	-0.540606	1.04237	0.48628	-0.758289	0.945671	1.56917	0.484915	1.36071	-0.392804	0.366351	-0.200285
Unknown_mz_278.20697_+_RT_0.857	0	0	0.849525	0.476746	0.391053	1.07786	1.3111	0.247403	1.25913	0.83602	0.416073	0.94112	1.06586	-0.0862836
Unknown_mz_278.24771_+_RT_4.112	0	0	-0.826601	0.928135	0.0992557	-1.49199	-0.152768	-1.29152	-1.1665	1.10044	-0.162476	-1.2946	0.429465	0.218863
Unknown_mz_278.24777_+_RT_3.528	0	0	0.323007	0.512833	0.407635	1.03322	1.15475	1.16465	0.787903	0.515623	0.70655	0.223576	0.332159	-0.12226
Unknown_mz_278.9812_-_RT_0.588	0	0	-0.562504	0.506336	-0.142714	-0.0855705	0.612926	-0.314617	-0.490532	0.425409	-0.529936	-0.817471	-1.41574	-0.286693
Unknown_mz_279.09308_+_RT_0.849	0	0	0.5184	0.150875	0.467935	0.731981	0.230175	0.421641	0.220788	0.385921	0.245705	0.264086	-0.240614	0.0150087
Unknown_mz_279.23282_-_RT_4.039	0	0	-0.517273	1.60706	1.10942	-0.0306663	1.31283	0.684741	-1.41549	-0.270581	-0.665954	-1.57266	1.41894	-0.379603
Unknown_mz_279.23282_-_RT_4.219	0	0	-0.594051	0.401386	1.17056	0.254809	0.959154	0.657531	0.803006	1.36331	0.794117	0.471499	2.17962	0.774019
Unknown_mz_280.11755_+_RT_0.587	0	0	0.35055	0.310851	0.549281	0.778629	0.306587	0.268308	-0.0670316	0.930605	-1.20797	-0.28587	-0.129353	-0.324104
Unknown_mz_280.26355_+_RT_3.039	0	0	0.136545	0.324181	0.0965859	0.0393146	0.163214	-0.0426049	-0.257092	0.125186	0.17797	0.250908	0.313517	-0.217518
Unknown_mz_281.17325_-_RT_1.791	0	0	-1.56194	0.765912	0.210868	-1.73296	0.128115	-1.00675	-0.563108	1.66157	-0.245402	-0.606254	0.538944	-0.242878
Unknown_mz_281.24731_+_RT_5.181	0	0	0.103074	0.248062	0.0169521	0.202491	0.236004	1.74912	-0.151872	0.385787	0.274377	0.121838	0.126655	-0.22323
Unknown_mz_281.2485_-_RT_5.607	0	0	-0.266849	-0.278895	0.298213	0.0555185	0.509914	-0.187048	-0.042869	-0.0192838	0.291862	-0.536896	-1.76832	-0.0924666
Unknown_mz_281.24857_-_RT_5.478	0	0	-0.520517	0.558911	0.263085	-0.744905	0.459601	0.602708	-0.409083	0.309515	0.0812137	-1.32407	-1.71962	-0.564924
Unknown_mz_282.0842_-_RT_0.608	0	0	0.724462	0.482083	-0.343075	0.84989	0.797738	0.732549	0.0983681	0.952732	-0.714577	0.141968	0.379044	-0.524842
Unknown_mz_282.11935_+_RT_0.605	0	0	1.3491	2.10413	1.44753	3.75558	5.01712	7.35868	6.28142	4.68889	1.81297	6.84343	5.81314	6.85912
Unknown_mz_282.12457_-_RT_0.687	0	0	1.2883	0.720771	-0.712181	1.58671	2.15446	1.64697	0.0664032	2.08551	-0.448975	-0.0392262	-0.375551	-1.13749
Unknown_mz_282.24341_-_RT_2.261	0	0	0.0373071	0.0762095	-0.320093	0.0912983	0.393937	-0.0838272	-0.252116	-0.208737	-0.0287068	0.822225	0.341918	0.299431
Unknown_mz_282.27902_+_RT_4.608	0	0	-0.282152	0.568861	-1.13579	0.307629	0.0372306	0.119536	0.298947	1.60026	0.186699	0.18354	0.300255	0.0619765
Unknown_mz_282.28012_-_RT_9.307	0	0	-0.575759	0.339981	0.209997	-0.913552	0.33719	0.538073	-0.338866	0.276793	0.074434	-0.929644	-1.50043	-0.388768
Unknown_mz_283.12622_+_RT_1.093	0	0	0.259333	-0.102982	-0.0675584	0.527136	0.0725046	-0.078604	0.332395	0.226433	-0.0217202	0.240133	0.321582	0.108179
Unknown_mz_283.16397_-_RT_0.701	0	0	-1.30991	2.36629	-1.00635	-1.16201	2.33841	0.209764	-0.0800078	1.48738	0.81388	-0.459744	-0.283077	0.0464092
Unknown_mz_283.26294_+_RT_5.864	0	0	0.724153	0.237098	0.967192	1.33165	0.961657	1.78548	0.772361	1.74001	0.0763893	0.130104	0.722506	-0.15348
Unknown_mz_283.26346_+_RT_11.439	0	0	0.0361008	0.0923959	0.285849	0.00076865	0.3438	0.447804	0.240454	-0.0690026	0.118145	0.996948	0.303239	0.345198
Unknown_mz_284.11951_+_RT_0.939	0	0	0.909017	0.407913	0.760287	1.37474	1.06718	1.07329	1.00458	0.892135	0.664739	0.712766	4.21747	-0.0891215
Unknown_mz_284.2677_-_RT_0.491	0	0	1.07109	0.296383	0.459189	1.05308	0.904699	1.00057	0.493362	1.12072	0.512717	0.514425	0.971327	0.188355
Unknown_mz_284.29471_+_RT_6.167	0	0	1.29384	3.39411	1.18317	2.74836	3.87713	3.18514	0.599916	3.25718	1.4895	0.938255	1.16137	-0.0670118
Unknown_mz_284.2948_+_RT_4.959	0	0	0.207379	-0.327235	0.353242	-1.21269	0.31445	-1.18394	-1.64946	1.43003	-1.33019	0.876936	-1.89267	-1.38703
Unknown_mz_284.33069_+_RT_4.203	0	0	0.350116	0.184705	-0.070026	-0.697538	0.085076	0.106962	-0.356588	-0.260127	0.185669	-0.256373	0.159447	0.128763
Unknown_mz_285.20343_+_RT_0.862	0	0	-0.242165	0.405962	-0.877439	1.98416	0.771032	1.03637	0.126996	1.0994	-0.153298	0.529848	0.652508	0.725169
Unknown_mz_285.20694_-_RT_1.096	0	0	0.0117094	0.34399	-0.112236	0.643431	-0.0494393	0.733634	-0.466282	-0.263973	0.212504	-0.094602	-0.658786	-0.41269
Unknown_mz_285.20694_-_RT_1.406	0	0	1.01523	0.0618577	-0.402336	0.552601	0.487591	0.207634	0.180444	0.517663	0.43717	0.364991	0.0188625	-0.172761
Unknown_mz_285.24203_+_RT_9.698	0	0	0.429347	0.91531	1.6096	1.07778	0.935553	0.33646	1.31366	1.29287	0.273374	0.220289	0.507494	-0.233248
Unknown_mz_285.28964_+_RT_1.085	0	0	-0.383144	2.02471	0.192837	1.57196	1.31683	-3.06399	0.0267819	0.292349	-0.802399	-2.01299	-1.8176	-0.735642
Unknown_mz_286.31024_+_RT_3.638	0	0	-0.200262	0.350809	0.155703	0.0134003	0.194851	0.0344195	-0.20805	0.435029	-0.0474669	0.242995	0.227437	-0.337243
Unknown_mz_287.15738_+_RT_3.271	0	0	0.497845	0.147801	0.147583	0.742119	0.778254	0.547772	0.690084	0.739276	0.28408	0.409361	0.334536	0.00946503
Unknown_mz_287.20169_-_RT_2.972	0	0	1.97868	0.579838	0.0713588	0.80838	0.771588	1.16346	0.168783	1.08391	-0.53378	0.41257	1.00499	0.0834541
Unknown_mz_289.16956_+_RT_2.298	0	0	-1.55177	-0.911168	0.130704	-2.25134	-1.24373	-0.781951	-0.411293	-0.871283	-0.358029	-1.03498	-0.983711	-0.306264
Unknown_mz_290.20721_+_RT_0.856	0	0	0.282885	0.395565	-0.118345	0.0419645	0.272738	-0.0190776	-0.317961	0.0537028	0.0589497	0.305842	0.652262	-0.244898
Unknown_mz_291.19531_+_RT_0.84	0	0	1.44097	0.996806	0.652094	-1.16126	0.575456	-1.3278	-1.42341	0.671307	0.634714	-1.06779	-1.2136	-2.50672
Unknown_mz_291.19968_-_RT_0.996	0	0	0.346886	0.215031	0.085199	0.411766	0.362054	0.283495	-0.182105	0.446091	0.0675452	0.288409	0.289849	-0.0216662
Unknown_mz_291.1998_-_RT_0.896	0	0	-1.51542	0.693919	-0.0325892	-1.81011	-0.473295	-1.08863	-1.26569	1.37003	-0.418495	-1.62899	1.07457	-0.298977
Unknown_mz_291.19995_-_RT_0.57	0	0	-1.91545	-2.23797	-2.136	-0.856205	-0.923639	-1.52293	-0.904206	0.99288	-0.9362	-0.106157	0.0480719	-1.0667
Unknown_mz_291.25284_+_RT_1.563	0	0	0.81396	0.400374	0.523496	1.04984	1.24101	0.954207	0.973704	0.964141	0.934743	0.754973	0.973222	0.131844
Unknown_mz_291.99753_-_RT_0.833	0	0	0.82771	-0.169016	0.341557	1.01489	-0.148174	0.97285	0.253547	0.239773	0.565248	0.285838	-0.599001	-0.0745525
Unknown_mz_292.19809_+_RT_0.65	0	0	-1.24832	0.218254	0.255994	-0.34075	-0.200444	-0.733069	-0.1292	0.262085	-0.423002	-0.567056	0.550037	-0.651492
Unknown_mz_292.22659_+_RT_1.317	0	0	-0.220841	-0.442424	0.430183	1.49756	0.953209	0.380559	1.96302	1.52817	1.45061	1.55084	1.40075	0.540947
Unknown_mz_293.08664_-_RT_0.921	0	0	0.194801	1.30541	0.14782	0.270192	0.718282	0.349821	0.174218	0.817846	-0.0418962	-0.207111	0.341224	-0.0989518
Unknown_mz_293.08676_-_RT_1.339	0	0	0.194782	0.160711	-0.00803253	0.00394709	0.479132	-0.109001	-0.192691	0.290774	0.118962	0.375596	0.416774	0.0887681
Unknown_mz_293.17575_-_RT_0.729	0	0	-0.962713	0.292608	0.39983	-0.382024	0.40696	0.0116232	-0.783444	0.275226	-0.313095	-0.6908	-1.38165	-0.540431
Unknown_mz_293.17914_-_RT_1.026	0	0	0.0309267	-0.0242059	0.13177	0.193121	-0.0787334	-0.295179	-0.0712405	-0.0078503	-0.0639003	-0.279103	0.020402	-0.256298
Unknown_mz_293.1795_+_RT_2.218	0	0	-0.908226	-0.137936	0.0164035	-0.630819	0.0571918	-0.413867	-0.766023	0.443101	0.268125	-1.05527	0.303038	0.314675
Unknown_mz_293.18024_+_RT_3.612	0	0	0.668702	0.447248	1.16429	0.0610858	0.745351	0.849837	0.497825	1.70709	1.1928	0.416227	1.61293	0.555453
Unknown_mz_294.28012_-_RT_2.151	0	0	0.236082	1.21139	-0.376605	0.572889	-0.0598567	0.307158	-0.70328	0.469169	0.404728	0.879562	-0.105995	0.0646843
Unknown_mz_295.10095_+_RT_0.892	0	0	0.250984	0.344495	-0.0565603	-0.759864	1.27235	-0.326988	-1.42128	-0.382431	-0.075559	-1.19288	-1.09189	-0.975108
Unknown_mz_295.19427_+_RT_5.223	0	0	0.729108	0.643582	0.897262	1.11299	1.10725	0.904699	0.521363	0.95237	0.708969	0.387997	1.29052	-0.226882
Unknown_mz_295.26315_+_RT_5.794	0	0	2.98643	3.05114	0.168389	4.57367	5.06589	4.02228	1.46151	6.53	-0.272643	0.820919	1.9294	-0.543834
Unknown_mz_296.03607_-_RT_0.869	0	0	-1.10997	0.255965	-0.822072	-0.364571	1.62404	-1.03572	-0.691696	1.89211	1.1002	1.29122	1.5842	1.28248
Unknown_mz_296.06619_+_RT_0.674	0	0	0.863537	0.377697	0.940537	0.770925	0.993419	1.12774	0.841906	1.67964	1.477	0.295339	0.808621	0.310472
Unknown_mz_297.11301_-_RT_0.688	0	0	0.100845	0.390647	-0.0446645	0.142972	0.329032	0.0820701	-0.0453647	0.59088	0.0194265	0.310597	0.279777	-0.394364
Unknown_mz_297.18524_-_RT_2.57	0	0	-0.36311	0.129309	0.894397	0.151102	0.0797105	-0.159413	-0.3142	0.38881	0.24048	-0.150686	1.24245	0.0610002
Unknown_mz_297.18561_-_RT_10.98	0	0	0.682876	1.08566	0.252585	0.952655	1.21865	0.785005	0.20416	0.366642	1.08282	0.091074	-0.241108	0.438297
Unknown_mz_297.27866_+_RT_6.499	0	0	-0.909984	-0.194626	-0.823939	-0.333643	-0.464589	0.8022	-0.291385	0.847705	-1.02674	-0.25975	-0.220682	-0.553358
Unknown_mz_297.27966_-_RT_6.357	0	0	0.926744	0.109849	0.0428669	0.71154	1.10464	0.788324	0.189123	1.08455	-0.0816517	-0.0379766	0.318991	-0.1073
Unknown_mz_298.2384_-_RT_8.517	0	0	0.15159	0.871173	0.620239	0.233057	0.319657	-0.0332129	0.11805	0.730736	0.131605	0.351661	0.817719	-0.203019
Unknown_mz_298.23856_-_RT_0.908	0	0	-0.50132	0.382663	0.150823	-0.200379	0.716348	-0.43786	-0.177571	0.481769	-0.211659	-0.317203	-0.953415	-0.155363
Unknown_mz_298.31049_+_RT_6.783	0	0	0.125553	0.17106	-0.0671563	0.206308	0.319071	-1.01579	-0.147654	-0.219169	-0.0225254	-0.6783	-1.38128	-0.341178
Unknown_mz_298.31058_+_RT_6.556	0	0	0.513485	-0.175718	0.290784	0.767609	-0.359396	0.429062	0.219447	0.0200902	0.134087	0.310616	-0.570624	-0.0637709
Unknown_mz_298.34656_+_RT_3.169	0	0	0.510876	0.206437	0.794731	0.240198	0.810658	0.143868	-0.0970978	0.8143	0.347005	0.782796	0.421838	0.0625308
Unknown_mz_298.3468_+_RT_7.045	0	0	0.948465	0.0104794	0.746045	1.17422	0.972892	1.17319	0.0131009	2.48009	-0.769016	0.666207	1.08657	-0.082506
Unknown_mz_298.34683_+_RT_5.118	0	0	0.303874	0.522641	0.0749411	-0.159554	0.647302	0.138674	-0.34203	0.672563	0.0424884	0.326876	0.792664	-0.114355
Unknown_mz_299.12082_+_RT_0.931	0	0	-0.360889	-0.380247	0.10752	-0.411576	0.105309	-1.88042	-0.0933617	-0.0298118	-0.410402	-0.418332	-0.138393	-1.21548
Unknown_mz_299.14423_-_RT_2.301	0	0	0.166018	-1.6406	0.421675	1.7673	-0.490598	1.15274	1.64931	2.95357	1.99607	2.18935	0.547175	0.781597
Unknown_mz_299.2023_-_RT_3.85	0	0	0.061454	0.48508	0.0972874	-0.286158	0.258006	0.027732	-0.232118	0.141715	-0.0263699	0.404829	0.210332	-0.104883
Unknown_mz_299.25916_-_RT_1.802	0	0	0.236472	1.14716	-0.146105	0.0235395	0.489508	0.123572	0.434922	0.368292	-0.0871951	-0.154181	-0.326172	-0.583078
Unknown_mz_300.28958_+_RT_3.418	0	0	0.0539119	0.886555	-2.10194	1.79608	2.19692	1.78645	0.0767452	2.50733	-1.21665	0.168905	0.539721	-1.48783
Unknown_mz_300.3259_+_RT_2.18	0	0	0.290107	0.193981	-0.379963	1.63572	1.40707	0.914545	-0.142992	1.25133	-0.408117	-1.29331	0.0786198	-0.16624
Unknown_mz_300.32593_+_RT_1.864	0	0	-0.548144	0.506031	0.164413	-0.426228	0.590465	-0.291907	-1.1379	0.342474	-0.453341	-0.956859	-1.98333	-0.346072
Unknown_mz_300.32632_+_RT_2.835	0	0	1.36726	1.36353	0.0451686	1.43556	2.14805	1.45788	0.561784	2.35791	-0.374776	0.356029	0.660798	-0.0967962
Unknown_mz_301.1203_-_RT_0.697	0	0	-0.213946	0.126472	-0.00803068	1.86288	0.775492	1.50357	0.469056	1.29047	0.188788	0.85376	0.59723	0.0365799
Unknown_mz_301.12225_-_RT_1.328	0	0	1.10576	0.570031	0.44245	1.28733	1.34967	0.402629	1.18368	1.54365	1.17432	0.854557	3.05936	0.130366
Unknown_mz_301.15979_-_RT_2.175	0	0	1.21383	0.819179	-0.239385	1.67993	2.51222	1.74424	0.317209	2.16443	-0.548258	-0.165193	0.748602	-1.2224
Unknown_mz_301.15985_-_RT_2.674	0	0	1.22465	0.620982	-0.38981	1.26033	1.26906	1.07621	0.25536	1.55823	-0.721518	-0.842569	0.507919	-1.13392
Unknown_mz_301.16595_-_RT_10.694	0	0	0.260463	0.332201	-0.166166	0.307642	0.348268	0.0841268	0.0503129	-0.107053	-0.0280786	0.140025	-0.311622	-0.102238
Unknown_mz_301.16599_-_RT_2.284	0	0	0.467623	0.864173	-0.0748665	3.40741	3.98318	3.183	0.746864	3.93224	0.041954	-0.633187	1.43075	-0.691639
Unknown_mz_301.17288_+_RT_4.226	0	0	-0.388002	0.517019	-0.213429	0.179216	-0.0684098	0.735316	0.386561	0.385691	-0.334732	0.811038	-0.104578	0.388521
Unknown_mz_301.21716_-_RT_5.309	0	0	0.269589	0.273728	0.130246	0.692012	1.02915	0.322166	0.887868	1.43169	0.349789	0.925791	1.41543	0.158283
Unknown_mz_301.21719_-_RT_2.542	0	0	0.213932	0.438292	0.821323	0.475001	0.714111	-0.00413291	0.549731	0.866579	1.12001	0.335638	0.633322	0.245321
Unknown_mz_301.21719_-_RT_2.761	0	0	0.363957	0.409956	-0.134593	0.347045	0.575227	0.274301	0.843434	1.08182	-0.0910908	0.0855161	1.05344	-0.00320765
Unknown_mz_301.2637_+_RT_5.447	0	0	-0.931029	0.597801	-0.0236251	-0.774517	-0.469556	-1.08441	-0.868909	-0.633566	-0.334644	-1.14532	-2.88379	-1.1587
Unknown_mz_302.3049_+_RT_2.135	0	0	-0.909984	0.961718	1.04084	-0.779917	-1.86737	-0.143812	-1.5269	0.82624	-2.25979	-0.25975	-2.68439	-1.5572
Unknown_mz_303.23285_-_RT_3.895	0	0	-4.27236	-2.3377	-2.50197	-1.49766	-1.98291	-2.95203	-1.38572	-0.42765	-2.33425	-2.6709	-2.14949	-4.81634
Unknown_mz_303.23288_-_RT_5.953	0	0	0.75499	0.699229	0.466058	1.38512	1.15381	0.491125	0.514639	1.15559	0.0601083	0.147182	0.875785	-0.448863
Unknown_mz_303.23297_-_RT_3.688	0	0	-0.530862	-0.1606	-0.105563	0.219544	0.294938	-0.232226	2.16496	3.28118	2.14833	0.698441	1.32078	0.614981
Unknown_mz_304.29977_+_RT_2.256	0	0	0.146784	-0.339829	0.121499	0.400021	-0.486379	5.42122	5.67294	-0.341592	-0.17448	5.34162	-0.403908	5.19676
Unknown_mz_305.1351_-_RT_0.561	0	0	-0.71279	0.163857	1.19216	-0.438687	0.897959	3.50037	2.94028	1.328	1.55302	3.40426	0.518609	3.62622
Unknown_mz_305.16806_+_RT_1.504	0	0	-6.44227	0.509346	-1.3558	-0.566088	1.67984	-1.51961	-0.789954	2.56698	1.02896	1.71469	1.67303	1.41009
Unknown_mz_305.21555_-_RT_1	0	0	0.138125	0.277972	0.0929566	0.021069	0.192821	-0.013501	-0.269902	0.174272	0.043588	0.467941	0.34931	-0.0762338
Unknown_mz_305.24725_+_RT_5.044	0	0	-0.373424	0.051964	0.401424	-0.472523	1.04169	-0.598727	-0.359118	0.198621	-0.467753	-1.50304	-1.96323	-0.763389
Unknown_mz_305.24841_-_RT_4.696	0	0	-0.18378	-0.0940834	-0.11424	0.87853	0.213299	-0.211788	1.28883	2.72603	0.426649	1.71358	1.62966	1.32449
Unknown_mz_305.24841_-_RT_4.871	0	0	0.231069	4.86372	0.854053	0.852904	4.07524	-2.85797	-1.79297	5.82245	2.21245	1.12111	2.16664	-0.0748604
Unknown_mz_305.24854_-_RT_6.366	0	0	0.0281853	-1.31716	0.525995	-0.304879	-1.72535	0.810308	1.82207	-1.11742	1.88623	-0.269092	-2.60826	-0.850809
Unknown_mz_306.07669_-_RT_0.56	0	0	-0.763239	-0.201847	-0.479455	-0.581871	-0.0133792	-0.768877	-0.265904	-0.049834	-0.699729	-0.736677	-0.366536	-0.674427
Unknown_mz_306.24261_+_RT_3.291	0	0	-0.71341	-0.101851	0.809744	0.237017	0.025854	-0.337375	0.354077	0.81049	0.290049	0.507585	0.393529	0.717784
Unknown_mz_307.13034_-_RT_1.987	0	0	0.549774	0.225798	0.105279	0.0225431	0.331949	0.524095	0.76016	0.435796	0.494833	-0.342065	0.505936	-0.103862
Unknown_mz_307.18039_+_RT_2.122	0	0	-0.17797	0.379444	0.124751	0.958587	0.810656	0.705059	0.49233	0.598645	0.393473	0.318431	-3.12852	-0.176502
Unknown_mz_307.18909_-_RT_1.826	0	0	-0.262509	0.298285	-0.217294	0.440308	0.661216	-0.0234641	-0.227129	0.340665	-0.0929226	0.133427	0.402386	-0.416813
Unknown_mz_307.18909_-_RT_2.056	0	0	0.269301	0.415904	0.647076	0.668798	1.26609	0.744019	0.926985	1.14939	0.909733	0.486549	0.700645	0.209701
Unknown_mz_307.26276_+_RT_5.768	0	0	-0.536372	0.155087	-0.806881	0.552281	0.306381	-1.09746	-0.475552	0.795629	-1.08501	-0.963722	-0.275893	-2.3968
Unknown_mz_307.26437_-_RT_5.994	0	0	0.527045	0.932307	-1.18896	2.03681	2.03518	1.26233	0.20556	2.23899	-1.15265	-0.196902	0.45805	-1.81421
Unknown_mz_308.18936_+_RT_3.174	0	0	2.21537	1.3082	0.151379	2.54365	3.49827	2.23148	1.54468	3.04572	-0.00400207	1.18767	2.52395	-0.581592
Unknown_mz_308.25934_-_RT_8.959	0	0	0.220743	0.565492	0.14109	-0.0155237	0.358095	-0.0334684	-0.299055	0.421127	-0.0759269	0.24385	0.346116	-0.25714
Unknown_mz_308.29459_+_RT_2.059	0	0	0.1648	0.359418	-0.0244625	-0.406861	-0.0306515	-0.189212	-0.537083	-0.0105703	0.120585	0.241855	0.494251	-0.13688
Unknown_mz_308.29471_+_RT_12.429	0	0	1.41889	1.04179	-0.318406	1.57662	2.02976	1.60011	-0.0488053	2.43084	-0.710199	-0.0737177	0.855837	-0.837272
Unknown_mz_309.08664_+_RT_0.612	0	0	2.49693	1.4071	0.959594	4.04755	2.39554	3.95654	1.78462	2.99812	0.675373	0.720025	1.27263	-0.388519
Unknown_mz_309.13763_+_RT_0.773	0	0	0.613715	-0.535879	0.471926	-0.0269743	-0.20542	-0.518092	-0.632329	0.208512	1.10172	-0.863914	-0.623881	0.441837
Unknown_mz_309.1741_-_RT_0.587	0	0	-0.674265	-0.292409	-0.662636	2.37346	0.58465	0.524603	0.240413	0.8527	-0.313948	0.604881	0.188116	-0.563282
Unknown_mz_309.1741_-_RT_0.954	0	0	0.997846	-2.02558	0.695927	1.96464	-2.07903	1.35026	1.56717	-0.503602	1.43971	2.02086	-1.38847	1.62161
Unknown_mz_309.18805_+_RT_2.16	0	0	0.0251578	-0.107144	0.208775	0.0862286	0.79369	-0.560362	-0.0832547	0.732452	0.455352	0.06308	0.648946	0.563666
Unknown_mz_309.18903_-_RT_3.985	0	0	-0.655822	0.402134	-0.273449	-0.271157	0.17036	-0.501527	-0.185239	0.122093	-0.157736	-1.35122	-1.84113	-0.572995
Unknown_mz_309.18921_-_RT_2.443	0	0	-0.00518334	0.570664	0.0167476	0.0498849	0.390277	-0.193145	-0.214955	0.379129	0.0565137	0.00408002	0.776817	-0.0573144
Unknown_mz_309.18936_-_RT_4.639	0	0	0.200906	0.267358	-0.15867	-0.514313	0.391446	-1.57557	-1.74218	0.303886	1.4175	-1.87285	0.315354	-0.728004
Unknown_mz_309.20459_-_RT_3.04	0	0	1.77463	-1.54016	-0.309859	-0.00175484	-0.785655	1.01291	-0.057538	1.12901	-0.0108446	0.817677	2.52296	2.56726
Unknown_mz_309.20477_-_RT_3.18	0	0	0.831737	0.480438	0.0101678	1.01161	0.64718	1.04312	0.500377	1.18659	0.0345455	-0.0392319	0.268145	0.143311
Unknown_mz_309.25748_+_RT_0.872	0	0	1.96793	1.14437	-0.0288119	2.18945	2.6892	2.08327	0.286434	2.26527	-0.966859	-0.0221353	0.309549	-1.21572
Unknown_mz_309.27844_+_RT_6.213	0	0	-1.42829	0.952761	0.87524	-1.74519	-0.136996	-0.753745	-0.702884	1.07665	-0.262194	-1.57092	0.294988	-0.249904
Unknown_mz_309.27979_-_RT_6.916	0	0	-0.291831	0.00537039	0.676005	0.13596	0.0366143	-0.0814933	-0.461196	0.604155	0.0836596	-0.135781	0.962293	0.205868
Unknown_mz_310.09967_-_RT_1.124	0	0	-0.38239	0.107667	-0.191626	0.0198159	-0.119891	-0.465672	-0.302193	-0.0780464	-0.0940557	-0.363143	-0.746252	-0.389953
Unknown_mz_310.23865_-_RT_0.94	0	0	-0.260402	0.11512	1.46419	-0.466016	-0.87422	-0.358034	0.578561	0.0875272	0.0532028	-0.4955	-0.493042	-0.0985595
Unknown_mz_310.27365_+_RT_3.438	0	0	0.0719729	1.02899	1.34659	1.30516	1.95352	1.36003	1.46366	2.30339	1.59983	0.899564	0.708907	0.330676
Unknown_mz_310.27487_-_RT_9.017	0	0	0.883281	0.392979	-0.00210248	1.59093	0.979533	0.381704	0.0178231	1.25925	-0.291598	0.051132	0.226417	-0.898931
Unknown_mz_310.27502_-_RT_3.972	0	0	0.53554	1.12894	0.470057	0.653091	0.66918	0.107376	-0.142675	1.78526	-0.173403	-0.418579	2.65935	0.527192
Unknown_mz_310.31012_+_RT_5.711	0	0	-0.440775	0.590846	0.0999256	-0.7488	0.777118	-0.426325	-1.15826	0.845629	-0.123666	-0.784388	-1.27346	-1.16964
Unknown_mz_310.31012_+_RT_6.398	0	0	0.432736	-0.420521	0.527301	-1.0245	0.462875	-1.18711	-1.64345	1.22629	-1.22523	1.13975	-1.83581	-1.80503
Unknown_mz_310.31012_+_RT_6.564	0	0	-0.408336	1.18356	1.0046	0.783121	1.05996	0.360461	-0.272627	0.668586	-0.293815	-0.261663	0.00417998	-1.01656
Unknown_mz_311.15143_+_RT_3.557	0	0	0.841289	0.270512	-0.260939	-2.69856	0.942678	-2.47199	-0.280664	0.415223	0.458744	-2.02098	-1.34251	-0.892266
Unknown_mz_311.16864_-_RT_0.945	0	0	-0.113333	1.86907	0.201153	0.920374	1.34445	-1.03736	-0.673574	0.756923	-0.273663	-0.742719	-2.24657	-0.0646576
Unknown_mz_311.16879_-_RT_0.585	0	0	0.560981	0.665674	-1.75314	1.51447	1.80912	1.00061	0.0815702	1.91547	-1.05099	-0.243246	0.22911	-1.81691
Unknown_mz_311.20355_+_RT_0.9	0	0	0.645994	0.705341	0.870633	0.65274	0.9685	0.749797	0.912024	1.62182	1.11674	0.65479	4.01327	0.500777
Unknown_mz_311.22269_-_RT_1.654	0	0	0.433015	0.460601	0.697682	0.519239	0.237272	5.5424	6.61826	0.612389	0.415606	5.81542	0.14963	5.77375
Unknown_mz_311.25754_+_RT_9.805	0	0	-0.160272	0.817649	0.309699	-0.127442	0.455623	-0.142091	-0.718616	0.429154	0.0162309	-0.711289	-1.67334	-0.448901
Unknown_mz_311.25772_+_RT_11.781	0	0	0.105545	0.411184	-0.0882612	-0.173571	0.506942	-0.195435	-0.323459	0.320223	0.0509963	-0.533402	-1.39469	-0.16229
Unknown_mz_311.25809_+_RT_0.822	0	0	0.531017	0.780444	0.164654	1.47072	1.89581	1.71194	0.465032	1.89079	0.256147	0.619955	0.482495	-0.00659675
Unknown_mz_311.29556_-_RT_7.672	0	0	1.1727	1.45136	1.74925	0.469326	1.03357	0.863476	-0.0885592	1.3449	0.465656	-0.0625351	1.41693	0.458201
Unknown_mz_311.29559_-_RT_7.144	0	0	0.786355	0.686615	0.427346	0.859424	1.10529	0.460239	0.87109	0.959127	1.07472	0.838696	0.791273	0.309131
Unknown_mz_312.11279_+_RT_1.16	0	0	-0.00235512	-0.0220569	0.440121	0.628561	0.558246	0.154731	-0.19532	0.18194	0.100541	-0.191678	-0.130922	-0.512792
Unknown_mz_312.13364_+_RT_0.562	0	0	-1.142	1.15782	0.351624	0.704397	2.69796	-0.909015	-0.802391	-0.923971	1.27532	-0.931568	0.0639704	-1.93995
Unknown_mz_312.28955_+_RT_12.826	0	0	0.0556426	0.0607262	0.472133	0.431717	0.479056	-0.109424	-0.249525	-0.140412	0.380314	-0.218569	-0.383828	-0.534248
Unknown_mz_312.28998_-_RT_8.116	0	0	-0.474523	0.284737	-0.525173	1.53052	0.787287	1.15981	-0.0603313	0.884505	-0.276804	0.714737	1.16761	0.0663599
Unknown_mz_312.29041_-_RT_12.982	0	0	0.0329363	1.01437	0.619352	2.04792	1.34787	1.09495	2.07078	3.09193	0.800748	2.99437	2.75384	0.558982
Unknown_mz_312.29062_-_RT_5.344	0	0	0.709331	0.415527	-0.379951	1.54955	1.33173	1.08003	0.187513	1.64365	-0.676876	-0.0647942	0.113968	-0.98506
Unknown_mz_312.29062_-_RT_5.693	0	0	0.0742678	0.367471	0.0375891	-0.247374	0.296389	0.0968507	-0.127563	-0.127808	0.0675397	0.393167	0.24409	-0.158587
Unknown_mz_312.29065_-_RT_7.813	0	0	1.50702	2.33738	-0.169027	3.9232	3.5612	4.01983	3.60582	5.17125	0.821216	3.34556	4.69674	0.823847
Unknown_mz_312.29065_-_RT_7.926	0	0	-0.705911	0.112036	0.264833	-1.20787	0.296862	-0.75363	-1.492	0.876996	-1.26789	0.230121	-2.56023	-1.09614
Unknown_mz_312.29065_-_RT_8.326	0	0	0.877893	-0.365959	0.367717	-0.217747	0.157154	-0.306848	0.57136	-0.0033612	0.638547	0.356048	-0.304491	-0.249855
Unknown_mz_312.29065_-_RT_9.569	0	0	-0.545859	-0.0480682	1.14435	-0.491407	-0.188611	0.108808	0.203305	-0.0144207	0.119601	-0.419602	-0.380817	-0.0484855
Unknown_mz_312.32571_+_RT_7.204	0	0	1.49024	1.73535	0.367101	2.35714	2.0691	1.18397	0.451118	3.01354	0.155605	0.760259	1.00023	0.522408
Unknown_mz_312.32599_+_RT_6.72	0	0	2.9226	1.22941	2.10266	3.42468	2.35403	4.71224	2.11711	3.05187	1.05249	1.01244	1.49914	0.518936
Unknown_mz_312.32599_+_RT_6.829	0	0	0.26889	0.376777	-0.121568	0.962763	0.40719	1.13655	0.459468	1.41257	0.0976478	1.15176	1.19793	0.527725
Unknown_mz_312.32599_+_RT_7.052	0	0	0.121231	0.913989	0.27333	1.89177	3.00313	1.4803	1.04497	2.07345	1.17931	1.01059	0.468142	0.811061
Unknown_mz_312.36234_+_RT_5.912	0	0	0.143853	0.453262	0.192929	0.0795328	0.411259	0.0927295	-0.358411	0.159556	0.0641739	0.299603	0.346788	-0.105702
Unknown_mz_313.08267_+_RT_1.387	0	0	0.340605	0.672899	-0.0688705	1.18332	1.19046	0.482505	0.182865	0.55298	0.594859	-0.0287571	-0.1312	0.0585308
Unknown_mz_313.22031_-_RT_4.244	0	0	0.716607	0.50305	1.26813	0.938567	0.37769	0.453734	0.996709	0.461883	1.8643	0.831254	1.91039	-0.0141473
Unknown_mz_313.23834_-_RT_0.9	0	0	-0.0856283	0.608894	0.874466	0.132499	1.48364	0.803114	1.19431	1.83962	1.17504	0.490361	2.87705	0.220132
Unknown_mz_313.23846_-_RT_2.216	0	0	0.119507	0.462959	0.0148805	0.160271	0.7726	0.101741	-0.687604	0.27804	-0.0312703	0.294224	0.23086	-0.124804
Unknown_mz_313.23849_-_RT_1.98	0	0	-0.912531	-0.359478	-1.16369	1.45039	0.903913	0.609131	-0.0608411	1.19704	-0.837628	0.25585	0.348145	-0.444435
Unknown_mz_313.27325_+_RT_8.093	0	0	0.393422	0.494249	0.0228385	-0.233952	0.226749	0.23035	-0.274819	-0.191868	-0.206568	-0.0280104	0.248769	-0.0530529
Unknown_mz_313.27341_+_RT_8.836	0	0	-0.0608196	-0.100147	0.0453973	0.479968	-0.0804258	2.88589	2.63651	0.278834	0.172638	3.09482	-0.245147	2.52244
Unknown_mz_313.32077_+_RT_1.663	0	0	0.0470746	0.493151	0.0989316	-0.236269	0.241554	-0.09873	-0.309678	0.481294	0.0985778	0.188349	0.195375	-0.15079
Unknown_mz_313.32086_+_RT_6.525	0	0	1.66069	-0.646169	2.00753	0.255428	0.60315	0.95827	1.30769	0.206433	1.61856	-1.1956	-0.35329	-0.329157
Unknown_mz_314.34164_+_RT_5.576	0	0	0.373259	1.29096	-0.624553	0.852437	0.986201	0.496391	0.131545	1.79653	-1.15021	-0.0283262	0.318757	-0.127965
Unknown_mz_315.23175_+_RT_4.424	0	0	0.472014	0.412376	2.09953	1.03809	0.522682	4.91893	3.69594	0.0107771	-0.153125	4.49698	0.436469	4.49733
Unknown_mz_315.23175_+_RT_4.805	0	0	2.01411	2.25058	1.34971	3.94032	3.06198	3.90835	2.90299	4.77864	1.73354	1.65792	3.00365	0.873586
Unknown_mz_316.28442_+_RT_2.189	0	0	0.336223	0.750055	-0.135	1.4596	1.10956	1.16679	0.508372	1.27951	0.352117	0.323255	0.564831	-0.0957631
Unknown_mz_316.32065_+_RT_3.618	0	0	0.547403	0.88119	0.948615	0.526757	1.10783	0.605539	0.453767	1.41462	0.921287	0.848041	0.616901	0.0426459
Unknown_mz_317.14819_-_RT_0.709	0	0	0.761859	-1.25651	-0.674497	0.439168	0.100907	-0.530361	1.37829	4.92765	1.15363	1.50421	1.80709	0.183209
Unknown_mz_318.18118_+_RT_0.588	0	0	-0.390574	-1.28791	-0.784391	-0.732364	-0.485874	-1.30267	-0.526053	-1.06945	-0.704524	-1.6404	-3.12786	-1.83444
Unknown_mz_319.14816_-_RT_0.569	0	0	0.571911	0.102374	-0.0316819	0.312957	0.658693	0.506443	0.190658	0.736768	0.23176	0.0290601	0.527372	-0.130803
Unknown_mz_319.15088_-_RT_0.569	0	0	0.540134	0.258536	0.031992	0.473954	0.455273	0.416685	0.0257991	0.401208	-0.0694322	-0.00818468	0.224138	-0.165353
Unknown_mz_319.18344_+_RT_1.94	0	0	0.0933396	0.447215	0.571057	0.914315	0.852279	0.0233939	0.327487	1.12934	0.507682	0.243042	0.772732	0.0492972
Unknown_mz_319.19415_+_RT_4.219	0	0	0.472432	0.475221	0.272706	1.60863	1.60598	1.38551	0.263584	1.71354	0.0874223	0.0458091	0.345153	-0.536364
Unknown_mz_319.23093_-_RT_1.08	0	0	1.69412	0.951201	0.455734	1.14077	2.19654	0.904973	1.2737	1.74325	2.13699	0.36687	2.27367	0.416643
Unknown_mz_320.07501_+_RT_0.681	0	0	-0.400758	-0.0645061	-0.526235	-0.382014	-0.221733	-0.634524	-0.025999	0.227203	-0.125304	-1.08802	0.455059	-0.30803
Unknown_mz_320.25595_+_RT_1.423	0	0	1.49709	1.85441	0.442823	2.61748	1.61713	1.55143	1.11726	4.04451	0.419516	1.26557	1.7202	0.231748
Unknown_mz_320.25595_+_RT_2.024	0	0	-1.48218	0.142377	-2.88531	1.33303	0.697619	-4.16701	-1.32761	1.83653	-3.45612	-3.2518	-0.705772	-6.69477
Unknown_mz_320.25772_+_RT_4.106	0	0	0.28517	0.350456	0.199771	0.556293	0.174083	0.44548	-0.0773799	0.512168	-0.0413614	0.421139	0.417925	0.00142803
Unknown_mz_321.2041_-_RT_2.71	0	0	0.461281	0.52733	0.115921	0.226215	0.345289	0.120142	-0.149669	0.119467	0.0472951	0.148614	0.331075	-0.256972
Unknown_mz_321.20959_+_RT_3.776	0	0	1.35606	0.750937	0.200228	0.976028	1.13298	1.1655	0.136689	1.32512	-0.0177185	0.110735	0.376342	-0.430332
Unknown_mz_321.20966_+_RT_5.609	0	0	0.385049	0.691004	0.655524	0.858098	1.6789	1.24097	1.58457	2.18853	1.49203	1.71438	0.674693	0.713496
Unknown_mz_321.21042_-_RT_1.739	0	0	0.464883	0.85034	0.777863	0.368667	0.967627	1.30903	0.301295	0.877802	0.476216	0.253032	0.543973	0.0336063
Unknown_mz_321.24188_+_RT_4.936	0	0	1.20497	0.511927	0.351521	1.31738	1.30702	-0.102535	1.38335	1.33842	0.377544	0.581277	3.34301	0.241511
Unknown_mz_323.16782_-_RT_1.517	0	0	0.203452	0.446367	-0.0448001	-0.387722	0.223059	-0.739355	-0.696772	0.229504	0.0963704	-0.0775634	0.597566	-0.438089
Unknown_mz_323.22079_-_RT_4.208	0	0	0.269058	0.496108	-0.0815731	0.335898	0.339734	0.262873	-0.0577222	0.304054	-0.0900229	0.3318	0.214146	-0.0514111
Unknown_mz_323.22272_-_RT_1.65	0	0	-0.200863	0.334701	-1.42951	0.48657	-0.140978	-0.485571	-0.348931	1.1556	-1.53889	-0.069045	0.467422	-0.378137
Unknown_mz_323.25745_+_RT_4.268	0	0	0.656643	0.245669	0.570914	0.955747	0.899182	0.697118	1.03981	1.56025	0.960376	0.787603	1.52316	0.335696
Unknown_mz_323.25998_-_RT_1.496	0	0	0.317619	-0.136143	-0.150507	-0.0488396	0.323116	-0.159141	-0.325283	-0.117209	0.0431791	0.976943	0.161241	-0.521411
Unknown_mz_323.29541_-_RT_7.553	0	0	-2.26297e-05	-0.586742	-0.311584	-0.517826	-0.474577	-1.5012	-0.690848	-1.37255	-0.633309	-2.30007	-2.26123	-1.53544
Unknown_mz_323.29556_-_RT_7.084	0	0	-0.258459	-1.29811	-1.83059	0.127013	0.0422591	-2.43922	0.247407	-0.984459	-1.3726	0.412202	0.715938	-0.828902
Unknown_mz_324.25415_-_RT_8.334	0	0	-1.49113	-0.411958	-0.303699	-1.45774	-0.600507	-0.797459	-0.45267	-0.253301	-0.276934	-2.51188	-0.20297	-0.513727
Unknown_mz_324.32559_+_RT_6.429	0	0	0.146207	0.37153	0.0604201	0.096505	0.333641	0.144238	-0.223074	0.456504	-0.0514571	0.276474	0.547603	-0.277272
Unknown_mz_325.05853_-_RT_1.076	0	0	-1.14245	-1.41547	-1.15005	0.764798	-0.227004	-3.01185	0.854548	0.817004	-0.186282	-0.243496	0.0458817	-2.13231
Unknown_mz_325.112_-_RT_2.046	0	0	0.100803	0.288124	0.119629	-0.0663457	0.384542	0.223253	-0.214068	0.159646	0.0608228	0.265468	0.456727	-0.0477594
Unknown_mz_325.1842_-_RT_1.021	0	0	0.685335	0.950187	0.674188	1.24004	1.51057	0.998499	0.753701	1.17242	0.624355	0.559502	0.502197	-0.436
Unknown_mz_325.18439_-_RT_0.586	0	0	1.37528	0.801068	0.423418	1.09932	1.12761	0.630414	1.08355	1.60451	0.799218	0.900013	4.18141	0.117475
Unknown_mz_325.31104_-_RT_7.262	0	0	-1.71469	-1.46278	-1.24519	0.404942	-0.400168	0.753507	1.13259	1.24236	-0.179197	1.15661	-0.168902	0.611867
Unknown_mz_325.31104_-_RT_8.119	0	0	-0.812315	-0.309389	-0.5915	-0.796702	-0.597361	-1.10928	-1.1283	0.321781	-0.557415	-1.57855	-0.322496	-0.0980598
Unknown_mz_325.32132_+_RT_5.243	0	0	0.543796	0.229534	0.126913	0.168355	0.151951	1.29104	0.680646	0.153798	0.668869	0.769008	-0.0594376	1.32385
Unknown_mz_326.10941_-_RT_1.494	0	0	-0.122115	0.146102	0.037214	0.645391	2.25042	-0.112187	-0.745795	2.88063	0.111319	1.59163	1.78048	1.09966
Unknown_mz_326.14929_+_RT_0.558	0	0	0.109404	0.221908	0.0699968	0.379862	0.316609	0.444455	0.0489027	0.164353	0.34815	0.283957	0.417446	0.067698
Unknown_mz_326.2699_-_RT_9.308	0	0	0.553497	0.0526625	0.195707	0.76596	0.663449	0.354695	0.269782	0.748861	0.487237	0.234998	0.328099	-0.194191
Unknown_mz_326.27005_-_RT_9.976	0	0	1.16631	0.783266	-0.00357413	1.2831	1.0998	1.00622	0.309141	1.42863	-0.45954	0.607036	0.802441	0.100497
Unknown_mz_326.30502_+_RT_5.312	0	0	0.821544	0.920256	-0.0671241	2.07658	1.98078	1.8656	0.480975	1.85888	0.0303396	0.123297	0.719705	-0.00789667
Unknown_mz_326.37778_+_RT_4.783	0	0	0.281884	0.5109	0.0397685	-0.24584	0.22098	-0.379998	-0.338458	0.0943633	-0.00671276	0.0795597	0.0728847	-0.258826
Unknown_mz_327.07913_+_RT_0.561	0	0	-0.0336513	-0.458692	0.0551658	-1.28645	-0.00917126	-0.888059	-1.10736	1.32517	-1.95065	0.1742	-1.32535	-1.50726
Unknown_mz_327.23279_-_RT_3.4	0	0	1.85478	2.38331	0.591077	4.95213	3.80924	3.63437	1.99983	3.88527	0.0621772	0.809994	1.53633	0.773607
Unknown_mz_327.25018_+_RT_2.015	0	0	0.112323	0.483603	0.0978611	0.079462	0.434628	-0.157132	-0.140091	0.306768	-0.0232458	0.118092	0.388186	-0.394446
Unknown_mz_327.25336_-_RT_2.946	0	0	-0.988424	1.04092	0.691354	0.155854	0.0847759	-0.314419	-0.665889	1.28828	0.478427	-0.00773299	0.403167	0.658531
Unknown_mz_327.29047_-_RT_4.473	0	0	-0.11965	0.652527	0.216065	-0.211593	0.95963	-0.545147	-0.489003	0.576206	0.165762	-1.04532	-1.85443	-0.670673
Unknown_mz_327.336_+_RT_2.846	0	0	1.42676	0.279255	0.855535	2.53567	-0.266216	2.31379	1.80946	0.976167	0.821001	1.58501	-0.155655	1.5462
Unknown_mz_328.08575_-_RT_4.674	0	0	-0.112328	-0.0879794	0.196707	-0.18457	-0.0815933	-0.0641242	-0.0240432	0.175482	-0.0910362	0.210387	0.373141	-0.121724
Unknown_mz_328.32077_+_RT_5.854	0	0	-1.41423	-0.048733	2.72569	-0.182688	2.68686	-2.24055	-0.501016	-0.925644	-3.1671	-1.62657	-1.19802	0.297132
Unknown_mz_329.13104_+_RT_1.489	0	0	-0.65278	0.0246097	-0.66585	-1.38455	-0.566557	-1.12052	8.04297e-05	-0.691373	-0.568239	-1.13681	-2.20483	-0.22704
Unknown_mz_329.13129_+_RT_1.189	0	0	0.929245	0.63859	0.791226	0.835123	1.4247	0.695596	1.25499	2.86593	1.16094	0.56498	3.16539	0.231229
Unknown_mz_329.20474_+_RT_6.017	0	0	0.327889	0.335025	0.270741	0.749856	1.09023	0.512475	0.704456	1.17744	0.944687	0.569813	0.719939	0.172465
Unknown_mz_329.23334_-_RT_0.662	0	0	0.801039	1.17765	-1.70992	-0.378558	-0.0944032	0.305869	-0.480246	-0.361606	-0.992543	-0.541434	-0.197327	-0.932088
Unknown_mz_329.24863_-_RT_4.178	0	0	-0.241883	0.91958	-0.126582	0.327072	0.0557548	-0.859392	-0.783259	0.508366	0.347939	-1.08452	-1.7733	-0.793832
Unknown_mz_329.24866_-_RT_4.338	0	0	-0.420301	-0.648217	-0.463408	-0.150179	-0.690515	1.25656	1.22892	-0.811474	0.445231	0.869811	0.0285163	1.42352
Unknown_mz_329.29492_+_RT_6.828	0	0	0.0924023	0.0648744	-0.125252	2.44228	1.77815	1.77023	0.819181	2.66987	0.111155	1.15759	0.599106	-0.432405
Unknown_mz_330.2999_+_RT_3.16	0	0	0.680645	0.611718	0.793973	1.57869	2.08741	2.05675	0.421519	2.13425	0.103548	1.29468	0.521939	0.220466
Unknown_mz_330.33624_+_RT_3.811	0	0	-0.447579	-0.387988	-0.334748	-0.0806811	-0.200747	-1.10343	-0.112549	-0.0737461	-0.28868	-0.90101	-0.556744	-1.69323
Unknown_mz_330.3364_+_RT_4.744	0	0	1.35276	2.01194	-0.491502	0.942542	1.56962	0.823202	0.278747	2.24951	-0.894909	-0.0364433	0.976806	0.166595
Unknown_mz_331.18488_-_RT_2.534	0	0	-0.476839	-0.104707	-0.322198	-0.150375	-0.253451	-0.461767	-0.00806618	0.342512	-0.190836	-0.875652	1.1368	-0.165363
Unknown_mz_331.22113_-_RT_5.85	0	0	-0.45077	0.784436	-1.0975	0.387786	0.51149	-0.103649	-0.446802	0.157846	-0.908799	-0.0458666	-0.167497	-1.5066
Unknown_mz_331.22766_-_RT_3.656	0	0	-0.346308	0.623128	0.210383	-0.826251	0.823568	-0.564688	-1.18043	0.285934	-0.295572	-1.29699	-2.14467	-0.112033
Unknown_mz_331.22977_+_RT_0.946	0	0	0.217803	0.835026	0.587873	0.336622	0.210483	-0.529398	-0.690692	0.116054	-0.385325	-0.560787	0.58422	-0.422936
Unknown_mz_331.26385_-_RT_5.477	0	0	-0.844411	0.424513	-0.0516689	-0.625677	0.276238	0.388075	0.166974	0.313749	0.453357	-1.53965	-1.0986	-0.559261
Unknown_mz_332.21515_+_RT_0.983	0	0	-1.47992	-0.320581	0.20839	-1.31126	-0.623399	-1.45694	-0.133247	-0.442739	-0.740766	-1.54535	-0.46536	-0.860183
Unknown_mz_332.25558_+_RT_3.534	0	0	6.96098	4.45712	5.69846	6.83231	4.92114	6.69399	6.23576	6.06268	5.56714	5.2867	4.5622	5.08026
Unknown_mz_332.33093_+_RT_3.335	0	0	-0.169134	0.382888	0.0819916	-0.0261196	0.116335	0.402582	0.019783	0.434496	-0.367162	0.594312	0.316005	0.127165
Unknown_mz_332.33109_+_RT_3.932	0	0	0.873409	0.394763	0.437933	0.57938	1.10075	0.672269	0.831459	-0.00478371	0.985027	0.468881	-0.43153	0.282529
Unknown_mz_333.11771_-_RT_1.102	0	0	-1.08729	0.759164	1.80584	0.739619	1.6282	1.21484	1.37755	2.84229	1.42158	0.682595	4.11502	0.916762
Unknown_mz_333.23544_+_RT_5.614	0	0	0.199113	0.409521	-0.0518254	0.0246716	0.199842	-1.06882	-1.49325	0.122028	-0.00645527	0.200107	0.781333	-0.400833
Unknown_mz_334.17737_+_RT_1.901	0	0	1.0837	1.45868	0.933034	1.79458	1.93627	0.948566	1.6086	2.97662	1.75196	1.03504	4.45646	0.554557
Unknown_mz_334.2388_-_RT_0.872	0	0	-0.623287	0.248297	0.160299	0.646041	0.225113	0.376278	0.632902	0.841451	-0.585631	-0.733658	0.723227	-0.559394
Unknown_mz_335.13229_+_RT_2.325	0	0	-0.0415755	0.386179	-0.144992	0.152722	0.432281	-0.233004	-0.620458	0.475135	-0.298428	-0.79572	-0.86016	-0.877232
Unknown_mz_335.2048_-_RT_3.157	0	0	-0.675881	0.742358	-0.426485	-0.330251	0.204107	-1.13065	-1.06537	0.739474	-0.332559	-1.6542	0.381557	-0.996442
Unknown_mz_335.22052_-_RT_3.584	0	0	0.498113	0.960417	-0.928058	2.12419	2.66386	1.78494	0.331556	2.72115	-1.11521	-0.122721	0.97065	-1.64341
Unknown_mz_335.27875_+_RT_1.581	0	0	-0.092511	0.205793	-0.0590177	-0.301884	0.166379	0.0842494	-0.378621	0.101652	0.0792403	0.134517	0.442283	-0.492555
Unknown_mz_336.25418_-_RT_1.014	0	0	4.76205	-0.484608	-0.216035	5.39889	-0.397418	-0.461402	5.44701	0.227273	0.218834	5.46324	0.106087	-0.28169
Unknown_mz_336.30988_+_RT_2.424	0	0	0.780584	0.848939	0.446029	1.0957	1.22836	0.750135	0.743452	1.75867	0.594652	0.406984	3.58569	0.225772
Unknown_mz_336.32584_+_RT_6.566	0	0	-0.412585	-0.310344	-0.669652	-0.0352383	-0.0986916	-0.551653	-0.100566	-0.125688	-0.656005	-0.0351694	-0.207378	-0.847739
Unknown_mz_336.32608_+_RT_6.052	0	0	0.0986572	0.42725	0.447339	-0.107575	0.369513	0.205367	-0.895845	0.701376	-0.164143	0.350763	0.155964	-0.196845
Unknown_mz_336.32672_+_RT_2.977	0	0	0.146784	-0.339829	0.121499	0.400021	-0.486379	5.28781	6.7644	-0.341592	-0.17448	6.63333	-0.403908	4.87529
Unknown_mz_337.05875_-_RT_1.093	0	0	0.459545	0.379142	0.640819	0.881062	0.894602	1.04934	1.23197	0.959134	1.08526	0.0158667	1.17568	0.205381
Unknown_mz_337.21951_-_RT_3.944	0	0	0.21641	0.209875	0.207006	0.148563	0.10185	-0.0630112	0.0189805	0.153753	0.0739263	0.362554	0.432877	0.0307284
Unknown_mz_337.2359_-_RT_5.155	0	0	0.404639	0.278149	0.102316	-0.477372	0.28856	-0.0795133	-0.0290065	-1.25367	0.047927	1.2492	0.347374	0.090136
Unknown_mz_337.31116_-_RT_7.71	0	0	0.201614	0.538541	0.0847487	-0.421114	0.395504	-0.879819	-0.212699	0.673532	-0.260845	0.19401	1.14285	-0.772917
Unknown_mz_338.30533_+_RT_5.355	0	0	1.97739	0.159755	-0.930486	1.41471	1.89532	1.6659	0.454957	2.16479	-0.831794	-0.498219	0.836485	-1.56475
Unknown_mz_338.30533_+_RT_6.145	0	0	0.057934	0.155426	-0.358664	0.820487	-0.1774	0.586415	-0.0894972	-0.341995	1.27482	-0.0407073	-1.15379	0.551467
Unknown_mz_338.34131_+_RT_6.94	0	0	0.293721	-0.08834	0.62446	0.632741	0.935824	0.551354	0.924349	1.07394	1.42664	0.523548	0.56061	0.0841096
Unknown_mz_338.34137_+_RT_7.244	0	0	-0.388007	0.0734441	0.144863	0.145905	0.151859	-0.320537	-0.123027	-0.570905	0.355648	-1.12648	-0.26091	-1.11901
Unknown_mz_338.34152_+_RT_6.27	0	0	0.0985683	0.517122	-0.00186993	-0.219212	-0.11258	-0.247848	-0.487885	-0.166109	-0.160137	-0.556222	-0.0765576	-0.348766
Unknown_mz_339.07419_-_RT_0.886	0	0	-1.00339	1.54016	-0.719344	0.526022	0.823148	-0.703804	0.52776	0.798138	-0.997888	-0.684126	-0.0037929	-0.969333
Unknown_mz_339.1524_+_RT_1.372	0	0	0.351621	-0.42286	-0.00697062	0.366141	0.288162	-1.6623	-0.0268503	0.299433	0.298255	-1.1792	-0.751673	0.0905035
Unknown_mz_339.18277_+_RT_5.605	0	0	1.78895	1.03942	0.77956	2.38147	2.61812	1.88817	0.502563	2.88979	0.233223	0.91045	1.03344	-0.407356
Unknown_mz_339.23248_-_RT_4.888	0	0	0.870483	0.841166	-0.345318	1.87439	1.77789	1.67785	0.2663	1.84464	-0.405739	0.698906	0.496805	-0.151635
Unknown_mz_339.23288_-_RT_4.991	0	0	1.28778	3.23024	0.748175	2.43703	1.94827	0.447987	2.89162	2.96498	-0.592922	1.91362	1.37582	-0.247646
Unknown_mz_339.25388_-_RT_2.654	0	0	2.30529	1.4817	-1.12767	3.83788	3.77067	3.76819	2.72907	2.74624	0.220119	2.61607	1.87588	-0.595863
Unknown_mz_339.28897_+_RT_10.765	0	0	3.12979	2.86068	1.56707	3.85642	5.04915	4.57999	1.76269	5.12834	-0.258557	2.87278	2.23776	-0.656525
Unknown_mz_339.30167_-_RT_7.112	0	0	1.07087	-0.626515	2.06237	-0.257377	-1.80615	-0.290961	1.07333	-0.538204	-0.484323	-0.0130701	0.0654801	1.05156
Unknown_mz_339.32669_-_RT_8.597	0	0	0.275873	0.339922	-0.318087	0.199349	0.578135	0.370545	-0.0340685	0.553005	0.105914	0.378849	0.489567	-0.116831
Unknown_mz_339.32678_-_RT_7.462	0	0	-0.0273539	-0.0789731	0.435007	0.195476	0.170346	-0.300476	0.0997617	-0.622226	0.355312	-0.000747062	0.0771021	-0.569883
Unknown_mz_340.21146_-_RT_5.189	0	0	1.34094	0.518885	0.521048	2.11454	1.60196	1.21384	0.576664	1.9185	-3.55263	1.24988	0.855089	-0.0104452
Unknown_mz_340.32068_+_RT_13.858	0	0	-0.310845	0.627879	0.132413	-0.460883	-0.115855	-0.575495	-0.569469	0.0277216	-0.232703	-1.20253	-2.07176	-0.33889
Unknown_mz_340.3208_+_RT_10.364	0	0	1.34046	0.573223	-0.486004	2.41481	2.81524	2.67791	0.516508	2.8197	-0.69943	-0.193626	0.588571	-1.29386
Unknown_mz_340.32098_+_RT_12.824	0	0	-1.13157	0.596836	0.678143	-1.40003	-0.185712	0.210406	-0.515307	1.00037	0.165025	-0.694739	0.979533	0.71775
Unknown_mz_341.21213_-_RT_1.958	0	0	0.15407	-0.0681317	0.962388	-0.042247	-0.232836	-2.14408	-1.58196	0.612385	0.821316	-1.74014	-0.225962	-1.95487
Unknown_mz_341.21222_-_RT_1.701	0	0	0.134243	0.175931	0.255388	0.344748	0.457741	0.21613	-0.00661837	0.64814	0.423171	0.075078	0.381864	-0.179234
Unknown_mz_341.26947_-_RT_3.689	0	0	0.639445	0.780295	0.701052	1.54098	1.88863	1.16306	1.87627	2.10997	1.9741	0.940091	0.794121	0.34155
Unknown_mz_341.26974_-_RT_3.887	0	0	0.754614	0.735181	0.463463	0.840189	1.23466	1.06795	0.931613	0.762264	0.94253	0.68117	0.896284	0.441047
Unknown_mz_341.30478_+_RT_10.699	0	0	-1.39792	-0.179953	1.22303	-1.72151	0.429402	0.578119	0.134545	0.757416	-0.0159733	-0.628143	0.221371	0.274019
Unknown_mz_341.31592_+_RT_1.937	0	0	0.501204	-0.0426494	0.513446	0.293567	0.705037	0.562376	1.00001	0.971413	1.39919	0.245496	0.653958	-0.0692807
Unknown_mz_341.35229_+_RT_3.455	0	0	2.01958	2.12678	1.38192	3.7371	2.06298	3.94589	3.091	3.22433	0.363354	1.67416	1.52873	0.733179
Unknown_mz_342.11353_-_RT_1.746	0	0	0.978251	0.425421	0.258993	1.17292	1.347	0.749061	0.58301	1.32289	0.350304	0.361468	0.509762	0.208712
Unknown_mz_342.30109_-_RT_3.053	0	0	1.05186	2.76326	0.590736	0.893569	1.01119	0.529558	0.516797	1.72376	-0.035309	0.867533	0.893192	-0.0976396
Unknown_mz_343.13055_+_RT_5.213	0	0	0.0351887	0.437665	0.451113	1.79573	1.26398	1.1067	0.746558	1.18488	0.436572	0.447047	0.752371	0.334573
Unknown_mz_343.17685_-_RT_4.634	0	0	0.62283	0.434181	-0.301187	1.84818	1.96424	1.61781	0.435204	2.09746	-0.581678	-0.229185	0.244176	-1.08051
Unknown_mz_343.22052_+_RT_6.649	0	0	0.839116	1.68734	0.742989	2.44469	2.58369	2.51203	0.910072	2.56692	0.88048	0.989584	1.43338	-0.160866
Unknown_mz_343.24857_-_RT_1.003	0	0	-0.453259	-0.440438	-0.442806	-0.442935	-0.239075	-1.52973	0.45288	-1.54723	0.221018	-1.65195	-2.06198	-0.0258967
Unknown_mz_343.2742_+_RT_6.749	0	0	-0.33935	0.731602	-0.0805293	-0.109021	0.108847	-0.275703	-0.361794	0.228919	-0.610652	-0.205821	0.0174547	-0.775982
Unknown_mz_343.28534_-_RT_1.636	0	0	0.131157	0.328143	-1.23801	1.7803	1.77941	1.17997	0.283369	2.45455	-1.13281	-0.230936	0.965422	-1.71912
Unknown_mz_343.28534_-_RT_1.963	0	0	-0.371639	-0.322276	-0.445428	0.48028	-0.0570787	-1.18037	-0.0677309	0.12292	-0.356901	-0.471014	-0.238061	-0.724238
Unknown_mz_343.31104_+_RT_6.474	0	0	0.503527	1.16345	-0.128956	1.81862	1.54864	1.59451	0.580498	1.60372	-0.0924036	0.607348	0.975515	-0.349198
Unknown_mz_343.33179_+_RT_2.539	0	0	-0.676673	-0.381692	0.489471	-0.555784	-0.222627	-1.48728	-0.131196	-0.915733	-0.183755	-3.26529	-1.48471	-0.762455
Unknown_mz_344.13492_-_RT_0.703	0	0	0.00856544	0.466878	0.218344	-0.327338	-0.182707	0.433275	-0.563869	-0.381105	-0.0742525	-0.197929	-0.0549881	-0.639006
Unknown_mz_344.31567_+_RT_3.874	0	0	1.14947	0.204986	0.520218	1.92426	0.842369	1.69115	0.343325	1.70324	0.00688484	0.1207	0.929185	0.492411
Unknown_mz_345.19241_-_RT_4.815	0	0	0.830723	0.864757	-0.60189	1.89868	1.53205	0.79318	1.54338	1.83268	-0.137181	0.418103	0.90718	0.462491
Unknown_mz_345.2005_-_RT_3.348	0	0	0.689319	0.637301	0.313841	0.767521	1.2328	0.429088	1.07694	1.10109	0.600684	0.95437	0.315729	0.0641171
Unknown_mz_345.29056_+_RT_5.709	0	0	0.0173316	-0.184391	0.343178	0.00872226	-0.0921879	2.73518	-0.0859021	-0.308915	0.156055	0.439289	-0.562573	1.17204
Unknown_mz_346.14453_-_RT_1.992	0	0	0.304232	0.00680805	0.302745	1.315	0.444427	-0.361256	-0.0262122	0.1048	0.0216481	-0.61191	0.627555	-0.262064
Unknown_mz_346.33139_+_RT_3.145	0	0	-0.351642	0.459051	-0.0520914	0.823523	-0.0957679	0.470447	-0.223888	1.04007	-0.558461	0.10304	0.725548	0.0482984
Unknown_mz_347.2482_+_RT_5.544	0	0	0.448656	0.479143	0.586328	0.806323	1.23017	0.755836	1.03752	0.924804	1.4464	0.469223	0.532064	0.895141
Unknown_mz_347.25153_+_RT_6.354	0	0	0.279655	0.430736	-0.0133071	0.592724	0.348833	0.256879	-0.0367264	0.303836	-0.0678472	-0.0459615	0.0662804	-0.193362
Unknown_mz_348.07025_+_RT_0.548	0	0	1.01283	0.696036	0.364167	0.800436	1.29271	0.544086	0.95882	1.31824	0.562855	0.488686	1.37259	0.170745
Unknown_mz_348.20996_+_RT_0.758	0	0	0.273107	0.581475	0.170799	0.0702658	0.356545	0.221143	-0.270994	0.313198	-0.0356831	0.351685	0.405359	-0.119995
Unknown_mz_348.22134_-_RT_0.972	0	0	-0.643861	-0.769632	-0.68242	-0.235071	-0.229535	-0.81249	-0.25113	-0.504533	-0.337798	-1.34644	-2.2279	-1.11282
Unknown_mz_348.32535_+_RT_1.95	0	0	1.24221	0.754221	-0.287629	1.87202	1.80954	1.6645	0.371383	2.36955	-0.763917	-0.0935229	0.884919	-1.19027
Unknown_mz_349.11118_+_RT_0.908	0	0	0.115604	0.397046	0.0463053	-0.132104	0.277199	0.0123945	-0.0976117	0.163281	0.0356797	0.318793	0.343369	-0.0399823
Unknown_mz_349.16153_-_RT_0.56	0	0	-0.468294	0.774455	-0.0720424	-1.166	-0.671138	-1.47927	-1.50363	0.42328	-0.641711	-1.63634	-0.393946	-0.881945
Unknown_mz_349.23602_-_RT_4.64	0	0	2.27621	1.72108	0.0404337	3.60045	1.81499	3.78914	0.684289	3.54439	1.40112	-1.2574	1.02208	0.10724
Unknown_mz_349.24188_-_RT_2.918	0	0	0.701016	0.581972	0.362397	1.08061	1.25543	0.258639	0.831949	0.963595	0.993854	0.630622	0.784948	0.0181306
Unknown_mz_349.24203_-_RT_2.513	0	0	-0.822467	-2.10613	-0.580305	-0.698426	1.04348	-0.295122	-0.567021	-0.390604	0.254538	0.927256	0.323816	-0.244087
Unknown_mz_349.2944_+_RT_2.012	0	0	1.67077	0.385449	0.975017	2.06336	1.6924	-0.150481	1.836	1.72922	0.883277	1.897	2.21774	0.520473
Unknown_mz_351.07431_-_RT_0.903	0	0	0.274101	0.300171	0.179438	0.126151	0.168668	0.376773	0.205564	0.354464	0.280933	0.482203	0.439984	-0.157131
Unknown_mz_351.13257_-_RT_0.752	0	0	0.271373	1.22015	1.00029	0.820863	-0.360762	1.39825	-1.65872	1.28712	-1.23482	-0.102357	0.862909	-0.877069
Unknown_mz_351.25006_+_RT_5.185	0	0	0.834639	3.25089	0.856826	0.268102	0.128813	-3.11837	-2.42026	4.05173	1.01186	-1.924	1.42567	-2.45386
Unknown_mz_351.25162_-_RT_5.887	0	0	-0.777972	0.591897	-0.263649	-1.12221	0.106095	-5.00012	-4.78721	0.871664	-0.0885958	-3.46543	-1.59183	-4.48904
Unknown_mz_351.25229_-_RT_6.172	0	0	-0.0811329	0.47779	0.307305	-0.210019	0.379997	-0.0946968	-0.325799	-0.0569351	0.091269	-0.0571823	0.236841	-0.309417
Unknown_mz_351.30441_+_RT_3.474	0	0	0.000357862	-0.041278	0.353981	0.153394	-0.134116	-1.90178	-0.883029	-0.437302	-0.171095	-1.64483	-0.461818	-2.48842
Unknown_mz_352.17795_+_RT_3.557	0	0	-0.200516	-0.791554	0.0383138	-0.728428	-1.63355	0.33516	-0.372542	-1.39425	0.0452928	-0.19172	-0.733629	-0.309602
Unknown_mz_352.24667_+_RT_5.047	0	0	2.52479	2.193	0.29472	1.42778	3.38284	2.15309	0.749446	3.40407	-1.25219	0.70623	1.42345	-0.375665
Unknown_mz_352.28552_-_RT_9.482	0	0	-1.2199	-0.0426141	-0.072742	-0.382814	0.0799191	-0.806159	-0.87071	0.571017	-0.353278	-0.327803	-0.30391	-0.390575
Unknown_mz_353.13507_-_RT_0.58	0	0	0.241805	-0.122405	0.475489	0.391692	-0.272486	-1.52525	-0.408779	-0.606581	-0.32777	-1.17448	-0.372129	-1.90455
Unknown_mz_353.14172_-_RT_3.616	0	0	0.647759	0.563284	0.532941	1.27267	1.53222	1.67147	0.909637	1.88889	0.686974	0.928659	0.732882	0.707875
Unknown_mz_353.23376_-_RT_1.094	0	0	-0.712125	0.59473	0.687012	-0.057324	0.0650382	-0.0539869	0.31066	1.06731	-0.0745086	0.487567	0.560001	0.886259
Unknown_mz_353.23376_-_RT_1.418	0	0	0.455514	-0.834225	-0.530148	-0.276918	0.167857	-0.26207	-0.6243	-0.0941535	-0.521192	-0.966272	-0.295747	-0.612872
Unknown_mz_353.24738_+_RT_0.704	0	0	0.498647	0.273106	0.513252	1.01745	1.26204	1.14376	0.862525	1.63897	0.474401	-0.0149217	0.7333	-0.0284557
Unknown_mz_353.34238_-_RT_9.101	0	0	0.589355	0.358173	1.72385	1.26542	0.797335	1.36056	0.530627	1.02132	0.834639	0.626971	0.948845	-0.072391
Unknown_mz_353.34244_-_RT_8.074	0	0	-0.789318	-0.704794	-0.285089	-0.30224	-0.77329	-0.795288	-0.308487	0.544151	-0.587431	-1.36838	-0.275621	-1.10446
Unknown_mz_354.15057_-_RT_1.302	0	0	0.428804	0.649539	0.449705	-0.147162	1.25667	4.19896	3.21621	0.457689	-0.459825	3.64443	0.875039	4.74621
Unknown_mz_354.37244_+_RT_7.615	0	0	-3.75923	-0.744627	-0.00427459	0.238584	-0.597202	-3.59829	0.499045	1.63011	-1.33593	-2.20741	-0.280527	-3.54531
Unknown_mz_354.40936_+_RT_6.118	0	0	2.87239	0.610636	0.353083	0.403906	0.0413118	1.54789	-0.515657	0.234901	1.10921	-1.05069	0.80357	0.612867
Unknown_mz_355.15433_+_RT_0.873	0	0	-0.346843	0.273232	0.998444	-0.381214	-0.155872	-0.929614	-0.342556	0.205044	0.0659778	-2.31249	-0.302221	-1.61646
Unknown_mz_355.15433_+_RT_1.182	0	0	-0.109764	1.80974	1.33804	2.01797	2.2897	2.36016	0.989567	2.88367	0.805349	0.840165	0.668439	0.122258
Unknown_mz_355.15872_-_RT_5.195	0	0	0.796661	0.739538	0.917504	0.777667	1.02948	1.15022	-0.208069	0.162144	0.377125	-0.342514	0.397435	0.300938
Unknown_mz_355.26257_+_RT_0.744	0	0	0.217096	0.310446	0.0443548	-0.0603404	0.297471	0.0115823	-0.157217	0.102069	0.0755057	0.100894	0.50035	-0.0050677
Unknown_mz_355.28165_+_RT_3.116	0	0	-0.214695	0.767139	0.269817	0.830346	0.373068	-0.379558	0.813179	0.973822	-0.463049	-0.153329	-0.463758	-0.76556
Unknown_mz_355.28397_+_RT_11.905	0	0	0.165588	0.533501	0.719489	0.24606	0.693837	0.509155	0.393747	1.02601	0.959099	0.492029	0.228935	0.179844
Unknown_mz_355.28412_+_RT_2.221	0	0	-1.55344	-0.957037	-0.00082992	0.446973	-0.0251553	1.52059	1.73017	1.86099	1.09427	2.09182	0.679737	0.860743
Unknown_mz_355.32169_-_RT_6.175	0	0	-1.29101	-1.4923	-1.04958	0.23515	0.0725841	1.16366	0.946925	1.46221	0.0719463	0.956073	-0.265505	0.859113
Unknown_mz_355.32172_-_RT_6.395	0	0	-0.816926	0.358602	-0.280878	-0.0701797	-0.0167585	0.124186	0.318578	1.50244	0.0326117	0.137739	0.270282	-0.15688
Unknown_mz_355.32175_-_RT_5.315	0	0	-1.43889	-2.43524	4.10778	0.761298	2.15834	-1.91895	-1.45758	-0.329557	-4.19052	-1.02991	-0.577513	-0.563335
Unknown_mz_355.33154_+_RT_2.078	0	0	0.409907	0.344511	0.292093	0.53716	0.622292	0.35819	0.716121	0.554701	0.554201	0.157564	0.362629	-0.205254
Unknown_mz_356.31592_+_RT_5.26	0	0	-0.45858	0.253995	-0.097232	-0.0124846	0.407871	0.0522504	-0.770999	0.499919	-0.286188	-0.29247	-1.7767	-0.17479
Unknown_mz_356.35175_+_RT_6.707	0	0	0.900955	1.28881	0.931172	2.35554	1.68918	1.12714	0.505143	2.84135	0.388662	0.465117	0.96234	-0.0204456
Unknown_mz_356.35193_+_RT_7.52	0	0	0.689537	0.0388562	1.18142	1.22634	1.44358	1.50434	1.0111	0.374925	1.68656	0.929599	0.800548	0.302176
Unknown_mz_357.03064_-_RT_1.066	0	0	2.83158	2.17177	1.78423	3.12006	2.84326	3.15045	1.24302	3.22737	0.324566	1.15529	2.21709	0.149548
Unknown_mz_357.05515_-_RT_0.604	0	0	-0.793702	0.220363	1.00653	-1.61552	-0.349804	-0.419721	-0.611739	-0.117623	-0.813873	-0.945174	-0.690922	-0.284131
Unknown_mz_357.15948_-_RT_1.79	0	0	-1.91225	-0.41021	-0.180642	-1.62611	0.169922	-1.3811	-0.110229	-0.164339	-0.337153	-1.89871	-0.0288504	-1.58834
Unknown_mz_357.23563_+_RT_7.079	0	0	0.853197	0.284031	0.0746909	0.961579	0.513176	0.698124	0.394932	0.3731	-0.703257	0.802342	0.612437	-0.83008
Unknown_mz_357.24606_+_RT_2.294	0	0	1.17193	0.498207	0.409466	1.99939	1.73658	1.79304	0.752362	2.40954	-0.291042	0.508216	1.17306	-0.410576
Unknown_mz_357.27835_+_RT_1.007	0	0	0.930633	1.30604	1.15977	-0.286489	0.962162	-1.976	-1.20779	1.50564	0.975236	-2.08292	-0.324741	-2.69194
Unknown_mz_358.33127_+_RT_5.095	0	0	-0.456168	0.353131	-0.0861818	-0.232354	0.539703	0.610367	-0.860547	0.745021	0.112645	-1.94497	-1.92295	-0.330511
Unknown_mz_358.36774_+_RT_5.981	0	0	1.21564	0.568825	0.444944	1.15289	1.51866	0.697473	1.14941	1.4735	0.451289	0.881978	0.723501	-0.0229332
Unknown_mz_359.22049_-_RT_3.005	0	0	0.234553	-0.527832	-0.747773	-0.150959	1.53779	0.150342	-1.05582	0.797517	0.84948	1.39388	1.54282	1.15522
Unknown_mz_359.25275_-_RT_6.885	0	0	-0.0284621	-0.848705	-0.477156	-0.41023	-0.653205	-1.07527	-0.514184	-0.927206	-0.645086	-1.53455	-2.57285	-1.23971
Unknown_mz_359.2724_+_RT_3.336	0	0	0.130206	0.342618	0.0312866	0.15819	0.0455993	0.0758853	-0.0523535	0.0407332	0.151148	0.315502	0.0724311	0.227231
Unknown_mz_360.22153_-_RT_0.935	0	0	0.699399	0.342014	0.494095	0.675665	1.36704	1.19967	0.94012	1.60014	1.47394	0.564516	0.779361	-0.017335
Unknown_mz_360.3623_+_RT_5.557	0	0	-0.307349	0.550592	1.35796	-0.632392	-0.430447	-1.77764	-0.47116	-0.0413607	0.179291	-1.64633	0.510033	-1.35069
Unknown_mz_361.16666_+_RT_3.89	0	0	0.99186	1.02967	0.857724	1.923	1.58353	2.12367	1.26109	3.24577	0.656996	1.22121	2.11299	0.473005
Unknown_mz_361.19672_+_RT_0.552	0	0	0.0871413	0.166862	0.0316725	0.575978	0.233893	-0.127144	-0.346427	-0.00598464	-0.0138217	0.489561	0.496141	0.0123958
Unknown_mz_361.19815_-_RT_0.562	0	0	0.276626	0.335469	0.144213	-0.197224	0.269689	-0.024419	-0.05674	0.221101	0.135902	-0.0359707	0.345445	-0.139982
Unknown_mz_361.23077_+_RT_4.293	0	0	0.405278	1.96087	-0.707512	1.79335	1.29716	-1.0669	-0.237149	-0.928772	-0.929188	1.13692	1.95908	-2.10877
Unknown_mz_361.23587_-_RT_4.22	0	0	0.639747	0.359198	0.144481	1.28023	1.05444	0.796186	-0.0627086	1.41517	0.085441	0.0605313	-0.17779	-0.214642
Unknown_mz_361.26672_+_RT_6.98	0	0	0.301709	0.732685	0.549513	1.27177	1.18272	0.912374	0.247815	1.37766	0.534192	0.373151	0.780948	-0.262132
Unknown_mz_362.19028_+_RT_4.485	0	0	0.234251	-1.22731	0.0697449	-0.857471	-0.17883	-1.66632	0.132518	0.529886	-0.708931	-0.98476	-2.3437	-0.29261
Unknown_mz_362.23688_-_RT_1.077	0	0	0.624545	0.657982	0.5183	1.72348	1.6697	1.81276	0.741476	1.72652	0.269911	0.256468	0.754219	-0.0106866
Unknown_mz_363.17661_-_RT_1.789	0	0	0.353628	-0.0265322	0.146048	-1.09373	-1.27316	-0.18725	-0.0880842	-1.06453	0.137634	-0.40766	-0.22934	-0.129527
Unknown_mz_363.17722_-_RT_0.556	0	0	1.76095	0.997473	0.763099	2.86087	2.90633	2.15282	0.387775	3.89708	-0.141326	1.7773	2.13055	1.12844
Unknown_mz_363.25021_+_RT_5.19	0	0	-0.0814643	0.355239	-0.862897	0.728936	0.570804	0.850526	1.03888	3.06347	0.69625	3.95806	1.05835	0.342743
Unknown_mz_363.25037_+_RT_2.848	0	0	1.90227	1.81714	0.801004	2.81676	3.17629	2.27667	1.03901	3.69025	-0.0643233	0.738592	2.07826	0.0502142
Unknown_mz_363.25159_-_RT_5.473	0	0	-3.34569	-0.468883	1.90569	-2.66665	-0.632945	-1.5451	-0.805184	0.0662696	-0.30021	-0.31737	0.923884	-2.2213
Unknown_mz_363.25159_-_RT_5.6	0	0	0.40275	-0.2926	2.05334	-0.092259	-1.59672	-0.590484	1.3741	-0.918576	-0.357925	0.620078	0.0352323	0.988401
Unknown_mz_364.20459_+_RT_0.847	0	0	-0.694656	0.801323	0.0938212	-0.228536	0.303142	0.00970866	-0.531939	0.705073	-0.0849266	-1.0231	-1.68151	-0.299733
Unknown_mz_364.20978_-_RT_4.217	0	0	1.17527	2.39631	0.288602	0.976478	0.731973	0.907394	0.464261	2.20064	-0.112155	0.226079	0.820198	0.154761
Unknown_mz_364.28223_+_RT_3.181	0	0	1.06334	-1.30633	-1.44247	-0.258173	0.145608	0.777759	-0.0535602	0.234652	-0.0627366	-1.44703	-1.844	0.52263
Unknown_mz_364.3573_+_RT_7.066	0	0	-0.462572	0.847431	2.28231	1.41517	0.940667	0.908506	1.14962	0.183906	0.819579	0.0385506	0.121272	-0.39207
Unknown_mz_365.13528_+_RT_1.754	0	0	-1.52495	-0.509087	-2.77012	-0.117658	-0.111225	-1.92515	-0.837842	-0.27485	-1.90041	-0.381528	-0.90488	-3.11953
Unknown_mz_365.26611_+_RT_5.858	0	0	0.228153	0.424545	0.135271	-0.000805033	0.558888	0.314897	-0.108894	0.441051	0.0170767	0.150455	0.267833	-0.073796
Unknown_mz_365.32025_+_RT_4.325	0	0	-0.299182	0.279227	0.0295929	1.01071	0.129143	-0.30488	-0.0575271	2.25331	-1.96336	-0.171371	1.4042	-0.446461
Unknown_mz_365.32025_+_RT_4.777	0	0	0.33484	0.879167	-0.010481	0.43975	0.709741	-0.184166	0.133613	0.724816	-0.0273031	0.282926	0.77907	0.740119
Unknown_mz_365.34229_-_RT_8.068	0	0	0.170361	-0.713124	0.0329854	-0.0822835	0.353699	-0.0371244	-0.205133	0.264028	0.113799	0.757984	0.12648	-0.332013
Unknown_mz_366.2261_-_RT_5.598	0	0	1.76287	0.696773	-0.640953	1.36544	2.64181	2.3018	0.632423	1.47731	-0.443281	0.168661	0.64862	-1.92552
Unknown_mz_366.24542_+_RT_5.345	0	0	2.83307	3.39181	2.00449	3.13539	3.70341	3.74636	1.5182	4.47551	-0.0884895	1.44795	2.32155	-0.272375
Unknown_mz_366.30118_-_RT_1.485	0	0	2.06451	1.05272	-0.0407777	1.96326	2.00769	1.74543	-0.0874989	2.4217	-1.47401	0.662033	0.380778	-1.33932
Unknown_mz_366.30124_-_RT_1.106	0	0	1.94249	-0.816048	1.27361	1.13061	-0.0571233	1.83199	3.62608	1.83108	1.40257	1.68902	1.90707	1.51001
Unknown_mz_366.37296_+_RT_7.703	0	0	0.164408	0.361624	0.103413	0.21853	0.293319	-0.219651	-0.271752	0.283822	0.215561	0.311735	0.280818	-0.450577
Unknown_mz_367.10394_+_RT_1.027	0	0	-0.089748	0.268043	-0.0110388	4.2615	4.56311	-4.83245	-0.251962	4.93085	-0.130627	4.16398	4.26797	-0.632359
Unknown_mz_367.10422_+_RT_0.933	0	0	-0.441496	-0.719924	-0.648938	-0.27745	-0.728829	-0.869899	0.345767	-2.35645	-0.299068	-1.60658	-3.29488	-0.692523
Unknown_mz_367.14661_+_RT_1.042	0	0	0.737096	1.25109	0.390243	1.88061	2.45454	1.47282	0.222618	2.02573	-0.23499	0.82101	1.16467	-0.673452
Unknown_mz_367.18451_-_RT_4.895	0	0	-0.201989	0.915081	0.388232	-0.0322317	0.554712	-2.62213	-2.24189	0.869426	0.642514	-2.36646	-0.752325	-2.6122
Unknown_mz_367.18469_-_RT_4.478	0	0	-0.163507	0.149622	-0.386464	1.00649	0.822226	1.01521	1.39573	3.23574	0.572219	1.1845	1.679	0.686268
Unknown_mz_367.22644_+_RT_7.813	0	0	-1.09687	-0.0698376	-0.633442	-1.64697	0.360161	-2.62593	-1.34465	-0.284601	-0.779267	-2.10751	-0.865153	-2.71568
Unknown_mz_367.35809_-_RT_9.639	0	0	0.52632	0.667941	0.312053	1.02852	1.05223	0.497978	1.09569	0.799544	0.704455	0.663829	0.433739	0.0300109
Unknown_mz_367.35812_-_RT_8.304	0	0	-1.11298	-0.681738	-0.877101	-0.209255	0.277355	-0.673846	0.827712	0.81861	0.609082	0.279674	0.628706	0.396521
Unknown_mz_368.12793_+_RT_2.261	0	0	1.25245	0.959068	-0.656785	1.86331	1.95984	1.51557	-0.709026	2.02532	-0.650958	-0.106258	0.838477	-0.53241
Unknown_mz_368.23575_-_RT_6.544	0	0	-1.11985	0.290065	0.0169657	-2.63329	0.332357	-2.02359	-2.29267	0.0747108	-0.620108	-2.37788	-1.06382	-2.27012
Unknown_mz_368.31677_-_RT_1.768	0	0	-0.150037	2.91499	0.951806	2.44328	3.20365	3.578	1.79922	4.60635	1.25336	1.31286	1.15595	0.336087
Unknown_mz_369.12479_+_RT_2.437	0	0	0.84952	0.698442	0.12806	1.71403	1.41986	1.27269	0.685231	2.01622	-0.533896	0.442496	0.871743	-0.073668
Unknown_mz_369.16464_-_RT_1.581	0	0	-0.0435343	-0.950271	-0.440235	0.12016	-0.595047	0.195124	0.638235	-0.418935	0.147329	-0.0640805	-0.417399	0.352483
Unknown_mz_369.21024_-_RT_1.787	0	0	-0.389553	0.0848112	0.31309	0.310805	0.216655	0.15013	0.54077	0.842185	0.565236	-0.0985219	0.744498	-0.289002
Unknown_mz_369.29776_+_RT_5.206	0	0	0.407014	0.527315	0.23263	0.205507	-0.298894	1.96958	0.230828	-0.514411	0.45156	1.04103	-0.147171	1.5596
Unknown_mz_369.29938_+_RT_4.156	0	0	-0.736447	0.88852	1.00088	0.703422	1.29141	0.936859	1.66696	2.36229	1.39257	1.01797	3.33518	0.715797
Unknown_mz_369.30093_-_RT_5.608	0	0	0.494202	1.06818	0.811845	1.19591	0.990645	1.18953	1.23357	1.94398	1.90143	1.36697	3.30255	0.338715
Unknown_mz_369.33649_-_RT_6.931	0	0	-1.31652	0.947595	1.05855	-1.48054	-0.301422	-0.095757	-0.0286245	0.863542	-0.231589	-1.16313	0.431842	0.0653453
Unknown_mz_369.34705_+_RT_2.394	0	0	-2.3407	-0.310156	-0.770267	-3.22228	-2.09105	-2.47688	-2.1013	-1.68079	-3.28837	-3.61173	-2.70071	-3.9602
Unknown_mz_369.38339_+_RT_4.527	0	0	0.830933	0.665163	0.69383	0.995423	1.56261	0.658219	0.892238	2.09286	0.908039	0.841479	4.38793	0.244743
Unknown_mz_369.3837_+_RT_5.575	0	0	-0.229385	1.71019	2.29602	1.56375	1.59663	1.79499	-0.751286	1.25118	0.472726	0.791265	1.7612	-0.282906
Unknown_mz_370.14505_-_RT_3.084	0	0	-1.07958	-0.0857247	-0.843408	-1.122	-0.405595	-1.73411	-1.1548	0.108196	-0.438633	-2.22753	-1.55943	-1.29387
Unknown_mz_371.25183_+_RT_7.453	0	0	1.78446	1.33933	0.31629	3.29801	1.74928	2.46179	0.721622	2.88312	0.371569	0.70113	0.667463	-0.300476
Unknown_mz_371.2626_+_RT_6.724	0	0	2.25864	1.02491	1.28546	1.13518	1.65942	4.66327	4.44228	1.41835	-0.064757	4.91088	1.80214	4.58327
Unknown_mz_371.30536_+_RT_7.509	0	0	0.0813755	0.349114	0.045567	-0.125695	0.272144	-0.174531	-0.216225	0.0512898	-0.0628111	0.162088	0.310636	-0.346263
Unknown_mz_371.31516_+_RT_6.943	0	0	0.306551	0.484513	0.860777	-0.219825	1.03053	-0.892456	-1.11902	0.882815	-0.17257	-0.916689	-1.43363	-0.301461
Unknown_mz_371.31635_-_RT_3.092	0	0	-0.618113	0.59008	0.337275	-0.657928	0.357534	0.536046	-0.321431	0.335561	0.261379	-1.05993	-1.33506	-0.592815
Unknown_mz_371.31647_-_RT_3.446	0	0	0.503358	0.463953	0.435209	1.20245	1.41546	1.26117	1.51862	1.80864	1.62007	0.895197	0.510132	0.526678
Unknown_mz_371.34216_+_RT_7.382	0	0	1.11703	0.580585	1.40907	1.19344	1.2354	1.40093	1.29174	1.63943	0.463136	1.06977	0.296305	0.129745
Unknown_mz_371.36279_+_RT_4.526	0	0	2.6089	1.37509	0.396237	2.36815	3.86174	2.20853	0.479544	2.79809	0.0934078	0.968643	2.87594	-0.0907771
Unknown_mz_372.15869_+_RT_0.678	0	0	0.24151	0.788788	0.147533	0.436097	0.339098	-3.07789	-0.909596	0.48354	0.332042	-1.50753	0.462092	-1.79328
Unknown_mz_372.24139_+_RT_1.537	0	0	0.0427055	0.410324	-0.0469134	0.280828	0.505049	0.269306	0.169554	0.459499	-0.034556	0.375827	0.223769	-0.118993
Unknown_mz_372.3118_-_RT_2.145	0	0	-0.0996264	0.351384	-1.95252	1.40063	1.16557	-0.89051	-0.154521	1.23152	-1.59736	-0.160492	0.536084	-1.60855
Unknown_mz_372.34689_+_RT_6.309	0	0	-0.518476	0.289325	-0.0115703	-0.943161	0.504491	0.0297564	-0.589356	0.20638	-0.141851	-1.43399	-2.44413	-0.514392
Unknown_mz_372.34708_+_RT_5.944	0	0	2.46397	4.79414	1.89415	3.18531	6.38216	3.22899	1.15417	4.58786	1.16943	2.37456	3.44165	2.076
Unknown_mz_372.34717_+_RT_4.165	0	0	1.01275	0.72187	0.0528586	2.27982	1.8847	1.79186	0.82255	2.88244	-0.154083	1.21414	1.49232	-0.185394
Unknown_mz_373.26794_-_RT_7.293	0	0	1.11968	1.46566	-0.847793	0.984048	1.81806	-0.582582	0.103022	1.58301	-1.10007	-0.1305	0.872902	-0.655493
Unknown_mz_373.27454_-_RT_2.575	0	0	0.649023	1.11299	0.2301	1.67532	1.79598	1.54274	0.714514	2.25072	0.375366	0.869792	0.560885	0.236613
Unknown_mz_374.30267_+_RT_3.646	0	0	0.253427	0.29166	0.792541	0.528396	0.669313	0.0388554	0.845533	0.823911	1.37357	0.540834	0.685127	0.337641
Unknown_mz_374.36258_+_RT_3.767	0	0	0.871384	0.174572	0.574621	1.27928	1.25906	1.17422	0.938446	1.61755	0.81682	0.662028	0.786828	0.205415
Unknown_mz_374.37827_+_RT_6.747	0	0	-1.99693	-2.11374	-2.09131	-3.13891	-4.28413	-3.45012	-2.92827	-2.73353	-3.83946	-3.72903	-3.49544	-2.77552
Unknown_mz_375.13229_-_RT_1.777	0	0	1.3838	1.57538	-0.153312	2.33702	1.81528	1.74746	0.243645	2.37322	-1.3609	1.09897	0.402221	-0.0393265
Unknown_mz_375.13242_-_RT_1.57	0	0	0.485364	1.18308	0.68476	1.60464	1.42507	1.26593	0.581322	1.88316	0.467785	1.19125	0.234672	0.590462
Unknown_mz_375.17728_-_RT_0.556	0	0	-1.29219	0.287521	-0.0853465	-1.17267	-0.613808	-0.694451	-0.490783	-0.0671022	-0.700928	-0.786169	-0.307001	0.420334
Unknown_mz_375.18195_+_RT_3.595	0	0	1.51284	2.3201	0.581857	2.28018	1.65461	2.17553	1.17095	3.95136	0.495248	1.35681	2.08035	1.28913
Unknown_mz_375.22003_-_RT_4.222	0	0	-0.484281	-0.526075	-0.678669	-0.612518	-0.416646	-0.69235	-0.317256	-0.243506	-0.248705	-1.44667	-2.38898	-0.737713
Unknown_mz_375.28223_+_RT_7.35	0	0	-1.5173	0.82384	0.560713	-1.35	0.147994	0.863411	0.11269	0.74679	0.325401	-0.65751	-1.35974	0.0825364
Unknown_mz_375.29034_-_RT_1.579	0	0	0.392868	1.35631	0.0129789	1.04871	0.824137	0.740637	0.271727	2.67724	-0.559747	0.354472	1.10073	0.0887342
Unknown_mz_375.2905_-_RT_1.918	0	0	-0.580933	-0.336868	-0.848991	-0.493503	-0.498323	-0.403212	-0.551704	0.562192	-0.388628	-0.789065	-0.608253	-0.399709
Unknown_mz_375.30402_+_RT_11.514	0	0	0.90661	0.713323	-0.185583	1.05568	0.926685	1.26176	0.204649	0.801855	-0.353354	0.136335	0.206555	-0.301605
Unknown_mz_375.30417_+_RT_12.57	0	0	-0.22833	0.117032	-0.417702	1.53989	1.21841	1.5521	0.716262	1.4211	0.266881	0.428793	1.41899	-0.35686
Unknown_mz_375.34677_+_RT_6.711	0	0	-2.28038	-0.110173	-1.43774	-4.07401	-4.10282	-3.73938	-3.35432	-0.00533476	-3.33216	-5.04757	-3.00043	-5.22898
Unknown_mz_376.17798_-_RT_0.906	0	0	-1.35199	-1.42501	-0.447157	-0.862646	-0.715256	-1.92341	-1.03241	-1.05242	0.347651	-0.796775	-1.1358	-0.371747
Unknown_mz_376.25906_+_RT_0.94	0	0	-0.635562	-0.263907	-0.392779	0.286148	-0.125945	-1.19868	0.169813	0.193641	-0.24296	-1.02337	-1.17803	-1.41428
Unknown_mz_376.30676_-_RT_1.798	0	0	0.043367	0.692511	0.840548	-0.0295346	0.314012	-0.310936	-0.419195	0.891933	0.635998	-0.43376	0.245192	0.559637
Unknown_mz_376.31879_+_RT_4.84	0	0	0.4797	1.67544	-0.257809	1.49904	-0.464589	1.49219	-0.291385	-0.317255	-0.0782006	-0.211803	-0.462815	-0.293627
Unknown_mz_377.08551_-_RT_0.57	0	0	0.308592	0.251097	0.177473	0.0559832	0.128344	-0.471917	-0.12643	0.199555	0.0178319	-0.293274	0.125541	-0.473359
Unknown_mz_377.26187_+_RT_5.968	0	0	0.651045	-1.24284	0.821675	-0.673823	3.30173	-1.40316	0.070022	0.118759	-2.15915	-3.34876	0.872508	-0.591514
Unknown_mz_377.26193_+_RT_6.142	0	0	0.491697	0.800751	1.34418	1.17181	1.32031	1.43319	1.22116	1.28186	1.70035	0.346778	0.924604	-0.153371
Unknown_mz_377.26572_+_RT_5.704	0	0	0.422297	0.725421	0.587809	0.868953	1.44616	0.887113	1.19038	2.33069	1.39031	1.03795	2.33371	0.216679
Unknown_mz_377.26984_-_RT_0.878	0	0	0.364034	0.570584	0.807715	1.06523	1.03017	0.488322	0.255974	1.11804	0.5676	0.0873154	0.726805	0.256165
Unknown_mz_377.31836_+_RT_6.346	0	0	0.545082	0.643381	-0.829332	1.38888	2.00352	1.26471	0.0865929	2.17384	-1.47519	-0.331071	0.656081	-1.41609
Unknown_mz_377.31995_+_RT_13.043	0	0	0.211767	1.1085	0.131589	0.606852	0.578995	1.94484	0.267325	0.902334	0.248408	-0.289387	0.407343	-0.218288
Unknown_mz_377.31995_+_RT_13.24	0	0	0.441067	1.16744	-1.31424	1.1216	1.41901	2.67276	0.586172	1.82579	-0.543312	0.0667071	0.70492	-0.299729
Unknown_mz_377.31995_+_RT_14.109	0	0	0.24624	0.348287	-0.207123	1.07964	0.494028	0.441894	-0.0581204	1.25894	-0.0670461	-0.209701	0.259739	-0.465716
Unknown_mz_377.31995_+_RT_14.276	0	0	0.195584	0.209494	-0.566444	0.783189	0.448393	0.640687	-0.0675435	0.710778	-1.37676	0.0597702	-0.634399	-0.462885
Unknown_mz_377.31995_+_RT_15.308	0	0	-1.34725	-0.346857	-1.54979	-0.371712	1.3832	-0.93182	-0.498236	1.62403	0.733906	2.08218	1.69969	1.2274
Unknown_mz_377.3201_+_RT_11.638	0	0	0.909837	0.679875	1.10306	0.673836	0.607566	1.25696	0.807198	0.983222	1.18768	1.07254	0.877516	0.0952795
Unknown_mz_377.3201_+_RT_12.687	0	0	0.599142	0.111092	-0.0245432	0.802286	0.553344	0.532244	-0.175964	0.836679	-0.0688679	-0.0628843	0.0902002	-0.331021
Unknown_mz_377.32147_+_RT_9.643	0	0	-0.632112	-0.250421	1.46925	0.0240202	-0.0537024	-0.277172	-0.369005	0.73361	0.9991	-0.384066	1.43061	0.200861
Unknown_mz_377.32578_+_RT_3.081	0	0	-0.478909	0.815812	0.0089719	-0.419083	0.0809085	-0.156224	-0.708819	0.990605	-0.590432	-0.822994	-1.49027	-0.418699
Unknown_mz_379.06903_-_RT_0.853	0	0	0.294981	0.171692	0.845253	0.760422	1.39394	0.714194	1.19818	1.3338	1.3076	0.616763	0.776566	0.53133
Unknown_mz_379.15894_-_RT_4.218	0	0	0.143398	0.629045	0.256123	0.121236	0.357936	0.051274	-0.0469655	0.560191	0.0240795	-0.163473	0.382066	-0.367961
Unknown_mz_379.28159_+_RT_6.49	0	0	0.482466	0.175845	0.195323	1.55099	0.715013	0.720745	0.45336	1.37554	0.446583	-0.140072	0.255231	-0.305621
Unknown_mz_379.33554_+_RT_16.749	0	0	0.565855	-0.142259	-0.152818	0.389183	0.359895	0.341498	0.428335	0.344993	0.261863	0.340119	0.356345	-0.0636625
Unknown_mz_379.33569_+_RT_15.745	0	0	1.18471	0.67898	-0.53521	2.13536	2.46354	2.31656	0.567134	2.59064	-0.711487	-0.218233	0.693289	-1.18322
Unknown_mz_379.33572_+_RT_17.708	0	0	0.55469	0.557874	0.699352	1.33096	1.55006	0.553547	1.27028	1.80218	1.59392	0.696536	1.05158	0.167684
Unknown_mz_379.33575_+_RT_14.724	0	0	0.418971	0.286892	0.158232	0.263759	0.283889	0.00148066	-0.45937	-0.0374156	-0.0139528	0.134587	0.336693	-0.156888
Unknown_mz_379.33591_+_RT_13.508	0	0	1.43969	1.2746	0.282248	2.04871	2.35178	2.37115	0.669553	2.75002	-0.560386	0.581223	1.39554	-0.443024
Unknown_mz_380.24719_+_RT_4.597	0	0	0.358408	0.205238	0.0149561	1.30769	1.13687	1.94445	0.74881	1.35609	-0.0183653	0.584093	-0.448994	0.00167125
Unknown_mz_381.08469_-_RT_0.941	0	0	-0.202756	0.0024076	-0.289215	1.22521	0.144538	0.342226	0.140441	1.64942	0.223797	0.272728	0.504918	-0.117104
Unknown_mz_381.17346_-_RT_5.608	0	0	0.00379211	-0.591957	-0.0379431	0.807544	0.968491	0.282373	-0.0583253	1.14077	-0.189992	0.0439785	-0.136667	-0.0636476
Unknown_mz_381.23083_+_RT_3.903	0	0	0.458664	0.696983	0.0924647	1.28448	0.981633	0.631065	0.530442	1.29777	0.260324	0.547819	0.650378	-0.214512
Unknown_mz_381.33801_-_RT_6.635	0	0	0.290063	1.05669	0.236292	0.714548	1.13493	0.947476	1.60152	3.69459	0.830933	1.71109	2.32636	1.14868
Unknown_mz_381.35153_+_RT_13.796	0	0	-1.05456	1.04611	0.833805	-1.33161	-0.21794	-0.102859	-0.109012	1.16589	-0.265764	-1.13846	0.642999	0.0184773
Unknown_mz_381.35175_+_RT_17.241	0	0	-0.118791	0.617007	0.224169	-0.192515	0.308177	-0.355906	-0.380773	0.00534003	0.391529	-0.0914589	0.368255	-0.92491
Unknown_mz_381.3739_-_RT_9.665	0	0	-0.375739	0.393585	0.775193	0.317416	0.826634	0.384531	0.500537	1.31646	0.79097	0.338101	1.87835	0.48512
Unknown_mz_381.37393_-_RT_10.185	0	0	0.521238	0.660639	0.63473	1.48298	0.567315	-0.54574	-0.711931	-0.00657612	0.832723	-0.775731	-0.252107	-0.903411
Unknown_mz_381.37393_-_RT_8.447	0	0	-2.79981	-2.05164	-2.79504	-2.44558	-2.65076	-3.51606	-1.01947	-1.22486	-2.55598	-1.47818	-1.44574	-3.05214
Unknown_mz_382.01971_-_RT_1.323	0	0	0.342904	-1.20966	2.57145	0.97439	-0.744361	1.37392	1.31881	-0.995661	0.315293	-0.172257	-0.936622	0.062079
Unknown_mz_382.26224_+_RT_6.141	0	0	-0.786112	1.84392	0.791661	0.9558	1.72797	-0.389272	0.682727	-1.53904	0.44421	0.210772	-0.412874	-0.420155
Unknown_mz_382.29623_-_RT_2.667	0	0	0.87351	0.217368	0.100274	0.978823	1.47877	0.624906	0.15479	1.48274	0.152669	-0.0248928	0.0648195	-0.400532
Unknown_mz_382.3103_+_RT_5.002	0	0	-1.04403	-0.463935	-0.288136	-1.57066	-1.29115	-1.43542	-0.878653	-0.499918	-1.39185	-1.96108	-0.911421	-0.943373
Unknown_mz_383.14594_-_RT_0.595	0	0	-1.44175	0.117097	-0.725011	-0.404354	0.10062	0.583113	-1.25152	-0.12151	-0.497752	-0.0282921	-0.82698	-0.518212
Unknown_mz_383.17453_-_RT_1.825	0	0	-0.0571561	-1.09693	1.48088	-0.671052	1.35134	-0.827038	-0.95553	1.33172	-0.234159	1.92866	1.22446	1.33967
Unknown_mz_383.18881_-_RT_6.8	0	0	-0.0911862	0.768635	-1.46468	0.63517	0.941702	0.509118	-0.138717	1.05281	-1.4813	0.181646	0.0297077	-1.47739
Unknown_mz_383.22003_-_RT_4.05	0	0	-0.529116	0.0876046	-0.794355	1.87485	0.822521	1.44835	0.505491	0.722727	-0.16471	0.785647	0.520197	0.506895
Unknown_mz_383.22031_-_RT_2.769	0	0	0.119777	0.341934	0.0583828	-0.166986	0.185637	0.000452345	-0.08895	0.0521766	0.0841391	0.061307	0.221323	-0.197838
Unknown_mz_383.22031_-_RT_4.745	0	0	0.128506	0.378431	-0.0799345	0.147233	0.243867	0.0982486	-0.334591	0.155374	-0.119907	0.370736	0.331414	-0.183474
Unknown_mz_383.31293_+_RT_5.936	0	0	0.0991691	-0.263586	0.0909305	0.0675606	0.717139	0.264908	-0.00399447	0.450569	0.35648	0.256179	0.332405	-0.197664
Unknown_mz_383.31445_+_RT_3.227	0	0	1.36961	1.68212	-0.87104	0.474173	1.32099	-0.22713	0.24503	1.44012	-1.07407	0.0250858	0.638224	-0.507508
Unknown_mz_383.3324_+_RT_5.193	0	0	0.714189	0.43867	0.232392	1.00914	1.31443	0.300499	0.849505	0.593607	0.954611	0.568649	0.583465	0.00683981
Unknown_mz_383.353_-_RT_7.239	0	0	0.203633	0.372443	0.403176	0.151919	0.160109	-0.119854	-0.0650276	0.209629	0.252972	-0.154332	0.23014	-0.269776
Unknown_mz_383.35303_-_RT_6.71	0	0	0.488614	0.375889	0.401629	0.784563	1.255	0.97356	1.18071	1.61409	1.39658	0.763379	0.591225	0.139485
Unknown_mz_384.19156_+_RT_1.789	0	0	-0.212032	-0.137735	-0.3595	-0.00244681	-0.521666	-1.60384	-0.455142	0.0657869	-0.830228	-0.935163	0.230774	-1.05431
Unknown_mz_384.34708_+_RT_5.839	0	0	-0.961733	0.589039	-0.267221	0.376672	0.459628	-0.139142	0.319035	0.50791	-0.827258	0.623338	-0.933387	-1.16504
Unknown_mz_385.15356_+_RT_3.493	0	0	1.86585	1.21602	-1.06541	1.27138	2.12542	1.25321	0.662554	2.74415	-1.05309	0.443084	0.874431	-0.408769
Unknown_mz_385.19028_-_RT_3.175	0	0	-0.0758523	0.461559	0.0487982	0.192071	0.395742	0.0487409	-0.216812	0.137758	-0.00898834	0.43803	0.437853	0.112261
Unknown_mz_385.2359_-_RT_3.894	0	0	0.648126	0.345333	0.642673	0.562087	0.75001	0.488123	0.810791	0.38797	0.930114	0.483569	0.526707	0.151075
Unknown_mz_385.23602_-_RT_3.649	0	0	1.07005	1.05547	1.18201	1.28506	1.26181	1.07581	0.907935	1.53083	1.23635	0.631439	1.21245	-0.401579
Unknown_mz_385.23633_-_RT_5.962	0	0	1.11601	0.681097	0.226776	0.353907	-0.639236	0.896182	-0.351693	-0.519495	0.812614	-0.12734	-0.781026	-0.710972
Unknown_mz_385.26672_+_RT_7.864	0	0	0.847664	0.678142	1.04103	0.991664	1.05473	1.00689	0.802837	1.9238	0.906866	0.593074	5.174	-0.202327
Unknown_mz_385.28799_+_RT_3.731	0	0	0.842626	0.581495	-0.118242	2.0912	1.77214	1.96463	0.564973	1.93286	-0.371646	0.932252	1.13477	-0.238073
Unknown_mz_385.29492_+_RT_11.015	0	0	0.53807	1.43702	0.383766	-2.39277	1.09317	-1.78467	-0.823627	-0.134097	0.444297	-1.92807	-2.16048	-0.302977
Unknown_mz_385.29492_+_RT_12.042	0	0	-0.20212	0.995209	1.19375	0.686317	0.27374	-3.54473	-1.01958	0.677277	0.339274	-3.69517	-0.619365	-4.03576
Unknown_mz_385.29507_-_RT_5.506	0	0	0.0606517	-0.498007	3.66427	0.170561	0.509079	0.636051	0.0295642	0.990726	1.89019	0.208135	1.16237	1.90831
Unknown_mz_385.29535_-_RT_6.437	0	0	0.241644	0.373776	0.103829	-0.073753	0.802994	0.184483	-0.189205	0.463653	-0.21657	0.311667	0.682126	-0.261493
Unknown_mz_385.29599_-_RT_1.639	0	0	-0.0898417	-0.549888	0.0942825	0.323833	0.16036	-0.371571	-0.0155793	0.288126	-0.324899	-0.26089	-0.49473	-0.243392
Unknown_mz_385.29602_-_RT_2.06	0	0	1.13307	0.554155	2.14656	0.774514	1.8124	0.242804	0.671769	0.499534	0.000470755	0.231589	-0.00720898	-0.499032
Unknown_mz_385.30978_+_RT_0.856	0	0	0.634339	0.461976	0.0469984	0.3396	0.997738	-0.403877	-0.861146	1.64221	0.0680288	1.43928	2.00167	0.911676
Unknown_mz_385.35754_+_RT_8.472	0	0	0.0284626	-1.03356	0.952903	-0.667416	-0.222065	0.542828	1.57997	1.03027	1.7146	1.90769	0.175828	0.428113
Unknown_mz_386.23685_-_RT_1.002	0	0	0.0914743	0.0888481	0.0616463	0.0382415	0.192497	-2.04638	-0.405609	1.47766	-0.846834	0.0634554	-0.00986171	-1.18442
Unknown_mz_386.3652_+_RT_6.849	0	0	0.289759	0.322909	0.0802505	3.00322	1.59039	2.11037	1.0066	2.22488	-0.347147	0.838581	1.24574	-0.721924
Unknown_mz_387.24786_-_RT_6.088	0	0	1.37625	1.98093	1.5102	2.45849	2.91837	2.54267	1.35085	3.24441	0.543228	1.50219	1.88812	0.217935
Unknown_mz_387.25119_-_RT_4.688	0	0	-0.34859	0.361456	-0.0796639	-0.285972	0.329712	-0.793716	-0.410725	0.628905	-0.10308	-0.841638	-1.75713	-0.676224
Unknown_mz_387.25159_-_RT_4.871	0	0	-0.455556	-0.305549	-0.0311187	1.06793	-0.0487035	-0.579415	-0.229098	3.93931	-2.12021	-0.0254057	0.65488	-0.790108
Unknown_mz_387.25443_-_RT_2.472	0	0	0.659628	0.891775	0.474484	-0.235348	-0.0232396	0.273084	-0.384857	-0.143924	0.358669	-0.370906	0.0566825	0.197217
Unknown_mz_387.271_+_RT_0.654	0	0	0.261721	-0.248356	-0.27894	0.178718	0.982129	0.384077	-0.0914443	0.352489	-0.0517568	0.584116	0.390686	0.192768
Unknown_mz_387.30356_+_RT_5.396	0	0	1.01845	1.23717	-0.557681	0.927744	0.703586	2.12618	0.723753	2.7177	-0.0954361	0.076731	0.499232	-0.599964
Unknown_mz_388.15543_-_RT_1.515	0	0	1.07675	0.711408	1.12284	2.08241	0.875746	1.16734	1.02291	1.36634	1.12665	0.524864	0.0913424	0.317643
Unknown_mz_388.24149_+_RT_1.041	0	0	0.207789	0.735185	0.123186	-1.05023	0.777021	-0.740748	-0.753518	0.33311	0.121779	-1.27459	-1.71541	-1.0808
Unknown_mz_388.30627_-_RT_2.931	0	0	0.773423	1.30622	0.051967	2.50261	2.53682	1.44747	0.990405	2.91743	0.449123	1.40752	2.1843	0.443994
Unknown_mz_388.39377_+_RT_6.721	0	0	0.742321	1.61681	0.501973	1.79117	1.77043	1.81378	0.615452	2.39907	0.503042	0.562586	0.596379	-0.454665
Unknown_mz_388.99442_+_RT_1.209	0	0	-1.47022	-0.556933	0.453077	-0.682632	-0.386087	-0.777495	-0.0698776	0.166717	0.353339	-1.29706	1.19415	-0.795898
Unknown_mz_389.16373_+_RT_0.557	0	0	-0.635779	1.05663	-0.0596986	-0.250075	0.207561	-3.68085	-4.17099	1.25382	-0.0730709	-3.02342	-1.92361	-3.92752
Unknown_mz_389.19214_-_RT_2.051	0	0	0.0285605	2.00268	0.041774	-0.104524	0.658041	-0.291417	-1.34564	0.345084	-0.0750484	-1.13843	-2.8724	0.468838
Unknown_mz_389.19318_-_RT_0.554	0	0	1.8774	1.61942	0.743658	2.45486	2.20223	2.48017	1.53256	3.22244	0.678933	1.4919	1.75111	0.434575
Unknown_mz_389.26498_+_RT_5.779	0	0	-1.13523	-0.387085	0.234496	-1.23266	-0.651527	-1.29229	-0.948045	-0.534516	-0.184042	-2.27053	-0.222637	-0.433776
Unknown_mz_389.26996_-_RT_0.862	0	0	-0.842161	0.436663	-0.289233	0.106743	0.180513	-0.268358	-0.64337	-0.0833223	-0.814968	-0.132302	-1.80494	-0.228616
Unknown_mz_389.27179_-_RT_14.047	0	0	-0.204967	-0.662693	0.634295	-0.159659	0.617207	-1.65072	-1.90713	0.359344	-3.01689	0.724272	-1.73121	-1.6248
Unknown_mz_389.29077_-_RT_4.64	0	0	-0.175815	-0.337824	2.43879	-0.287598	1.31236	-0.665892	-0.730017	1.23406	1.34955	1.56779	1.09767	1.21839
Unknown_mz_389.29086_-_RT_4.76	0	0	0.348716	0.55289	0.244439	-0.383056	0.38406	0.202535	-0.736176	-1.37763	-0.214049	-1.31188	-1.09546	-0.921078
Unknown_mz_389.31601_+_RT_5.567	0	0	-1.63485	1.04724	0.800593	-1.62869	-0.387557	-0.85717	-0.514933	0.883076	-0.424367	-1.37206	0.229331	-0.439445
Unknown_mz_390.21466_+_RT_1.544	0	0	-0.466093	0.902878	-1.17556	1.07325	1.30869	0.769371	0.0877388	1.36077	-1.24246	0.206707	0.409097	-1.15432
Unknown_mz_390.26849_-_RT_1.873	0	0	-2.08837	-1.08546	0.446589	-1.0533	-0.990514	-0.246847	-0.219131	-1.34271	-0.253711	-1.73138	-1.49952	-0.151699
Unknown_mz_390.98547_-_RT_1.338	0	0	0.315159	0.663248	0.284658	-0.0513747	0.232632	-0.0142144	-0.107229	0.0986181	0.177512	0.203861	0.765918	-0.286116
Unknown_mz_391.01053_+_RT_0.715	0	0	1.07291	1.64494	0.464024	2.36901	1.63764	1.92918	1.05102	2.63597	0.520862	0.92411	1.03863	-0.0700818
Unknown_mz_391.20755_-_RT_3.183	0	0	-0.588826	0.175275	-0.0902353	-1.0195	0.0870092	0.274048	-0.381985	0.851741	0.219556	-1.61654	-2.01407	-0.427718
Unknown_mz_391.20758_-_RT_3.045	0	0	-0.975748	-0.849459	2.02459	-1.47702	-1.63337	1.30926	-1.10809	-0.838289	1.62074	-1.42603	0.379525	2.08577
Unknown_mz_391.20856_+_RT_0.796	0	0	0.563192	1.06072	-0.433333	0.175139	0.0618466	0.078217	-0.0197324	0.505275	-0.835863	-0.165937	0.137199	-0.0260496
Unknown_mz_391.20865_+_RT_0.717	0	0	0.450065	0.236223	0.608881	0.807621	1.19052	0.619089	1.01478	1.28734	1.2234	0.541319	1.08021	0.133323
Unknown_mz_391.28192_+_RT_6.27	0	0	1.034	0.412322	-0.189684	1.03209	1.08442	-0.168753	-0.0371708	1.03123	-0.636614	-0.885607	0.600627	-0.748135
Unknown_mz_391.28549_-_RT_1.008	0	0	-0.298786	0.970526	0.341195	-0.187131	1.01346	0.0826899	-0.698056	0.238873	0.105329	-0.696231	-2.02355	-0.101923
Unknown_mz_391.34213_+_RT_5.171	0	0	1.23878	0.618958	0.126246	1.47603	2.1601	1.25843	0.0656081	2.1568	-0.132193	0.773107	1.47873	0.175349
Unknown_mz_392.31323_+_RT_3.448	0	0	-0.276124	0.159924	0.56507	-0.357259	0.725128	-0.961766	-0.420503	-0.54693	-1.18209	-1.75092	-2.2867	-0.147989
Unknown_mz_392.97678_-_RT_9.484	0	0	-1.6781	-0.567171	-2.08425	0.0453402	-0.186024	-0.146515	0.177868	-0.106923	-0.4097	1.24389	0.0397039	0.612671
Unknown_mz_393.08502_-_RT_0.933	0	0	0.287479	0.306875	0.449193	1.12583	0.373616	0.242055	0.51832	0.20245	-0.265922	0.0991063	-0.0904395	-0.287387
Unknown_mz_393.15442_+_RT_3.419	0	0	0.184278	0.942682	0.662405	0.0946189	0.144317	-4.36413	-1.45464	0.770856	1.03445	-5.44855	0.485378	-5.30462
Unknown_mz_393.15442_+_RT_3.626	0	0	0.102123	0.318221	0.52319	-0.187933	0.566627	0.421391	0.586804	0.820175	0.842638	0.222761	0.612146	0.497653
Unknown_mz_393.16702_-_RT_0.562	0	0	0.334414	1.22411	-0.651809	0.433282	1.47332	-0.27158	-0.655563	1.06585	-1.37228	-0.606128	-1.35132	-0.775377
Unknown_mz_393.23978_+_RT_1.088	0	0	0.0182925	0.301144	0.100433	0.0685553	0.30792	0.166852	-0.279794	0.274665	0.080706	0.0443775	0.350423	-0.0250576
Unknown_mz_393.31497_+_RT_7.963	0	0	-0.163805	0.626127	-1.08933	0.169222	-0.110693	0.107195	-0.545188	0.0610408	-0.0516351	-0.833043	-1.3533	-0.444846
Unknown_mz_393.31512_+_RT_11.918	0	0	0.279486	0.024097	0.178482	-0.427791	-0.351237	-0.075957	-0.261691	-0.390994	0.209007	-0.372123	-0.245767	-0.0504552
Unknown_mz_393.31512_+_RT_12.245	0	0	-0.0574247	0.108943	0.0560285	-0.251023	0.355544	-0.247149	-0.545763	-0.532812	0.0910876	-0.24329	0.126973	-0.483302
Unknown_mz_393.31512_+_RT_13.292	0	0	-0.0619925	-0.507665	-0.827735	-0.580621	-0.207702	3.06327	2.85597	-0.374938	0.177905	3.61495	0.218404	4.48469
Unknown_mz_393.31641_+_RT_11.231	0	0	0.3896	0.763594	0.412011	1.0966	1.41943	0.11773	0.886757	1.25516	1.18987	0.586028	0.921764	-0.163698
Unknown_mz_393.3739_-_RT_9.569	0	0	0.280269	-0.0962058	-0.320558	0.0346457	0.172204	0.478246	0.0218365	-0.322591	-0.024753	-0.0491891	0.556434	-0.0147468
Unknown_mz_394.33249_-_RT_2.431	0	0	2.76858	1.3352	1.43931	2.91775	1.60892	2.35103	1.50667	2.61052	0.496732	1.78579	1.70567	1.63776
Unknown_mz_394.34659_+_RT_8.809	0	0	0.470624	0.294119	0.44393	1.07447	1.30369	1.00444	0.99145	1.77767	1.00914	0.344574	0.899741	0.554476
Unknown_mz_394.34668_+_RT_8.224	0	0	0.00102602	0.407865	0.345388	-0.532155	0.131908	-0.33637	0.694057	0.612098	0.49782	-0.33102	0.458175	-0.403037
Unknown_mz_395.13651_-_RT_1.538	0	0	-0.0354337	0.561968	0.632649	1.37357	1.33077	1.57142	0.0264574	0.963991	-0.530781	-0.3884	0.0600649	-0.678531
Unknown_mz_395.22031_+_RT_5.215	0	0	-0.176356	-0.12968	-0.00692802	-0.302385	-0.461836	-0.521093	-0.901719	-0.18463	-0.452452	-1.31955	-1.43352	-0.167537
Unknown_mz_395.36734_+_RT_11.819	0	0	0.0446136	0.310026	0.135269	-0.139209	0.256559	-0.194355	0.00872923	0.425589	-0.139569	0.462193	0.22159	-0.0176957
Unknown_mz_395.36734_+_RT_12.026	0	0	0.310059	0.159757	0.156718	-0.446951	-0.168175	-0.033364	-0.477515	-0.106241	0.117041	-0.259572	0.0843247	-0.265344
Unknown_mz_395.38852_+_RT_6.845	0	0	0.360375	0.478629	0.04593	0.351491	0.705249	0.220816	-0.0401491	0.56067	0.0474205	0.253457	0.562961	-0.25955
Unknown_mz_395.38947_-_RT_10.755	0	0	1.24445	1.29302	3.00295	1.77772	-0.183483	1.90271	3.75371	1.73563	1.05403	2.41062	2.09771	0.665512
Unknown_mz_396.16135_-_RT_3.721	0	0	-0.0961612	0.361746	0.0780441	-0.0797424	0.615197	0.0062863	-0.637754	0.204477	-0.157442	-0.627467	-1.37142	-0.305944
Unknown_mz_396.21506_-_RT_0.811	0	0	0.0586402	0.300376	0.122966	0.21039	0.0565066	3.6937	1.81821	0.687141	-0.305441	1.76375	-0.316182	2.1057
Unknown_mz_396.21765_-_RT_6.394	0	0	0.402893	0.598781	0.257041	2.29304	1.44378	1.61542	0.424684	2.19065	0.125663	0.650436	2.00051	-0.302383
Unknown_mz_396.33163_+_RT_1.578	0	0	0.293473	0.0245138	0.307802	-0.914611	-1.7342	0.286266	-0.620292	-0.743914	-0.268982	-0.0637481	-1.74444	-0.918109
Unknown_mz_397.25906_-_RT_1.626	0	0	-0.0095901	0.422502	-0.0103502	0.0578734	-0.116081	-1.59833	-0.817454	-0.40221	0.0774094	-0.885267	-1.32778	-1.01654
Unknown_mz_397.33206_-_RT_6.883	0	0	1.72907	2.25813	2.19234	2.13372	2.45944	2.35566	0.934539	2.1487	1.40946	1.75888	2.29783	1.73591
Unknown_mz_397.33206_-_RT_7.341	0	0	-0.0938502	0.430289	0.0368749	0.206479	-0.0394762	0.0107959	0.138842	-0.43088	-0.0141372	0.0402636	0.688614	-0.173707
Unknown_mz_397.36838_-_RT_7.557	0	0	3.63338	1.22439	2.46425	3.66226	2.49946	2.64324	4.01937	3.48998	3.20386	4.16429	3.55923	3.33223
Unknown_mz_397.38245_+_RT_10.771	0	0	0.710973	1.11295	0.972269	1.53588	1.55249	1.32475	1.11136	1.99569	1.50219	0.931174	1.07227	-0.0755269
Unknown_mz_397.38266_+_RT_14.375	0	0	0.0398562	0.0850533	0.02402	-0.334523	-0.446013	-0.0524243	-0.110525	-0.56104	0.0949271	0.258111	0.430937	0.0479643
Unknown_mz_398.26666_+_RT_0.968	0	0	-0.173884	0.414106	0.257304	-0.673965	0.418601	0.440927	0.218862	0.346952	0.214894	0.574359	0.890997	0.0869489
Unknown_mz_399.14383_+_RT_0.897	0	0	-1.48516	0.692258	0.0814765	-1.42244	-0.664042	-1.12049	-1.31635	0.438011	-0.521761	0.235438	-2.76344	-1.07856
Unknown_mz_399.1557_+_RT_6.06	0	0	-3.45841	-1.73284	-2.8645	-1.00382	0.0836826	0.149819	0.0796895	2.81003	0.42684	1.33287	2.19855	0.240524
Unknown_mz_399.15674_-_RT_6.424	0	0	3.10645	2.99465	1.19829	2.72946	3.89091	3.61517	1.4781	4.35475	0.518504	1.29804	1.72521	-0.541052
Unknown_mz_399.18118_+_RT_2.997	0	0	-0.0972628	1.02537	-0.213915	-0.104599	0.616226	-0.0978059	-0.354544	-0.313396	-0.504829	-2.09567	-3.01656	1.31453
Unknown_mz_399.25024_+_RT_1.706	0	0	-0.173959	0.205115	-0.399585	0.587996	-0.249574	-0.324241	-0.288155	-0.373242	0.175602	-0.138022	-0.601265	-0.0672411
Unknown_mz_399.2504_+_RT_1.834	0	0	-0.270891	-0.0859858	0.218976	0.0211736	-0.393743	0.30053	0.25943	1.08945	-0.339514	-0.123416	0.77876	0.535795
Unknown_mz_399.28262_+_RT_8.295	0	0	0.310975	0.574635	0.458423	0.478431	0.966408	0.299741	-0.227161	0.917385	0.81395	0.295636	0.201748	0.411718
Unknown_mz_399.28415_-_RT_7.433	0	0	0.702067	0.297867	1.19882	0.531443	1.08167	1.01813	0.620109	2.11896	1.19308	0.729184	1.49615	0.812313
Unknown_mz_399.32556_+_RT_0.907	0	0	0.426166	1.06814	-0.179672	1.8158	1.60303	1.39116	0.76476	2.23076	-0.916538	0.693174	2.13982	-0.479582
Unknown_mz_399.34769_-_RT_5.632	0	0	-0.721536	1.68817	0.147764	-1.43888	-0.10433	-1.19604	-2.24002	-1.01112	-0.809677	-2.01225	-3.40747	-1.9886
Unknown_mz_399.35788_+_RT_5.347	0	0	0.98387	0.345568	0.736847	0.836048	1.02372	1.48711	0.955909	1.24039	0.987111	0.774096	0.245871	0.0201104
Unknown_mz_400.27319_+_RT_2.612	0	0	0.208725	0.226923	-0.666757	1.06004	0.135011	-0.886613	-0.0858789	0.577561	-0.78849	-0.4594	-1.36345	0.721437
Unknown_mz_400.3067_-_RT_3.972	0	0	0.175645	0.0610405	-0.259856	-1.22827	0.131107	-0.840765	-0.290973	0.0332286	-0.0610408	-1.07377	-0.640978	0.264907
Unknown_mz_400.34219_+_RT_7.414	0	0	0.124687	0.579297	-1.32882	0.311421	-0.937708	-0.924322	1.12567	3.28287	0.505056	3.46939	2.27029	1.39036
Unknown_mz_400.35312_+_RT_1.009	0	0	0.146784	-0.0622389	0.324587	0.400021	-0.486379	7.06361	5.64662	-2.82516	-0.17448	5.98248	-1.93795	6.49043
Unknown_mz_400.37848_+_RT_5.972	0	0	1.0083	1.08518	0.146939	1.8034	1.83003	1.67721	0.228256	1.48143	-0.336323	0.0363546	0.243406	-0.70994
Unknown_mz_401.26321_-_RT_6.705	0	0	0.18967	0.20164	0.234724	0.182346	0.0198885	-0.498069	-1.58642	3.06923	-0.230175	1.81413	-1.56225	-0.578758
Unknown_mz_401.29944_-_RT_8.089	0	0	0.291833	0.147852	0.00385692	0.150377	0.661327	-0.211147	0.113038	0.420314	0.0548826	-0.235194	0.382063	-0.310338
Unknown_mz_402.35822_+_RT_5.19	0	0	0.447608	0.818239	-0.357682	-0.146574	0.21624	-0.708508	-0.20887	-0.156435	0.073892	0.0434292	-0.0581467	-0.608578
Unknown_mz_402.35852_-_RT_4.204	0	0	-0.688959	-0.628352	0.533336	0.290078	-1.298	0.341798	0.146828	-0.889882	-0.695564	-1.10694	-0.976108	-0.452001
Unknown_mz_402.39392_+_RT_5.908	0	0	-0.710374	1.1113	-0.329916	-0.80973	0.482545	-0.648849	-1.1657	0.255485	-0.735874	-0.941672	-1.64435	-0.122002
Unknown_mz_403.1796_+_RT_0.555	0	0	0.687238	0.867352	0.431635	1.17346	1.05416	0.21764	1.20558	1.03368	0.41485	0.726229	0.595403	-0.0170802
Unknown_mz_403.21271_+_RT_5.604	0	0	0.396599	0.327025	-0.158624	0.374698	0.454657	0.246016	0.099464	-0.0106908	0.600429	1.45776	0.729239	0.316089
Unknown_mz_403.28519_-_RT_3.32	0	0	0.221958	0.535998	0.926281	0.651718	1.55349	0.73401	1.13836	2.06235	1.13918	0.47897	2.46599	0.416798
Unknown_mz_403.31363_+_RT_8.043	0	0	0.343248	0.527924	-0.214017	-0.17706	0.170196	0.92861	0.595304	1.59092	-0.320308	1.69233	-0.53906	-0.590567
Unknown_mz_403.31396_+_RT_8.13	0	0	1.75817	1.90586	0.830843	2.23905	2.74867	2.15789	0.87974	2.91816	0.0684359	1.22007	1.84304	0.0599427
Unknown_mz_404.30035_+_RT_1.556	0	0	0.920981	1.00285	-0.139721	1.5953	2.28753	2.36898	0.530165	2.34919	-0.576006	-0.0643041	0.604806	-0.931987
Unknown_mz_405.18579_-_RT_2.669	0	0	-1.90134	-2.50993	-1.32582	-0.969514	-0.982876	-2.63898	0.752759	3.46969	-0.528067	0.0388903	1.66706	-1.22052
Unknown_mz_405.22247_-_RT_4.629	0	0	0.899991	0.390993	0.41461	0.643579	0.650592	0.553296	0.978791	1.0855	0.990137	1.06643	0.689186	-0.206573
Unknown_mz_405.26297_-_RT_5.973	0	0	0.751215	1.49926	1.28979	0.292087	2.63948	4.173	3.51163	2.17635	1.30107	3.43743	3.29843	4.22724
Unknown_mz_405.26785_-_RT_3.697	0	0	0.123868	0.509843	0.11557	0.0110486	-0.290086	-0.14218	-0.423342	0.384011	0.20035	0.559843	0.299026	0.381807
Unknown_mz_405.2933_+_RT_7.033	0	0	-0.241445	0.732922	0.449629	-0.061164	-0.387728	-0.120564	0.134038	0.0945409	0.0172112	0.23109	0.328116	-0.297984
Unknown_mz_405.3577_+_RT_5.68	0	0	0.389166	0.840618	-0.121443	2.67461	1.96706	2.06025	1.00774	2.67168	-0.0937915	0.804225	1.72767	0.158633
Unknown_mz_406.18329_-_RT_0.545	0	0	1.37326	1.6714	2.62928	1.89844	1.39985	1.02629	1.40478	1.71964	-0.182953	1.05035	0.891092	-0.203768
Unknown_mz_406.25296_+_RT_6.091	0	0	-1.1703	0.676127	1.28302	-0.686707	0.612936	-1.70474	-1.50403	1.843	-0.161249	-0.138501	-1.77779	-1.50056
Unknown_mz_406.3158_+_RT_1.379	0	0	-0.955117	0.549456	0.244285	0.214125	-0.518741	-0.302289	1.02091	0.788341	0.246417	0.481789	-0.19125	0.492115
Unknown_mz_407.15594_+_RT_0.615	0	0	0.302252	0.768274	0.0150252	0.323505	0.642267	0.496807	-0.310919	0.783717	-0.127177	0.478745	0.580645	-0.358658
Unknown_mz_407.17261_+_RT_1.407	0	0	1.20893	0.732596	0.572897	3.58749	2.37811	3.26023	1.29651	3.40812	1.00486	1.41	2.27137	0.36787
Unknown_mz_407.17825_+_RT_7.149	0	0	-4.20799	-2.49963	-3.52791	-3.38746	-2.55603	-5.28194	-2.02689	0.0109778	-1.45666	-4.60259	-1.56074	-5.6683
Unknown_mz_407.17859_+_RT_6.986	0	0	0.755929	0.534067	0.387498	1.13062	1.21027	0.475313	0.702962	0.951871	1.19769	0.851447	0.647968	-0.369147
Unknown_mz_407.25259_-_RT_6.494	0	0	0.704672	0.188905	0.913172	0.343124	0.9584	1.02324	0.776214	1.22569	1.49128	0.507708	1.59877	0.536207
Unknown_mz_407.27997_-_RT_0.743	0	0	-1.28573	-0.178274	-0.102817	-1.09265	1.44184	0.18885	1.00672	3.25868	0.0241559	2.49046	1.47362	2.69225
Unknown_mz_407.31427_-_RT_7.291	0	0	-1.28573	0.181773	-0.102817	-1.09265	1.49685	-0.341545	-0.381175	3.53871	-0.814195	1.87911	2.52633	2.45818
Unknown_mz_407.36639_+_RT_7.014	0	0	-0.605563	0.07804	-0.926528	-0.228199	-0.139577	-0.395179	-0.528107	0.0103309	-0.957624	-0.167844	0.094846	-1.40632
Unknown_mz_407.36673_+_RT_18.801	0	0	1.11653	0.421293	-0.381052	1.88409	1.09158	0.199408	-0.132057	1.13036	-0.376972	-0.0353167	0.379728	-0.602159
Unknown_mz_407.36713_+_RT_17.142	0	0	0.24082	0.527727	0.130578	-0.200258	0.311737	-0.00892434	-0.730807	0.456988	-0.018466	0.574728	0.652996	0.0358857
Unknown_mz_407.36716_+_RT_15.199	0	0	0.110792	0.330009	0.006787	0.193904	0.509797	-0.098182	-0.00890402	0.331628	0.215302	0.291994	0.460116	-0.130317
Unknown_mz_407.36716_+_RT_18.005	0	0	1.49086	0.598091	2.75548	-4.27025	1.32093	-3.63151	-0.614901	-0.11436	1.47558	-2.50719	-3.05506	0.0730714
Unknown_mz_407.38943_-_RT_9.191	0	0	3.26056	3.53907	1.78523	4.61307	4.00253	3.90444	2.11386	4.8071	0.0876916	2.12373	2.59187	-0.31377
Unknown_mz_408.11633_+_RT_1.528	0	0	0.857923	2.79245	0.222283	0.129304	2.49135	0.54642	-1.21309	5.09067	-1.00875	-0.71547	3.53312	-1.30904
Unknown_mz_408.30823_+_RT_5.458	0	0	0.768384	0.0626686	0.0715544	1.90399	1.51176	1.67384	0.609423	2.43295	-0.219709	0.349235	1.11111	-0.708849
Unknown_mz_408.33517_+_RT_3.127	0	0	2.77406	0.239351	-0.221061	0.853991	-2.33468	-2.95923	-0.0510984	0.0630015	0.0444908	-0.372394	-0.374282	-0.266022
Unknown_mz_409.15259_-_RT_1.896	0	0	0.41315	0.916265	-0.939739	1.54204	2.07074	1.60874	-0.132329	2.28527	-1.15909	-0.15119	0.619241	-1.42857
Unknown_mz_409.23071_+_RT_4.045	0	0	-0.0993089	-0.137687	0.149233	0.163392	-0.358017	3.13823	-0.43436	0.89264	0.739649	-0.25837	0.941393	0.989132
Unknown_mz_409.23602_-_RT_1.355	0	0	-0.396248	0.461435	-0.554217	-0.035641	-0.316579	-0.556007	-0.873384	-1.58184	-0.0799199	-2.30348	-3.48301	0.531395
Unknown_mz_409.27481_-_RT_4.77	0	0	-1.05758	-0.157718	5.27574	-1.24186	3.60305	-2.85682	0.0936886	-0.334481	-3.30702	-1.72151	-0.799199	-0.751166
Unknown_mz_409.31113_+_RT_6.191	0	0	0.234618	0.990184	0.827591	-0.299324	0.146309	-0.0896187	-0.710977	0.247842	0.0488537	-0.0422051	0.450266	0.188391
Unknown_mz_409.36795_-_RT_7.378	0	0	0.520763	0.393189	1.18755	-0.190023	0.398509	-0.213783	0.667916	0.0409327	0.100155	-0.284953	0.796325	-0.883157
Unknown_mz_409.38272_+_RT_9.037	0	0	-1.17234	0.339702	0.282524	-0.773869	0.34408	0.359171	0.152822	0.737824	-0.057002	-1.01485	0.209258	-0.420674
Unknown_mz_409.383_+_RT_10.314	0	0	0.682226	0.884211	0.886028	0.823437	1.09698	0.520536	0.667439	1.71768	0.442603	0.509737	4.41062	0.0914272
Unknown_mz_409.40512_-_RT_11.343	0	0	-0.168859	0.180921	0.298181	0.941314	-0.181496	0.433802	0.320004	0.362304	0.0163024	0.705466	-0.695119	-0.0776047
Unknown_mz_409.40512_-_RT_9.451	0	0	0.899189	0.438147	0.600021	1.36853	1.35416	0.808423	1.38685	1.85506	1.00637	0.980942	1.40185	0.529356
Unknown_mz_410.34753_+_RT_2.014	0	0	0.182357	0.193772	0.307767	0.0904219	0.0504693	-0.312911	0.0738776	0.0697178	-0.437355	0.0516311	0.621036	-0.0590535
Unknown_mz_410.37402_+_RT_1.514	0	0	0.211565	0.480906	0.248466	-0.112597	0.511963	-0.130648	-0.274507	0.391866	-0.00416808	0.408879	0.611944	-0.177883
Unknown_mz_411.17169_+_RT_4.316	0	0	0.977552	3.80199	1.23738	2.88056	2.58151	3.54105	1.39263	2.86695	1.05289	0.481396	0.550987	-0.0591778
Unknown_mz_411.17596_+_RT_4.525	0	0	-0.0283303	0.652842	0.555831	0.360535	0.219361	0.267476	-0.0627248	0.432593	0.0966359	0.398853	0.602867	0.163665
Unknown_mz_411.24423_+_RT_6.216	0	0	0.000440304	0.369903	2.2317	0.43627	0.799791	0.283254	0.041131	1.27555	1.2161	0.251696	2.21504	0.921152
Unknown_mz_411.25177_-_RT_4.338	0	0	0.622104	0.10695	0.808427	1.31692	-0.458945	-0.997779	-0.0778177	0.618198	-0.405533	-0.0821237	-0.067934	-0.488156
Unknown_mz_411.32504_+_RT_3.319	0	0	0.961638	0.19681	-0.863945	1.64776	1.72923	1.50347	0.193434	2.48526	-0.682299	-0.45378	0.572463	-1.21917
Unknown_mz_411.32559_+_RT_6.384	0	0	-0.553406	0.341209	-0.196036	1.49587	1.74057	1.07432	0.634853	1.58295	0.65277	0.202305	0.948259	0.0903944
Unknown_mz_411.32578_+_RT_5.482	0	0	-0.497097	0.216101	0.999927	-0.151411	0.354935	-0.0524972	-0.166679	-0.668894	1.09564	-1.06246	-0.550375	0.105319
Unknown_mz_411.32578_+_RT_5.93	0	0	0.696586	0.601251	0.798309	0.812187	0.980931	0.557932	0.848622	1.92965	1.21859	0.693014	4.19252	0.571564
Unknown_mz_411.32578_+_RT_6.521	0	0	0.45759	0.461626	1.0448	0.450193	0.687003	0.203031	0.107785	0.590763	0.391799	-0.31213	1.23125	-0.240235
Unknown_mz_411.34604_+_RT_7.047	0	0	0.370509	-0.806025	0.268006	-0.839295	-0.762104	0.149853	-0.698282	-2.11843	0.023032	-1.37876	-1.24652	-0.637372
Unknown_mz_411.34686_+_RT_3.804	0	0	0.490505	0.0570176	0.743758	0.0801475	0.47368	0.362509	0.907963	0.739857	1.28972	0.591544	1.68296	-0.128235
Unknown_mz_411.34717_+_RT_4.276	0	0	-1.70692	0.433486	-0.672189	1.15353	0.912798	-1.86549	0.888809	2.58559	1.38956	0.825814	0.249789	-0.881424
Unknown_mz_411.3479_-_RT_5.613	0	0	-1.74813	-1.36614	-1.77174	-2.07033	-0.798045	-2.45879	-2.36686	-2.66523	-2.39286	-2.68436	-2.15374	-4.01069
Unknown_mz_411.34808_-_RT_6.175	0	0	1.13726	0.929629	1.07045	2.06673	1.92407	2.19948	0.96137	2.78387	0.0146006	1.13469	1.59828	0.850675
Unknown_mz_411.34808_-_RT_6.552	0	0	1.42579	1.27439	1.01038	3.27119	2.40246	3.74225	1.71164	2.67848	0.504927	0.695083	1.08128	0.0566051
Unknown_mz_411.36197_+_RT_9.227	0	0	-0.998447	-1.16788	0.0573617	-0.701907	1.4239	-0.549428	0.550271	0.688919	0.515077	2.40372	2.97482	1.96024
Unknown_mz_411.38403_-_RT_7.944	0	0	-0.720422	0.107646	-0.597699	-0.135199	-0.0901509	-0.540502	-0.802054	0.604599	-0.658363	-0.2906	-0.225048	-0.701219
Unknown_mz_411.38416_-_RT_8.076	0	0	1.39111	1.24779	-0.190541	1.23506	1.02907	-0.336769	0.822192	1.65203	0.914012	-0.0292472	1.17802	-0.407713
Unknown_mz_411.38434_-_RT_7.458	0	0	-1.02723	-0.346612	-0.357691	-1.43279	0.398397	-3.11328	-2.90413	0.331998	-0.443075	-1.83776	-2.60828	-2.85963
Unknown_mz_412.37836_+_RT_8.13	0	0	0.501039	1.2076	0.318972	1.39044	1.63049	1.53133	1.35498	2.85056	1.04891	0.731917	1.67604	0.700788
Unknown_mz_412.37839_+_RT_7.035	0	0	3.6629	3.85637	0.709099	3.52871	4.17804	5.1699	1.5185	5.49619	0.00478211	1.78548	2.30954	-0.691986
Unknown_mz_412.38943_+_RT_3.224	0	0	-0.00865712	-0.325807	0.425597	0.0753431	0.550875	-0.380384	0.243666	0.89464	0.232138	0.184498	0.691877	0.512952
Unknown_mz_412.38953_+_RT_4.892	0	0	-0.0590635	-0.0886556	-0.813896	0.292944	1.83896	-3.43182	-2.69147	-0.281182	0.571744	-2.09155	-2.70127	-3.84214
Unknown_mz_413.16287_-_RT_2.223	0	0	-0.476147	-0.70135	-0.715657	-0.429166	-0.706637	-0.745992	-0.416812	-0.881989	-0.37947	-1.83263	-0.717372	-1.10212
Unknown_mz_413.22235_-_RT_5.213	0	0	-1.22109	-0.00328726	0.345119	-0.905855	-1.12612	-1.53753	-1.48399	0.59458	-2.03221	0.534528	-2.53164	-1.49111
Unknown_mz_413.26334_-_RT_6.371	0	0	-1.26906	-1.85519	-2.76198	-0.188842	-0.921028	-2.2644	-2.58649	-0.642052	-1.43439	-1.03694	-1.56165	-1.16695
Unknown_mz_413.26605_+_RT_0.789	0	0	-0.853324	-0.275699	0.779497	-0.825134	-1.18778	1.18035	-1.6832	-0.879343	0.539466	-1.77158	0.134049	0.905864
Unknown_mz_413.29822_+_RT_8.765	0	0	-0.250474	0.51595	-1.46859	1.58878	-1.06794	-0.0435643	1.96433	0.492394	-0.0307215	1.65689	-1.76316	-0.572221
Unknown_mz_413.30182_+_RT_4.143	0	0	-1.58292	0.15423	-0.207518	-1.56257	-0.777256	-1.27327	-1.11746	-0.0449824	-1.01448	-1.47584	-0.360542	-0.523193
Unknown_mz_413.32257_+_RT_3.626	0	0	3.18947	0.410587	-0.665973	2.89428	2.00427	1.74225	2.37126	1.53526	0.0704978	1.93304	1.95809	0.60811
Unknown_mz_413.32547_+_RT_12.046	0	0	3.74886	2.70298	3.51042	2.76213	3.25405	5.70835	5.727	2.73724	2.06068	6.06471	3.26805	5.86178
Unknown_mz_413.32626_+_RT_13.071	0	0	0.914484	0.248245	0.0350335	0.921328	1.253	0.200544	0.732815	1.01936	0.841672	0.759952	0.611167	0.0137691
Unknown_mz_413.34125_+_RT_6.476	0	0	-0.0499064	-0.0493403	-0.0801024	-0.702805	-0.170415	-0.0200114	-0.323652	-0.312074	0.166072	0.310764	0.66824	0.0892447
Unknown_mz_413.34161_+_RT_5.856	0	0	-0.535613	0.122781	-1.0628	1.12966	0.845453	0.177777	-0.139828	0.887537	-0.587469	0.137154	0.235141	-0.793244
Unknown_mz_413.34167_+_RT_6.843	0	0	-0.153919	3.35948	-1.10542	-0.195299	-1.63882	0.24653	-1.21017	-1.29432	2.65299	-1.88475	-4.16714	-0.144005
Unknown_mz_414.23401_+_RT_0.595	0	0	0.171432	-0.104176	1.61051	1.63844	0.773422	1.35925	-0.254207	0.376906	1.77606	0.458618	-0.0112939	-0.0953649
Unknown_mz_414.29971_+_RT_0.557	0	0	2.80046	1.48353	0.344959	2.76618	2.42616	2.04116	0.652478	3.33799	-0.0946339	0.740379	1.61551	0.0140916
Unknown_mz_414.3002_+_RT_0.763	0	0	1.16637	0.0383469	0.00394464	2.67378	2.04048	2.61324	3.64029	5.8739	1.15002	2.97282	4.70839	3.39549
Unknown_mz_415.2793_-_RT_7.109	0	0	-0.647005	0.494294	-0.501147	-1.14384	0.222762	-0.452787	-0.609329	-0.056537	-0.0823647	-0.869425	-1.61485	-0.0336068
Unknown_mz_415.28357_-_RT_6.655	0	0	0.89241	0.774152	-0.386147	1.54843	1.13337	1.01086	0.220469	1.45156	-0.74734	0.150227	0.485829	-0.603615
Unknown_mz_415.2854_-_RT_3.897	0	0	-0.0389179	0.0860532	-0.399192	-0.0336646	-0.42478	-1.09661	-0.654568	0.449771	-0.994616	-1.6399	0.301031	-1.30173
Unknown_mz_415.28549_-_RT_4.078	0	0	-0.198997	0.488867	0.109745	-0.270964	0.847256	-0.148818	-0.0734507	0.573312	-0.0128612	-0.44667	-1.80507	-0.0029726
Unknown_mz_415.30603_-_RT_4.865	0	0	-0.169723	0.353833	-0.0839517	0.316741	0.43671	0.294809	-0.40872	0.43521	-0.17414	-0.407325	0.0711522	0.0420286
Unknown_mz_416.26837_+_RT_1.802	0	0	1.59733	1.34101	-0.768369	0.501816	1.40279	-0.0931968	0.150431	1.47821	-0.849257	0.198307	0.825164	-0.520824
Unknown_mz_416.37332_+_RT_6.95	0	0	-0.375498	-0.451532	-0.593225	-1.35357	-0.0437664	-3.01941	-0.887101	0.248503	0.645022	-1.23087	-0.871443	-0.701059
Unknown_mz_417.15393_+_RT_3	0	0	1.12321	0.994801	0.147867	2.1329	1.34554	2.1721	0.0402269	3.1781	-0.86638	0.557628	1.6734	-0.172218
Unknown_mz_417.22284_-_RT_3.609	0	0	0.0145828	0.316252	-0.198117	-0.177524	0.475786	-0.418435	-1.09499	0.435314	0.302021	0.848547	0.0609211	0.525987
Unknown_mz_417.2229_-_RT_3.458	0	0	-2.49466	-1.28563	-2.48341	-2.79761	-0.914334	-2.78194	-2.89274	-2.14899	-2.72815	-2.58428	-2.02688	-3.15526
Unknown_mz_417.30106_-_RT_4.313	0	0	-0.51307	-0.0580697	-0.224835	-0.110762	-0.910649	-5.41565	-5.46546	0.47162	-1.94258	-5.80535	-0.524147	-6.5503
Unknown_mz_417.34476_+_RT_6.831	0	0	0.848296	1.04195	-0.305333	2.44505	2.46132	1.54417	1.39929	2.39075	1.04555	1.75133	1.22516	0.39743
Unknown_mz_418.21786_+_RT_0.55	0	0	-1.24965	-1.16644	-0.328772	0.434305	0.573183	1.354	1.48383	1.49054	1.24706	1.98375	0.728309	1.06421
Unknown_mz_418.224_+_RT_5.209	0	0	-1.08558	-0.0172908	-0.767133	-0.404698	-0.259197	-2.20611	-0.822516	-1.00656	-0.817084	-2.03511	-2.99928	-2.30981
Unknown_mz_418.24579_+_RT_2.62	0	0	-0.130942	-0.199411	-0.337805	-0.0809947	-0.254638	-0.801571	0.0268795	0.0366003	-0.346931	-1.18141	1.21854	-0.658202
Unknown_mz_418.32886_+_RT_5.509	0	0	-0.18914	0.327756	0.468367	0.166165	0.685253	-0.414125	0.01461	0.293349	0.328561	0.29484	0.560796	-0.0805445
Unknown_mz_419.16974_+_RT_4.219	0	0	-0.106619	-0.116076	0.729497	-0.116205	0.571047	0.577255	0.474569	1.4189	0.778464	0.556136	1.16591	0.401541
Unknown_mz_419.18021_-_RT_5.967	0	0	0.0921805	0.176961	0.0470232	-0.134108	0.184711	-0.00568314	0.220351	0.391579	-0.214557	0.170556	0.23737	0.147781
Unknown_mz_419.18021_-_RT_6.267	0	0	1.44657	1.85014	-1.01123	4.85492	0.981947	4.24166	1.58911	2.18965	-1.38333	-1.39988	0.806485	-1.25549
Unknown_mz_419.23914_-_RT_5.126	0	0	0.616035	0.0742237	0.42513	1.39715	0.518773	1.04203	0.358619	0.483124	-0.0216756	0.633212	0.166244	-0.136808
Unknown_mz_419.26685_+_RT_0.828	0	0	-0.669092	0.225917	-0.447522	-1.19322	0.176109	-2.61031	-0.286382	-1.27466	-0.217244	-0.77108	-0.146946	-0.4697
Unknown_mz_419.37283_+_RT_6.426	0	0	0.884243	0.460601	0.697682	0.519239	0.237272	7.98105	7.69895	0.612389	0.415606	7.44274	0.14963	7.95662
Unknown_mz_420.19867_-_RT_0.553	0	0	0.219445	0.104653	0.379085	0.49467	0.591643	0.453403	0.131834	0.534832	0.43029	0.171111	0.196343	-0.155373
Unknown_mz_420.24542_+_RT_0.587	0	0	0.513274	0.0562789	-0.184899	0.304336	0.494596	-0.340989	-0.37504	0.748137	0.0647114	0.51087	0.132035	-0.353337
Unknown_mz_420.29303_-_RT_7.673	0	0	1.16595	-2.2359	-2.70876	-2.46846	3.82061	-1.68006	-1.4452	-2.32656	0.082802	-2.5963	1.10142	3.35848
Unknown_mz_420.34488_+_RT_6.239	0	0	1.64865	1.29483	0.118562	2.81175	1.38007	1.63669	0.760127	2.50571	0.820054	0.734931	1.64408	1.37672
Unknown_mz_421.16632_+_RT_4.219	0	0	-0.157325	0.703101	-0.49529	1.31169	0.551508	0.233949	-0.410088	1.468	-0.801137	0.0365799	0.354695	-1.61327
Unknown_mz_421.18555_+_RT_5.598	0	0	-3.79788	-3.33709	-3.02029	-2.47482	-2.92879	-4.32591	-3.78842	-3.53886	-2.31698	-3.62174	-5.07083	-4.78882
Unknown_mz_421.21732_-_RT_3.815	0	0	0.867827	0.564666	2.05288	1.23805	1.17982	1.77021	-0.268951	2.07725	0.284505	-0.38752	3.7668	-0.105202
Unknown_mz_421.2243_+_RT_3.498	0	0	-0.140423	0.248297	0.00225212	0.169917	0.762704	-0.11267	-0.00216998	0.407218	0.0140064	-0.19901	-0.516881	-0.117797
Unknown_mz_421.25613_+_RT_1.334	0	0	-0.116171	0.446301	0.746249	0.4437	1.30633	0.679915	0.935371	1.99132	1.03701	0.430476	3.02145	0.313567
Unknown_mz_421.26843_-_RT_6.904	0	0	-0.226604	-0.589857	0.420918	-1.00828	0.136805	-1.15231	-1.21005	1.07547	-1.76196	0.482342	-2.26494	-1.40427
Unknown_mz_421.28796_+_RT_5.923	0	0	1.13511	1.63216	0.748374	1.83949	2.11978	2.41414	1.15027	3.22378	0.0373483	1.02431	1.55351	-0.514727
Unknown_mz_421.32999_-_RT_8.596	0	0	0.576022	1.18692	-0.144151	1.59589	2.89924	1.74413	0.391043	2.79059	-0.518245	-0.177505	1.29076	0.43255
Unknown_mz_421.33026_-_RT_1.787	0	0	0.165747	0.251	0.140598	-0.0541976	0.16408	0.445842	0.0115389	0.28527	-0.0539645	0.768862	0.467115	0.115765
Unknown_mz_421.40515_-_RT_10.652	0	0	0.758503	-0.197133	0.222566	1.28104	0.767815	0.708755	1.06329	0.822219	0.997273	0.649186	0.211007	0.435593
Unknown_mz_422.17902_-_RT_4.171	0	0	2.4019	1.62994	2.26707	2.42708	1.75205	-0.612386	3.59972	2.57032	1.45573	2.7834	2.96131	2.40734
Unknown_mz_422.25839_+_RT_3.839	0	0	0.115069	0.488881	-0.183381	-0.00182622	0.309842	-0.310837	-0.377445	-0.0441721	0.224484	0.381384	0.0876302	-0.292907
Unknown_mz_422.34967_+_RT_4.093	0	0	0.98468	0.573913	0.641552	0.736073	1.24061	0.57084	0.939341	1.70107	0.780012	0.439127	4.57889	0.195871
Unknown_mz_422.36246_+_RT_3.549	0	0	1.79649	0.750003	0.405902	1.9805	1.85685	1.53563	0.656417	3.00305	1.04763	0.487136	1.3215	-0.345005
Unknown_mz_422.39935_+_RT_10.366	0	0	-0.0180601	0.213594	-0.0305976	-0.120009	0.190046	0.288856	-0.402741	0.242214	0.0443796	0.102194	0.439183	0.344904
Unknown_mz_423.13181_-_RT_1.508	0	0	1.53896	2.35644	1.74576	2.86899	3.23492	3.05049	1.09729	3.65417	-0.365618	1.21578	3.33262	-0.0620041
Unknown_mz_423.14838_+_RT_0.564	0	0	0.0688938	0.229027	0.104937	-0.0194887	0.309643	0.0371815	-0.0937866	0.124766	0.125416	0.29301	0.35346	-0.0655027
Unknown_mz_423.1683_-_RT_2.455	0	0	-0.202404	0.133317	1.00332	0.152111	1.41021	1.29683	1.17699	2.26789	1.03181	0.326714	3.5605	0.587509
Unknown_mz_423.18137_+_RT_5.596	0	0	2.44067	1.68556	0.837892	1.1574	0.957567	0.464747	-0.879186	1.15735	-1.34051	-0.805741	0.775622	-2.15593
Unknown_mz_423.27136_+_RT_1.82	0	0	-0.203432	0.0954306	-0.0863429	-1.72299	0.097678	-1.0824	-1.49303	-0.25163	-1.06305	-3.88343	-1.60875	-3.58289
Unknown_mz_423.27136_+_RT_2.099	0	0	0.481287	-0.100697	0.084785	-0.384939	-0.638643	-0.0815305	-0.305419	-0.999885	-0.110373	0.296757	-0.308925	0.404831
Unknown_mz_423.31906_+_RT_6.793	0	0	0.752971	1.08586	-0.332729	1.75868	2.18732	1.82795	0.120814	2.12406	-0.196696	-0.216422	1.08978	-1.62251
Unknown_mz_423.36218_+_RT_7.354	0	0	1.56668	0.97617	-0.0240747	0.658304	1.57411	1.0271	0.21378	2.1766	-1.26031	0.638362	0.475435	-0.0434678
Unknown_mz_423.36221_+_RT_17.352	0	0	0.143471	0.206511	0.136945	-0.0836908	0.422664	-0.246604	-0.399341	0.394635	-0.325918	-0.316783	-0.980567	-0.67687
Unknown_mz_423.38446_-_RT_6.721	0	0	0.117365	0.179657	0.287012	-0.0659962	-0.06671	0.367514	0.0226318	0.00470091	0.428587	0.369335	0.404776	-0.182054
Unknown_mz_423.42105_-_RT_11.931	0	0	0.171802	0.615603	-0.0625829	0.414199	0.29562	0.451531	0.672454	0.65977	0.953133	0.444534	0.0225452	0.117087
Unknown_mz_423.42105_-_RT_9.682	0	0	0.321506	0.474145	0.617558	0.352663	0.833619	0.225496	-0.238357	0.973303	0.683132	0.350663	0.220319	0.487266
Unknown_mz_424.3576_+_RT_7.762	0	0	0.432052	0.801638	0.363046	1.21873	1.76375	1.66929	0.338512	2.07766	0.487101	0.435817	0.608354	0.358732
Unknown_mz_424.36279_+_RT_2.472	0	0	0.261441	0.688527	0.751499	1.2268	1.5498	1.42939	1.01096	1.81757	0.883811	0.451055	1.48151	0.204366
Unknown_mz_424.41437_+_RT_8.053	0	0	-0.50535	0.727897	0.400859	1.66866	1.4946	1.63776	0.858895	2.06604	0.983737	0.874379	1.80132	0.432213
Unknown_mz_424.48779_+_RT_10.587	0	0	-0.772007	-0.526172	0.463077	-0.0760238	-1.51391	2.00005	2.65704	-0.576893	-0.0130627	2.89399	0.0930338	3.15355
Unknown_mz_424.48807_+_RT_7.064	0	0	-1.00176	0.177841	-0.151279	-0.333865	-0.146971	-1.02363	-0.142165	0.178834	-0.447612	-2.14912	0.0273426	-0.239384
Unknown_mz_425.1355_+_RT_0.854	0	0	0.15793	0.251839	0.919907	0.312798	-0.146912	-2.12227	-1.41349	0.84984	0.774408	-1.63692	0.0224675	-1.74209
Unknown_mz_425.1525_+_RT_3.176	0	0	0.794821	-0.0303127	5.63487	3.41387	2.40931	-1.13016	-0.439327	-3.94317	-3.75693	-1.64534	1.88	0.301424
Unknown_mz_425.25809_-_RT_1.821	0	0	0.046533	0.49753	0.940714	0.233379	0.213142	0.586231	-0.777858	1.00153	0.246576	0.0463058	1.09663	0.264915
Unknown_mz_425.30609_-_RT_2.336	0	0	0.0247337	-1.0941	-0.633325	-0.71992	-1.04775	-1.33286	-0.109503	0.106566	-0.45532	0.708336	0.471792	-1.08275
Unknown_mz_425.30624_-_RT_3.963	0	0	0.891977	0.577607	0.402152	0.885574	1.0838	0.332516	0.796923	-0.462595	0.716617	0.695081	0.698983	-0.0696926
Unknown_mz_425.3064_-_RT_6.545	0	0	-1.49581	-1.72854	-1.17288	1.01037	-0.246825	-1.71205	1.08485	1.24785	-0.0580095	-0.0189639	0.0935379	-1.5502
Unknown_mz_425.30661_-_RT_6.257	0	0	0.431032	-0.340579	-0.0365146	0.338304	0.421536	1.17344	-0.0552854	-0.752306	0.0662317	0.855357	0.447317	0.681864
Unknown_mz_425.36356_-_RT_6.954	0	0	0.807745	0.844839	1.04509	0.855468	0.558685	0.821335	-0.113292	1.06204	0.811947	-1.13502	-0.0447131	0.646312
Unknown_mz_425.37726_+_RT_6.888	0	0	0.0281853	-0.851224	1.32887	-0.247009	-2.15314	0.382558	1.60649	-1.12374	-0.671287	-0.19215	-1.85292	-0.975501
Unknown_mz_426.30359_+_RT_6.735	0	0	0.248563	0.67215	0.193337	1.4766	1.46579	1.60751	0.326083	1.77965	0.285084	0.863553	0.836524	-0.0434771
Unknown_mz_426.33594_+_RT_6.048	0	0	1.84092	3.27884	1.33149	3.19553	3.71301	3.81586	1.3624	4.03209	0.492206	1.26645	1.69341	-0.442498
Unknown_mz_427.25082_+_RT_10.688	0	0	0.394635	0.184895	0.0528671	0.684451	0.917125	0.792316	-0.974794	1.18246	-0.554906	-0.0409886	0.0657203	0.057762
Unknown_mz_427.28485_-_RT_4.028	0	0	0.350558	0.47724	0.44604	0.490619	0.992342	0.24111	-0.193404	0.8882	1.02466	0.50485	0.422692	0.168449
Unknown_mz_427.31384_+_RT_9.119	0	0	1.06517	1.40291	0.541255	3.9582	3.09559	3.89193	1.97405	4.52632	0.659063	1.70868	4.15549	2.21924
Unknown_mz_427.31384_+_RT_9.243	0	0	0.0868495	0.156104	-0.0482661	-0.899776	-0.0581016	-1.33253	-0.130798	-0.460316	0.308128	-1.76442	-1.0797	-0.00662524
Unknown_mz_427.3215_-_RT_5.095	0	0	2.31878	0.904322	0.189775	3.73141	2.16845	4.15316	2.17266	4.01873	1.12434	1.32043	1.82002	-0.177353
Unknown_mz_427.3551_+_RT_6.31	0	0	-0.906583	-0.377978	-1.3703	-0.454603	-0.84483	-0.603488	-1.37498	-0.501255	-2.27325	-1.14582	-1.57923	-1.23943
Unknown_mz_427.35687_+_RT_5.483	0	0	0.410985	0.743963	0.79008	0.735724	1.64015	0.732833	0.702639	2.14258	1.16115	1.03047	0.361502	0.424216
Unknown_mz_427.37912_-_RT_6.999	0	0	0.755678	0.580711	-0.38032	-0.111742	0.805464	-0.291391	0.0527936	0.640413	0.134127	-0.299728	0.068309	-0.770926
Unknown_mz_428.0069_-_RT_0.888	0	0	0.495522	0.423853	0.290343	0.854639	0.98241	0.734237	0.496078	1.01687	0.850316	0.811764	0.922627	0.0590413
Unknown_mz_428.31485_+_RT_0.554	0	0	0.542448	1.00301	1.13858	1.31561	1.72355	0.989187	1.37786	2.04845	1.32818	0.77864	2.42031	-0.302173
Unknown_mz_429.25238_+_RT_4.758	0	0	-1.04463	-0.285257	-0.140675	-0.185047	-0.573665	-0.555598	-0.601197	0.218154	-0.526946	-0.353143	-0.452582	-0.24304
Unknown_mz_429.2612_+_RT_1.667	0	0	0.407743	1.26511	-0.363844	2.2548	1.70468	1.64319	0.449522	2.46683	-1.44436	0.780951	1.48157	-0.781978
Unknown_mz_429.26163_+_RT_3.537	0	0	0.604121	0.663253	0.746351	1.44904	1.51955	1.05581	1.52598	1.5073	1.7405	1.12975	0.662052	0.37112
Unknown_mz_429.28903_+_RT_8.392	0	0	4.10211	2.73779	2.33011	5.05128	4.99174	3.72191	4.28774	5.52556	2.90476	3.98756	4.66473	3.13669
Unknown_mz_429.29468_-_RT_7.468	0	0	-0.901675	1.08378	1.16137	-1.0502	-0.0740365	0.0189807	0.215872	1.64606	-0.24231	-1.34143	0.667444	-0.0297351
Unknown_mz_429.37973_+_RT_1.855	0	0	-2.20591	-0.750369	-1.84491	-0.592507	-0.566867	-0.380187	0.768721	3.08647	1.6809	1.83234	1.59468	0.368005
Unknown_mz_430.04977_+_RT_2.249	0	0	-0.660838	0.363972	1.20137	0.184026	0.955814	0.749989	0.823492	1.32358	0.628422	0.46441	1.86542	0.712992
Unknown_mz_431.16937_+_RT_3.182	0	0	0.354752	0.0303696	1.21578	0.453275	0.372764	0.429906	-0.270872	0.22719	0.146538	-0.248455	0.639742	-0.0807276
Unknown_mz_431.25906_-_RT_5.765	0	0	-2.25774	-0.844397	-1.4096	-3.09613	-2.04207	-1.87276	-2.83171	-0.89843	-3.12681	-1.09584	-1.42548	-2.0331
Unknown_mz_431.31607_-_RT_1.7	0	0	-0.292036	0.453309	0.201302	-0.426516	0.452194	-0.0865971	-0.508729	0.31733	-0.248783	-0.893593	-1.6018	-0.306231
Unknown_mz_431.3237_+_RT_1.001	0	0	0.908595	2.89637	0.350699	2.08481	3.02118	1.63636	1.10598	2.3915	-0.925842	0.839097	1.35574	0.0598922
Unknown_mz_432.19882_-_RT_0.543	0	0	0.313191	0.00625609	0.269539	1.35351	0.608032	1.20242	0.666896	0.834655	0.344629	0.25606	0.649538	0.0350393
Unknown_mz_432.23776_+_RT_0.866	0	0	-0.72	-0.895288	-0.451786	-0.679808	-0.301343	-1.77204	0.191047	0.230079	-0.384029	-1.20049	-0.782551	-0.401393
Unknown_mz_432.31186_-_RT_0.621	0	0	-0.533643	0.385215	0.0997222	-0.766051	0.153097	-0.899978	-1.13129	0.621022	-0.594291	0.190542	-1.84445	-1.18697
Unknown_mz_433.1806_-_RT_2.522	0	0	0.39417	-1.29387	-0.335297	-0.702381	-0.631287	-0.714165	-0.702646	-0.686737	-0.470685	-1.13396	-0.523129	-0.595415
Unknown_mz_433.18073_-_RT_3.073	0	0	-0.403122	-0.000885937	0.325652	0.466261	-0.223077	-2.29221	-0.739283	-0.448422	-0.67762	-1.82386	-0.101068	-3.59291
Unknown_mz_433.32474_+_RT_6.737	0	0	0.353464	0.651686	0.650162	1.24274	2.24977	1.19162	1.05295	1.51438	0.931402	0.875789	0.424247	0.00578616
Unknown_mz_433.34396_+_RT_5.396	0	0	0.706245	1.02554	1.16703	0.995679	0.969661	1.03828	0.42809	2.12997	0.543323	0.669693	1.68022	0.20222
Unknown_mz_433.38867_+_RT_6.89	0	0	-0.266607	-0.120305	-0.30503	-0.401268	-0.584766	-0.473629	-0.510286	-0.280372	-0.499825	-1.53968	-1.62601	-0.803626
Unknown_mz_434.22766_+_RT_0.662	0	0	0.0808462	0.115795	0.385403	0.29108	0.405011	0.551473	0.0679503	0.751686	0.350015	0.251321	0.588002	0.192114
Unknown_mz_434.24048_+_RT_1.802	0	0	0.269313	0.644639	0.72876	1.16665	1.49693	0.694587	1.23129	1.57095	1.45462	1.14702	0.95865	0.121332
Unknown_mz_434.30875_-_RT_8.315	0	0	1.15978	1.14244	0.277055	1.92243	1.71183	1.09606	-0.111073	1.57418	-0.669209	-0.203035	0.772924	-0.308718
Unknown_mz_434.34741_+_RT_2.158	0	0	-0.478963	0.273721	-0.700112	0.196784	0.208066	-1.71494	-0.563194	0.270709	-0.941975	-0.26619	0.0180837	-2.1222
Unknown_mz_435.1683_-_RT_2.73	0	0	0.410427	0.870069	1.0045	0.497539	1.02027	0.384907	0.160266	0.177761	0.542514	0.513775	0.789041	0.82296
Unknown_mz_435.20261_+_RT_2.22	0	0	-1.85115	0.695103	0.177536	-0.997106	-0.720129	-0.974183	-0.803345	-0.0238919	-0.706794	-1.67293	-0.48055	-0.797035
Unknown_mz_435.28314_-_RT_7.174	0	0	0.107987	-1.0756	-0.241494	0.264482	-0.507736	-0.147494	-0.517867	-0.269605	-0.093594	-0.500735	-1.1781	-0.488815
Unknown_mz_435.34549_-_RT_9.097	0	0	2.13809	-0.794067	-0.591674	1.89695	-0.326149	-0.9489	2.13504	0.356275	-0.151485	1.7424	-0.703223	-1.50541
Unknown_mz_436.33945_+_RT_2.756	0	0	-0.77304	2.58488	-0.471416	0.760831	2.60528	-0.181203	-0.394281	0.00815182	-0.343662	0.580189	-0.0815611	-0.346761
Unknown_mz_436.36295_+_RT_4.54	0	0	1.7711	1.21116	0.396102	2.38721	1.7018	2.29544	1.11993	2.69404	0.232485	0.88097	1.56287	-0.316526
Unknown_mz_437.18396_-_RT_3.25	0	0	-0.792067	-0.170286	-0.345122	0.918372	-0.305063	-1.74674	-1.0874	1.54917	-0.707	-0.572554	0.340511	-3.36761
Unknown_mz_437.26279_-_RT_5.321	0	0	0.019278	0.0142457	0.139806	0.0147037	-0.00412095	-0.0714466	-0.193485	0.131624	0.108988	0.388142	0.015918	-0.043076
Unknown_mz_437.30524_-_RT_2.596	0	0	0.767576	-0.78786	0.574043	-1.43681	0.450099	-1.78766	-1.41412	1.63106	-2.21558	3.15101	-1.69944	-1.48745
Unknown_mz_437.34149_+_RT_6.552	0	0	-0.89186	1.09568	1.43807	0.598992	1.76172	1.38607	0.993921	2.58318	0.959869	0.845126	3.49168	1.32401
Unknown_mz_437.36111_+_RT_4.661	0	0	0.0727673	0.358728	0.0875925	0.161976	0.34534	-0.152225	-0.203963	0.228961	0.0823096	0.331204	0.309166	-0.2227
Unknown_mz_437.36392_-_RT_6.411	0	0	-0.290203	-0.607915	-0.946295	-0.855266	-0.130172	-1.83585	-0.853164	-0.947966	0.0806623	-0.807866	-1.33329	-0.234367
Unknown_mz_437.43536_+_RT_7.523	0	0	0.16241	0.563403	1.02072	0.00440842	-0.239447	0.831503	-0.642649	1.51952	0.216596	0.0411611	1.35582	0.14486
Unknown_mz_437.43655_-_RT_12.533	0	0	-0.423479	0.469344	1.28984	0.603828	1.59363	0.830023	1.14012	2.27596	1.13237	0.541262	3.1417	0.568115
Unknown_mz_438.25821_-_RT_3.122	0	0	0.463068	0.875178	1.0934	0.724916	1.26578	0.722725	-0.819352	0.475179	0.111015	-0.7105	0.0529584	-0.39044
Unknown_mz_438.25833_-_RT_9.379	0	0	0.806518	0.412216	-0.479876	2.87069	1.99963	2.62339	0.718559	2.26726	-0.296476	0.274029	0.777018	-0.0859862
Unknown_mz_438.25839_-_RT_10.254	0	0	0.279183	0.373506	-0.0338433	0.356611	0.299844	-0.0718052	-0.277148	0.404082	0.0135381	0.277713	0.546846	-0.184131
Unknown_mz_438.25858_-_RT_4.029	0	0	0.256923	0.530888	0.195963	0.0108943	-0.357041	-0.0412582	-0.317717	0.377563	-0.0420684	0.0927883	0.173423	-0.401749
Unknown_mz_438.31985_+_RT_3.165	0	0	0.811517	-0.866682	1.29306	1.9144	-0.0605996	-0.892119	0.305466	-0.953547	-0.7749	-0.385455	0.222763	-0.0345975
Unknown_mz_438.37875_+_RT_3.079	0	0	1.8518	1.4721	-0.501834	1.46252	1.96168	1.75686	0.508725	2.44069	-0.621346	0.478562	1.44465	-0.125659
Unknown_mz_439.08496_-_RT_0.589	0	0	0.207532	0.185918	0.100696	-0.263054	0.654784	0.354851	0.282725	0.37613	-0.0198771	0.445729	0.203905	0.197365
Unknown_mz_439.16226_-_RT_1.787	0	0	-1.00141	0.625539	1.00811	-1.33744	-0.17994	-0.612581	-0.979998	0.96913	0.112806	-1.64246	0.330663	-0.683998
Unknown_mz_439.31863_+_RT_5.052	0	0	1.42723	2.07352	1.4172	2.07629	2.79873	2.96956	0.837057	2.53424	1.68175	0.482913	1.04204	-0.120135
Unknown_mz_439.32169_-_RT_4.476	0	0	0.285237	0.561611	1.46971	0.276198	0.517321	-4.89976	-5.17869	0.388604	1.91328	-6.55809	0.248082	-5.38107
Unknown_mz_439.32175_-_RT_4.597	0	0	-3.38516	-1.53227	-0.253408	-5.63678	-1.83093	-2.2861	-1.33679	-2.65364	-5.41975	-2.65492	-1.16776	-6.31917
Unknown_mz_439.32187_-_RT_6.073	0	0	0.0961952	0.0884497	-0.408971	-0.141425	0.00234247	-0.214128	-0.0590225	-0.144396	-0.0379333	0.491824	0.139612	-0.0484715
Unknown_mz_439.37775_+_RT_6.218	0	0	0.712145	0.51151	3.47061	0.834707	-0.571868	2.50082	-0.295522	1.00841	1.11204	0.789746	2.93532	3.21638
Unknown_mz_439.3779_+_RT_4.431	0	0	-0.990099	-0.0570139	-0.279228	-0.584527	0.278767	-1.23367	-0.489258	1.20232	0.427328	-1.21894	0.0159309	1.53429
Unknown_mz_439.37805_+_RT_5.915	0	0	0.654653	0.557051	0.115407	2.05799	1.35915	1.85389	0.856803	2.24196	-0.127231	0.811959	1.64984	0.194748
Unknown_mz_439.37808_+_RT_13.03	0	0	0.672142	0.621429	0.48364	0.848025	1.09715	0.883691	1.07808	0.725723	0.604801	0.767377	0.604606	0.0863387
Unknown_mz_439.37808_+_RT_8.551	0	0	-3.58381	-2.5175	-3.75449	-0.0300659	-0.724289	-1.45649	-0.0433054	-0.0117695	-1.01351	-1.62669	-1.57866	-3.99156
Unknown_mz_439.37811_+_RT_11.313	0	0	-1.07335	-0.735795	-0.421914	0.11679	0.319438	0.53458	1.07729	1.19798	1.45142	1.23304	0.76449	0.223045
Unknown_mz_439.37842_+_RT_10.917	0	0	2.04581	2.44034	0.799242	3.1217	2.80165	2.42555	2.33323	4.01825	0.709902	1.28916	2.4969	0.750133
Unknown_mz_439.37878_-_RT_8.999	0	0	-0.681314	-0.872704	-0.534511	-0.451082	-0.396093	-0.470712	-0.0413397	0.364311	0.38996	-0.844476	0.216944	-0.262358
Unknown_mz_439.37927_-_RT_7.406	0	0	-0.173982	0.111018	-0.150988	0.0905792	0.477485	-0.178448	0.0930258	-1.04601	-0.164679	0.327716	0.47865	-0.149674
Unknown_mz_439.41568_-_RT_8.787	0	0	0.88663	0.627777	0.308389	1.68068	1.41757	1.64904	-0.116932	1.28387	0.140379	1.10912	0.365402	1.75595
Unknown_mz_439.41568_-_RT_9.047	0	0	-0.882933	0.0403837	0.618494	-3.71294	-2.30905	-3.39373	-3.55663	-1.2744	-1.99262	-2.37205	-3.72065	-4.11055
Unknown_mz_439.41599_-_RT_8.216	0	0	0.342969	0.156099	0.242615	0.335119	1.74272	0.140165	0.17675	1.17646	0.450346	0.104448	1.14895	0.11364
Unknown_mz_440.21429_+_RT_0.54	0	0	1.27954	0.4172	0.33574	0.743038	0.990864	0.776549	1.17728	1.20736	0.898083	0.831508	0.499855	0.218418
Unknown_mz_440.23016_+_RT_3.911	0	0	0.950935	1.11854	-0.357528	1.30349	0.705886	1.37693	0.511693	1.73634	-0.789095	0.640989	0.853308	-0.379186
Unknown_mz_440.28366_-_RT_11.786	0	0	-0.537239	-1.32814	1.84525	0.0272339	-0.30413	0.552167	2.22243	2.41517	3.09818	3.07181	0.779631	0.876312
Unknown_mz_440.35803_+_RT_1.573	0	0	0.73309	-1.08621	-0.394546	0.905758	-0.177935	-1.85999	-1.2532	1.46018	0.221838	-0.00804268	-1.17185	0.373349
Unknown_mz_441.13068_+_RT_0.824	0	0	-0.136944	0.300376	0.122966	0.21039	-0.125053	5.3964	3.17719	0.687141	-0.305441	3.22406	-0.368239	3.73484
Unknown_mz_441.15179_+_RT_0.693	0	0	0.577584	0.612806	0.414939	0.918368	0.570709	0.841073	1.61959	1.18038	1.22115	0.109124	1.08524	0.0648746
Unknown_mz_441.29877_+_RT_6.184	0	0	0.0258323	0.60582	0.0290151	-0.126126	0.291041	-0.159299	-0.411039	0.100838	0.0594548	-0.100756	0.573366	-0.418662
Unknown_mz_441.2995_+_RT_9.552	0	0	0.0573762	0.549706	-0.207599	0.137421	0.209282	0.24755	-0.443221	0.0332994	0.036597	0.366183	0.402397	-0.0844907
Unknown_mz_441.33716_-_RT_3.569	0	0	0.146784	-0.339829	0.121499	0.400021	-0.486379	6.30123	4.51434	-0.341592	-0.17448	6.34379	-0.403908	5.55217
Unknown_mz_441.33728_-_RT_3.417	0	0	1.52299	0.99413	0.414008	0.746642	0.880064	-0.334956	-1.33698	1.75961	-0.0372871	-1.03635	0.776656	0.696918
Unknown_mz_441.33737_-_RT_5.833	0	0	0.248902	1.28547	-1.11888	1.09153	1.49783	0.213585	0.0579611	0.159916	0.617056	0.415005	0.148298	-0.292702
Unknown_mz_441.33737_-_RT_6.768	0	0	0.59081	0.587537	-0.779672	1.075	0.566309	0.739338	0.0405693	0.193139	-0.585217	0.229789	0.25817	-0.532949
Unknown_mz_441.3374_-_RT_5.313	0	0	-0.847985	0.505417	-0.000934387	-1.17843	-0.0404729	-0.593018	-0.789835	1.64603	-0.241872	-1.19652	0.562783	0.384506
Unknown_mz_441.37256_+_RT_7.211	0	0	-1.00441	-1.26067	0.14918	-0.684688	-0.955546	-0.732915	1.21344	-0.0398901	-0.554281	-0.52295	-0.0498397	-0.585782
Unknown_mz_441.37302_+_RT_6.741	0	0	-0.0780671	0.303795	0.339017	0.16311	0.132324	0.896784	-0.0133101	0.0799504	0.0722941	0.489984	0.336304	0.380524
Unknown_mz_441.3736_-_RT_8.947	0	0	0.860746	0.100455	1.16194	1.38865	1.46544	1.91937	0.974907	2.03774	0.202477	0.0358567	0.750898	-0.531373
Unknown_mz_443.16968_+_RT_3.893	0	0	1.65101	-0.400477	-0.39815	0.189038	-0.50511	-0.0727752	-0.185728	0.643554	-0.0517942	-0.436976	0.336467	-0.319064
Unknown_mz_443.23907_-_RT_4.217	0	0	0.672802	1.06902	0.954369	0.844126	0.906792	1.28122	0.80387	1.25512	0.0488919	0.463555	1.32993	0.398211
Unknown_mz_443.24744_-_RT_12.927	0	0	0.0365519	0.686456	-0.177914	-0.145183	0.339352	-0.421784	-0.584559	0.443585	-0.314866	-0.063168	-0.00626283	0.0221904
Unknown_mz_443.24747_-_RT_7.222	0	0	1.10016	0.625503	0.0687721	0.835092	1.18168	-0.13921	2.51942	1.33085	0.18413	2.72214	2.0456	2.87432
Unknown_mz_443.30988_-_RT_7.783	0	0	-0.414251	-0.806993	-0.3887	-0.60871	-0.611512	0.138197	-0.322934	-0.743788	-0.455585	-1.45262	-2.98589	-0.994332
Unknown_mz_443.31659_-_RT_4.293	0	0	-0.194214	0.599454	-0.382591	0.0463079	-0.371268	-0.262396	-0.54875	0.286173	-0.0269448	0.576734	0.156737	-0.500981
Unknown_mz_443.34607_-_RT_8.699	0	0	0.379257	0.0441185	-0.0326365	0.798642	0.40988	0.0318304	-0.0216129	-0.0952632	0.091216	0.0715981	0.183969	-0.221378
Unknown_mz_443.35309_-_RT_7.108	0	0	-0.38577	0.431334	0.0500818	-0.621578	0.493886	-0.0810899	-0.965728	-0.0131843	-0.297709	-1.24234	-1.71339	-0.434434
Unknown_mz_444.36945_-_RT_6.526	0	0	0.663577	1.58599	-0.243948	0.256701	0.7694	0.50274	-1.10164	1.0066	-0.747767	-0.185528	0.282145	-0.124163
Unknown_mz_445.11673_-_RT_1.826	0	0	-0.976323	0.0973236	0.900219	-0.738978	-0.160462	-0.145755	-0.309793	-0.0721939	-0.123719	-1.33818	-0.427289	-0.191062
Unknown_mz_445.25482_-_RT_5.585	0	0	0.527757	0.453004	0.894599	0.922301	1.61941	0.757978	1.51465	1.74841	1.7399	1.03041	0.848603	0.513639
Unknown_mz_445.32425_+_RT_7.712	0	0	1.22923	1.05849	-0.156544	1.69014	2.40024	0.3341	0.676647	2.04014	0.241794	1.03758	1.29468	-0.418152
Unknown_mz_445.33286_-_RT_3.942	0	0	0.0315566	0.328045	0.182998	-0.2042	0.255554	-0.0730122	-0.464307	0.228112	0.108117	0.153624	0.0746371	-0.0395249
Unknown_mz_446.34729_+_RT_5.468	0	0	1.01085	0.999374	1.90025	0.778697	1.14752	1.98988	1.96462	1.2176	2.11661	0.922688	1.28011	0.856081
Unknown_mz_447.30481_-_RT_8.142	0	0	0.473291	0.704991	0.723529	0.846559	1.20866	1.15659	0.733623	1.52075	1.14784	0.282122	0.599993	0.522934
Unknown_mz_447.3468_+_RT_7.927	0	0	0.493552	1.25867	1.13209	2.36818	3.24259	3.63743	2.21343	3.79292	2.82576	1.52978	1.8003	0.904495
Unknown_mz_448.30673_-_RT_0.593	0	0	0.261944	0.480281	-0.238612	1.65607	1.6634	1.05022	0.858362	2.05281	-0.326221	0.642656	0.976201	-0.643895
Unknown_mz_448.32434_-_RT_4.095	0	0	-0.0479329	1.43579	-0.619616	1.08709	-0.367477	1.84385	-0.455266	-0.426795	1.1026	1.30107	-1.55429	-0.537932
Unknown_mz_448.32434_-_RT_8.326	0	0	0.539125	0.757364	0.180035	1.25967	1.62802	1.3263	0.132907	0.836055	-0.816028	-0.466773	0.089976	-0.889884
Unknown_mz_448.32434_-_RT_8.836	0	0	1.54144	-0.30388	1.5584	2.07827	-0.0742524	1.2248	2.65453	1.80458	1.9218	3.78141	0.385034	1.818
Unknown_mz_448.32449_-_RT_3.72	0	0	0.217334	0.0596944	0.00438101	0.604339	0.0712663	0.0511534	0.234896	0.855846	-0.799727	-0.280854	-1.17882	-0.724112
Unknown_mz_448.328_-_RT_1.789	0	0	0.528664	0.487081	0.918306	0.912464	1.10225	1.12217	0.54051	2.33441	1.02525	0.362331	1.57503	0.55274
Unknown_mz_449.14169_+_RT_3.195	0	0	-1.91039	0.541763	0.490035	-0.215162	0.806196	-0.76907	-0.743238	1.31687	0.584028	0.504086	0.892796	0.963162
Unknown_mz_449.14188_+_RT_3.119	0	0	1.00378	2.00464	0.844466	2.27046	3.50447	2.29069	0.982412	3.57703	-0.145331	1.23181	1.87111	-0.212875
Unknown_mz_449.2543_-_RT_2.524	0	0	-0.0120151	-0.697713	0.384945	-0.722653	0.0709903	-0.253463	-0.095941	0.807502	0.387211	0.635146	0.125016	1.03954
Unknown_mz_449.28772_+_RT_4.609	0	0	-0.148282	1.24984	-0.0508137	0.0533608	0.443483	0.214833	0.381882	0.329874	0.199453	0.627231	-0.00417011	-0.983862
Unknown_mz_449.29907_-_RT_7.493	0	0	0.423998	0.703639	-0.283071	0.700972	0.724824	0.327859	-0.0424437	0.95571	0.935484	0.312793	-0.00702455	0.18004
Unknown_mz_449.31888_+_RT_6.985	0	0	1.26121	1.18799	0.0204234	0.718724	1.4825	0.841414	0.190591	1.44212	-0.765893	0.296702	0.769729	-0.314924
Unknown_mz_449.32736_-_RT_2.701	0	0	-0.64563	0.661661	0.336629	-0.213443	0.560382	0.088042	-0.344807	0.57425	-0.156643	-0.81259	-1.35894	-0.227935
Unknown_mz_449.38306_+_RT_5.47	0	0	1.29954	-0.340729	1.16474	-0.417456	0.17865	-1.07022	-1.56334	0.210604	-1.82684	0.974357	0.249141	-1.54068
Unknown_mz_449.38394_+_RT_6.008	0	0	0.671772	0.21815	0.561916	0.0535469	-0.00757563	0.71631	0.30475	0.614334	0.143363	0.0723585	0.759906	-0.294379
Unknown_mz_449.43646_-_RT_12.379	0	0	1.19337	0.859628	1.38396	0.013455	0.273482	0.720479	0.781234	2.05974	-0.141549	1.11521	3.91139	1.71274
Unknown_mz_449.43692_-_RT_11.822	0	0	0.229715	0.456855	0.757071	-0.00742191	-0.0479286	-0.120471	-0.218274	0.95924	0.44172	-0.258043	0.162293	0.0313015
Unknown_mz_450.24338_-_RT_6.082	0	0	0.656154	0.331369	0.697682	0.382494	0.42727	5.96884	4.3856	0.612389	0.597549	5.34778	0.14963	6.23224
Unknown_mz_450.35889_-_RT_3.933	0	0	-0.66946	0.303868	-0.434471	-0.42351	-1.46665	-0.175515	-0.722456	0.404905	-0.0950893	-0.375499	-0.469454	-0.345005
Unknown_mz_451.13907_+_RT_3.168	0	0	0.215501	-0.223939	-0.136757	0.716099	0.421552	0.703186	0.632958	0.494489	0.219406	0.140362	0.5068	-0.338072
Unknown_mz_451.16751_+_RT_3.617	0	0	0.950912	-0.283598	-0.104507	0.7609	0.656163	0.833012	0.628761	0.361602	-0.437282	0.132182	0.0224691	-0.0988747
Unknown_mz_451.24658_-_RT_1.898	0	0	-0.966342	-0.0658694	0.162313	-0.975302	0.214985	-0.877262	1.87253	-0.0269801	0.0230398	-2.33262	0.219158	-0.0190781
Unknown_mz_451.2702_-_RT_2.753	0	0	-0.198938	-1.53233	-0.0852173	-1.87334	-1.29562	-0.520277	-0.899373	-1.55677	0.378921	-0.343911	-0.81777	0.237834
Unknown_mz_451.30591_-_RT_0.981	0	0	0.914695	0.624455	0.866292	1.08384	0.63032	-4.67915	-2.18525	1.57212	1.15889	-3.84494	0.623147	-3.31116
Unknown_mz_451.3179_+_RT_5.195	0	0	-0.812201	0.401386	1.20666	0.40558	0.951885	0.69368	0.787628	1.3669	0.815425	0.558845	1.89396	0.954469
Unknown_mz_451.3183_+_RT_6.718	0	0	-1.17292	0.68854	0.258661	-1.58654	-0.217767	-0.718724	-1.18779	1.32237	-0.291422	-1.01296	0.297385	-0.0858121
Unknown_mz_451.33948_+_RT_7.38	0	0	2.11257	1.3418	2.18339	1.29211	0.0299445	-0.0213939	1.22713	1.91792	2.26919	0.822565	1.40361	1.13499
Unknown_mz_451.33957_+_RT_7.466	0	0	0.824629	-0.737285	1.13876	0.619551	0.117924	0.571267	0.972162	2.76388	0.625153	1.41689	1.0886	1.15132
Unknown_mz_451.45212_-_RT_10.67	0	0	0.087032	3.48465	1.28798	2.16288	2.55982	1.52932	0.164401	0.560199	-0.137194	0.651175	1.04645	-0.875275
Unknown_mz_451.45227_-_RT_13.125	0	0	1.72748	1.88167	1.28005	2.26477	2.17844	2.89963	0.710687	2.77606	0.0907283	0.87556	0.713828	0.315064
Unknown_mz_452.37268_+_RT_1.742	0	0	0.985474	0.745521	0.116086	1.93972	1.25644	0.519058	-0.269756	0.950316	0.522949	-0.238831	-0.18792	0.111017
Unknown_mz_452.39435_+_RT_5.16	0	0	-0.0279789	0.775789	-0.446753	0.754469	1.42452	1.46974	-0.298084	0.483733	-0.32014	-0.28345	0.365739	-0.0074655
Unknown_mz_452.45697_+_RT_5.54	0	0	0.253195	1.22512	-0.0607802	0.511003	0.232893	-0.333926	-0.0894047	0.4978	-0.486213	-0.466764	-0.863116	-0.827848
Unknown_mz_452.51923_+_RT_7.529	0	0	0.541089	0.261287	0.488164	0.774362	1.27385	1.18256	1.01833	1.23723	0.68428	0.624796	0.481338	0.0127675
Unknown_mz_453.16232_+_RT_0.986	0	0	1.4144	0.895581	1.93647	1.61094	1.40866	1.72216	0.301335	1.51044	0.499921	0.322649	3.5526	0.0905445
Unknown_mz_453.16696_+_RT_0.976	0	0	-0.304038	-0.697956	-0.806386	-0.563413	-0.242501	2.31272	2.36553	-0.753059	0.261918	2.49792	0.222777	3.29081
Unknown_mz_453.17352_+_RT_2.216	0	0	0.463584	0.36222	0.724679	0.767989	1.10372	1.57698	1.16763	1.99906	1.31332	0.660992	1.00409	-0.0268848
Unknown_mz_453.18356_+_RT_5.222	0	0	2.59304	0.74328	0.582666	-1.6065	-1.16053	0.602885	-0.0789657	-1.38159	-0.419472	-1.2673	-1.82493	0.796594
Unknown_mz_453.21857_+_RT_5.974	0	0	-1.46629	-1.13352	-2.08827	1.68945	2.42896	-2.7908	-2.40273	1.22944	-2.56875	-1.77298	-1.11479	-2.38714
Unknown_mz_453.26212_-_RT_2.856	0	0	1.18655	0.0686507	0.195928	0.484029	0.70994	0.260606	0.924588	0.402231	0.48699	0.324246	0.40633	-0.0336521
Unknown_mz_453.30139_-_RT_3.709	0	0	-0.830874	-0.0108301	0.140931	-1.11027	-0.473652	-0.768367	-0.356941	-0.187876	-0.20991	-0.919935	-0.609137	0.269945
Unknown_mz_453.33701_-_RT_5.544	0	0	-0.714734	0.256703	1.16675	-0.841501	-0.297883	-0.482649	-0.368303	0.25852	-0.248606	-1.55435	-0.103171	-1.02663
Unknown_mz_453.39468_-_RT_9.022	0	0	-0.787699	2.29881	0.772323	-0.500774	1.71963	-1.49829	-1.5268	3.87501	2.30096	-1.53707	0.182728	-0.540837
Unknown_mz_453.43033_+_RT_15.826	0	0	0.316747	0.557523	-0.753188	0.743191	1.40326	0.288671	0.126961	0.413943	-0.43868	0.532954	1.02167	0.281181
Unknown_mz_454.24493_+_RT_1.54	0	0	1.00013	-2.31541	0.143266	2.05149	-2.31807	1.17554	1.71563	0.0209192	1.15529	2.46069	-1.28505	1.7133
Unknown_mz_454.37381_+_RT_1.999	0	0	1.21201	0.662446	0.813361	0.652511	0.42727	6.04632	5.75932	0.716667	0.597549	5.78769	0.425435	6.08964
Unknown_mz_454.40082_+_RT_5.509	0	0	0.878535	0.190684	0.30499	0.439955	0.352304	1.95891	2.87087	0.294539	0.448254	2.56488	0.671102	2.66055
Unknown_mz_454.46155_+_RT_9.766	0	0	0.476279	0.552082	0.494704	0.236469	0.385581	0.29508	-0.0847052	0.732839	0.398173	0.0418964	0.495065	-0.388152
Unknown_mz_455.01358_-_RT_7.62	0	0	0.161847	0.0346436	0.153716	0.153689	-0.153227	-0.29853	0.316498	0.518774	-0.188942	-0.125099	0.156235	-0.190385
Unknown_mz_455.04669_-_RT_2.254	0	0	-0.0018739	0.0901877	0.27268	1.00277	0.583541	0.470266	-0.777719	-0.600001	-0.435807	-1.59834	-2.81982	-0.465001
Unknown_mz_455.11121_-_RT_1.129	0	0	1.48802	0.990907	-0.163888	2.1405	2.38439	1.84833	0.209281	2.27265	-1.04463	0.00394151	0.276583	-1.27024
Unknown_mz_455.25549_+_RT_1.273	0	0	0.776734	0.232246	1.22376	0.906363	1.1597	1.50049	-0.361591	1.54555	0.658757	0.32289	1.62201	-0.0796091
Unknown_mz_455.31039_+_RT_7.621	0	0	0.255321	0.737219	1.10079	-0.544462	-0.125671	-0.944206	-0.92587	0.254797	-0.00826098	-1.04141	-1.99553	-0.300427
Unknown_mz_455.31433_+_RT_9.553	0	0	1.27825	0.634956	0.192622	0.415081	1.17252	1.04986	1.21027	0.31126	0.564625	0.684373	1.28553	0.19819
Unknown_mz_455.31747_-_RT_5.971	0	0	0.635563	0.652284	1.87144	0.164693	1.02639	0.775758	0.424821	1.35707	1.02854	-0.196855	2.21007	0.767178
Unknown_mz_455.31747_-_RT_6.372	0	0	0.356049	0.640743	0.915987	0.192376	-0.112619	-1.38377	-1.93119	-0.607694	-1.49238	-1.99508	-0.407651	-2.79175
Unknown_mz_455.35287_-_RT_4.71	0	0	-0.448332	0.563906	1.08869	0.291464	0.932741	0.913342	0.682792	1.33672	0.63117	0.567515	1.75838	0.70521
Unknown_mz_455.35309_-_RT_7.06	0	0	-1.38737	0.196279	0.746221	-2.15551	-2.61537	1.96242	-2.65958	1.58963	1.87757	0.688985	-1.23298	-0.827015
Unknown_mz_455.35321_-_RT_4.85	0	0	0.182909	-0.138687	0.303971	0.30273	0.382227	0.19964	0.244662	0.433386	0.370942	0.777232	0.595581	-0.396685
Unknown_mz_455.3533_-_RT_6.771	0	0	1.47526	0.718116	3.9258	2.90224	0.158265	3.66642	2.98554	1.63399	3.16169	4.9757	0.860369	4.27626
Unknown_mz_456.18207_-_RT_2.232	0	0	1.98281	1.25581	1.38755	2.27284	1.93705	2.96925	0.471058	2.66226	0.460999	0.630109	1.04852	0.122863
Unknown_mz_456.40445_+_RT_7.522	0	0	0.270765	1.77516	1.3987	1.81715	2.43117	2.45781	1.61601	2.48844	2.12395	0.796924	0.552863	0.55146
Unknown_mz_456.41614_+_RT_6.272	0	0	0.2397	0.11987	-0.363401	0.670211	-0.340506	1.27403	-0.364944	-0.801542	0.644392	-0.308904	-1.60781	-0.686555
Unknown_mz_457.18491_+_RT_3.587	0	0	0.56704	-0.0496713	0.354771	2.99486	1.56809	0.728933	-0.125749	1.07801	-0.0376882	0.0743841	-0.0596712	-0.61029
Unknown_mz_457.21246_-_RT_5.547	0	0	0.837116	1.27234	0.688834	2.31312	2.08674	1.12469	0.589495	1.59007	1.05962	0.958453	0.227735	0.809277
Unknown_mz_457.31937_+_RT_6.407	0	0	0.322206	0.268927	1.00364	1.41053	1.19583	1.80516	1.36094	0.517215	0.467695	1.92526	1.63231	2.52466
Unknown_mz_457.32611_-_RT_8.261	0	0	1.55811	3.13389	-0.213337	1.93975	2.21845	1.14424	0.547536	3.05904	-1.45445	0.135333	0.822381	-0.302039
Unknown_mz_457.33267_-_RT_6.641	0	0	0.146784	-0.339829	0.121499	0.400021	-0.486379	4.93583	4.12553	-0.341592	-0.17448	4.42267	-0.403908	5.64688
Unknown_mz_457.33304_-_RT_1.633	0	0	-1.50314	2.0065	0.3268	0.191901	1.25517	-1.51717	-1.12837	0.274844	0.0237739	-0.650915	-1.82739	-1.56531
Unknown_mz_457.3541_-_RT_3.151	0	0	2.15198	2.09119	0.945025	2.69542	2.74269	2.20255	0.190057	2.70924	-1.42551	0.309512	0.988293	-1.06609
Unknown_mz_457.36829_-_RT_6.4	0	0	-0.253723	0.211204	0.0957367	-0.212538	0.116444	0.0989739	-0.376056	0.349162	0.139459	0.322482	0.493911	-0.0309581
Unknown_mz_458.13354_-_RT_1.786	0	0	-0.42842	0.770359	-0.362181	-0.168403	0.304044	-0.0779362	-0.442098	0.043676	-0.856963	-0.915369	-1.61343	-0.176483
Unknown_mz_458.28317_+_RT_3.131	0	0	-0.89299	-0.580499	-0.585438	0.345227	-0.0182516	-0.312104	-0.526307	-0.199873	-0.148	-0.382012	0.24812	-0.392528
Unknown_mz_459.09738_+_RT_1.023	0	0	-3.51213	-5.96963	5.33297	-1.07002	-0.226476	-2.18484	1.73413	1.97204	-0.0505081	1.70909	2.67043	4.87366
Unknown_mz_459.20074_+_RT_5.141	0	0	0.291038	0.293994	0.25418	0.875616	1.37506	0.710724	2.50119	4.0707	2.36201	2.63261	3.54865	1.36466
Unknown_mz_459.3111_-_RT_1.769	0	0	0.272368	0.49467	0.664837	0.485101	0.964288	0.397417	-0.185566	1.08703	1.04004	0.429959	0.320323	0.345935
Unknown_mz_459.35867_+_RT_5.224	0	0	-4.07287	1.02246	2.09146	-2.08985	-0.757909	-3.41625	-1.87874	0.477071	-2.82122	-3.8005	-1.85445	-4.05954
Unknown_mz_459.38373_+_RT_12.25	0	0	-0.120573	0.664227	-1.04623	-0.722171	0.4178	0.235179	-0.962	0.220514	-0.00533949	-0.685313	-3.09868	-0.922952
Unknown_mz_460.25665_+_RT_3.871	0	0	-0.885451	0.135708	-0.658285	1.71709	2.46622	2.7098	0.278826	2.05538	-1.63119	-0.0483317	0.943851	-1.03859
Unknown_mz_460.27097_+_RT_0.558	0	0	0.674855	0.545714	-0.0983715	0.796651	0.703826	0.950647	-0.173756	0.881886	-0.17415	0.321332	0.641572	-0.352938
Unknown_mz_461.30615_-_RT_7.55	0	0	0.648354	0.863067	1.10397	0.83223	2.68464	1.77305	2.06706	1.64025	2.46258	1.34988	0.677646	0.346116
Unknown_mz_461.32007_+_RT_7.045	0	0	1.1543	2.39021	0.614446	1.28355	0.935582	0.557916	0.352096	2.49491	-0.418277	-0.195072	0.851412	0.224175
Unknown_mz_461.36353_-_RT_5.745	0	0	-1.23057	-0.277785	-0.367131	-0.220144	0.44922	-0.826487	-0.9766	0.794681	0.22089	-0.949689	-0.281407	-0.0186473
Unknown_mz_462.20978_-_RT_0.529	0	0	-0.261275	0.699463	-0.402762	0.989715	0.364281	0.654444	0.138634	0.92082	-0.944012	-0.232587	0.534698	-0.161889
Unknown_mz_462.24182_+_RT_1.085	0	0	-0.373401	0.764182	0.0354804	0.216111	0.191954	0.536421	0.253538	0.370879	0.0544524	1.06605	0.490489	0.0713379
Unknown_mz_462.25_+_RT_4.602	0	0	-0.776668	0.963766	-0.419961	1.00034	1.13648	0.557551	0.615692	1.79435	-0.314523	0.694695	0.40853	0.315232
Unknown_mz_462.26529_+_RT_0.793	0	0	1.85402	1.15209	0.643127	2.70179	2.69129	1.63757	0.800299	3.6276	0.374552	0.737912	1.64604	-0.0766599
Unknown_mz_462.32248_-_RT_0.597	0	0	1.93325	1.17419	0.407864	-1.8228	0.526597	-3.80032	-0.333711	-0.963729	0.11079	-4.05217	-0.127927	-1.27821
Unknown_mz_463.37744_-_RT_10.182	0	0	0.15014	0.602751	-0.059194	0.0766282	0.420464	-0.116969	-0.213524	0.286051	0.111338	0.132243	0.587563	-0.406734
Unknown_mz_464.27991_-_RT_1.518	0	0	0.398854	0.940926	1.32727	0.987877	0.263168	-2.16481	-1.00775	-0.751994	0.0743167	-1.74157	-1.49239	-2.24827
Unknown_mz_464.35831_+_RT_1.835	0	0	-0.163985	0.21022	0.0384793	-0.348629	0.0614821	-0.546481	-0.42287	0.169889	-0.219002	0.0696922	0.0831306	-0.239486
Unknown_mz_465.21674_-_RT_5	0	0	-0.614009	-0.3859	0.107265	0.414367	-0.639256	0.727453	0.568167	-0.00181046	0.862642	0.475188	-0.184816	0.711512
Unknown_mz_465.25677_+_RT_6.73	0	0	0.235742	1.50796	0.320922	1.61307	2.19373	0.659688	-0.466366	0.273554	-0.372621	0.037111	0.950427	0.0636094
Unknown_mz_465.30389_-_RT_4.991	0	0	0.571311	0.76398	0.511143	0.918301	1.53189	0.168853	0.662263	1.39635	1.27327	0.719938	1.26367	-0.00232094
Unknown_mz_465.31461_+_RT_5.785	0	0	0.477981	0.264867	-0.115578	0.0437772	0.177022	-0.319649	-0.321006	0.399258	-0.00218351	-0.0131225	0.153753	-0.329125
Unknown_mz_465.39365_+_RT_14.905	0	0	1.61516	0.83872	-0.164932	1.51429	1.15326	1.33027	0.348453	1.99278	0.0632084	0.60544	0.831387	-0.404561
Unknown_mz_465.39365_+_RT_4.413	0	0	0.524118	1.3528	1.34577	2.5917	2.47318	2.64664	1.55944	3.24077	2.54685	1.86418	1.34279	0.701061
Unknown_mz_465.41171_+_RT_10.384	0	0	1.06287	0.856424	-0.972093	2.01996	2.19957	1.2239	0.193817	2.0766	-1.20165	-0.18411	0.431115	-1.92487
Unknown_mz_465.43106_-_RT_7.45	0	0	0.688282	0.120594	0.399921	0.94215	1.3385	1.20213	1.25065	1.83744	1.37847	0.287918	1.13429	0.367368
Unknown_mz_465.46783_-_RT_13.721	0	0	0.752514	0.534733	0.386928	0.509885	0.535353	0.288836	0.884163	0.680414	0.689145	0.11623	0.798619	-0.0399251
Unknown_mz_466.31677_+_RT_0.773	0	0	-0.431055	-0.57224	-0.517715	-0.296266	-0.69754	-0.607107	-0.428775	0.177929	-0.0470798	-1.52809	-1.87105	-1.22976
Unknown_mz_466.36871_+_RT_3.967	0	0	0.0459031	0.311709	0.172003	0.884555	0.591369	0.856535	0.568787	1.03229	-0.019747	-0.089726	0.700289	0.096389
Unknown_mz_466.37347_+_RT_4.649	0	0	0.919975	1.76329	0.190006	1.08795	0.75641	-0.0281039	0.949546	1.91464	0.708644	1.03109	0.632321	-0.565773
Unknown_mz_466.42523_+_RT_7.861	0	0	-0.178349	-0.229575	-0.152577	-0.394918	-0.0366077	-0.444554	0.193148	0.632405	0.349601	-0.0890988	-0.221696	0.544545
Unknown_mz_467.14609_+_RT_0.824	0	0	2.28513	1.98015	0.664065	2.57794	2.39493	2.89581	1.79347	3.19407	0.157196	2.25994	1.65895	1.669
Unknown_mz_467.23056_+_RT_5.098	0	0	0.471222	0.843309	0.273815	1.7452	1.85333	1.77592	0.449738	1.70532	0.401047	0.391806	0.405561	0.433441
Unknown_mz_467.23993_-_RT_3.893	0	0	0.732557	0.262642	-0.608595	2.11219	1.88982	1.8793	0.617607	1.98297	-0.469058	-0.362865	0.372153	-1.06349
Unknown_mz_467.27408_-_RT_6.612	0	0	0.609337	-0.387305	-0.0461067	0.178942	0.42727	1.37329	1.19893	-0.23296	0.597549	0.801504	0.760345	1.71607
Unknown_mz_467.29868_-_RT_2.061	0	0	-0.0513757	0.481541	0.284521	1.21212	1.07552	0.418863	0.156734	1.49275	-1.26816	-0.110076	0.281574	-1.05126
Unknown_mz_467.29898_-_RT_1.608	0	0	1.13292	1.51969	-1.04916	2.14202	2.06819	1.62189	-0.0615593	1.81029	-1.80006	0.213335	0.161552	-1.10349
Unknown_mz_467.31311_+_RT_3.062	0	0	-0.627643	-0.119489	-0.330394	-1.77261	-0.233266	-1.80402	-2.59754	3.21338	-2.42975	-5.11439	0.368637	-4.79608
Unknown_mz_467.40894_+_RT_5.581	0	0	0.230689	0.424768	0.18279	0.352904	0.278657	0.0375183	-0.425856	0.15826	0.105777	0.502419	0.501186	-0.234027
Unknown_mz_467.40903_+_RT_6.498	0	0	0.157757	1.11574	1.6791	1.51717	0.654886	0.689707	1.50608	1.53787	0.119418	-0.102414	0.737513	-0.0177748
Unknown_mz_467.40976_+_RT_13.804	0	0	1.43647	0.0830127	0.50045	2.34773	1.51202	1.95594	0.888529	1.56182	-1.19506	0.378207	1.49544	-1.18483
Unknown_mz_467.40976_+_RT_14.568	0	0	0.627078	0.390572	0.0792182	0.264232	1.01496	0.0428775	0.494166	0.126517	0.515963	0.419273	0.0118552	-0.289637
Unknown_mz_467.40979_+_RT_12.131	0	0	-1.78086	-0.899629	-1.00626	-0.101542	-0.969364	-0.819132	0.694155	0.524451	-0.476542	0.238397	-0.793278	-0.565686
Unknown_mz_467.40979_+_RT_6.276	0	0	-0.107686	2.4425	-0.758728	-0.142127	-1.02138	0.706455	-0.784326	-1.03249	1.58175	-1.82578	-3.87117	-0.442168
Unknown_mz_467.41077_-_RT_8.208	0	0	-0.174751	-1.19566	-0.397704	0.728286	0.432256	0.808271	0.208361	-0.0691504	0.747656	-1.9985	-1.12793	0.622038
Unknown_mz_467.44669_-_RT_10.056	0	0	0.0643779	0.290482	-0.226923	0.0919144	0.182872	0.227107	-0.0490608	1.1094	-0.14772	-0.256194	-0.0610542	-0.0473991
Unknown_mz_468.30817_+_RT_1.771	0	0	-0.28905	-0.113332	0.157238	-0.0197898	0.0707102	-1.13772	-1.24333	0.476346	-0.632758	0.326135	-1.62959	-1.16025
Unknown_mz_468.31433_-_RT_11.786	0	0	0.361368	0.100378	-0.280184	-0.483386	0.324927	-0.572312	-0.382167	0.634248	-0.0145259	-0.45023	-0.856531	-0.946195
Unknown_mz_468.33194_+_RT_0.901	0	0	1.22404	0.731913	-0.200783	1.3581	2.44464	1.90346	0.573817	2.37605	-0.634334	0.617663	0.648536	-1.27101
Unknown_mz_468.38962_+_RT_3.21	0	0	0.951205	0.676671	-0.479031	1.18354	1.90486	1.57256	0.541391	1.87656	-0.386896	0.178112	0.73164	-0.979995
Unknown_mz_469.14108_+_RT_3.619	0	0	-0.0952107	0.532666	-0.468161	-0.0340513	-0.0173925	0.292869	-0.126539	0.727923	-0.0139247	-0.168572	-0.222675	-0.122797
Unknown_mz_469.16229_+_RT_0.916	0	0	-0.303907	0.906977	0.0677256	-0.152628	-0.207367	0.28311	0.172585	-0.205347	0.587919	-0.0669801	0.638573	-0.0759028
Unknown_mz_469.29279_+_RT_6.259	0	0	0.686247	0.630014	-1.80882	1.87962	1.12578	0.00725056	-2.4067	-0.768614	-0.443076	0.213634	0.00239007	-0.639065
Unknown_mz_469.3331_-_RT_1.585	0	0	1.03856	1.4237	0.362252	2.33823	2.15546	1.93046	0.495647	2.43394	-0.27226	0.662523	1.20894	-0.146874
Unknown_mz_470.28967_-_RT_2.989	0	0	0.481143	0.443812	-0.149647	1.75255	0.12348	1.27359	1.5647	2.96118	0.586394	0.242342	0.367344	0.600594
Unknown_mz_470.28992_-_RT_7.519	0	0	0.117061	0.346219	0.403863	0.195086	-0.119402	-0.302687	-1.0333	-0.150784	0.0631777	-1.06852	-0.40543	-0.938394
Unknown_mz_471.07309_+_RT_0.838	0	0	0.972462	-0.0603814	-0.138289	0.342999	0.245041	0.729116	0.0451303	0.709011	-0.20857	-0.554004	-0.0723662	-0.708424
Unknown_mz_471.15631_+_RT_5.225	0	0	0.565446	0.502655	0.616952	1.21122	1.22352	1.18431	0.883882	1.72253	0.608494	0.153536	0.325503	-0.206376
Unknown_mz_471.27792_-_RT_1.908	0	0	-1.24135	0.310451	-0.0744306	-0.821041	-0.584034	-0.982428	-0.841482	0.0781471	-0.779618	-2.0642	0.0741659	-0.751934
Unknown_mz_471.34146_-_RT_7.439	0	0	-3.3004	-1.17223	-1.38244	-3.1248	-3.00059	-1.93182	-2.77671	0.367956	-2.22565	-3.02446	-1.75887	-3.39385
Unknown_mz_471.34155_-_RT_8.62	0	0	1.51042	1.34642	-0.406958	2.7409	3.03384	2.40666	0.601914	3.25295	-1.27963	0.241436	1.27971	-1.26552
Unknown_mz_471.38385_-_RT_10.126	0	0	1.3377	0.508632	-1.44017	1.28589	2.53333	2.06848	0.835849	2.33539	-0.466152	-0.0110464	0.963578	-1.56163
Unknown_mz_471.42734_+_RT_1.556	0	0	-0.455129	-3.86348	-0.229196	0.591623	-2.2817	0.150167	0.975259	0.387748	1.45798	2.33379	-1.64097	0.428401
Unknown_mz_472.20334_-_RT_0.623	0	0	0.501537	0.59126	3.00788	2.37922	0.0560362	4.05143	2.14423	1.96916	2.39763	4.56582	0.876453	3.45377
Unknown_mz_472.29941_+_RT_4.362	0	0	-1.02885	-0.550338	-0.0438531	-0.780888	-0.329426	-0.870395	-0.428527	-0.0837878	-0.14861	-1.28268	-0.597459	-0.143407
Unknown_mz_472.30673_-_RT_0.889	0	0	1.33584	0.118183	0.74062	1.48449	-0.0656085	-2.23965	-1.76956	-0.240051	-1.04659	-2.31956	-2.55076	-2.56015
Unknown_mz_473.28244_-_RT_2.024	0	0	0.171147	0.27487	0.447373	0.411871	0.535242	0.133642	0.601475	0.61529	0.147526	0.0822211	0.291661	-0.0611943
Unknown_mz_473.3269_-_RT_2.084	0	0	-0.0183042	0.19247	0.227501	-0.2936	0.10581	-6.41951	-0.0290006	-0.00293767	0.162877	-6.22193	1.12778	-0.161267
Unknown_mz_473.32736_-_RT_2.37	0	0	0.945486	1.37586	1.82138	0.762294	0.702677	-0.735154	1.27749	1.21541	0.0743727	0.528186	0.897258	-1.21412
Unknown_mz_473.35995_-_RT_2.05	0	0	-2.43356	-1.21368	-1.56366	-0.865427	-1.04541	0.0474341	0.113888	1.56568	-1.64956	-0.46897	-0.282832	-0.36438
Unknown_mz_473.39877_+_RT_9.804	0	0	3.06523	3.05738	1.8726	3.39787	4.02989	3.33878	2.2283	4.33954	0.0753074	2.24216	2.61276	-0.0798598
Unknown_mz_474.26132_-_RT_1.004	0	0	-1.2333	0.00271652	-0.327943	0.203116	1.10165	-1.8554	1.56462	2.14132	0.604151	1.11086	0.412827	-0.899603
Unknown_mz_474.3262_-_RT_6.331	0	0	-0.712418	0.0654332	-0.527189	-0.66639	-0.324338	-0.566904	-0.574247	-0.00877896	-0.707877	-0.00717891	-0.714013	-0.0252042
Unknown_mz_475.34323_-_RT_4.386	0	0	0.851325	0.644244	0.815345	0.483432	0.757929	0.804046	0.42674	0.662801	0.440272	0.407133	0.68602	0.379785
Unknown_mz_477.15302_+_RT_3.54	0	0	-0.663685	1.13315	0.697685	0.290983	1.23373	-0.041407	0.840932	0.685344	0.988702	0.196985	1.38795	0.252606
Unknown_mz_477.17368_+_RT_5.152	0	0	0.48067	0.621288	0.121344	1.7664	1.62877	1.72152	0.0958184	1.82684	-0.314866	-0.209602	0.412103	-0.569453
Unknown_mz_477.24313_-_RT_2.233	0	0	2.13794	1.01619	-0.403201	1.27193	2.1862	1.52205	0.217066	2.2338	-0.295837	-0.0327031	0.626078	-0.777503
Unknown_mz_477.33014_-_RT_8.232	0	0	-0.0189649	0.194962	0.0176773	0.37433	0.179123	-0.463519	-0.122898	0.0568647	-0.00210866	0.210037	0.282143	-0.0437841
Unknown_mz_477.35849_-_RT_4.332	0	0	1.68636	0.618962	0.427078	1.06067	1.02764	0.537377	1.91825	1.58088	0.91649	0.300852	0.695502	-0.263688
Unknown_mz_477.35855_-_RT_4.768	0	0	1.22201	0.918663	0.823296	0.742691	1.47813	1.28402	0.624755	1.63012	1.76087	0.845628	1.41915	0.588047
Unknown_mz_477.39243_-_RT_10.757	0	0	-4.3801	-4.32864	-4.75859	-4.24543	-4.65162	-3.35562	-3.14923	-4.51146	-4.00444	-3.24307	-4.52295	-3.20569
Unknown_mz_477.39246_-_RT_2.991	0	0	0.746544	0.392682	1.01014	1.28641	1.27941	0.388781	1.07304	2.4748	0.979178	0.843657	1.72359	0.547172
Unknown_mz_477.39249_-_RT_3.177	0	0	-1.2701	0.0673923	0.234418	-1.86587	0.0557273	-0.771445	2.881	-0.310702	0.106631	-2.14233	0.200437	0.144263
Unknown_mz_477.46817_-_RT_12.976	0	0	-0.5322	-1.08014	-1.1364	0.956956	0.342502	1.3277	1.32859	1.22407	1.58395	2.24936	0.658141	2.20505
Unknown_mz_478.27432_-_RT_7.108	0	0	-0.140187	0.537799	0.820503	0.125042	1.20569	-1.91284	-0.406658	-1.02971	-2.53788	-2.73509	-2.47381	-0.053872
Unknown_mz_478.31119_-_RT_5.291	0	0	-0.0389011	0.741656	0.213446	0.570216	0.436152	-0.703793	0.984731	-0.283634	-0.424593	-0.309217	-0.682879	-1.35692
Unknown_mz_478.35361_-_RT_6.165	0	0	0.767289	0.474427	0.860297	1.8105	1.46608	1.73959	0.681963	2.13764	0.243655	0.0595302	0.884167	-0.214542
Unknown_mz_479.19101_+_RT_2.845	0	0	-0.94773	0.436831	0.26612	-0.388766	-0.262585	-0.0800402	0.0311874	-0.131079	-0.74151	-1.22417	-2.67409	-0.416907
Unknown_mz_479.23074_-_RT_5.945	0	0	0.224833	-0.082704	-0.0127127	-0.253541	0.764049	0.105914	-0.434352	0.191734	-0.0511821	0.294121	-0.0572529	-0.238836
Unknown_mz_479.27756_+_RT_2.58	0	0	-0.228253	0.22171	0.338623	-0.00328813	0.0712542	-0.506016	0.160558	-0.484277	-0.228299	-1.02003	-2.14858	-0.23756
Unknown_mz_479.3089_+_RT_6.702	0	0	0.815177	0.686416	0.486739	0.760238	1.30657	1.10532	0.903152	1.17492	1.14049	0.928029	0.965198	0.421667
Unknown_mz_479.3309_+_RT_5.746	0	0	0.424646	0.292088	0.822654	1.53185	1.59394	1.26287	0.914811	2.38079	0.569133	0.402195	0.860371	-0.139463
Unknown_mz_479.34558_+_RT_8.351	0	0	1.25245	2.05348	-0.00340675	2.15174	3.00984	1.8839	0.116344	2.437	-0.928291	-0.0910134	0.0848597	-1.76669
Unknown_mz_479.37045_+_RT_8.083	0	0	-0.0445734	0.852434	-0.667572	-0.204035	0.386473	0.217492	-0.970321	1.08383	-0.495764	-0.981875	-2.0465	0.176721
Unknown_mz_479.37344_-_RT_2.659	0	0	-1.61577	-1.75802	-1.49092	-2.72786	-3.29605	-2.93776	-1.58289	-1.85523	-1.97522	-0.927922	-3.3247	-3.12753
Unknown_mz_479.37369_-_RT_8.242	0	0	-0.592602	-0.887924	1.2314	0.947698	-0.630659	-0.955193	-1.67804	-1.46495	-0.345982	-2.18788	-0.472641	-2.34733
Unknown_mz_479.48199_-_RT_11.773	0	0	-0.475479	0.507626	0.0434707	-0.675855	-0.267314	-0.810547	-1.15649	0.666775	-0.250094	0.340508	-1.62586	-1.06895
Unknown_mz_479.48346_-_RT_14.289	0	0	-0.426084	-0.614992	0.392089	0.231919	-1.10537	-1.06105	-0.248987	-1.03481	-0.785779	-0.544846	-0.904081	-0.207911
Unknown_mz_480.21741_-_RT_1.005	0	0	0.596021	0.181612	-0.499274	-0.260829	0.967453	0.321725	-0.2033	0.191458	0.234346	-1.94919	-2.37747	-1.02303
Unknown_mz_480.32455_+_RT_5.218	0	0	0.288025	0.499368	0.592526	0.274819	0.882806	0.479162	-0.0363239	0.702432	0.193667	0.865792	0.636545	-0.335668
Unknown_mz_480.34476_+_RT_2.027	0	0	-0.765358	-1.11699	1.22826	-0.41398	-0.246027	0.941409	1.74717	1.0378	1.77472	2.04451	0.496285	0.637003
Unknown_mz_480.36713_-_RT_10.751	0	0	0.146784	-0.339829	0.121499	0.400021	-0.486379	5.06466	4.19305	-0.341592	-0.17448	4.97497	-0.403908	4.64
Unknown_mz_480.38983_+_RT_4.42	0	0	0.800526	0.589348	0.344866	1.00497	1.14214	0.380505	0.856152	1.03147	0.848445	0.768443	1.09471	0.119794
Unknown_mz_480.42612_+_RT_6.291	0	0	-0.670728	0.390989	0.137862	-0.161294	0.435085	-0.0275542	0.191567	0.648392	-0.0435633	-0.563922	-1.38056	-0.327224
Unknown_mz_480.45288_+_RT_6.832	0	0	1.78143	1.28043	0.680236	2.71802	2.52415	3.29252	1.58024	4.02057	-0.297076	0.571116	2.30532	-0.745004
Unknown_mz_480.51456_+_RT_11.618	0	0	0.516204	-1.74978	1.09448	0.498872	-1.74053	0.630138	0.100944	1.38408	-1.18611	2.53196	2.04531	2.91103
Unknown_mz_481.20654_+_RT_3.627	0	0	-0.393037	0.460337	0.152717	-0.187772	0.828623	0.232855	0.75062	0.271777	-0.680172	-0.745784	-0.783036	-0.643398
Unknown_mz_481.29242_+_RT_4.42	0	0	-0.760593	0.285154	-0.667609	0.091393	0.453068	-0.196385	-0.54966	0.332689	-0.565825	0.249985	0.39235	-0.586899
Unknown_mz_481.40149_-_RT_5.953	0	0	-0.512522	0.257968	0.417041	0.194842	0.47144	-0.346621	-0.370045	0.744833	-0.17744	-0.569836	-1.25687	-0.267627
Unknown_mz_481.42407_+_RT_6.525	0	0	0.095983	0.23793	0.162785	0.0354428	0.122943	0.120359	-0.341638	1.25972	-0.292347	0.553764	0.717837	0.303496
Unknown_mz_481.50961_+_RT_8.491	0	0	0.716626	0.591488	-0.45376	1.81759	0.906116	1.25399	1.944	1.3469	0.249106	0.00541739	0.017949	-0.385509
Unknown_mz_482.27628_+_RT_2.612	0	0	0.0789774	1.59699	-0.509089	0.253214	0.123655	-0.45484	-0.207942	1.09114	-0.607935	-0.00298793	0.112947	-0.102188
Unknown_mz_482.32364_+_RT_1.844	0	0	-1.104	1.11211	1.2183	0.666454	1.16736	1.05864	0.624891	2.07371	1.1197	0.413063	2.75431	0.791261
Unknown_mz_482.40509_+_RT_3.066	0	0	0.688664	0.83681	0.189775	2.5747	2.53363	2.09124	0.661646	2.66006	-0.898796	0.420702	1.43512	-1.34136
Unknown_mz_483.20047_+_RT_4.214	0	0	-1.46832	0.515809	0.344619	0.581225	-1.05446	-0.381443	-0.132794	-0.443487	-0.686807	-0.391842	0.137021	-1.39853
Unknown_mz_483.26907_-_RT_1.97	0	0	-0.103199	-0.577046	-0.340458	0.101895	-0.236012	-1.00764	-0.452941	0.196001	0.0763002	-0.713547	-0.0321604	-0.777262
Unknown_mz_483.28555_+_RT_1.927	0	0	2.17864	-2.59385	-2.39749	0.356904	0.569786	1.00932	1.54295	1.36588	-0.473345	0.536487	3.32067	1.15769
Unknown_mz_484.30606_-_RT_8.076	0	0	-0.335999	-0.406809	-0.0535723	-0.166548	0.323907	0.212837	-0.831334	-0.0923006	-0.239365	-0.572058	-1.25921	-0.667587
Unknown_mz_484.30609_-_RT_4.69	0	0	0.427658	0.762164	0.971058	0.421582	0.64503	-2.01952	-1.70183	1.24397	0.00913717	-2.19141	1.23503	-2.35982
Unknown_mz_484.38495_+_RT_1.57	0	0	-0.152854	0.389358	-0.226668	-0.362079	-0.281359	-0.266227	-0.52434	-0.61274	-0.0552942	-0.398088	-0.331048	-0.925563
Unknown_mz_485.216_+_RT_5.595	0	0	0.0213547	0.469245	-0.0476133	0.467546	0.0565664	0.0420339	-0.0700759	0.350177	-0.0964346	0.725633	0.545832	-0.227058
Unknown_mz_485.21805_-_RT_1.639	0	0	0.833567	0.827411	0.0250604	4.9954	3.79303	1.27004	4.64986	6.7528	5.29699	6.74109	5.06738	5.48974
Unknown_mz_485.33322_+_RT_0.538	0	0	0.0313625	0.818114	0.403153	-0.182112	-0.0838615	0.436236	0.119286	-0.638617	0.302802	0.381216	-0.17606	0.085004
Unknown_mz_485.35809_-_RT_9.165	0	0	0.767857	0.967798	0.332463	1.12006	1.18918	0.794962	1.09523	1.06681	0.704503	0.681933	0.588389	-0.160108
Unknown_mz_485.36008_+_RT_5.216	0	0	0.267792	0.446352	0.665425	0.961851	0.574313	0.16643	0.794893	0.512689	0.819475	0.413827	-0.0308353	0.451719
Unknown_mz_485.37323_+_RT_5.497	0	0	0.070868	0.296817	0.0972869	-0.0175349	0.298618	-0.0740113	-0.0789191	0.306239	0.111701	0.339968	0.298364	-0.0753544
Unknown_mz_485.39816_-_RT_10.46	0	0	0.597383	0.349924	0.00641714	1.28258	0.14892	0.88269	-0.218323	0.68949	-0.271298	0.362644	0.0298106	0.0676507
Unknown_mz_485.45758_-_RT_10.753	0	0	0.544681	0.278239	0.989308	1.16983	0.930144	0.395066	0.458833	0.345329	0.482441	-0.0372447	0.400228	-0.753372
Unknown_mz_485.45847_-_RT_11.176	0	0	-0.352926	0.862296	-0.571445	0.468654	0.0649816	0.163414	-0.512276	1.54794	-0.103495	-0.00797277	0.437395	-0.259247
Unknown_mz_486.21915_+_RT_5.534	0	0	0.43096	0.514024	-0.187586	-0.341206	-0.433302	-0.765712	0.0642371	-0.483906	0.251658	0.222127	0.300994	-0.110145
Unknown_mz_486.28494_+_RT_0.843	0	0	-0.185012	0.638495	-0.18801	-0.938336	0.149715	0.0696669	0.119619	-0.271911	-0.762231	-0.220443	-2.25604	-0.571377
Unknown_mz_486.28516_-_RT_2.81	0	0	-1.58443	0.25433	0.06022	-1.68969	-0.654027	-0.737216	-0.45679	0.597025	-0.657018	-1.07815	-0.266694	-0.437076
Unknown_mz_486.50375_+_RT_7.931	0	0	-0.19927	-0.490736	-0.224447	-0.194922	-0.437184	-1.30479	-0.248223	-1.40353	-0.104799	-2.11424	-2.43855	-0.749888
Unknown_mz_487.29828_-_RT_6.524	0	0	1.4801	0.80746	-0.835233	2.52943	3.04356	2.95051	0.607259	3.05973	-0.94624	-0.198362	0.757795	-1.34199
Unknown_mz_487.31604_+_RT_6.765	0	0	-0.61377	0.212527	0.27534	0.153182	0.0228216	-0.248877	-0.737222	-0.270362	0.147008	-1.36172	-3.10291	-0.492783
Unknown_mz_487.32932_+_RT_2.433	0	0	0.628309	0.516525	0.170286	0.99181	1.44861	0.941842	1.29607	2.03626	1.04315	0.987252	0.431366	0.226878
Unknown_mz_487.38635_+_RT_2.18	0	0	1.11731	1.84375	0.750171	1.99829	2.40379	2.26444	0.485056	3.32909	-0.27864	0.327046	1.27768	-1.15289
Unknown_mz_487.40933_+_RT_10.368	0	0	-4.32859	-0.750369	-2.76199	-2.00882	-2.45186	-5.24844	-3.02052	1.36597	-4.78707	-0.795102	-1.33789	-3.48678
Unknown_mz_488.16205_-_RT_0.59	0	0	0.573345	2.7339	0.300378	-1.47139	-0.459602	-1.82453	0.585442	1.20393	0.195646	-1.68942	0.646783	-1.77009
Unknown_mz_488.39438_+_RT_7.599	0	0	-0.662274	0.979691	-0.551875	0.100113	0.367652	-0.615345	-0.00863464	-0.0254612	-0.289769	-0.544182	-1.17717	-0.75992
Unknown_mz_488.3945_+_RT_7.832	0	0	-0.141818	0.0569803	-0.549452	1.57531	0.277654	-1.68034	1.37412	2.41166	0.997818	-1.37627	0.950609	1.31436
Unknown_mz_488.45752_+_RT_5.55	0	0	-1.56653	-0.077857	-0.218677	0.0558143	0.579964	-1.77899	1.39512	2.01485	0.805787	0.349343	0.805023	-0.773077
Unknown_mz_489.2554_+_RT_0.553	0	0	0.918804	0.882448	0.324077	1.27203	1.22495	0.353496	1.1523	1.3508	0.956342	1.27015	0.647167	0.0900977
Unknown_mz_489.26694_-_RT_1.775	0	0	0.146784	-0.339829	0.121499	0.400021	-0.24432	1.52105	0.986461	-0.341592	-0.17448	1.51147	-0.403908	1.26868
Unknown_mz_489.27075_+_RT_0.603	0	0	-0.071977	-0.51338	0.427545	0.567816	-1.14263	-1.86498	0.371984	-0.0589378	0.47827	-1.34197	-1.66228	-0.8778
Unknown_mz_489.27173_-_RT_1.76	0	0	1.50908	2.10818	0.659877	2.87771	2.97635	2.65056	0.796243	3.14383	-0.181246	1.05581	1.73899	-0.115249
Unknown_mz_489.27283_+_RT_4.554	0	0	1.13809	2.6421	0.676373	2.70394	3.39502	3.1254	1.80325	3.55374	0.817801	1.90085	2.16019	0.0363949
Unknown_mz_489.34375_-_RT_5.813	0	0	0.308166	0.799684	-0.144694	2.28209	2.46691	1.71252	0.415307	2.31476	0.056972	0.866598	0.883959	-0.470102
Unknown_mz_489.39523_-_RT_9.352	0	0	-0.439702	0.119672	-0.209755	-0.113554	0.133613	0.363823	1.32164	3.34451	0.428147	0.0746572	2.41972	0.506547
Unknown_mz_490.24442_-_RT_0.53	0	0	0.680833	1.11407	-0.523399	2.36436	3.05335	2.13062	0.512827	2.79213	0.374863	0.616758	1.00563	-1.17518
Unknown_mz_490.29007_+_RT_1.05	0	0	0.424715	0.0138485	-0.0337257	0.337644	0.346904	-0.130836	-0.0190513	-0.0522601	0.293944	0.382031	0.100305	-0.539592
Unknown_mz_490.34036_-_RT_2.559	0	0	0.178077	1.2965	0.10576	-0.0020854	0.314131	0.56264	-1.63638	0.277577	-0.323601	0.0939029	0.115553	0.142647
Unknown_mz_491.13135_+_RT_0.831	0	0	-0.411521	-1.19696	-0.286542	0.0426771	-1.08652	-5.35633	-1.14015	-0.62561	-0.42891	-5.37779	-0.424818	-5.05886
Unknown_mz_491.19409_-_RT_2.921	0	0	-0.737769	-0.862485	0.006739	-1.51423	-1.66334	-1.35272	-0.589244	-2.06726	0.638469	-0.55823	0.0651559	-0.0739175
Unknown_mz_491.21042_-_RT_1.004	0	0	0.552565	0.124818	1.19525	0.97349	0.953811	1.18314	1.26316	1.31529	1.14271	0.661268	0.59044	0.843503
Unknown_mz_491.2836_-_RT_2.153	0	0	-0.0172479	1.93429	-1.09911	0.237758	1.13803	-0.910351	-0.550859	2.22736	-0.182096	-0.35974	0.448339	-0.498935
Unknown_mz_491.28366_-_RT_1.856	0	0	0.151781	-0.324149	0.500015	0.94243	0.131002	0.0355429	1.75081	0.411582	0.992986	0.861054	-1.33375	0.511969
Unknown_mz_491.42828_+_RT_10.384	0	0	-0.272067	0.371466	-0.942129	0.480776	-0.14289	0.449237	0.358364	0.713097	-0.979645	0.0786997	0.0345198	0.0620912
Unknown_mz_491.48419_-_RT_11.773	0	0	0.222496	0.562344	0.129583	0.107157	0.334741	-0.818086	-0.532587	0.364832	0.199677	0.130039	0.244993	-0.377713
Unknown_mz_492.23782_+_RT_1.665	0	0	-1.53017	-1.28684	-2.47478	-0.939486	-0.7092	-2.49202	-0.87976	-0.765158	-1.47971	-0.543133	-1.6948	-1.83012
Unknown_mz_492.25232_+_RT_0.88	0	0	-3.23702	-2.18172	-2.88029	-2.18122	-3.05285	-4.37636	-2.03453	-3.52554	-2.0294	-3.44721	-3.7264	-2.67007
Unknown_mz_493.24695_-_RT_6.585	0	0	0.0502841	-0.322172	-0.0298489	-0.223498	-0.219098	0.349481	-1.08971	-0.208259	0.00671599	-0.698569	-0.0301598	0.0398126
Unknown_mz_493.29987_-_RT_2.774	0	0	-0.342999	0.670562	-0.0301027	-0.0314111	0.611499	-0.0909744	-0.499176	0.467988	-0.115579	-0.997191	-1.77372	-0.211376
Unknown_mz_493.34573_+_RT_6.908	0	0	1.19729	0.6604	0.268458	2.29235	1.89708	1.76428	0.654835	2.66605	-0.233954	0.454052	1.26349	-1.475
Unknown_mz_493.35123_-_RT_6.552	0	0	0.134341	1.15045	0.393339	-0.0620841	0.24883	-4.87387	-4.06696	0.620316	0.70818	-5.92423	0.397254	-4.92979
Unknown_mz_493.35211_-_RT_6.178	0	0	-2.19213	-0.217265	-1.08876	-1.76926	-0.103173	-2.74912	-3.20962	-0.914621	-1.46524	-2.90351	-2.62349	-2.97865
Unknown_mz_493.42496_+_RT_6.085	0	0	2.31488	1.6381	1.25167	2.57214	1.48888	1.68854	1.4192	2.48803	0.798812	2.00101	1.88537	1.31407
Unknown_mz_493.42511_+_RT_6.899	0	0	-0.319086	-0.161574	-0.20866	-2.06977	-0.72999	-0.579906	-1.24509	-1.37428	-0.19744	-1.8695	0.626111	-0.856864
Unknown_mz_493.42557_+_RT_14.883	0	0	0.502785	0.285565	1.11253	1.43137	0.913545	1.51028	0.763463	1.66106	0.442228	0.192474	0.835231	-0.0981474
Unknown_mz_493.46295_-_RT_10.985	0	0	0.113313	0.30122	-0.128812	0.276585	0.323558	-6.66611	-0.0496297	0.378311	0.221501	-5.69981	0.118672	-7.13806
Unknown_mz_493.49899_-_RT_14.259	0	0	0.466234	0.0832177	-0.437141	0.692132	1.10509	0.873804	0.462923	1.31715	0.0390124	0.180263	0.0844328	-0.848492
Unknown_mz_493.49899_-_RT_14.553	0	0	-0.588457	0.496922	0.437155	-0.689324	0.305633	-0.384469	-0.802486	1.06055	-0.317967	-0.581028	-1.42732	-0.591796
Unknown_mz_493.4993_-_RT_11.985	0	0	0.959173	1.26475	-2.07148	1.76794	2.5238	1.57167	-0.309741	2.0932	-1.00893	-0.136477	0.605105	-0.915986
Unknown_mz_493.4993_-_RT_14.851	0	0	-1.86877	1.0578	0.590543	-0.758648	-0.610759	0.0536525	-0.69061	0.94441	-0.70031	-1.15254	-0.467987	-0.893007
Unknown_mz_494.21005_+_RT_5.221	0	0	0.395432	0.304109	1.00799	0.361494	0.879292	0.915177	0.67482	1.23771	1.20066	0.526413	1.29516	0.416436
Unknown_mz_495.31607_-_RT_2.718	0	0	0.851871	1.04943	2.12474	0.652511	1.51648	7.86672	6.4164	0.799487	2.10502	6.76561	0.252826	7.91944
Unknown_mz_495.3288_-_RT_2.159	0	0	0.803791	0.597583	-0.23079	1.76967	1.77221	1.5151	-0.0455562	1.8717	-1.0886	0.06864	0.508022	-0.943864
Unknown_mz_495.44016_+_RT_13.814	0	0	-0.699619	-0.30462	-0.853833	-0.163358	-0.281639	-1.6381	-0.17485	-0.761729	-0.609582	-1.42278	-2.40014	-1.234
Unknown_mz_495.44089_+_RT_14.548	0	0	-0.345959	0.199248	0.325808	0.146308	-0.261286	0.0358193	0.226846	0.780902	-0.149095	-0.0058907	0.287202	0.517838
Unknown_mz_495.44104_+_RT_12.944	0	0	0.577909	0.700854	1.73786	0.712816	0.923494	1.62014	0.995906	1.36207	1.86103	1.13734	1.40511	0.574095
Unknown_mz_495.44113_+_RT_15.279	0	0	0.573517	0.278969	-0.175882	0.129534	0.742182	0.256222	-0.174214	0.678594	-0.0686149	0.296067	0.484656	-0.407105
Unknown_mz_495.44193_-_RT_8.798	0	0	-0.100605	-0.252353	0.480813	-0.105626	-0.0407413	-0.699902	-0.423414	0.400634	-0.479046	-1.01777	-0.404506	-0.0281248
Unknown_mz_495.47845_-_RT_11.132	0	0	1.00717	0.0254455	0.570572	1.20628	1.30928	1.13395	1.33561	0.847011	1.62251	0.702711	-0.313401	0.480879
Unknown_mz_496.30356_+_RT_2.221	0	0	-0.939963	0.507376	-0.0833998	-1.40806	-0.111302	-0.683936	-0.557385	2.27213	-0.442198	-1.38945	0.813268	0.23266
Unknown_mz_496.30551_-_RT_7.502	0	0	0.652585	0.970125	-0.0135343	1.34003	1.25789	0.677796	-0.144426	0.686141	-1.00905	-0.453927	-0.152151	-0.634379
Unknown_mz_496.42084_+_RT_5.136	0	0	-0.991586	-0.128443	0.184556	-0.751437	0.169893	-2.22984	0.0790944	-0.976122	0.490746	-2.10259	-3.43357	-0.588434
Unknown_mz_496.44852_+_RT_6.179	0	0	0.336633	0.00792051	0.342165	0.3165	0.129538	-0.25178	-0.0473324	-0.412274	0.209992	-0.518089	-0.0224552	-0.953949
Unknown_mz_496.44897_+_RT_6.671	0	0	-0.297931	0.767308	0.186321	-0.071269	0.358744	-0.167846	-0.575423	0.517143	-0.455852	-0.402991	-1.75824	-0.306136
Unknown_mz_496.48383_+_RT_6.547	0	0	-1.34648	0.0712771	-0.166226	-1.8621	-0.62285	-0.984009	-1.144	-0.164491	-1.07859	-1.53266	-0.579528	0.0971418
Unknown_mz_496.48389_+_RT_4.647	0	0	0.0310164	-0.296642	0.418227	1.00872	1.07812	0.219831	1.76307	3.38266	1.30352	3.62106	2.23663	2.01609
Unknown_mz_497.17206_+_RT_5.605	0	0	-1.88192	0.599943	0.226228	0.487934	0.956946	-0.528287	-0.528342	2.21736	0.361674	-0.832845	1.68894	-0.463875
Unknown_mz_497.31586_-_RT_1.79	0	0	0.00232718	1.62583	0.435516	-1.2217	0.376948	5.35195	1.69101	0.848504	-0.654179	2.70433	-0.16325	4.07231
Unknown_mz_497.3486_-_RT_0.855	0	0	0.121312	0.27122	0.0387772	0.0653006	0.0857575	0.0335436	0.212045	0.340666	-0.16803	0.516904	0.432116	-0.383153
Unknown_mz_498.3197_-_RT_7.748	0	0	0.554078	0.609674	0.627642	1.00184	1.19136	0.392006	0.931501	1.25544	1.21134	0.812289	0.833169	0.192982
Unknown_mz_498.32083_-_RT_9.998	0	0	1.46356	2.1877	1.21574	3.05161	2.59314	1.46966	1.5436	2.97182	0.605762	1.67847	1.63941	0.180612
Unknown_mz_498.32126_-_RT_4.483	0	0	0.211419	0.35028	0.142581	0.241561	0.271159	-0.231279	0.444732	1.42109	0.378154	-0.18587	0.179347	-0.181043
Unknown_mz_498.32141_-_RT_4.889	0	0	0.20202	0.26737	0.536893	-0.474568	-0.301399	-0.376059	-2.18685	0.466268	-0.366943	-1.31652	4.07889	-0.710996
Unknown_mz_498.32144_-_RT_8.122	0	0	0.260274	0.158235	-0.0860971	-0.0671644	0.244018	-0.857975	-0.820771	0.594184	-0.486186	-0.7152	-0.073998	-0.657882
Unknown_mz_498.32144_-_RT_8.579	0	0	-0.4687	-0.192817	0.0357633	2.20831	2.56342	2.72327	0.888895	3.53936	-0.278511	1.53051	1.71914	-1.01782
Unknown_mz_498.34256_+_RT_0.743	0	0	-0.251168	-0.895154	-0.381716	-2.60798	-2.21673	-2.785	0.335997	-2.77277	-0.686282	0.23722	-0.0576445	0.0835937
Unknown_mz_498.39972_+_RT_1.987	0	0	-0.205614	0.479433	0.288512	0.536641	1.35542	1.53518	2.23474	0.917262	2.21662	1.22275	0.956476	0.386384
Unknown_mz_499.33997_+_RT_5.234	0	0	-0.69328	1.84134	2.06117	-0.448183	0.86943	-2.30014	-0.983753	1.92999	0.375249	-2.39258	-1.01202	-2.55618
Unknown_mz_499.37167_-_RT_9.656	0	0	1.65311	-0.693687	0.592998	0.956576	-1.62142	-0.250904	-0.0598681	-0.308915	-1.462	-0.870537	-0.562573	-2.43891
Unknown_mz_499.40646_+_RT_10.387	0	0	0.0586402	0.300376	0.122966	0.21039	0.0565066	1.34367	1.57336	0.122397	0.157547	1.84771	-0.368239	1.26939
Unknown_mz_500.65768_-_RT_0.831	0	0	1.04281	-0.52955	-0.978254	0.324275	0.478303	-1.18461	-0.441339	-0.958464	-0.244681	-1.66609	-1.01626	-0.699032
Unknown_mz_501.17303_+_RT_4.216	0	0	-1.5772	-0.087695	-3.93379	0.159078	-0.764186	-1.18461	1.2827	0.265893	2.40964	0.776663	-0.682776	-0.699032
Unknown_mz_501.23636_-_RT_9.132	0	0	0.641663	1.22082	0.299204	1.0193	1.24394	-0.166882	0.651514	0.0554789	0.416815	0.77059	-0.289278	0.61271
Unknown_mz_501.39526_-_RT_10.661	0	0	0.294049	0.699856	-0.188359	0.174529	-0.0524518	-0.115552	-0.368152	-0.49583	-0.236726	0.626473	0.513367	0.0989108
Unknown_mz_501.41116_+_RT_8.762	0	0	0.219803	-1.04519	-0.246635	-0.237412	-0.772292	2.01169	3.87902	-0.613777	1.17609	2.23419	-0.729019	2.64634
Unknown_mz_501.45389_-_RT_9.961	0	0	0.646644	0.136571	0.498207	0.48343	-0.427298	3.13852	3.4436	-0.443923	-0.0571683	3.61811	-0.389534	3.48051
Unknown_mz_502.12491_+_RT_3.174	0	0	0.362922	0.543323	-0.121446	0.634315	0.822486	0.785492	0.0594928	0.909737	-0.148995	0.669192	0.489019	0.212238
Unknown_mz_503.18964_+_RT_5.566	0	0	2.48868	2.22935	1.7139	3.79246	2.1698	4.63939	2.3219	3.1554	0.677818	0.783133	1.02081	1.62921
Unknown_mz_503.20273_-_RT_1.098	0	0	-3.05098	0.0100823	0.392949	-1.58989	-0.964127	-1.35187	-0.346489	-0.0320218	-0.927829	-1.35023	-0.221349	-1.42984
Unknown_mz_503.32471_+_RT_2.354	0	0	0.473855	0.0440409	-0.107442	1.16431	1.15283	1.06165	0.648916	1.52492	0.321696	-0.215436	0.306183	-0.153476
Unknown_mz_503.33301_-_RT_8.595	0	0	0.790638	0.381751	0.480732	1.72075	1.92563	1.94471	1.62164	1.35093	2.44565	1.09481	0.926117	0.221387
Unknown_mz_503.33774_-_RT_4.392	0	0	-0.487413	0.608549	0.0263112	1.96015	2.2506	2.50385	0.46922	2.42733	-0.326974	0.108335	1.14397	-2.02101
Unknown_mz_503.42859_+_RT_10.385	0	0	0.722065	-0.520103	-0.717531	-0.17746	-0.237045	-1.61928	-1.33234	0.221813	-1.10368	-0.739605	0.181888	-0.977123
Unknown_mz_505.13959_+_RT_2.05	0	0	0.637254	-0.185602	0.0108713	-0.201819	-0.629286	4.86184	3.41754	-0.376744	0.559388	4.57059	0.539729	6.16963
Unknown_mz_505.25723_-_RT_0.738	0	0	0.568291	0.24723	0.519691	0.863942	0.656296	0.801015	-0.198901	0.982493	0.28809	-1.34557	0.00017854	-0.731656
Unknown_mz_505.2767_-_RT_3.892	0	0	1.00339	0.900867	0.40174	1.35565	1.4502	1.12365	0.692676	1.96028	0.573904	0.495272	0.739561	-0.0849798
Unknown_mz_505.29938_-_RT_0.923	0	0	0.953031	0.51002	-1.15753	1.6479	2.38511	2.1945	0.717994	2.56778	-0.680475	-0.252003	0.844083	-0.871415
Unknown_mz_505.33597_-_RT_5.029	0	0	0.747217	0.560491	0.430563	0.946872	0.999512	0.566476	1.03185	0.83758	0.479686	0.672276	0.68155	0.191959
Unknown_mz_505.33597_-_RT_5.383	0	0	0.226819	0.827039	-0.411895	-0.821802	0.356713	-0.250355	-0.280387	-0.0486756	-0.186759	0.161131	-0.0310424	-0.677749
Unknown_mz_505.38892_+_RT_3.776	0	0	0.456506	-0.144765	0.0171882	-0.0582634	-0.756719	0.0604353	-0.258575	-1.0403	0.133219	-0.674577	-0.963777	-0.307669
Unknown_mz_505.41592_+_RT_8.489	0	0	0.981878	0.687979	-0.402447	1.38024	1.71472	1.81058	0.415566	1.91259	-0.427245	0.0997545	0.524824	-1.05811
Unknown_mz_505.4241_-_RT_11.928	0	0	0.210859	-0.426231	-0.0989442	-0.938571	-0.212057	-0.279862	-0.52064	-1.15782	-0.160291	-0.705689	-0.0137459	0.962638
Unknown_mz_506.18835_-_RT_0.633	0	0	0.506109	0.409519	0.226176	-1.38931	-0.0109967	-1.53021	-2.46334	-0.0236582	-0.842983	-2.08358	-2.21544	0.814097
Unknown_mz_507.15549_+_RT_3.181	0	0	-0.451099	0.0674352	-0.00925624	-0.411708	0.586107	0.585664	-0.502624	0.617274	0.194478	-0.895996	-2.50801	-0.183923
Unknown_mz_507.19928_+_RT_3.889	0	0	0.277285	-0.133147	0.293283	0.335535	-0.0670496	4.47874	2.04021	0.529789	0.169223	4.13366	-1.60614	4.54979
Unknown_mz_507.20517_-_RT_0.746	0	0	0.02053	-0.299771	0.299845	-0.209257	-0.142647	-2.74681	0.193592	0.403547	1.23361	-0.384041	-0.353665	0.618215
Unknown_mz_507.26175_-_RT_7.011	0	0	1.04063	0.0178425	0.741643	2.15912	2.8267	5.93228	6.41024	4.2848	1.86715	7.41026	4.6613	8.27216
Unknown_mz_507.272_+_RT_3.339	0	0	-0.026867	0.658168	-1.19507	1.10427	2.35638	0.85426	0.0297848	1.47992	-1.55776	-0.586567	0.43565	-1.47994
Unknown_mz_507.28891_-_RT_6.507	0	0	-0.000415739	-3.65897	0.0938194	0.966841	-1.75339	1.03595	1.24189	-0.352303	1.3086	2.98236	-1.63764	1.51241
Unknown_mz_507.36871_-_RT_4.039	0	0	0.146784	-0.339829	0.121499	0.400021	-0.486379	3.28548	5.37504	-0.341592	-0.17448	4.21218	-0.403908	3.24784
Unknown_mz_507.4017_+_RT_8.812	0	0	-2.47406	-3.05695	-3.03697	-1.82071	-2.52956	-3.65956	-2.36428	-2.80694	-1.63054	-2.37798	-3.41595	-2.33333
Unknown_mz_507.4415_+_RT_6.71	0	0	0.536293	0.340141	0.087592	0.491518	1.05326	0.621789	0.855441	1.37647	1.15677	0.804304	0.590317	0.104722
Unknown_mz_507.46313_+_RT_2.667	0	0	0.439199	-0.965968	0.860922	-1.32401	0.762766	-1.93194	-1.95804	2.16146	-2.60504	1.44109	-1.43482	-1.90462
Unknown_mz_507.51489_-_RT_15.396	0	0	-0.854412	-0.0851599	-0.438693	0.462177	0.271963	0.692337	0.609462	0.0749447	-0.0317386	0.469504	-1.00005	0.539718
Unknown_mz_507.52493_+_RT_8.591	0	0	-1.31771	-0.0023777	-0.146141	-0.506529	-0.237671	-0.453143	0.279353	-0.179736	-0.504481	-2.23898	-0.0390761	0.0731897
Unknown_mz_508.45752_+_RT_7.104	0	0	0.659739	0.0447396	0.568056	1.76017	2.23374	0.920406	1.43684	2.08483	2.34974	0.755875	0.762679	0.0566615
Unknown_mz_508.54523_+_RT_12.711	0	0	0.728031	-0.478543	0.16278	1.06482	1.28844	0.535143	0.998226	0.92564	0.943575	0.758986	0.0951171	-0.0961747
Unknown_mz_509.32385_-_RT_5.096	0	0	-0.243187	-0.796798	0.580038	0.446784	-0.639405	-7.79611	-1.31024	-1.43279	-1.11322	-1.75123	-0.880453	-8.79755
Unknown_mz_509.34073_+_RT_5.666	0	0	-0.125887	-1.06418	0.212019	-0.372023	-1.21687	0.501296	0.222713	-0.0973011	0.899354	-0.311404	-0.152365	0.325868
Unknown_mz_509.4574_-_RT_9.835	0	0	-0.039353	-0.66626	-0.702112	0.056588	-0.494815	-0.789812	-0.799971	0.231438	0.101638	0.349664	1.31145	0.684091
Unknown_mz_509.53937_+_RT_9.434	0	0	0.389482	0.724014	0.757612	-0.154592	0.376341	-0.455955	-0.713619	1.02252	1.21354	-0.919473	0.814975	-0.899815
Unknown_mz_510.319_+_RT_2.386	0	0	-2.0331	-1.14856	1.27262	-1.89324	-1.42677	-0.562558	-0.396765	-0.598617	-1.187	-1.53928	-1.10875	-0.635173
Unknown_mz_510.35559_+_RT_2.186	0	0	0.328935	0.00123743	0.0160353	-0.0517664	-0.328807	0.279411	-0.319129	-0.373846	-0.0883041	0.0880609	-0.232499	0.155126
Unknown_mz_510.35675_+_RT_3.172	0	0	-1.43589	-3.64727	-1.08154	-0.94587	-3.29191	-1.03993	-1.2685	-2.01624	-0.881034	-1.06218	-1.74083	0.805523
Unknown_mz_510.39908_+_RT_4.543	0	0	0.407673	-0.639677	-0.050789	0.57772	-0.182846	-0.50284	0.515102	0.79498	-0.141284	0.229038	-0.0126869	-0.278351
Unknown_mz_510.43674_+_RT_5.24	0	0	-1.41116	-0.308268	-2.19713	-1.0119	-0.832685	-1.29169	-1.1553	-1.53342	-0.946613	-1.50291	-2.14016	-2.44872
Unknown_mz_510.43674_+_RT_5.971	0	0	-0.603391	0.741777	-0.944836	0.789305	-0.148208	-0.581348	-0.849214	-0.0402934	0.151332	-0.399173	0.34585	-0.452915
Unknown_mz_511.09973_+_RT_0.851	0	0	0.00299442	0.614124	0.0877157	0.814987	0.297883	0.225371	-0.112424	0.968749	0.0406648	-0.268043	0.529053	-0.330841
Unknown_mz_511.19006_+_RT_2.244	0	0	-0.303441	-0.402376	-0.640105	0.191131	-0.0788794	-2.94869	-0.545612	0.158911	-0.338327	-0.759071	0.650326	-1.37349
Unknown_mz_511.30243_-_RT_4.021	0	0	0.791079	1.25847	1.6611	0.807342	1.11915	0.712839	-1.07556	0.810805	0.257748	-1.032	-0.163212	-0.311247
Unknown_mz_511.31754_+_RT_3.346	0	0	-0.569823	0.622708	0.351014	-0.752496	0.382556	0.623086	-0.324308	0.248714	0.0920961	-1.19313	-1.5615	-0.480811
Unknown_mz_511.36407_-_RT_0.902	0	0	0.479577	0.471743	-0.272684	0.943153	0.696253	0.267988	0.443182	1.36474	0.0229587	-1.32476	0.534975	-0.332693
Unknown_mz_511.41568_-_RT_10.93	0	0	0.516845	0.694011	-0.0796172	0.910156	0.936464	1.61173	0.961194	1.11109	0.0753991	0.297629	0.502487	0.267618
Unknown_mz_511.48425_-_RT_1.685	0	0	1.23566	-0.252678	-0.215375	0.363116	-0.0925892	0.121642	0.0867764	0.379454	-0.000939916	0.0636521	0.23599	-0.173616
Unknown_mz_512.18201_+_RT_5.227	0	0	0.774865	1.11093	-0.513667	1.18078	1.5429	1.31304	0.460644	4.04324	-0.698715	-0.685987	0.215416	-0.653403
Unknown_mz_512.29907_-_RT_5.064	0	0	-0.100154	-0.422591	-0.301142	0.972707	0.40956	1.08059	2.14917	3.70671	2.20247	2.81346	2.1631	1.66163
Unknown_mz_512.30029_-_RT_7.202	0	0	1.55714	1.44218	0.584377	1.80009	2.08962	0.306469	-0.0475207	0.968631	1.92887	1.48838	1.44529	-0.718412
Unknown_mz_512.30029_-_RT_7.62	0	0	-0.0245519	0.0778575	0.193093	0.166703	-0.255488	0.621743	-0.100802	-0.0906993	-0.171273	-0.226759	-0.380783	-0.141151
Unknown_mz_512.30127_-_RT_6.28	0	0	0.5334	1.77128	-0.334358	0.382855	2.65044	1.5836	0.0634075	2.34636	0.464068	0.67905	-0.155561	-0.335187
Unknown_mz_512.41595_+_RT_2.455	0	0	-0.293533	-0.441165	-0.0625448	-0.598607	-0.0753131	-1.90409	-0.494876	0.559488	-0.0561189	-0.555902	-1.0066	-0.00408574
Unknown_mz_512.41595_+_RT_3.188	0	0	0.57894	-0.116327	0.250051	0.634478	-0.561957	-0.0182607	0.380334	0.448907	0.158807	0.108349	0.181016	-0.275709
Unknown_mz_513.17218_+_RT_3.138	0	0	0.5999	0.936899	0.355717	0.265526	1.45187	0.189608	1.1335	1.15344	1.45939	0.902776	1.42521	0.245999
Unknown_mz_513.33643_-_RT_3.728	0	0	-0.139391	-0.809002	0.710672	-0.271924	-1.24901	-0.243008	-0.888197	-0.724033	0.18813	0.758925	0.214229	0.0295615
Unknown_mz_513.388_-_RT_9.939	0	0	-0.0195517	0.768263	0.399451	-0.701015	0.711806	-0.248465	-0.56748	0.363614	-0.0821543	0.50185	0.343435	-0.923427
Unknown_mz_513.38867_-_RT_10.166	0	0	0.514228	0.624659	1.41053	0.663359	1.65668	0.0679965	1.704	2.45371	0.717838	0.391124	1.85815	0.252438
Unknown_mz_513.41357_+_RT_9.538	0	0	0.232062	-0.156908	0.71958	-0.116387	-0.0771488	-0.192526	-0.54204	0.330166	0.380269	0.0312161	0.842109	-0.132019
Unknown_mz_513.43146_-_RT_10.399	0	0	0.73935	0.748718	0.788233	1.3094	1.38355	0.413242	1.09198	0.856827	1.11911	0.765061	0.503144	-0.0909835
Unknown_mz_513.46783_-_RT_13.428	0	0	0.546664	0.685771	0.357697	0.425568	-0.057775	-0.0664413	-0.105864	1.73474	0.669969	-0.0358243	0.7309	0.323971
Unknown_mz_514.28442_-_RT_0.61	0	0	0.971162	0.62477	-0.369488	0.170509	-0.0265673	0.212177	-0.192702	0.465535	-0.471717	-0.297822	-0.531632	-0.404776
Unknown_mz_514.31598_-_RT_4.254	0	0	-0.0418304	0.450735	0.0100903	0.199866	0.232861	-0.17632	-0.18308	-0.173217	0.347451	0.358445	0.0806016	-0.324821
Unknown_mz_514.31616_-_RT_4.686	0	0	0.2353	0.303322	0.144524	0.0309223	-0.0450195	0.174865	2.15457	-0.100021	-0.174919	2.43796	2.42635	-0.173153
Unknown_mz_514.31677_-_RT_3.891	0	0	-0.295249	0.421943	0.217505	-0.541267	0.639579	0.01355	-0.754367	0.217484	-0.187297	-0.782859	-1.24305	-0.214638
Unknown_mz_514.53522_+_RT_8.64	0	0	1.44745	-1.03348	-0.0435519	1.49122	-0.0591281	-1.00642	1.54946	0.875393	-0.12311	1.1867	0.198754	-2.04013
Unknown_mz_515.2616_+_RT_2.857	0	0	0.0758803	-0.327686	-0.660304	-0.69757	-0.832735	-1.262	-1.33855	-1.49029	-0.18955	-2.28924	-2.48507	-1.05386
Unknown_mz_515.2887_-_RT_1.774	0	0	-1.56141	-2.15777	-2.12689	-1.54081	-1.29132	-1.97007	-2.29574	-2.21104	-1.8938	-2.12704	-0.964114	-1.59981
Unknown_mz_515.30609_-_RT_0.583	0	0	0.505333	1.35298	0.280016	0.266641	0.44281	0.581265	0.462381	1.86663	0.353208	0.240566	1.42597	0.850607
Unknown_mz_516.21466_-_RT_2.644	0	0	-0.853617	-0.461466	0.378934	0.0948409	-0.576477	-1.39731	-2.1756	-0.532591	0.521122	-1.14456	-0.264376	-0.945199
Unknown_mz_516.30585_+_RT_1.073	0	0	0.526752	0.501415	0.15515	-0.136219	0.091918	-0.180157	-0.264961	0.0368553	0.215927	0.375991	0.514181	-0.178945
Unknown_mz_516.42584_+_RT_8.249	0	0	0.866891	0.596638	0.59574	1.42571	2.08452	0.85499	0.0183537	1.78294	-0.55533	0.22268	1.57459	-0.0273222
Unknown_mz_516.42621_+_RT_8.551	0	0	-1.31766	0.267997	-0.498673	-0.596751	-0.40221	-0.307123	0.307587	2.6269	0.70097	-0.886365	2.04029	-0.226931
Unknown_mz_516.46338_-_RT_1.788	0	0	-0.793315	0.473924	-1.20694	0.401369	2.96304	-1.08525	-0.918697	2.83847	0.12637	-0.186072	3.87824	-0.934079
Unknown_mz_517.28693_+_RT_0.551	0	0	0.739634	0.822725	0.746554	0.922618	1.13786	0.366002	2.0709	2.20836	2.37263	1.66286	1.5726	0.845328
Unknown_mz_517.30023_-_RT_7.013	0	0	0.333802	2.71444	0.257324	2.50392	3.53175	2.29815	0.15906	2.89033	-0.0411452	0.802683	2.07336	-1.70755
Unknown_mz_517.32111_+_RT_4.332	0	0	-0.804206	-0.58998	0.676879	0.0634144	-0.518805	-0.475987	0.999704	0.770531	0.212107	0.629591	-0.0526914	0.120071
Unknown_mz_517.36365_+_RT_4.801	0	0	-1.36703	-0.829119	0.062106	-1.22118	-1.16841	-0.434472	-0.348892	-1.23763	-0.307401	-1.07772	-1.35131	-0.38645
Unknown_mz_517.38928_-_RT_7.318	0	0	0.288045	-0.404697	0.28935	0.426548	2.24862	-0.363541	0.218488	1.35162	0.128086	0.0826019	0.901172	-0.182653
Unknown_mz_517.40424_-_RT_8.088	0	0	1.07003	-0.293654	0.718685	1.69267	-0.430804	1.02791	1.17557	-0.153443	0.608771	0.618057	-0.247016	1.06209
Unknown_mz_519.03381_-_RT_0.543	0	0	-0.57913	0.173721	0.710376	-0.448775	0.24689	-0.858137	-0.247024	-0.347358	0.180341	-0.143001	1.12556	-0.17946
Unknown_mz_519.26434_-_RT_3.124	0	0	0.811018	3.10008	0.264499	2.28701	2.22498	1.74477	0.525886	3.46908	-0.04353	0.928896	0.497528	-0.493749
Unknown_mz_519.26465_+_RT_5.696	0	0	-1.88809	0.00664193	-0.819166	-0.778666	-1.4228	-0.110722	1.99512	-1.57349	0.46677	1.83381	-0.772805	0.991461
Unknown_mz_519.26575_+_RT_0.542	0	0	1.16015	0.465956	0.42436	1.05662	1.06699	1.74917	-0.559494	1.07767	-0.440648	-0.392682	1.30346	-1.48835
Unknown_mz_519.37817_+_RT_5.135	0	0	0.0801027	-0.205889	0.256367	-0.0274395	-0.656596	-0.142906	0.205119	0.128215	0.234274	-0.354729	-0.571535	0.0583053
Unknown_mz_519.3786_+_RT_5.282	0	0	3.33644	3.96605	4.70325	3.81635	4.63196	9.44836	7.14462	3.93432	4.50783	8.88175	2.92152	8.04229
Unknown_mz_519.43958_-_RT_12.533	0	0	-3.662	-1.26438	-2.42495	-2.24757	0.29845	-2.01544	-3.32268	-0.567435	-1.85649	-4.84346	-1.68286	-3.74555
Unknown_mz_519.4411_+_RT_6.383	0	0	0.193177	0.59815	-0.908017	-0.155547	0.985352	-0.273809	-0.251762	0.335135	-1.13527	-1.26569	-2.65857	0.440117
Unknown_mz_519.44208_+_RT_7.057	0	0	0.53511	-1.73947	-0.813662	0.765257	-1.60875	-0.936222	-0.915226	2.06069	-0.944065	-0.923482	-1.53295	0.163329
Unknown_mz_519.4425_+_RT_7.588	0	0	-2.74688	1.85399	0.367021	-3.5859	-0.549766	-2.26168	-2.01634	-0.618755	-2.47099	-4.36282	-1.81955	-0.326617
Unknown_mz_520.28625_-_RT_3.477	0	0	0.117793	0.719155	-0.0550589	0.0132225	0.341321	-0.831997	-0.579223	0.219917	-0.0257179	0.420769	0.366253	-0.621179
Unknown_mz_520.28662_-_RT_7.365	0	0	-0.311186	0.266567	0.344671	-0.954686	-0.0146366	-0.203914	-0.175485	-0.214223	0.424943	-0.0123231	-0.581178	-0.369599
Unknown_mz_520.28711_-_RT_3.039	0	0	0.381403	0.268679	1.09884	0.392847	0.426118	1.05107	0.619628	-0.230279	0.869651	0.172088	-0.170957	-0.709445
Unknown_mz_520.32129_-_RT_6.376	0	0	-0.791266	0.781906	-0.125775	-0.95393	0.822909	-0.102731	-0.966847	0.82734	-0.208374	-1.01126	-1.81116	-0.115116
Unknown_mz_520.36871_+_RT_5.553	0	0	-0.835339	-0.472764	-0.652451	0.524566	0.222543	0.131568	2.03795	2.91715	1.3204	2.38741	2.26818	1.93803
Unknown_mz_521.29425_-_RT_0.583	0	0	-0.225852	0.625283	-0.243903	0.078575	0.590217	-0.156064	-0.0661429	0.363317	-0.0497528	-0.0850173	0.565415	-0.440449
Unknown_mz_521.29425_-_RT_0.854	0	0	0.182605	0.380825	0.214342	0.512142	0.724842	0.515486	-0.339967	0.905035	0.830007	0.412007	0.257851	0.448866
Unknown_mz_521.31506_+_RT_7.254	0	0	1.16998	0.790134	-0.000781877	1.99434	2.40918	1.54499	0.499533	2.28464	0.146583	0.549462	0.283151	-0.466098
Unknown_mz_521.32495_-_RT_4.599	0	0	0.876288	0.567177	0.621164	0.460291	1.15424	0.592732	1.23285	1.61571	1.14131	0.952294	3.45006	0.261214
Unknown_mz_521.4566_+_RT_14.565	0	0	0.978243	1.24887	0.48825	1.37156	0.591161	0.610402	0.748478	0.760167	0.51867	0.583475	0.729779	0.311982
Unknown_mz_521.49432_-_RT_12.107	0	0	-0.0221565	0.223439	0.326004	-0.342057	0.667867	0.61689	-0.375624	0.155369	0.197186	-1.63328	-2.80735	-0.392378
Unknown_mz_521.52942_-_RT_15.921	0	0	0.9703	0.748213	0.596634	1.10557	1.01482	0.582125	0.746933	0.873011	1.13826	0.536046	0.694343	0.136291
Unknown_mz_522.31396_+_RT_5.651	0	0	-0.459248	0.984733	0.168408	-0.553104	0.65682	-0.116862	-0.775844	0.492548	-0.0177844	-0.987855	-2.47754	-0.40674
Unknown_mz_523.26575_+_RT_2.421	0	0	0.470483	0.333721	1.41601	0.201565	0.599043	2.13272	-0.409379	1.32049	1.78184	-0.42662	2.90893	1.39083
Unknown_mz_523.30341_+_RT_2.573	0	0	-0.654763	0.648165	-0.376779	-0.22095	0.518087	-0.240365	-0.691701	0.67676	-0.259017	-0.742614	-1.44675	-0.378482
Unknown_mz_523.3399_-_RT_3.584	0	0	1.20408	1.05686	1.26532	0.884897	1.62639	0.95785	-0.225245	0.984827	0.726465	0.24239	0.311538	-0.180306
Unknown_mz_523.34039_-_RT_5.854	0	0	0.40067	0.670589	-0.329932	0.217122	0.829964	0.0635526	-1.20931	0.171831	0.156445	-0.661294	-0.548585	-1.22365
Unknown_mz_523.35785_+_RT_5.6	0	0	-0.513473	0.173923	0.24363	1.23061	1.11069	-0.0283502	0.165359	1.60866	-0.114075	-0.32291	0.577108	-0.634127
Unknown_mz_523.47168_+_RT_14.891	0	0	0.0295657	-2.75976	0.566018	-0.266172	-0.549305	-0.294004	-0.106641	1.22667	1.17947	0.0519174	-0.954125	-0.982623
Unknown_mz_523.4718_+_RT_15.967	0	0	0.164336	0.236697	-0.0808918	0.141682	-0.342998	2.57579	0.194806	0.0536949	-0.13934	-0.234349	-0.0656035	0.194687
Unknown_mz_523.47186_+_RT_8.214	0	0	0.164336	0.236697	0.365882	0.956646	1.17643	0.446205	1.71558	2.99214	2.52627	2.15209	3.70191	0.602975
Unknown_mz_523.47223_+_RT_15.274	0	0	-0.534011	0.649194	0.00673632	-0.1347	0.541862	-0.11699	-0.632012	0.223982	-0.0830093	-0.848221	-2.72874	-0.0706385
Unknown_mz_523.47485_+_RT_8.628	0	0	-6.14774	-2.48101	-3.1691	-3.86002	-2.72551	-6.46471	-1.95475	-0.229692	-1.93314	-3.67304	-1.84742	-3.55731
Unknown_mz_523.50983_-_RT_12.245	0	0	1.52585	1.08917	0.0648512	2.19291	2.00181	2.20376	0.0856768	2.39286	-0.332542	0.507589	1.34173	-0.669812
Unknown_mz_524.28088_+_RT_0.563	0	0	0.979987	0.65559	0.692206	1.68996	0.653081	1.07286	1.07694	2.12396	0.323655	1.19478	0.938828	-0.689382
Unknown_mz_524.29944_-_RT_4.591	0	0	-0.690221	-1.80077	-0.671372	1.4156	-1.10587	-0.173053	2.52954	0.795483	0.7182	-0.700374	-0.752599	-2.14128
Unknown_mz_524.33398_+_RT_3.22	0	0	-0.145307	1.50627	1.72973	0.055834	1.45149	-0.815181	0.668308	1.47475	1.31081	-0.356713	0.653156	-0.144037
Unknown_mz_524.45221_+_RT_6.196	0	0	-0.343298	-0.00142642	1.16773	-0.547235	-0.148463	-2.31636	-0.918106	-0.25429	-0.0321284	-2.39279	0.449226	-2.0791
Unknown_mz_524.45239_+_RT_6.608	0	0	-1.07822	-0.092543	0.442294	-0.586024	1.03617	-2.41433	-0.305745	0.823867	-0.423927	-1.86994	0.140616	-1.44929
Unknown_mz_525.12805_+_RT_3.184	0	0	0.746621	-0.0949968	0.898021	0.349794	1.00739	0.935197	1.66957	0.69254	1.93428	0.812214	1.3054	0.474196
Unknown_mz_525.1283_+_RT_3.086	0	0	3.46781	1.28608	1.99351	3.87847	2.71005	5.26642	2.29294	3.23003	2.01381	0.952115	1.53631	0.907201
Unknown_mz_525.24219_-_RT_4.217	0	0	0.258284	0.217249	-0.0573241	0.385605	-0.418824	-0.0196481	0.0156179	0.607538	-0.452299	0.343438	0.508507	-0.148193
Unknown_mz_525.34314_-_RT_1.575	0	0	-0.652396	0.0326409	-0.976743	1.0474	1.2937	0.165528	-0.382284	1.54366	-1.29232	-0.019034	0.333222	-1.92679
Unknown_mz_525.39392_-_RT_9.73	0	0	1.20948	0.397316	0.531987	2.61359	2.09281	1.31295	0.415579	1.71257	0.51452	2.05039	0.726145	1.43555
Unknown_mz_525.42841_-_RT_10.891	0	0	0.448694	-0.863232	-0.67139	-0.509635	-0.377427	3.7063	3.01731	-0.165401	0.838196	2.80548	0.351526	5.54494
Unknown_mz_525.47345_+_RT_2.579	0	0	1.13366	0.432821	0.60262	1.34176	1.4151	0.641563	0.897117	1.92219	0.989113	0.856327	0.88824	-0.0545902
Unknown_mz_525.47815_+_RT_7.594	0	0	0.851812	0.578296	0.804857	0.576183	-0.101447	-0.138813	0.704958	2.08863	0.751227	0.105529	3.91881	-0.0222155
Unknown_mz_526.31512_-_RT_6.757	0	0	1.00384	3.90676	0.547409	0.889664	4.2876	-2.85952	-1.38935	6.13919	1.76043	1.27947	2.17447	-0.238203
Unknown_mz_526.31598_-_RT_3.604	0	0	-0.646954	-0.498824	-0.579941	-0.37961	-0.301106	-1.56985	-0.456752	-0.0440318	0.034128	-1.02963	-0.365233	-0.292213
Unknown_mz_526.37366_+_RT_0.742	0	0	1.07598	0.645219	0.690786	2.69998	0.966765	2.47974	1.76181	1.26097	1.32488	1.54886	1.74442	1.36051
Unknown_mz_526.39514_+_RT_2.238	0	0	0.192858	0.287494	0.407325	1.10338	1.20462	0.923723	0.836915	1.14217	0.642241	-0.0497827	0.606194	-0.0561243
Unknown_mz_526.45905_-_RT_6.526	0	0	-0.671339	-0.626792	0.0249299	-0.205572	-0.326768	0.323756	0.55909	-0.541985	0.0891192	-0.00479147	-0.182669	0.831944
Unknown_mz_526.50519_+_RT_6.534	0	0	-3.35103	-1.7301	-1.97843	-3.29326	-3.7598	-2.99109	-3.53362	-2.4662	-3.1572	-4.09552	-4.89963	-3.63956
Unknown_mz_527.25922_-_RT_5.593	0	0	1.0415	0.669537	-0.257848	1.4443	0.939341	1.08816	0.313319	1.50675	-0.616749	0.687195	0.763836	-0.140166
Unknown_mz_527.26178_+_RT_0.783	0	0	0.376003	1.35976	0.877548	-0.1788	1.43105	-0.637344	-1.13155	1.00044	0.524105	-2.66299	-1.53276	-1.31369
Unknown_mz_527.3656_+_RT_7.761	0	0	0.172572	0.147879	-0.0019182	-1.10054	-0.595664	-2.36218	-2.46438	-0.212951	0.226715	-2.06702	-0.288563	-2.07001
Unknown_mz_527.44708_-_RT_11.861	0	0	-1.00044	0.401738	-0.211449	-2.36338	0.380415	1.4715	-0.831908	0.622485	0.0553814	-0.122315	-0.154405	1.46401
Unknown_mz_527.4472_-_RT_11.658	0	0	0.00371138	0.0991357	0.9083	1.3754	0.57798	1.06724	2.24141	0.617351	0.977931	1.47034	0.537379	1.28271
Unknown_mz_527.47473_+_RT_5.765	0	0	0.350438	1.98871	0.99318	1.48683	1.51347	0.713648	1.29856	2.75598	0.907679	0.871794	1.68307	-0.0903151
Unknown_mz_528.41125_+_RT_1.567	0	0	-1.02041	0.896643	3.47209	-1.69206	-1.94937	-2.5103	-3.59266	0.375235	-1.62775	-2.35051	-2.70656	-3.72337
Unknown_mz_529.42389_-_RT_3.584	0	0	0.531788	1.19801	1.36622	1.46862	2.60624	1.739	1.80664	1.95272	1.16611	0.760113	0.810901	0.121184
Unknown_mz_529.42615_-_RT_10.158	0	0	-1.87378	-0.422442	-0.412619	-2.17984	-1.04774	-1.36731	-1.56408	-0.241623	-0.758142	-2.40838	-0.645687	-0.524468
Unknown_mz_530.34717_+_RT_3.327	0	0	-0.558444	-0.279528	0.157586	-0.782979	-0.190326	-1.38788	-0.446555	-0.356821	-0.248074	-0.964403	-0.92572	0.0935701
Unknown_mz_531.36499_-_RT_9.61	0	0	-1.94891	-1.53279	-1.90907	-1.22838	-1.19077	-4.87291	-6.38295	-1.80597	-2.16802	-5.91344	-2.32763	-5.93334
Unknown_mz_532.29974_-_RT_4.947	0	0	1.10994	0.295079	0.0537581	0.568041	0.635821	1.17683	0.0101808	0.711856	0.0841699	0.0222071	-0.0958441	-0.485769
Unknown_mz_532.47498_+_RT_12.25	0	0	0.865408	0.109397	0.697263	0.35308	0.529444	-5.18828	-1.92219	0.450474	1.20184	-5.10224	-0.0505079	-4.67964
Unknown_mz_533.17151_+_RT_3.43	0	0	-0.661571	-0.582398	-0.427189	-0.0399375	-0.710653	-1.96455	-1.13214	0.641155	-0.384862	-0.902917	-0.226467	-0.602082
Unknown_mz_533.28052_+_RT_6.288	0	0	2.33087	2.23427	1.3152	3.00481	2.75647	3.18853	1.64507	2.82956	0.679228	1.45974	2.05745	0.5065
Unknown_mz_533.28467_+_RT_0.862	0	0	1.73251	1.27034	1.22846	2.40296	0.460567	1.55536	1.34476	2.31636	0.921899	1.71913	1.7686	0.946795
Unknown_mz_533.32532_+_RT_0.548	0	0	-0.0375108	-0.200054	-0.0867917	0.0138647	0.0185123	-0.484281	0.0124834	-0.0100027	-0.11997	0.0162379	0.221114	-0.168747
Unknown_mz_533.34363_+_RT_7.391	0	0	0.93814	0.209221	-0.488623	-1.01729	1.51403	0.0604176	-0.259046	-1.18564	-0.776399	-0.0971524	-0.102383	-0.387567
Unknown_mz_533.36487_+_RT_1.428	0	0	-0.16381	-0.0442839	0.479637	0.203959	-0.157007	0.0241773	-0.45919	0.356464	0.226006	-0.0544386	0.995175	0.212982
Unknown_mz_533.38446_-_RT_6.677	0	0	0.0924786	0.98261	-0.257187	-0.279695	1.27666	0.316937	1.38062	4.29836	1.9196	2.70284	2.71073	1.60067
Unknown_mz_533.43182_+_RT_6.817	0	0	0.0327888	0.616926	-0.0252673	0.17412	0.518024	-0.119806	-0.363086	0.246419	0.120384	0.238446	0.584091	-0.323247
Unknown_mz_533.45526_-_RT_13.126	0	0	0.963825	0.312227	0.238759	0.683036	0.499753	0.740603	0.807517	0.807886	0.877094	0.437617	0.978666	0.450712
Unknown_mz_533.45532_-_RT_5.209	0	0	0.0558572	0.275542	-0.148051	0.571429	0.438748	1.35185	0.187179	0.976173	0.455304	0.774738	0.672757	-0.754816
Unknown_mz_533.45575_+_RT_11.324	0	0	0.59261	-0.0431179	0.690916	0.675528	0.830327	-0.0296784	-0.0296721	1.39247	0.171488	0.339727	0.591412	-0.320464
Unknown_mz_534.28198_-_RT_1.668	0	0	0.277137	0.35513	0.378557	0.0116289	0.364502	0.283007	-0.316224	-0.413719	0.736423	-0.50806	-0.349211	-0.104026
Unknown_mz_534.30206_-_RT_2.05	0	0	3.10435	3.22046	1.04822	3.22065	3.70047	4.05034	1.2286	4.07551	0.00175636	1.38619	2.59689	-0.226916
Unknown_mz_534.30267_-_RT_7.886	0	0	-0.784236	-0.209121	0.323867	0.147942	-0.304504	-0.997788	-0.32174	-0.807448	-0.475325	-0.0301583	-0.949123	-0.192082
Unknown_mz_534.45209_+_RT_7.899	0	0	0.15051	0.191249	0.158053	0.205405	-0.240492	-2.20607	-1.94953	-0.425542	-0.622139	-3.41163	-0.602446	-2.79529
Unknown_mz_535.18726_+_RT_5.156	0	0	0.984694	0.41864	0.589225	1.02461	0.749017	0.11472	0.598181	1.51956	0.719796	0.233259	2.83381	-0.400156
Unknown_mz_535.2937_-_RT_7.73	0	0	0.340701	0.442364	-0.218497	2.22759	0.860857	1.49675	0.0262971	2.53715	-0.330393	0.0804624	0.948846	-0.197868
Unknown_mz_535.30377_-_RT_4.587	0	0	-0.460706	0.767283	0.0148638	-0.298403	0.445326	-0.13897	-0.757279	-0.233067	-0.892672	-1.06627	-1.61367	-0.713163
Unknown_mz_535.30939_-_RT_4.575	0	0	0.511044	0.598386	-0.151263	0.541927	0.391652	1.03129	0.484062	0.498938	-0.0444223	0.097286	0.0310608	0.0105551
Unknown_mz_535.31018_-_RT_0.58	0	0	-0.906987	-0.746154	-0.504755	-0.501995	-0.486899	-1.42052	-0.00850492	-1.86673	0.245678	-2.06741	-2.53799	-0.536637
Unknown_mz_535.34039_-_RT_3.804	0	0	0.156025	0.423501	-0.0894927	0.227762	0.383386	0.681421	-0.545563	0.322957	0.391646	0.0197364	0.428205	-0.317461
Unknown_mz_535.34058_-_RT_4.271	0	0	-0.90001	-0.150051	0.41791	1.06767	-0.249656	-0.504754	3.0378	0.714239	-1.6514	1.79422	2.67624	0.600881
Unknown_mz_535.4007_-_RT_5.95	0	0	-0.0971305	0.348692	0.138334	0.0430908	0.240116	-5.15381	-0.134704	0.357277	0.0922834	0.0929798	0.583673	-5.44188
[truncated: 2,234 more rows]
