# Supplementary material for: PKA regulatory subunit Bcy1 couples growth, lipid metabolism, and fermentation during anaerobic xylose growth in Saccharomyces cerevisiae
Source: PLoS Genet. 2023 Jul 6;19(7):e1010593. doi: 10.1371/journal.pgen.1010593 (PMC10353814; doi:10.1371/journal.pgen.1010593)
Supplement: S11 Table — Companion table for Fig 4A. (XLSX) [file pgen.1010593.s017.xlsx]

## Sheet: 20220821_sigDE_allmuts-vs-Y184
NAME	Y184 YPX/YPD Rep A	Y184 YPX/YPD Rep B	Y184 YPX/YPD Rep C	ira2 YPX/YPD Rep A	ira2 YPX/YPD Rep B	ira2 YPX/YPD Rep C	bcy1 YPX/YPD Rep A	bcy1 YPX/YPD Rep B	bcy1 YPX/YPD Rep C	ira2bcy1 YPX/YPD Rep A	ira2bcy1 YPX/YPD Rep B	ira2bcy1 YPX/YPD Rep C
Unknown_mz_1029.64233_-_RT_9.36	-0.621248	0.067955	-0.899306	-0.471431	1.54384	-0.429935	-0.635695	1.61493	0.818236	1.61925	1.79491	1.28953
Unknown_mz_1057.76831_-_RT_5.374	2.20244	-0.087882	0.625396	2.97005	-0.785822	2.66555	1.24714	0.585505	0.759051	1.26844	-0.656035	1.52655
Unknown_mz_580.36078_+_RT_2.189	0.560935	-0.344056	-0.746117	2.39899	1.7351	1.8703	1.09645	1.79359	-0.225088	0.389789	1.19369	-0.361264
PS 12:0_16:1_RT_6.108	-0.732607	-0.873877	-1.23884	1.74759	0.844178	1.77494	2.22103	3.35011	1.19264	2.76058	1.71184	1.57141
PS 14:1_16:1_RT_6.459	1.89576	-0.707866	0.600771	3.65714	3.4402	4.05578	4.43806	5.58956	3.91511	4.58146	2.9817	3.84253
Unknown_mz_641.33044_-_RT_1.618	0.698688	1.07505	0.292266	2.06817	2.12719	0.851647	0.387371	2.72869	0.38762	0.079651	1.73812	-0.308934
Unknown_mz_1208.82385_+_RT_6.457	0.430398	0.428865	0.476223	1.16561	1.01596	1.12322	0.479082	1.20721	0.2257	-0.063351	0.345324	-0.394647
Unknown_mz_552.36591_+_RT_3.709	0.411393	0.618861	0.761031	0.673269	1.17706	1.01531	0.63657	1.36984	1.34767	0.421763	0.604746	0.524171
Unknown_mz_448.328_-_RT_1.789	0.528664	0.487081	0.918306	0.912464	1.10225	1.12217	0.54051	2.3344	1.02525	0.362331	1.57503	0.55274
Unknown_mz_459.3111_-_RT_1.769	0.272368	0.49467	0.664837	0.485101	0.964288	0.397417	-0.185566	1.08703	1.04004	0.429959	0.320323	0.345935
Unknown_mz_1057.67419_-_RT_10.159	0.794741	0.248356	1.49904	1.03992	0.402344	0.516645	0.082013	0.494041	0.622674	0.069851	0.300818	-0.237447
Unknown_mz_439.32187_-_RT_6.073	0.096195	0.08845	-0.408971	-0.141425	0.002342	-0.214128	-0.059022	-0.144396	-0.037933	0.491824	0.139612	-0.048471
Unknown_mz_445.33286_-_RT_3.942	0.031557	0.328045	0.182998	-0.2042	0.255554	-0.073012	-0.464307	0.228112	0.108117	0.153624	0.074637	-0.039525
Unknown_mz_582.37555_+_RT_2.022	0.081734	-0.677675	0.200977	-0.615268	-0.001015	-0.517266	-1.40394	0.54782	-0.597197	-0.18026	-1.09578	-1.08586
Unknown_mz_702.58868_-_RT_1.72	-1.3597	-1.08012	-1.1281	-0.803892	-1.3208	-1.47128	-0.799085	0.396455	-0.373055	-1.35849	-1.65656	-1.15069
Unknown_mz_493.42511_+_RT_6.899	-0.319086	-0.161574	-0.20866	-2.06977	-0.72999	-0.579906	-1.24509	-1.37428	-0.19744	-1.8695	0.626111	-0.856864
Unknown_mz_723.4101_-_RT_4.414	-0.992733	-0.541747	-0.53399	-1.32912	-0.256599	-0.262159	-0.143317	-0.05812	0.49541	-0.036125	-0.023349	0.133849
Unknown_mz_511.31754_+_RT_3.346	-0.569823	0.622708	0.351014	-0.752496	0.382556	0.623086	-0.324308	0.248714	0.092096	-1.19313	-1.5615	-0.480811
