# Supplementary material for: PKA regulatory subunit Bcy1 couples growth, lipid metabolism, and fermentation during anaerobic xylose growth in Saccharomyces cerevisiae
Source: PLoS Genet. 2023 Jul 6;19(7):e1010593. doi: 10.1371/journal.pgen.1010593 (PMC10353814; doi:10.1371/journal.pgen.1010593)
Supplement: S12 Table — Companion table for Fig 4B. (XLSX) [file pgen.1010593.s018.xlsx]

## Sheet: 20230407_20220718_lipids_sigDE-
NAME	NAME	Y184 YPX/YPD Rep A	Y184 YPX/YPD Rep B	Y184 YPX/YPD Rep C	ira2 YPX/YPD Rep A	ira2 YPX/YPD Rep B	ira2 YPX/YPD Rep C	bcy1 YPX/YPD Rep A	bcy1 YPX/YPD Rep C	ira2bcy1 YPX/YPD Rep A	ira2bcy1 YPX/YPD Rep B	ira2bcy1 YPX/YPD Rep C
Unknown_mz_1369.91736_-_RT_15.292	Unknown_mz_1369.91736_-_RT_15.292	-1.19449	0.415742	-0.591349	-0.364632	1.50221	-0.909703	-0.725488	1.1239	1.57923	1.62143	1.2982
Unknown_mz_1319.90149_-_RT_14.571	Unknown_mz_1319.90149_-_RT_14.571	0.219136	0.185439	-0.1193	4.45276	3.87884	0.209957	-0.01784	-0.128847	-0.905953	0.786486	-0.274833
Unknown_mz_270.31558_+_RT_5.36	Unknown_mz_270.31558_+_RT_5.36	0.886497	0.404008	-0.217176	0.454716	0.941069	0.667569	-0.135487	0.228159	0.134707	-0.055392	-0.000451
Unknown_mz_1345.91895_-_RT_14.581	Unknown_mz_1345.91895_-_RT_14.581	0.229303	1.0752	-0.150966	1.73306	1.12804	1.39759	0.073057	-0.114142	0.754678	1.87066	0.08889
CL 64:2_RT_15.294	CL 64:2_RT_15.294	1.57299	2.31609	1.32695	2.2398	2.75502	2.96421	1.14903	0.972181	1.04008	1.04275	-0.020777
Unknown_mz_1000.70837_+_RT_2.904	Unknown_mz_1000.70837_+_RT_2.904	1.25022	0.753589	-0.354107	1.76781	1.9102	1.78037	0.400453	-0.763879	-0.123737	1.0066	-1.20675
Unknown_mz_352.24667_+_RT_5.047	Unknown_mz_352.24667_+_RT_5.047	2.52479	2.193	0.29472	1.42778	3.38284	2.15309	0.749446	-1.25219	0.70623	1.42345	-0.375665
Unknown_mz_379.33591_+_RT_13.508	Unknown_mz_379.33591_+_RT_13.508	1.43969	1.2746	0.282248	2.04871	2.35178	2.37115	0.669553	-0.560386	0.581223	1.39554	-0.443024
Unknown_mz_517.30023_-_RT_7.013	Unknown_mz_517.30023_-_RT_7.013	0.333802	2.71444	0.257324	2.50392	3.53175	2.29815	0.15906	-0.041145	0.802683	2.07336	-1.70755
Unknown_mz_635.5387_+_RT_13.037	Unknown_mz_635.5387_+_RT_13.037	0.606643	2.33334	0.76183	2.21248	3.01268	2.18783	0.612556	-0.061369	0.835608	1.75348	-0.142521
Unknown_mz_772.51501_-_RT_7.471	Unknown_mz_772.51501_-_RT_7.471	0.656993	0.6973	1.52065	2.06581	1.58009	1.16018	0.720431	0.217763	0.766785	1.44016	-0.208316
Unknown_mz_630.41339_+_RT_6.161	Unknown_mz_630.41339_+_RT_6.161	-0.124185	1.94331	-0.581912	2.42664	3.12311	2.31829	0.625339	-1.29784	-0.010581	0.428084	-1.36558
Unknown_mz_674.57379_-_RT_11.3	Unknown_mz_674.57379_-_RT_11.3	0.030575	1.05505	-0.809756	2.94071	2.35392	1.71222	0.169063	-1.17573	0.927843	0.805197	-1.81472
Unknown_mz_1053.87573_+_RT_14.908	Unknown_mz_1053.87573_+_RT_14.908	0.361919	0.285192	0.063745	0.303069	0.203545	-0.070689	0.008197	-0.06519	-0.162173	0.200675	-0.344961
Unknown_mz_708.59406_+_RT_13.036	Unknown_mz_708.59406_+_RT_13.036	0.786807	0.646494	-0.000801	0.872094	0.666271	0.557402	-0.664162	-0.243083	-0.29321	0.220591	-0.627722
PE 28:2_RT_6.907	PE 28:2_RT_6.907	1.26181	0.933261	0.585462	1.74512	2.37024	0.602297	3.80118	4.06571	4.07067	4.57749	2.30448
PE-NMe2 26:0_RT_7.42	PE-NMe2 26:0_RT_7.42	-0.08416	0.089472	-0.567903	0.515242	0.095787	-0.38464	1.57157	0.605694	1.40981	2.46528	1.61177
Unknown_mz_665.48926_+_RT_7.778	Unknown_mz_665.48926_+_RT_7.778	-1.21615	0.140961	0.635657	0.644033	0.184437	0.182424	2.27767	1.92723	2.10579	2.8583	1.61967
Unknown_mz_1006.84717_-_RT_14.657	Unknown_mz_1006.84717_-_RT_14.657	-0.630654	0.554772	1.4553	0.570347	1.29744	0.980453	1.13501	0.968596	0.587224	4.74655	0.852958
Unknown_mz_711.35364_+_RT_2.261	Unknown_mz_711.35364_+_RT_2.261	-0.443924	0.628668	0.548785	0.773314	1.40538	0.68612	1.58358	0.590022	1.07029	3.72915	0.424725
Unknown_mz_482.32364_+_RT_1.844	Unknown_mz_482.32364_+_RT_1.844	-1.104	1.11211	1.2183	0.666454	1.16736	1.05865	0.624891	1.1197	0.413063	2.75431	0.791261
Unknown_mz_717.67712_+_RT_12.863	Unknown_mz_717.67712_+_RT_12.863	-0.630418	0.15909	1.1674	0.087993	0.84579	0.493363	0.634994	0.768217	0.497283	1.88216	0.746771
Unknown_mz_1098.7439_-_RT_11.259	Unknown_mz_1098.7439_-_RT_11.259	0.941698	0.793218	-0.180166	0.919949	1.04772	0.807089	0.959421	0.641455	1.0406	0.675728	-0.15288
Unknown_mz_638.43921_+_RT_4.444	Unknown_mz_638.43921_+_RT_4.444	1.60528	0.843822	-0.860058	2.86352	2.44075	1.23506	1.71438	0.747076	1.7406	2.85912	1.37156
Unknown_mz_459.3111_-_RT_1.769	Unknown_mz_459.3111_-_RT_1.769	0.272368	0.49467	0.664837	0.485101	0.964288	0.397417	-0.185566	1.04004	0.429959	0.320323	0.345935
Unknown_mz_757.66608_-_RT_14.656	Unknown_mz_757.66608_-_RT_14.656	0.793493	1.18051	1.04645	1.08136	1.57787	0.312374	1.15615	1.4895	0.853828	1.36551	0.941769
Unknown_mz_654.43066_+_RT_6.791	Unknown_mz_654.43066_+_RT_6.791	3.51583	3.46275	3.57899	2.85189	3.02931	7.27066	4.61365	3.66708	6.15028	3.21801	6.67383
Unknown_mz_783.79156_+_RT_14.655	Unknown_mz_783.79156_+_RT_14.655	2.26191	1.65816	2.34486	3.84744	1.58186	4.01223	2.03395	1.42764	2.78656	2.75879	2.30764
Unknown_mz_808.57294_+_RT_6.737	Unknown_mz_808.57294_+_RT_6.737	0.445725	-0.355366	1.63424	2.17181	1.20243	0.133613	-0.225729	0.902574	0.081265	-0.072796	-0.005888
Unknown_mz_1035.9209_-_RT_10.738	Unknown_mz_1035.9209_-_RT_10.738	0.170263	0.519641	0.100794	0.080835	0.40658	-0.157101	-0.105727	0.042025	0.085385	0.189241	-0.201992
Unknown_mz_1543.00867_+_RT_7.742	Unknown_mz_1543.00867_+_RT_7.742	0.082039	0.522818	0.136093	-0.080176	0.466813	-0.162442	-0.406403	0.06092	0.228247	0.420558	-0.280692
Unknown_mz_800.67084_+_RT_14.651	Unknown_mz_800.67084_+_RT_14.651	0.148542	0.622608	0.487209	-0.251468	1.30552	-0.816093	-0.137598	0.077421	-0.575312	0.102177	0.365197
Unknown_mz_957.7179_-_RT_12.681	Unknown_mz_957.7179_-_RT_12.681	1.38918	0.528403	0.863819	0.294393	1.24351	-0.081857	-0.376446	-0.496564	-0.332191	-0.305406	-0.507924
Unknown_mz_754.69348_-_RT_14.656	Unknown_mz_754.69348_-_RT_14.656	1.56172	0.557511	0.471633	1.2994	0.847087	-0.966218	0.722671	-0.695244	-0.159569	0.91178	0.727335
Unknown_mz_382.01971_-_RT_1.323	Unknown_mz_382.01971_-_RT_1.323	0.342904	-1.20966	2.57145	0.97439	-0.744361	1.37392	1.31881	0.315293	-0.172257	-0.936622	0.062079
PE-NMe2 26:1_RT_6.807	PE-NMe2 26:1_RT_6.807	0.06936	-2.43032	-0.592883	0.537891	-0.731384	-0.035062	1.70185	1.9281	2.35703	1.45098	1.61697
Unknown_mz_1321.9176_-_RT_15.282	Unknown_mz_1321.9176_-_RT_15.282	0.006579	-0.996775	0.873237	0.283584	-1.03535	-0.326731	-0.131076	-0.6609	1.88679	1.91643	1.97159
Unknown_mz_711.35522_+_RT_1.989	Unknown_mz_711.35522_+_RT_1.989	-0.235603	-0.566958	-0.457482	0.678094	-0.433617	1.70679	-0.134109	0.276685	1.77234	-1.41964	1.55132
Unknown_mz_793.3526_+_RT_4.569	Unknown_mz_793.3526_+_RT_4.569	0.17598	-0.567859	0.359886	0.404771	-0.441696	2.05681	1.43691	-0.086968	1.13083	0.009611	2.22927
Unknown_mz_639.32159_+_RT_3.452	Unknown_mz_639.32159_+_RT_3.452	-3.44261	-0.648669	-0.823939	-0.333643	-0.504579	-0.143812	1.58308	-0.522601	2.30638	-0.625056	0.803427
Unknown_mz_606.41339_+_RT_6.893	Unknown_mz_606.41339_+_RT_6.893	-0.925595	1.08114	0.435975	-1.04775	0.356765	-0.462121	-0.359693	-0.122972	-1.28134	1.26722	0.072725
PE-NMe2 24:0_RT_6.701	PE-NMe2 24:0_RT_6.701	-0.401318	0.221152	-1.11633	0.711213	-0.050702	-0.396181	-0.205453	-1.46491	0.160118	0.548572	-0.260053
Unknown_mz_1546.31982_+_RT_15.812	Unknown_mz_1546.31982_+_RT_15.812	0.148844	0.340364	-1.96552	0.554752	0.49049	0.331212	0.0141	-0.295331	-1.98396	0.111073	-2.33193
Unknown_mz_816.62231_+_RT_9.108	Unknown_mz_816.62231_+_RT_9.108	-0.538608	0.846722	0.011654	-0.051848	0.438764	0.41873	-0.367261	-0.071184	0.146809	-0.124325	-0.848773
Unknown_mz_455.35309_-_RT_7.06	Unknown_mz_455.35309_-_RT_7.06	-1.38737	0.196279	0.746221	-2.15551	-2.61537	1.96242	-2.65958	1.87756	0.688985	-1.23298	-0.827015
Unknown_mz_736.68304_-_RT_14.435	Unknown_mz_736.68304_-_RT_14.435	-0.687214	1.29339	-1.5658	0.502527	-1.75707	0.655923	-0.66976	1.14231	-0.249024	-1.98579	-0.760041
Unknown_mz_602.34857_-_RT_4.289	Unknown_mz_602.34857_-_RT_4.289	0.869881	0.877179	2.35639	-4.78087	0.877021	-4.93221	-0.704259	-0.333463	-1.09286	-3.48419	-0.679945
Unknown_mz_1018.69574_-_RT_11.435	Unknown_mz_1018.69574_-_RT_11.435	-0.034375	0.604125	0.617617	0.062879	-0.032525	-0.643177	-0.383052	0.481179	-0.250703	-0.043788	-0.220462
Unknown_mz_706.5788_+_RT_12.359	Unknown_mz_706.5788_+_RT_12.359	0.329853	2.59672	2.45321	0.124807	0.464069	-3.19456	-1.64262	0.820424	-2.46815	-1.03463	-2.32305
Unknown_mz_734.49713_+_RT_6.76	Unknown_mz_734.49713_+_RT_6.76	0.281251	0.346369	0.143154	0.203141	0.187564	-4.79732	-1.14391	-0.050706	0.030495	0.273636	-1.49125
Unknown_mz_774.24646_-_RT_6.789	Unknown_mz_774.24646_-_RT_6.789	-0.028068	0.299358	0.063282	0.062812	0.422494	-3.88749	-2.70966	0.122849	-1.35978	-0.068269	-2.41391
Unknown_mz_406.25296_+_RT_6.091	Unknown_mz_406.25296_+_RT_6.091	-1.1703	0.676127	1.28302	-0.686707	0.612936	-1.70474	-1.50403	-0.161249	-0.138501	-1.77779	-1.50056
Unknown_mz_468.30817_+_RT_1.771	Unknown_mz_468.30817_+_RT_1.771	-0.28905	-0.113332	0.157238	-0.01979	0.07071	-1.13772	-1.24333	-0.632758	0.326135	-1.62959	-1.16025
Unknown_mz_639.32074_+_RT_4.268	Unknown_mz_639.32074_+_RT_4.268	-0.23706	-0.237151	-0.174736	-0.224362	0.074334	-0.143184	-0.326872	-0.398178	-0.03846	-1.12148	-0.889539
Unknown_mz_620.42822_+_RT_6.785	Unknown_mz_620.42822_+_RT_6.785	-0.212381	-0.073042	0.189827	-0.388684	-0.201845	-0.010464	-0.239176	0.016093	-0.081599	-1.41586	-0.076591
Unknown_mz_852.66412_-_RT_14.656	Unknown_mz_852.66412_-_RT_14.656	-0.70193	0.592718	0.036228	-0.2788	-0.328766	-0.060657	-0.940673	0.367179	-1.19735	-2.63063	-0.150374
Unknown_mz_784.70404_-_RT_14.723	Unknown_mz_784.70404_-_RT_14.723	0.615545	0.178503	-0.754019	-0.154963	0.331502	0.048706	-0.872297	-0.755877	-0.016382	-2.24316	-0.06734
Unknown_mz_753.77783_+_RT_15.538	Unknown_mz_753.77783_+_RT_15.538	-0.433111	0.30565	-0.089778	-0.21922	0.526172	0.020149	-0.291975	-0.196961	-0.022971	-0.748839	-0.06272
Unknown_mz_510.35675_+_RT_3.172	Unknown_mz_510.35675_+_RT_3.172	-1.43589	-3.64726	-1.08154	-0.94587	-3.29191	-1.03993	-1.2685	-0.881034	-1.06218	-1.74083	0.805523
Unknown_mz_643.51581_-_RT_9.269	Unknown_mz_643.51581_-_RT_9.269	-0.738512	0.226512	-0.097186	-1.79786	-0.581079	-0.726737	-0.932848	-0.263518	-0.827127	-0.061446	-0.089447
Unknown_mz_474.3262_-_RT_6.331	Unknown_mz_474.3262_-_RT_6.331	-0.712418	0.065433	-0.527189	-0.66639	-0.324338	-0.566904	-0.574247	-0.707877	-0.007179	-0.714013	-0.025204
Unknown_mz_1187.81848_+_RT_4.573	Unknown_mz_1187.81848_+_RT_4.573	-0.497586	0.001441	-0.652466	-0.531051	-0.643837	-0.219886	-0.352513	-0.804177	-0.313479	-0.150156	-0.876443
Unknown_mz_724.4906_+_RT_6.972	Unknown_mz_724.4906_+_RT_6.972	-5.4722	-1.74334	-2.44064	-4.35802	-2.85715	-7.06355	-2.0391	-1.89281	-3.68988	-0.91526	-3.70324
Unknown_mz_836.69824_-_RT_15.155	Unknown_mz_836.69824_-_RT_15.155	-2.33433	-1.6352	-2.1132	-1.71723	-1.8369	-2.00134	-1.37237	-2.29117	-0.96594	-3.09792	-2.53099
Unknown_mz_854.65491_-_RT_14.654	Unknown_mz_854.65491_-_RT_14.654	-1.56307	-0.972334	-1.00979	-1.45095	-1.42388	-1.63848	-1.16442	-1.12094	-1.89788	-1.64757	-1.84404
Unknown_mz_493.24695_-_RT_6.585	Unknown_mz_493.24695_-_RT_6.585	0.050284	-0.322172	-0.029849	-0.223498	-0.219098	0.349481	-1.08971	0.006716	-0.698569	-0.03016	0.039813
Unknown_mz_950.91077_-_RT_14.659	Unknown_mz_950.91077_-_RT_14.659	0.3963	-0.370875	0.423363	0.888728	-0.031907	-0.375097	-1.46854	0.010226	-0.239941	0.27094	-0.231211
