# Supplementary material for: PKA regulatory subunit Bcy1 couples growth, lipid metabolism, and fermentation during anaerobic xylose growth in Saccharomyces cerevisiae
Source: PLoS Genet. 2023 Jul 6;19(7):e1010593. doi: 10.1371/journal.pgen.1010593 (PMC10353814; doi:10.1371/journal.pgen.1010593)
Supplement: S13 Table — Companion table for S4 Fig. (XLSX) [file pgen.1010593.s019.xlsx]

## Sheet: 20220524_PC
	NAME	Y184 YPX/YPD Rep A	Y184 YPX/YPD Rep B	Y184 YPX/YPD Rep C	ira2 YPX/YPD Rep A	ira2 YPX/YPD Rep B	ira2 YPX/YPD Rep C	bcy1 YPX/YPD Rep A	bcy1 YPX/YPD Rep B	bcy1 YPX/YPD Rep C	ira2bcy1 YPX/YPD Rep A	ira2bcy1 YPX/YPD Rep B	ira2bcy1 YPX/YPD Rep C
PC 23:0_RT_5.664	PC 23:0_RT_5.664	-1.75275	-2.29767	-2.01088	0.222084	0.193829	-1.32153	0.418534	0.846028	0.827305	0.775377	0.391208	-1.18806
PC 24:0_RT_6.48	PC 24:0_RT_6.48	-1.82789	-1.98725	-2.49375	-1.08421	-0.495129	-1.17695	-0.686077	0.810773	-1.07744	-0.372849	-0.4914	-1.59859
PC 24:1_RT_5.282	PC 24:1_RT_5.282	-3.17777	-2.28655	-2.07904	-1.15771	-0.64189	-1.1554	-3.33025	0.003409	-4.22834	-1.81559	-2.4227	-2.44639
PC 34:4_RT_7.817	PC 34:4_RT_7.817	0.207848	-0.256468	-0.363702	0.858009	-0.538742	0.029123	-0.78449	0.662085	-0.453696	-0.68656	-0.257874	-0.817204
PC 14:1_16:1_RT_7.488	PC 14:1_16:1_RT_7.488	1.38368	-1.6727	1.10133	1.59477	-1.36111	1.8286	1.07947	-0.502255	1.19262	1.79313	-1.32937	0.846169
PC 28:1_RT_7.371	PC 28:1_RT_7.371	0.89936	-2.02883	0.650619	1.94021	-1.88836	1.36245	1.59428	-0.296849	1.49109	2.22622	-1.57101	1.69916
PC 25:1_RT_5.91	PC 25:1_RT_5.91	-0.463272	-3.23085	-0.812327	0.936045	-0.44516	0.139337	0.856378	0.978699	1.96615	2.00207	0.099082	0.64708
PC 26:1_RT_6.597	PC 26:1_RT_6.597	-0.282848	-3.25034	-0.159024	0.679784	-1.60814	0.436927	0.679923	-0.075366	1.49731	2.28254	-1.57279	0.794787
PC 22:0_RT_5.444	PC 22:0_RT_5.444	-1.35991	-0.658239	-2.73784	0.71968	1.39697	-0.398631	1.34594	3.45972	-0.056534	1.89028	1.07739	-0.942135
PC 25:0_RT_6.952	PC 25:0_RT_6.952	-0.755536	-0.212661	-0.401399	0.65156	-0.01849	0.454223	0.595022	2.98674	0.129294	0.858301	0.660848	-0.274495
PC 26:0_RT_7.291	PC 26:0_RT_7.291	-0.269795	0.561529	-0.200969	0.69135	0.384171	0.238826	0.323993	2.34454	0.082004	0.739796	0.755147	0.059064
PC 26:1_RT_6.814	PC 26:1_RT_6.814	-0.506242	-0.197866	-0.289962	1.61628	0.474679	0.911925	1.24631	3.2704	0.907788	1.93865	1.44677	0.940938
PC 24:1_RT_6.086	PC 24:1_RT_6.086	-0.138641	0.830833	-0.34514	1.59548	0.565585	0.895905	1.89036	1.40051	1.83878	2.74731	0.73829	0.665993
PC 28:2_RT_6.825	PC 28:2_RT_6.825	1.34057	-1.50002	0.210874	1.28754	-0.965263	0.958642	1.60165	1.78029	2.08116	2.09308	0.142019	0.712121
PC 28:3_RT_6.053	PC 28:3_RT_6.053	0.438177	-0.570983	-0.878771	0.311934	-0.092818	-0.360837	0.491351	1.68283	2.06363	2.05788	0.790249	0.222339
PC 14:0_16:1_RT_8.101	PC 14:0_16:1_RT_8.101	1.51173	0.06214	0.606515	1.93621	-0.402679	2.04444	1.13888	1.41499	0.737465	0.610521	-0.217934	1.22171
PC 16:1_16:1_RT_8.185	PC 16:1_16:1_RT_8.185	0.936642	0.017981	0.269628	1.39853	0.124538	0.692361	0.23438	0.382536	0.294754	0.277166	-0.052045	-0.035898
PC 18:1_18:1_RT_9.883	PC 18:1_18:1_RT_9.883	0.724613	0.018078	-0.12083	0.764218	0.739575	0.282023	0.342319	0.673329	0.422541	0.240742	0.120343	-0.207774
PC 16:1_17:1_RT_8.577	PC 16:1_17:1_RT_8.577	0.666866	0.269655	0.136033	1.89872	1.23786	0.678425	0.472542	1.41893	0.448459	0.619492	0.738493	0.113625
PC 35:2_RT_9.429	PC 35:2_RT_9.429	0.881793	0.372506	0.074228	1.22075	1.10159	0.946994	0.593662	1.30188	0.571381	0.15712	0.707469	-0.138866
PC 27:0_RT_7.642	PC 27:0_RT_7.642	0.552214	1.47028	1.94823	1.80202	1.43624	1.63549	0.911446	3.76514	0.462975	1.354	1.80319	1.06059
PC 14:0_20:4_RT_8.108	PC 14:0_20:4_RT_8.108	2.50499	1.57991	1.10801	3.35823	2.48131	2.80088	1.44141	4.19188	1.27792	1.48322	3.10299	1.28954
PC 34:5_RT_7.631	PC 34:5_RT_7.631	2.41322	1.77082	1.88468	3.86301	2.77796	2.77172	2.24411	5.33199	1.69052	2.44275	2.31133	1.10695
PC 32:3_RT_7.735	PC 32:3_RT_7.735	1.43194	1.54549	1.42711	3.50545	1.14777	2.50199	1.29775	3.30953	0.733297	1.71641	1.69521	1.38446
PC 29:1_RT_7.737	PC 29:1_RT_7.737	0.988924	0.818664	0.711709	3.31384	1.40385	2.05948	1.92573	2.73293	0.553683	1.58535	1.32205	1.98425
PC 31:1_RT_8.514	PC 31:1_RT_8.514	0.649076	0.86198	0.264196	1.95477	0.257144	1.56251	1.09564	2.27888	0.265894	0.667974	1.35605	0.49759
PC 29:0_RT_8.413	PC 29:0_RT_8.413	1.29944	1.8695	0.29298	2.48714	2.10994	2.1995	1.21967	3.82615	-0.119085	0.689911	1.69234	0.82151
PC 35:1_RT_10.325	PC 35:1_RT_10.325	0.580599	0.824794	0.143397	1.00341	1.10892	0.828504	0.761801	1.20888	0.549282	1.04647	0.478594	-0.157615
PC 16:1_18:1_RT_8.998	PC 16:1_18:1_RT_8.998	0.344461	0.146128	0.350163	1.37831	0.917497	0.622666	0.553949	1.60266	-0.07247	0.195423	0.318094	-0.21195
PC 16:0_18:3_RT_8.488	PC 16:0_18:3_RT_8.488	1.14786	0.487918	-0.080447	1.78552	1.1945	2.11934	-0.362569	2.20255	-0.082434	0.677443	0.298096	-0.699531
PC 36:3_RT_9.303	PC 36:3_RT_9.303	0.93739	0.311835	-0.149208	1.61435	1.26279	1.27891	-0.008789	1.7426	-0.298096	0.611227	0.040526	-0.324264
PC 14:0_16:0_RT_8.838	PC 14:0_16:0_RT_8.838	0.695551	1.39096	-0.536751	1.40651	1.5419	0.701573	0.188182	2.36253	-0.760152	-0.006751	0.738931	-0.058346
PC 38:6_RT_8.385	PC 38:6_RT_8.385	1.02031	1.49212	-0.075575	1.76431	2.01024	1.10729	-0.048383	3.15092	-0.771201	-0.168585	1.24312	-1.10746
PC 18:0_20:4_RT_9.813	PC 18:0_20:4_RT_9.813	0.317605	0.869	-0.249756	1.71357	2.16758	1.61849	-0.045979	1.79642	-0.088018	-0.036794	0.89745	-0.114637
PC 18:1_18:0_RT_10.82	PC 18:1_18:0_RT_10.82	0.700448	0.479398	-0.022728	1.08642	1.41196	0.950109	0.167196	1.48243	0.079719	0.302212	0.289456	-0.334054
PC 16:0_18:1_RT_9.841	PC 16:0_18:1_RT_9.841	0.884063	0.8059	-0.004922	1.40774	1.29048	1.1624	0.154843	1.57333	-0.033245	0.144017	0.454341	-0.258656
PC 16:0_20:4_RT_8.916	PC 16:0_20:4_RT_8.916	1.2634	1.62649	0.354801	2.50883	2.50082	2.42773	0.404559	2.67197	0.224838	0.487147	1.18938	-0.453614
PC 33:1_RT_9.379	PC 33:1_RT_9.379	0.860388	0.941081	0.303992	1.49065	1.64026	1.1991	0.536499	1.94279	0.291281	0.492491	0.98068	-0.248764
PC 16:0_18:0_RT_10.762	PC 16:0_18:0_RT_10.762	1.59494	1.18843	-0.078303	1.81112	2.51066	1.50543	0.253668	2.54199	-0.60017	0.44532	0.703052	-0.488604
PC 32:0_RT_9.771	PC 32:0_RT_9.771	1.56693	1.46029	-0.010279	1.79426	2.01426	1.57175	-0.026102	2.67367	-0.540669	0.580403	0.956887	-0.294171
PC 36:5_RT_8.368	PC 36:5_RT_8.368	1.57755	1.61372	0.04244	2.99698	2.36098	2.1654	0.387336	3.93165	-0.650138	-0.11968	1.22281	-0.598098
PC 38:5_RT_8.926	PC 38:5_RT_8.926	1.04152	1.0114	0.136558	1.83569	1.69878	1.24411	-0.09085	1.95223	-0.325817	-0.106909	0.590507	-0.673949
PC 36:4_RT_8.527	PC 36:4_RT_8.527	0.683726	0.557939	-0.378585	1.4741	1.14828	0.994424	-0.083647	1.54769	-0.140341	0.146305	0.325894	-0.607282
PC 18:0_18:0_RT_11.789	PC 18:0_18:0_RT_11.789	1.25454	1.01612	-0.51602	1.87922	2.53439	1.74239	0.131127	2.45295	-0.532023	-0.049124	0.349236	-0.721628
PC 38:3_RT_10.235	PC 38:3_RT_10.235	1.09054	0.993881	-0.190021	1.65659	2.19638	1.19085	-0.289552	1.58474	-0.546784	-0.230801	0.061882	-0.73376
PC 36:2_RT_10.016	PC 36:2_RT_10.016	1.00503	0.62562	0.119179	1.35719	1.37026	0.941766	-0.157933	1.26454	-0.093551	-0.370961	0.100175	-0.296285
PC 36:3_RT_9.144	PC 36:3_RT_9.144	1.00259	0.221462	-0.407756	1.936	2.0325	1.78343	-0.222331	2.61313	-0.67668	0.512814	1.2597	-0.838431
PC 38:4_RT_9.548	PC 38:4_RT_9.548	1.04489	1.63642	0.11206	2.72791	2.8098	1.76368	0.435119	2.71066	0.475809	0.849622	1.55773	-1.57739
PC 32:1_RT_8.934	PC 32:1_RT_8.934	0.767331	0.586029	0.041022	1.50812	0.648364	1.18837	0.205207	1.35478	-0.073766	0.333814	0.544813	0.095899
PC 31:0_RT_9.297	PC 31:0_RT_9.297	1.70968	1.71334	0.50867	2.42765	3.59348	2.64984	0.708355	2.68096	-0.035564	0.925929	1.71508	0.962675
PC 38:1_RT_11.839	PC 38:1_RT_11.839	0.578974	0.47425	-0.095136	1.54743	1.64245	1.02482	-0.102478	1.33113	0.407497	-0.311376	-0.044424	-0.805993
PC 38:2_RT_10.802	PC 38:2_RT_10.802	0.679798	0.160756	0.007606	0.667525	1.10836	0.629743	-0.096765	0.847974	-0.345988	0.066702	-0.083974	-0.543318
PC 28:0_RT_8.023	PC 28:0_RT_8.023	0.510198	1.60683	0.158718	1.03908	0.93584	0.688514	0.301236	2.36562	-0.305777	0.211007	0.87677	0.074068
PC 37:7_RT_8.804	PC 37:7_RT_8.804	1.06659	1.38271	0.245045	1.20474	2.38224	1.21976	-0.777413	4.08033	-0.235874	1.01181	2.39334	0.295086
PC 38:8_RT_8.366	PC 38:8_RT_8.366	0.94376	0.797021	0.467455	0.760911	0.73341	0.495628	-0.473593	0.995437	-0.218983	-0.204769	0.691758	0.338057
PC 16:1_18:2_RT_8.347	PC 16:1_18:2_RT_8.347	0.62316	0.07939	-0.189619	1.98966	0.507429	1.08364	-0.122625	2.12813	-0.720794	-1.38514	-0.265003	-0.781865
PC 38:6_RT_8.659	PC 38:6_RT_8.659	0.935809	0.7066	-1.3102	2.43412	1.1429	1.19946	-0.467853	2.78809	-0.834838	-0.746718	0.624881	-2.13993
