# Supplementary material for: PKA regulatory subunit Bcy1 couples growth, lipid metabolism, and fermentation during anaerobic xylose growth in Saccharomyces cerevisiae
Source: PLoS Genet. 2023 Jul 6;19(7):e1010593. doi: 10.1371/journal.pgen.1010593 (PMC10353814; doi:10.1371/journal.pgen.1010593)
Supplement: S14 Table — Transcript abundance differences (n = 3) of EWY55 and ira2Δ compared to bcy1Δ cells. (XLSX) [file pgen.1010593.s020.xlsx]

## Sheet: 20221004_EWY55vsbcy1-sigDE_FC_i
	NAME	EWY55-bcy1 C	EWY55-bcy1 D	EWY55-bcy1 E	ira2-bcy1 A	ira2-bcy1 B	ira2-bcy1 C
YBL072C	YBL072C RP cluster RPS8A protein biosynthesis structural constituent of ribosome cytosolic small ribosomal subunit ( | YBL073W	0.494937	1.66268	1.47607	-2.21292	-2.58081	-1.38171
YHR141C	YHR141C RP cluster RPL42B protein biosynthesis structural constituent of ribosome cytosolic large ribosomal subunit ( | YHR142W	0.614057	1.4002	1.49258	-1.89609	-2.21441	-1.39212
YBR191W-A	YBR191W-A ... | YBR192W	1.17759	1.65807	1.62416
YOR369C	YOR369C RP cluster RPS12 protein biosynthesis structural constituent of ribosome cytosolic small ribosomal subunit ( | YOR370C	0.97756	1.27448	1.23982	-2.22056	-2.34904	-1.59455
YDR064W	YDR064W RP cluster RPS13 protein biosynthesis structural constituent of ribosome cytosolic small ribosomal subunit ( | YDR065W	0.972677	1.2658	1.50703	-2.3976	-2.43883	-1.66155
YIL148W	YIL148W RP cluster RPL40A protein biosynthesis* structural constituent of ribosome*cytosolic large ribosomal subunit ( | YIL149C	0.968884	1.13914	1.38669	-2.22809	-2.27681	-1.66344
YGR034W	YGR034W RP cluster RPL26B protein biosynthesis structural constituent of ribosome*cytosolic large ribosomal subunit ( | YGR035C	0.915865	1.48202	1.68118	-2.57578	-2.47958	-1.96636
YBR191W	YBR191W RP cluster RPL21A protein biosynthesis structural constituent of ribosome cytosolic large ribosomal subunit ( | YBR191W-A	0.703559	1.57539	1.6039	-2.47202	-2.53705	-1.73269
YGL076C	YGL076C RP cluster RPL7A protein biosynthesis structural constituent of ribosome cytosolic large ribosomal subunit ( | YGL077C	0.563718	1.38075	1.38717	-2.17656	-2.24113	-1.48747
YJR145C	YJR145C RP cluster RPS4A protein biosynthesis* structural constituent of ribosome cytoplasm* | YJR146W	0.621919	1.32372	1.3656	-2.50407	-2.40301	-1.65761
YOL040C	YOL040C PAC cluster RPS15 protein biosynthesis* structural constituent of ribosome cytosolic small ribosomal subunit ( | YOL041C	0.738623	1.34741	1.42905	-2.59614	-2.61691	-1.63193
YML073C	YML073C RP cluster RPL6A protein biosynthesis* structural constituent of ribosome*cytosolic large ribosomal subunit ( | YML074C	0.557553	1.35876	1.39325	-2.49093	-2.80933	-1.90147
YBR048W	YBR048W RP cluster RPS11B protein biosynthesis* structural constituent of ribosome cytosolic small ribosomal subunit ( | YBR049C	0.750003	1.21052	1.446	-2.16018	-2.61904	-1.44175
YLR167W	YLR167W RP cluster RPS31 protein biosynthesis* structural constituent of ribosome*cytoplasm* | YLR168C	0.863095	1.6141	1.72715	-2.20428	-2.18322	-1.60788
YMR242C	YMR242C RP cluster RPL20A protein biosynthesis structural constituent of ribosome cytosolic large ribosomal subunit ( | YMR242W-A	0.832392	1.79185	1.70241	-2.53558	-2.17124	-1.70117
YOL121C	YOL121C PAC cluster RPS19A protein biosynthesis structural constituent of ribosome cytosolic small ribosomal subunit ( | YOL122C	0.597724	1.49438	1.5234	-2.14792	-1.95072	-1.3528
YNL244C	YNL244C ... SUI1 translational initiation translation initiation factor activribosome | YNL245C	0.820346	1.24625	1.41791	-1.6854	-1.8836	-1.14614
YLL045C	YLL045C RP cluster RPL8B protein biosynthesis structural constituent of ribosome cytosolic large ribosomal subunit ( | YLL046C	0.505974	1.52814	1.60234	-2.68296	-2.24882	-1.56205
YHR010W	YHR010W RP cluster RPL27A protein biosynthesis structural constituent of ribosome cytosolic large ribosomal subunit ( | YHR011W	0.553404	1.6071	1.56435	-1.34776	-1.79598	-1.63928
YNL302C	YNL302C PAC cluster RPS19B protein biosynthesis structural constituent of ribosome cytosolic small ribosomal subunit ( | YNL303W	0.799622	1.41959	1.71132	-1.821	-2.37012	-2.07341
YML063W	YML063W RP cluster RPS1B protein biosynthesis structural constituent of ribosome cytosolic small ribosomal subunit ( | YML064C	0.508022	1.54333	1.45198	-1.82675	-2.15541	-1.70839
YOL127W	YOL127W PAC cluster RPL25 protein biosynthesis* structural constituent of ribosome*cytosolic large ribosomal subunit ( | YOL128C	0.601845	1.53424	1.40881	-1.47807	-2.04625	-1.67776
YJL136C	YJL136C RP cluster RPS21B protein biosynthesis structural constituent of ribosome cytosolic small ribosomal subunit ( | YJL136W-A	0.814999	1.64877	1.6432	-1.90447	-2.59609	-1.8641
YER131W	YER131W RP cluster RPS26B protein biosynthesis structural constituent of ribosome cytosolic small ribosomal subunit ( | YER132C	1.12007	2.50195	2.13652	-2.5993	-3.02562	-2.36744
YJL190C	YJL190C RP cluster RPS22A protein biosynthesis structural constituent of ribosome cytosolic small ribosomal subunit ( | YJL191W	1.04571	1.95681	2.3187	-2.28222	-2.71488	-2.13226
YJR010W	YJR010W ... MET3 methionine metabolism* sulfate adenylyltransferase (ATP) acytoplasm* | YJR011C	0.811078	1.43706	1.84495	-2.01194	-2.00197	-1.69329
YHL015W	YHL015W ... RPS20 protein biosynthesis structural constituent of ribosome cytosolic small ribosomal subunit ( | YHL015W-A	1.11555	1.82596	1.46448	-2.01582	-2.31168	-2.21799
YGL031C	YGL031C RP cluster RPL24A protein biosynthesis structural constituent of ribosome*cytosolic large ribosomal subunit ( | YGL032C	0.4784	1.67346	1.54633	-2.01517	-1.90783	-1.94307
YOR293W	YOR293W RP cluster RPS10A protein biosynthesis structural constituent of ribosome cytosolic small ribosomal subunit ( | YOR294W	0.668951	1.61921	1.57885	-2.04101	-1.92163	-1.9393
YMR230W	YMR230W RP cluster RPS10B protein biosynthesis structural constituent of ribosome cytosolic small ribosomal subunit ( | YMR230W-A	0.772656	1.59966	1.32926	-2.06639	-1.90827	-2.20975
YPL090C	YPL090C RP cluster RPS6A protein biosynthesis structural constituent of ribosome cytosolic small ribosomal subunit ( | YPL091W	0.663402	1.37337	1.53895	-2.17707	-1.84199	-2.06544
YLR388W	YLR388W RP cluster RPS29A protein biosynthesis structural constituent of ribosome cytosolic small ribosomal subunit ( | YLR389C	0.857249	1.3301	1.7723	-2.44909	-1.9474	-2.15766
YLR448W	YLR448W RP cluster RPL6B protein biosynthesis* structural constituent of ribosome*cytosolic large ribosomal subunit ( | YLR449W	0.771155	1.56136	1.67184	-2.5782	-2.47587	-2.26965
YDL082W	YDL082W RP cluster RPL13A protein biosynthesis structural constituent of ribosome cytosolic large ribosomal subunit ( | YDL083C	0.954862	1.73531	1.57363	-2.81306	-2.11667	-2.33926
YKL006W	YKL006W RP cluster RPL14A protein biosynthesis structural constituent of ribosome*cytosolic large ribosomal subunit ( | YKL007W	0.8434	1.15302	1.26933	-2.93327	-2.64405	-1.8145
YNL069C	YNL069C RP cluster RPL16B protein biosynthesis structural constituent of ribosome*cytosolic large ribosomal subunit ( | YNL070W	0.8123	1.16857	1.37193	-3.05939	-2.69202	-1.82508
YGL030W	YGL030W RP cluster RPL30 protein biosynthesis* structural constituent of ribosome cytoplasm* | YGL031C	1.08423	0.857467	1.33563	-2.51049	-2.45677	-1.7261
YBL087C	YBL087C RP cluster RPL23A protein biosynthesis structural constituent of ribosome cytosolic large ribosomal subunit ( | YBL088C	1.04642	0.879863	1.29841	-2.37145	-2.34873	-1.38496
YOL039W	YOL039W PAC cluster RPP2A translational elongation* structural constituent of ribosome cytosolic large ribosomal subunit ( | YOL040C	1.1721	1.07522	1.73478	-2.79144	-3.02908	-1.73839
YJL177W	YJL177W RP cluster RPL17B protein biosynthesis structural constituent of ribosome cytosolic large ribosomal subunit ( | YJL178C	0.602288	1.23568	1.34103	-2.48353	-2.64505	-2.36056
YER102W	YER102W RP cluster RPS8B protein biosynthesis structural constituent of ribosome cytosolic small ribosomal subunit ( | YER103W	0.723909	1.33174	1.37729	-2.41952	-2.77761	-2.18263
YKL180W	YKL180W RP cluster RPL17A protein biosynthesis structural constituent of ribosome cytoplasm* | YKL181W	0.771491	1.25312	1.25304	-2.49339	-2.61556	-2.11182
YIL069C	YIL069C ... RPS24B protein biosynthesis structural constituent of ribosome cytosolic small ribosomal subunit ( | YIL070C	0.876459	1.09849	1.33579	-2.70514	-2.52856	-2.24012
YLR264W	YLR264W RP cluster RPS28B protein biosynthesis structural constituent of ribosome cytosolic small ribosomal subunit ( | YLR265C	0.9969	0.862397	1.15469	-2.00353	-1.85702	-1.88895
YKL001C	YKL001C ... MET14 methionine metabolism* adenylyl-sulfate kinase activity cytoplasm* | YKL002W	1.14374	1.19556	1.4633	-2.73289	-2.3494	-2.42775
YJR094W-A	YJR094W-A RP cluster RPL43B protein biosynthesis structural constituent of ribosome cytosolic large ribosomal subunit ( | YJR095W	1.36599	0.991267	1.02535	-2.45605	-2.84972	-2.21097
YMR290C	YMR290C PAC cluster HAS1 rRNA processing RNA binding* nucleolus* | YMR290W-A	1.21436	0.737501	0.965919	-1.84753	-1.96283	-1.86461
YJR137C	YJR137C ... ECM17 cell wall organization and bio sulfite reductase (NADPH) activity cytoplasm* | YJR138W	1.21992	0.841735	1.2542	-2.99931	-2.51114	-2.25326
YCL064C	YCL064C ... CHA1 threonine catabolism* L-serine ammonia-lyase activity* mitochondrion* | YCL065W	1.69122	1.19493	1.16561	-3.93219	-3.62672	-2.94718
YNL178W	YNL178W RP cluster RPS3 protein biosynthesis* structural constituent of ribosome cytosolic small ribosomal subunit ( | YNL179C	0.843249	1.50199	1.35175	-2.74656	-2.06653	-1.77063
YIL053W	YIL053W ... RHR2 response to osmotic stress* glycerol-1-phosphatase activity cytoplasm* | YIL054W	1.49417	2.04786	1.66752	-3.80457	-2.96669	-2.46544
YLR325C	YLR325C RP cluster RPL38 protein biosynthesis structural constituent of ribosome cytosolic large ribosomal subunit ( | YLR326W	0.662386	1.55015	1.59071	-1.31632	-2.21237	-2.3257
YKR094C	YKR094C RP cluster RPL40B protein biosynthesis* structural constituent of ribosome*mitochondrion* | YKR095W	0.721721	1.28746	1.12521	-1.50022	-2.38687	-2.23226
YLR185W	YLR185W RP cluster RPL37A protein biosynthesis structural constituent of ribosome cytosolic large ribosomal subunit ( | YLR186W	0.712722	1.2225	1.4088	-1.64901	-2.74444	-1.90245
YPR167C	YPR167C ... MET16 methionine metabolism* phosphoadenylyl-sulfate reductase (cytoplasm* | YPR168W	0.461032	1.30103	1.45545	-1.34057	-2.6163	-2.12228
YEL054C	YEL054C RP cluster RPL12A protein biosynthesis* structural constituent of ribosome cytosolic large ribosomal subunit ( | YEL055C	0.939557	1.38136	1.58468	-4.09546	-2.72452	-1.94146
YOL064C	YOL064C ... MET22 sulfate assimilation* "3'(2'),5'-bisphosphate nucleotidase"cytoplasm | YOL065C	0.570017	1.1618	1.30237	-3.6625	-2.07906	-2.0557
YPR138C	YPR138C ... MEP3 ammonium transport ammonium transporter activity plasma membrane | YPR139C	0.549312	0.961477	1.39468	-2.13198	-1.87701	-0.675242
YDR450W	YDR450W RP cluster RPS18A protein biosynthesis structural constituent of ribosome mitochondrion* | YDR451C	0.469463	1.66156	1.85732	-1.16573	-1.59399	-1.64222
YPR102C	YPR102C RP cluster RPL11A protein biosynthesis* structural constituent of ribosome cytosolic large ribosomal subunit ( | YPR103W	0.683217	1.88038	1.82177	-1.17707	-2.41106	-1.60002
YGL147C	YGL147C RP cluster RPL9A protein biosynthesis structural constituent of ribosome cytosolic large ribosomal subunit ( | YGL148W	1.0807	2.85262	2.90906	-1.95528	-2.61434	-1.64882
YBR189W	YBR189W RP cluster RPS9B protein biosynthesis* structural constituent of ribosome cytosolic small ribosomal subunit ( | YBR190W	0.885741	2.31499	2.24372	-2.21621	-2.20322	-1.67674
YPR145W	YPR145W PAC cluster ASN1 asparagine biosynthesis asparagine synthase (glutamine-hydrcytoplasm | YPR146C	0.625469	1.38069	1.38548	-1.18096	-1.23006	-1.12696
YIL051C	YIL051C ... MMF1 mitochondrial genome maintenan molecular function unknown mitochondrion* | YIL052C	0.71312	1.56123	1.45412	-1.72228	-1.84295	-0.99293
YBL039C	YBL039C PAC cluster URA7 phospholipid biosynthesis* CTP synthase activity cytosol | YBL039W-B	0.819725	1.80487	2.45033	-1.19205	-1.61379	-0.880718
YER055C	YER055C ... HIS1 histidine biosynthesis ATP phosphoribosyltransferase activintracellular | YER056C	0.614474	1.66253	1.96783	-0.975283	-1.19965	-0.529627
YDL184C	YDL184C ... RPL41A protein biosynthesis structural constituent of ribosome cytosolic large ribosomal subunit ( | YDL185C-A	1.17295	1.48234	1.85882	-0.966753	-1.6316	-2.36332
YOR095C	YOR095C PAC cluster RKI1 pentose-phosphate shunt ribose-5-phosphate isomerase activicytoplasm* | YOR096W	1.39384	0.6546	1.0464	-1.31457	-1.72321	-1.92675
YEL040W	YEL040W PAC cluster UTR2 cell wall organization and bio molecular function unknown cell wall (sensu Fungi)* | YEL041W	1.35702	1.35512	2.68787	-1.61359	-1.40533	-0.452798
YGR213C	YGR213C ... RTA1 biological process unknown molecular function unknown integral to membrane | YGR214W	0.950412	0.96129	2.6259	-1.76507	-1.41105	-0.687579
YMR215W	YMR215W PAC cluster GAS3 biological process unknown "1,3-beta-glucanosyltransferase acti"cell wall (sensu Fungi) | YMR216C	0.717897	1.26802	1.70751	-2.17197	-0.972849	-0.941209
YDR184C	YDR184C PAC cluster ATC1 response to stress* molecular function unknown nucleus | YDR185C	1.9965	0.901622	1.46281	0.174005	-1.12248	-3.04747
YGL188C-A	YGL188C-A ... YGL188C-A biological process unknown molecular function unknown cellular component unknown | YGL189C	1.12726	2.28656	0.690552	1.61825	-1.48506	1.04995
YKL096W	YKL096W ... CWP1 cell wall organization and bio structural constituent of cell wallcell wall (sensu Fungi) | YKL096W-A	0.29383	1.28656	1.67827	2.98136	2.89865	2.53922
YKL096W-A	YKL096W-A ... CWP2 cell wall organization and bio structural constituent of cell wallcell wall (sensu Fungi) | YKL097C	0.463953	2.24663	2.43818	1.5339	1.99299	1.59277
YOL151W	YOL151W iESR cluster GRE2 response to stress oxidoreductase activity* cytoplasm* | YOL152W	-0.627626	2.25023	1.48188	1.1	1.22919	1.5775
YLR183C	YLR183C PAC cluster TOS4 G1/S-specific transcription in transcription factor activity cytoplasm* | YLR184W	-2.37197	2.91228	2.15866	0.659432	0.099908	0.081808
YPR158W	YPR158W … CUR1 biological process unknown molecular function unknown | Protein of unknown function involved in destabilization of [URE3] prions; similar in sequence to Btn2pYPR159C-A	-2.83764	3.03733	2.78497	-0.325451	-0.747433	3.1522
YDR210W	YDR210W ... YDR210W biological process unknown molecular function unknown cellular component unknown | YDR211W	0.220533	1.77794	3.17922	-0.203064	-0.665627	-0.96328
YML130C	YML130C ... ERO1 protein folding* electron carrier activity endoplasmic reticulum | YML131W	0.391623	1.21806	2.24004	-0.290527	-0.937568	-0.87755
YKL120W	YKL120W ... OAC1 sulfate transport* oxaloacetate carrier activity* mitochondrial inner membrane | YKL121W	0.796482	1.07262	2.43563	-0.478071	-0.463994	-0.042181
YOR108W	YOR108W ... LEU9 leucine biosynthesis 2-isopropylmalate synthase activitymitochondrion | YOR109W	0.854154	1.49935	1.22668	-0.354923	-0.516177	-0.622368
YBL002W	YBL002W ... HTB2 chromatin assembly or disassem DNA binding nuclear nucleosome | YBL003C	-0.251677	3.18653	2.68286	0.11629	0.701944	0.953264
YHR094C	YHR094C ... HXT1 hexose transport glucose transporter activity* plasma membrane | YHR095W	-0.612313	5.37843	6.09591	-0.893109	-0.075664	1.53388
YER070W	YER070W PAC cluster RNR1 DNA replication ribonucleoside-diphosphate reductascytoplasm* | YER071C	-0.27168	3.48805	3.37874	-0.393036	0.038507	0.791099
YBR088C	YBR088C ... POL30 nucleotide-excision repair* DNA polymerase processivity factor nucleus* | YBR089C-A	-0.418765	2.70921	2.29325	0.659432	-0.440661	0.022914
YIL066C	YIL066C ... RNR3 DNA replication ribonucleoside-diphosphate reductascytoplasm* | YIL066W-A	0.018148	1.69046	2.26073	-0.603603	1.20424	1.88541
YBR070C	YBR070C ... ALG14 dolichol-linked oligosaccharid "transferase activity, transferring"nuclear envelope-endoplasmic reticu | YBR071W	0.729831	2.08437	1.75849	-0.478071	0.099907	2.27084
YIL176C	YIL176C ... YIL176C biological process unknown molecular function unknown cellular component unknown | YIL177C	4.79294	6.22518	7.59535	1.34393	1.3223	1.9549
YGL261C	YGL261C ... YGL261C biological process unknown molecular function unknown cellular component unknown | YGL262W	2.02035	-2.73581	4.5455	-0.92553	-0.578165	1.04528
YHL046C	YHL046C ... YHL046C biological process unknown molecular function unknown cellular component unknown | YHL046W-A	4.05009	0.908048	8.73625	1.36245	1.05033	1.45818
YIR041W	YIR041W … PAU15 biological process unknown molecular function unknown | Putative protein of unknown functionYIR042C	4.8277	0.58612	9.04734	-0.134116	-0.723215	0.314468
YLL064C	YLL064C ... YLL064C biological process unknown molecular function unknown cellular component unknown | YLL065W	3.0627	-1.10885	6.71292	-1.34057	1.42183	-1.0702
YKL106C-A	YKL106C-A ... YKL106C-A biological process unknown molecular function unknown cellular component unknown | YKL106W	-2.56462	-1.99884	0	0	1.09991	1.40341
YLR056W	YLR056W ... ERG3 ergosterol biosynthesis C-5 sterol desaturase activity endoplasmic reticulum | YLR057W	-1.10747	-1.4858	-0.50159	1.3773	0.74354	1.04883
YOR065W	YOR065W ... CYT1 mitochondrial electron transpo "electron transporter, transferring"mitochondrial inner membrane* | YOR066W	-0.909199	-1.57552	-0.783237	1.09323	0.761322	0.952766
YGR174W-A	YGR174W-A ... YGR174W-A biological process unknown molecular function unknown cellular component unknown | YGR175C	-1.70212	-3.87331	-0.132571	3.46679	1.61557	1.66677
YER150W	YER150W iESR cluster SPI1 biological process unknown molecular function unknown cell wall (sensu Fungi) | YER151C	-0.668517	-1.22858	-1.71753	1.40486	1.72996	0.728986
YLR395C	YLR395C ... COX8 aerobic respiration* cytochrome-c oxidase activity respiratory chain complex IV (sensu | YLR396C	-0.406736	-1.51697	-1.38973	1.77046	1.1901	1.26101
YMR256C	YMR256C ... COX7 aerobic respiration* cytochrome-c oxidase activity respiratory chain complex IV (sensu | YMR257C	-0.637372	-2.89931	-2.1832	3.18299	1.33695	1.9298
YPR010C-A	YPR010C-A … Putative protein of unknown function; conserved among Saccharomyces sensu stricto speciesYPR137C-A	-0.783257	-2.31004	-2.71753	2.71833	1.08541	0.870912
YJL166W	YJL166W ... QCR8 aerobic respiration* ubiquinol-cytochrome-c reductase acrespiratory chain complex III (sens | YJL167W	-0.83547	-1.62687	-1.9458	2.90736	1.36669	0.883262
YHR001W-A	YHR001W-A ... QCR10 aerobic respiration* ubiquinol-cytochrome-c reductase acmitochondrion* | YHR002W	-1.10414	-2.39477	-3.592	3.61363	2.22329	2.11303
YBR039W	YBR039W ... ATP3 ATP synthesis coupled proton t hydrogen-transporting ATP synthase "proton-transporting ATP synthase, c" | YBR040W	-0.993459	-0.862611	-1.78166	2.14056	1.21033	1.1634
YKL085W	YKL085W ... MDH1 tricarboxylic acid cycle* L-malate dehydrogenase activity mitochondrial matrix | YKL086W	-1.09911	-1.16711	-2.29373	2.51187	1.25641	0.851802
YLR295C	YLR295C ... ATP14 ATP synthesis coupled proton t hydrogen-transporting ATP synthase proton-transporting ATP synthase co | YLR296W	-0.690339	-0.809109	-1.24385	1.35987	0.269832	0.636608
YCR091W	YCR091W iESR cluster KIN82 protein amino acid phosphoryla protein kinase activity cellular component unknown | YCR092C	-1.00453	-1.25776	-2.22533	1.85208	0.68487	1.05854
YNL052W	YNL052W ... COX5A aerobic respiration* cytochrome-c oxidase activity respiratory chain complex IV (sensu | YNL053W	-0.429687	-1.56412	-2.16684	1.00571	1.1583	1.17151
YDR178W	YDR178W ... SDH4 tricarboxylic acid cycle* succinate dehydrogenase (ubiquinonerespiratory chain complex II (sensu | YDR179C	-0.988872	-1.76956	-2.04989	1.39454	1.4649	2.57318
YLL041C	YLL041C ... SDH2 tricarboxylic acid cycle* succinate dehydrogenase (ubiquinonerespiratory chain complex II (sensu | YLL042C	-0.784462	-1.78661	-2.21094	1.48951	1.63704	2.198
YJR077C	YJR077C ... MIR1 phosphate transport inorganic phosphate transporter actmitochondrion* | YJR078W	-0.484965	-0.964669	-1.37607	0.525415	0.893456	1.25448
YGR183C	YGR183C ... QCR9 aerobic respiration* ubiquinol-cytochrome-c reductase acrespiratory chain complex III (sens | YGR184C	-0.856382	-2.08373	-2.47653	1.9193	1.25603	1.86471
YJR121W	YJR121W ... ATP2 ATP synthesis coupled proton t hydrogen-transporting ATP synthase soluble fraction* | YJR122W	-0.851407	-1.69152	-2.14272	1.33937	1.00848	1.61795
YBL030C	YBL030C ... PET9 aerobic respiration* ATP:ADP antiporter activity mitochondrial inner membrane | YBL031W	-0.825592	-1.52481	-1.54196	0.881825	0.994904	1.34819
YPR184W	YPR184W iESR cluster GDB1 glycogen catabolism 4-alpha-glucanotransferase activitycytoplasm* | YPR185W	-1.3121	-2.92005	-2.74193	1.71086	1.8236	2.10251
YKL148C	YKL148C ... SDH1 tricarboxylic acid cycle* succinate dehydrogenase (ubiquinonerespiratory chain complex II (sensu | YKL149C	-0.855612	-2.22076	-2.33119	1.50974	1.54756	1.97138
YKL141W	YKL141W ... SDH3 tricarboxylic acid cycle* succinate dehydrogenase (ubiquinonerespiratory chain complex II (sensu | YKL142W	-0.706705	-1.77578	-2.10002	1.05041	0.874026	1.62871
YGL205W	YGL205W ... POX1 fatty acid beta-oxidation acyl-CoA oxidase activity peroxisomal matrix | YGL206C	-1.67191	-2.852	-3.71084	1.65943	1.92998	2.5543
YFR017C	YFR017C ... YFR017C biological process unknown molecular function unknown cytoplasm | YFR018C	-0.892942	-3.26355	-2.86375	1.11886	1.99068	2.44438
YNR041C	YNR041C ... COQ2 ubiquinone metabolism prenyltransferase activity* mitochondrial inner membrane | YNR042W	-0.595541	-1.54403	-1.35319	0.315478	0.567033	1.01022
YGL187C	YGL187C ... COX4 aerobic respiration* cytochrome-c oxidase activity respiratory chain complex IV (sensu | YGL188C	-0.844724	-2.71344	-2.65613	2.11463	1.35864	1.44577
YBL045C	YBL045C ... COR1 aerobic respiration ubiquinol-cytochrome-c reductase acrespiratory chain complex III (sens | YBL046W	-0.857025	-1.82231	-2.46123	1.66559	1.08096	1.12245
YDR529C	YDR529C ... QCR7 aerobic respiration* ubiquinol-cytochrome-c reductase acrespiratory chain complex III (sens | YDR530C	-1.20034	-2.72978	-3.58543	2.33037	1.8764	1.33706
YIL160C	YIL160C ... POT1 fatty acid beta-oxidation acetyl-CoA C-acyltransferase activiperoxisomal matrix | YIL161W	-1.16831	-2.33445	-4.08159	2.11886	1.60241	1.69848
YMR181C	YMR181C iESR cluster YMR181C biological process unknown molecular function unknown cellular component unknown | YMR182C	-0.911848	-1.65461	-2.59559	1.22434	0.833262	0.976013
YPR191W	YPR191W ... QCR2 aerobic respiration* ubiquinol-cytochrome-c reductase acmitochondrion* | YPR192W	-1.36145	-2.06121	-3.10319	1.99775	1.25817	1.47782
YMR280C	YMR280C ... CAT8 positive regulation of transcr specific RNA polymerase II transcrinucleus | YMR281W	-1.24814	-1.93235	-2.72609	1.70125	0.857337	1.52541
YAL054C	YAL054C ... ACS1 acetyl-CoA biosynthesis* acetate-CoA ligase activity mitochondrion* | YAL055W	-1.72823	-2.61397	-3.54742	1.556	1.28048	1.7947
YMR208W	YMR208W ... ERG12 ergosterol biosynthesis mevalonate kinase activity cytosol | YMR209C	-0.644677	-0.924149	-1.00962	0.479646	0.337223	0.522255
YLR201C	YLR201C … COQ9 biological process unknown molecular function unknown mitochondrion | Protein required for ubiquinone (coenzyme Q) biosynthesis and respiratory growth; localizes to the matrix face of the mitochondrial inner membrane in a large complex with ubiquinone biosynthetic enzymesYLR202C	-0.632149	-0.752604	-1.28402	0.98136	0.642435	0.438965
YEL024W	YEL024W ... RIP1 aerobic respiration* ubiquinol-cytochrome-c reductase acrespiratory chain complex III (sens | YEL025C	-0.908375	-2.9448	-3.09605	1.45707	1.20751	1.10055
YNR001C	YNR001C iESR cluster CIT1 tricarboxylic acid cycle* citrate (Si)-synthase activity mitochondrion* | YNR001W-A	-0.571245	-2.49254	-3.02776	1.38259	0.920937	0.974304
YNL194C	YNL194C iESR cluster YNL194C biological process unknown molecular function unknown cytoplasm* | YNL195C	-0.460781	-1.85749	-2.65613	1.24439	1.29255	0.734789
YGR239C	YGR239C ... PEX21 protein-peroxisome targeting protein binding* cytosol* | YGR240C	-0.454871	-1.17102	-1.61684	0.998234	0.310474	0.579308
YLR173W	YLR173W ... YLR173W biological process unknown molecular function unknown cellular component unknown | YLR174W	-0.675958	-1.1844	-1.67727	1.08912	0.126875	0.721218
YBR107C	YBR107C ... IML3 chromosome segregation molecular function unknown outer kinetochore of condensed nucl | YBR108W	-0.525753	-1.32428	-1.11164	0.839139	0.226016	0.66677
YLR315W	YLR315W ... NKP2 biological process unknown molecular function unknown spindle pole body* | YLR316C	-0.421492	-1.2932	-1.62827	0.881825	0.099908	1.14454
YBL100C	YBL100C ... | YBL100W-C	-1.39939	-0.878843	-1.29303	2.19377	2.40247	2.80427
YDR077W	YDR077W ... SED1 cell wall organization and bio structural constituent of cell wallmitochondrion* | YDR078C	-1.65216	-0.382746	-1.68084	1.78302	2.1485	2.09301
YDL181W	YDL181W ... INH1 ATP synthesis coupled proton t enzyme inhibitor activity proton-transporting ATP synthase co | YDL182W	-0.772725	-1.99884	-3.10657	2.95489	3.21538	3.21274
YIL087C	YIL087C … AIM19 biological process unknown molecular function unknown | Putative protein of unknown function; the authentic, non-tagged protein is detected in purified mitochondria in high-throughput studies; null mutant displays reduced respiratory growthYIL088C	-0.731174	-0.939341	-1.72346	1.59624	1.45746	1.48686
YML075C	YML075C ... HMG1 ergosterol biosynthesis hydroxymethylglutaryl-CoA reductaseendoplasmic reticulum membrane* | YML076C	-0.734242	-1.22123	-1.0155	1.57161	1.2686	1.46112
YBL064C	YBL064C iESR cluster PRX1 regulation of cell redox homeo thioredoxin peroxidase activity mitochondrion | YBL065W	-1.16728	-1.67336	-1.96293	3.19549	3.01638	2.52069
YKL016C	YKL016C ... ATP7 protein complex assembly* structural molecule activity* "proton-transporting ATP synthase, s" | YKL017C	-0.740058	-0.784717	-1.09313	1.3964	1.42183	0.986948
YBL099W	YBL099W ... ATP1 ATP synthesis coupled proton t hydrogen-transporting ATP synthase mitochondrial nucleoid* | YBL100C	-1.19474	-1.09808	-1.59369	2.14097	1.69715	1.7332
YDR453C	YDR453C iESR cluster TSA2 regulation of cell redox homeo thioredoxin peroxidase activity nucleus | YDR454C	-0.975081	-0.431913	-1.65232	1.31995	1.28313	1.05266
YHR039C	YHR039C ... MSC7 meiotic recombination molecular function unknown endoplasmic reticulum | YHR039C-A	-1.06553	-0.95692	-0.68159	0.903777	0.618243	0.965963
YLR231C	YLR231C ... BNA5 NAD biosynthesis kynureninase activity cytoplasm* | YLR232W	-1.38307	-0.84185	-1.28883	1.62351	0.79698	1.25408
YBR301W	YBR301W ... DAN3 biological process unknown molecular function unknown cell wall (sensu Fungi) | YBR302C	-4.53695	-2.60437	-3.33782	4.05175	2.48597	4.27445
YOL107W	YOL107W ... YOL107W biological process unknown molecular function unknown Golgi apparatus* | YOL108C	-1.36942	-0.883365	-0.985014	1.11194	0.617756	1.30832
YEL049W	YEL049W ... PAU2 biological process unknown molecular function unknown cellular component unknown | YEL050C	-3.0631	-1.99436	-2.01268	2.92563	2.48902	2.9806
YDR032C	YDR032C iESR cluster PST2 biological process unknown molecular function unknown cytoplasm* | YDR033W	-1.65354	-0.832299	-1.17225	1.49455	1.18316	1.69756
YJR120W	YJR120W ... YJR120W mitochondrion organization and molecular function unknown cellular component unknown | YJR121W	-1.32646	-1.81724	-1.66308	1.65943	0.907263	1.49685
YJR073C	YJR073C ... OPI3 phosphatidylcholine biosynthes phosphatidyl-N-methylethanolamine Nmitochondrion* | YJR074W	-1.76652	-2.79095	-2.38921	2.50881	1.72018	2.73266
YNL200C	YNL200C iESR cluster YNL200C biological process unknown molecular function unknown cytoplasm* | YNL201C	-0.867929	-1.08631	-1.34175	1.42995	0.988486	2.01622
YFR047C	YFR047C ... BNA6 NAD biosynthesis nicotinate-nucleotide diphosphorylacytoplasm* | YFR048W	-0.954833	-0.993832	-1.18291	1.24439	0.655426	1.4591
YDR298C	YDR298C ... ATP5 ATP synthesis coupled proton t structural molecule activity* "proton-transporting ATP synthase, s" | YDR299W	-0.543194	-1.04535	-1.38858	1.24439	0.58323	1.63795
YGR294W	YGR294W ... YGR294W biological process unknown molecular function unknown cellular component unknown | YGR295C	-5.08006	-4.11303	-5.26185	2.72982	4.9454	4.10254
YML120C	YML120C ... NDI1 mitochondrial electron transpo "oxidoreductase activity, acting on"mitochondrial inner membrane | YML121W	-1.05576	-1.39749	-1.86814	1.54079	1.39305	1.35852
YGL121C	YGL121C iESR cluster GPG1 signal transduction signal transducer activity cellular component unknown | YGL122C	-1.84665	-1.4973	-2.14784	1.77491	1.71134	1.87209
YIL155C	YIL155C ... GUT2 carbohydrate metabolism* glycerol-3-phosphate dehydrogenase mitochondrion | YIL156W	-1.43251	-1.49188	-2.51823	1.3224	1.86809	2.03818
YAL060W	YAL060W ... BDH1 butanediol fermentation "(R,R)-butanediol dehydrogenase acti"cytoplasm | YAL061W	-1.89067	-1.64559	-2.85676	1.82608	1.36777	2.10074
YOL126C	YOL126C ... MDH2 gluconeogenesis* L-malate dehydrogenase activity cytoplasm* | YOL127W	-1.26241	-1.07209	-1.6534	0.974306	0.532867	1.33335
YMR196W	YMR196W iESR cluster YMR196W biological process unknown molecular function unknown cytoplasm | YMR197C	-1.7838	-1.26213	-2.91285	1.28639	1.34453	2.1077
YER159C	YER159C ... BUR6 negative regulation of transcr transcription corepressor activity nucleus | YER161C	-1.03239	-0.912334	-1.6137	0.796936	0.907262	0.75988
YGL028C	YGL028C ... SCW11 cytokinesis, completion of sep "glucan 1,3-beta-glucosidase activit"cell wall (sensu Fungi) | YGL029W	-1.53062	-0.90742	-2.54862	0.806274	1.12966	1.10383
YHR050W-A	YHR050W-A ... YHR050W-A biological process unknown molecular function unknown cellular component unknown | YHR051W	-4.20847	-2.09195	-2.13257	2.98136	0.68487	0.344843
YJL153C	YJL153C ... INO1 myo-inositol metabolism inositol-3-phosphate synthase activcytoplasm | YJL154C	-4.51607	-4.10371	-3.43241	1.88183	2.25874	2.1078
YNL134C	YNL134C iESR cluster YNL134C biological process unknown alcohol dehydrogenase (NADP+) activcytoplasm* | YNL135C	-1.14839	-1.01055	-0.579761	0.611736	0.318273	0.663174
YFL020C	YFL020C ... PAU5 biological process unknown molecular function unknown cellular component unknown | YFL021W	-4.77295	-2.01991	-3.15784	2.77299	1.4606	2.49425
YNL321W	YNL321W … VNX1 biological process unknown molecular function unknown | Low affinity vacuolar membrane localized monovalent cation/H+ antiporter; member of the calcium exchanger (CAX) family; potential Cdc28p substrateYNL322C	-1.36167	-0.615514	-0.930224	0.715285	0.376031	0.86152
YAR033W	YAR033W ... MST28 vesicle organization and bioge protein binding endoplasmic reticulum* | YAR035C-A	-2.15643	-0.78539	-1.77384	1.3375	0.61448	1.04528
YDR036C	YDR036C ... EHD3 endocytosis* 3-hydroxyisobutyryl-CoA hydrolase amitochondrion | YDR037W	-1.63001	-0.520211	-1.49514	1.24439	0.362942	0.649697
YDL130W-A	YDL130W-A ... STF1 ATP synthesis coupled proton t molecular function unknown proton-transporting ATP synthase co | YDL131W	-2.42711	-0.443627	-1.58629	0.704718	-0.109583	3.51477
YGR144W	YGR144W ... THI4 mitochondrial genome maintenan molecular function unknown mitochondrion* | YGR145W	-2.56462	-0.525671	-2.0941	1.14486	1.42183	3.1522
YMR323W	YMR323W ... ERR3 biological process unknown phosphopyruvate hydratase activity cytoplasm | YMR324C	-1.38774	-1.14694	-2.71753	1.24439	1.09991	3.1522
YHR143W	YHR143W ... DSE2 cell wall organization and bio "glucan 1,3-beta-glucosidase activit"cell wall (sensu Fungi)* | YHR143W-A	-2.14958	-0.36003	-2.93268	1.174	1.20424	2.96543
YML131W	YML131W iESR cluster YML131W biological process unknown molecular function unknown cytoplasm | YML132W	-1.5499	-0.614937	-2.40397	0.852077	0.817764	1.62613
YMR015C	YMR015C ... ERG5 ergosterol biosynthesis C-22 sterol desaturase activity endoplasmic reticulum | YMR016C	-0.78092	-3.69625	-1.57189	1.1054	0.583013	0.620587
YJR151W-A	YJR151W-A ... YJR151W-A biological process unknown molecular function unknown cellular component unknown | YJR152W	-0.787009	-0.954448	-1.13257	0.263887	-0.900093	0.75988
YAR047C	YAR047C ... | YAR050W	-1.39059	-0.614228	-1.37235	0.144859	-0.978095	0.59277
YGR203W	YGR203W ... YGR203W biological process unknown protein tyrosine phosphatase activicytoplasm* | YGR204C-A	-0.402865	-1.41942	-1.40668	-0.193726	0.414418	1.32176
YCL040W	YCL040W iESR cluster GLK1 carbohydrate metabolism* glucokinase activity cytosol | YCL041C	0.149075	-2.85288	-3.00323	0.019989	0.537285	1.25293
YDR342C	YDR342C ... HXT7 hexose transport glucose transporter activity* mitochondrion* | YDR343C	-0.02261	-6.1102	-8.26369	0.937915	2.85508	3.05751
YNR002C	YNR002C … iESR cluster ATO2 transport* transporter activity mitochondrion* | Putative transmembrane protein involved in export of ammonia, a starvation signal that promotes cell death in aging colonies; phosphorylated in mitochondria; member of the TC 9.B.33 YaaH family; homolog of Ady2p and Y. lipolytica Gpr1pYNR003C	-0.315097	-1.6608	-2.00251	0.473019	0.786679	1.07128
YER024W	YER024W ... YAT2 alcohol metabolism* carnitine O-acetyltransferase activcytoplasm | YER025W	-0.225998	-1.95994	-2.26766	0.563673	0.828234	1.06506
YFR053C	YFR053C iESR cluster HXK1 glucose metabolism* hexokinase activity cytosol | YFR054C	-0.890601	-8.27075	-8.3027	1.85647	1.73468	2.00353
YER141W	YER141W iESR cluster COX15 cytochrome c oxidase complex a "oxidoreductase activity, acting on"mitochondrial inner membrane | YER142C	-0.352208	-2.1674	-2.09154	0.55903	0.509573	0.852255
YPL274W	YPL274W ... SAM3 S-adenosylmethionine transport S-adenosylmethionine transporter acplasma membrane | YPL277C	-0.321737	-2.26046	-2.40804	0.787188	0.555386	0.876489
YIL057C	YIL057C ... YIL057C biological process unknown molecular function unknown cytoplasm | YIL058W	-1.48991	-7.08219	-9.41836	1.79597	1.15684	0.821029
YJL185C	YJL185C ... YJL185C biological process unknown molecular function unknown cellular component unknown | YJL186W	-0.202046	-2.0548	-2.99254	0.373128	0.141727	0.98396
YDR343C	YDR343C ... HXT6 hexose transport glucose transporter activity* mitochondrion* | YDR344C	-0.371143	-6.77228	-8.32985	0.676506	1.40459	1.86958
YLR149C	YLR149C iESR cluster YLR149C biological process unknown molecular function unknown cellular component unknown | YLR149C-A	-0.407075	-2.29464	-3.26277	0.05904	0.663808	0.727562
YKL062W	YKL062W ... MSN4 response to stress* DNA binding* cytoplasm* | YKL063C	-0.365076	-2.47197	-3.07117	-0.20039	0.5799	0.484005
YPL054W	YPL054W iESR cluster LEE1 biological process unknown molecular function unknown cellular component unknown | YPL055C	-1.24678	-3.30246	-5.52979	0.659432	0.816115	1.9298
YBL066C	YBL066C ... SEF1 biological process unknown molecular function unknown cellular component unknown | YBL067C	-0.376349	-1.15566	-1.592	0.029801	0.30378	0.548376
YBR132C	YBR132C ... AGP2 response to osmotic stress* amino acid transporter activity* endoplasmic reticulum membrane* | YBR133C	-0.942306	-1.91281	-3.06918	-0.12145	0.288669	1.05379
YAL062W	YAL062W ... GDH3 glutamate biosynthesis glutamate dehydrogenase activity nucleus* | YAL063C	-0.84103	-1.65361	-2.28739	0.379324	0.322299	0.720351
YML091C	YML091C ... RPM2 protein biosynthesis* ribonuclease P activity mitochondrion | YML092C	-0.818867	-1.77566	-2.48137	0.546222	0.548368	0.603576
YAR035W	YAR035W ... YAT1 alcohol metabolism* carnitine O-acetyltransferase activmitochondrion | YAR042W	-1.48733	-3.48629	-4.79554	0.895499	1.75942	2.02811
YER015W	YER015W ... FAA2 lipid metabolism* long-chain-fatty-acid-CoA ligase acmitochondrion* | YER016W	-0.882978	-1.80654	-2.62115	0.489507	0.836873	0.9219
YLR091W	YLR091W … GEP5 biological process unknown molecular function unknown | Protein of unknown function; detected in highly purified mitochondria in high-throughput studies; null mutant has decreased levels of cardiolipin and phosphatidylethanolamine; not an esssential geneYLR092W	-0.468401	-0.9534	-1.29235	0.354578	0.504298	0.404963
YGL191W	YGL191W ... COX13 aerobic respiration enzyme regulator activity* respiratory chain complex IV (sensu | YGL192W	-0.297333	-2.76535	-3.56081	2.18668	0.22919	0.652965
YEL065W	YEL065W ... SIT1 iron ion homeostasis* siderophore-iron (ferrioxamine) uptendosome* | YEL066W	-0.558219	-1.54571	-2.09151	0.958993	-0.267825	0.444378
YLL025W	YLL025W … PAU17 biological process unknown molecular function unknown | Putative protein of unknown function; YLL025W is not an essential geneYLL026W	-1.33559	-3.92133	-3.53751	1.53938	0.339053	1.12825
YNR043W	YNR043W PAC cluster MVD1 ergosterol biosynthesis* diphosphomevalonate decarboxylase acytosol | YNR044W	-0.601055	-1.38702	-1.11051	0.524671	0.263713	0.299946
YKL055C	YKL055C ... OAR1 aerobic respiration* 3-oxoacyl-[acyl-carrier protein] remitochondrion | YKL056C	-0.698472	-1.55315	-1.50895	0.43704	0.3223	0.248627
YOR179C	YOR179C ... SYC1 transcription termination from RNA binding nucleus* | YOR180C	-0.375582	-2.10656	-2.02708	0.811435	0.164038	0.12245
YMR104C	YMR104C ... YPK2 protein amino acid phosphoryla protein kinase activity cytoplasm* | YMR105C	-0.548947	-1.74091	-1.95073	0.914689	0.282772	0.130104
YNL017C	YNL017C ... | YNL018C	-1.10067	-2.5838	-2.71753	0.686397	-0.163127	0.288019
YHL021C	YHL021C … iESR cluster AIM17 biological process unknown molecular function unknown mitochondrion | Putative protein of unknown function; the authentic, non-tagged protein is detected in highly purified mitochondria in high-throughput studies; null mutant displays reduced frequency of mitochondrial genome lossYHL022C	-0.492784	-1.53404	-2.09067	-0.35687	0.138042	0.791358
YBR183W	YBR183W iESR cluster YPC1 ceramide metabolism ceramidase activity endoplasmic reticulum | YBR184W	-1.9314	-2.36141	-5.86049	1.7666	1.65856	2.09383
YOR374W	YOR374W iESR cluster ALD4 ethanol metabolism aldehyde dehydrogenase (NAD) activimitochondrion* | YOR375C	-1.53073	-1.2265	-3.10702	0.077536	0.618679	1.34964
YLR281C	YLR281C ... YLR281C biological process unknown molecular function unknown mitochondrion | YLR282C	-1.56462	-1.03681	-1.69961	0.533901	0.68487	0.707412
YEL020C	YEL020C ... YEL020C biological process unknown molecular function unknown cytoplasm | YEL020W-A	-1.37362	-0.743692	-1.4263	0.396398	0.25191	0.76865
YLR132C	YLR132C ... YLR132C nuclear mRNA splicing, via spl molecular function unknown cytoplasm* | YLR133W	-1.05677	-0.707379	-1.35949	0.452981	0.292552	0.192839
YMR027W	YMR027W ... YMR027W biological process unknown molecular function unknown cytoplasm* | YMR028W	-0.874735	-0.587166	-1.17969	0.480109	0.203337	0.29928
YLR037C	YLR037C ... DAN2 biological process unknown molecular function unknown cell wall (sensu Fungi) | YLR038C	-2.28274	-3.07995	-3.12035	0.701252	0.758973	1.2667
YKR067W	YKR067W iESR cluster GPT2 phospholipid biosynthesis glycerol-3-phosphate O-acyltransfercytoplasm* | YKR068C	-1.31888	-1.78835	-2.32087	0.644635	0.284332	0.584596
YJL079C	YJL079C ... PRY1 biological process unknown molecular function unknown endoplasmic reticulum* | YJL080C	-1.63236	-2.29206	-2.68282	-0.128779	0.340494	1.19557
YER158C	YER158C iESR cluster YER158C biological process unknown molecular function unknown cellular component unknown | YER159C	-1.66681	-1.53309	-2.24855	0.101436	-0.149121	0.990559
YPL134C	YPL134C ... ODC1 mitochondrial transport intracellular transporter activity*mitochondrion* | YPL135W	-1.12183	-1.49144	-2.31699	0.226473	0.065142	0.735632
YMR315W	YMR315W iESR cluster YMR315W biological process unknown molecular function unknown cytoplasm* | YMR315W-A	-1.13597	-1.16208	-1.83143	0.141583	-0.056999	0.227006
YER026C	YER026C ... CHO1 phosphatidylserine biosynthesi CDP-diacylglycerol-serine O-phosphaendoplasmic reticulum | YER027C	-1.16611	-1.47874	-1.67555	-0.108752	-0.244741	0.471848
YPL206C	YPL206C … PGC1 biological process unknown molecular function unknown | Phosphatidyl Glycerol phospholipase C; regulates the phosphatidylglycerol (PG) content via a phospholipase C-type degradation mechanism; contains glycerophosphodiester phosphodiesterase motifsYPL207W	-1.07858	-0.979477	-1.30713	0.156932	0.427482	0.708999
YEL011W	YEL011W iESR cluster GLC3 glycogen metabolism "1,4-alpha-glucan branching enzyme a"cytoplasm | YEL012W	-1.05467	-1.19075	-1.57853	0.174005	0.68487	0.86269
YIL125W	YIL125W ... KGD1 tricarboxylic acid cycle* oxoglutarate dehydrogenase (succinymitochondrial matrix* | YIL126W	-0.855049	-1.14275	-1.67878	0.498069	0.369008	1.11196
YDR148C	YDR148C ... KGD2 tricarboxylic acid cycle* dihydrolipoyllysine-residue succinymitochondrial matrix* | YDR149C	-0.746868	-0.691009	-1.23165	0.606965	0.000372	0.858014
YOR228C	YOR228C ... YOR228C biological process unknown molecular function unknown mitochondrion | YOR229W	-1.32776	-0.987787	-1.31011	0.489508	0.099907	1.13839
YMR315W-A	YMR315W-A ... YMR315W-A biological process unknown molecular function unknown cellular component unknown | YMR316C-A	-0.622332	-1.32461	-2.48621	0.659433	-0.31513	1.46032
YNL195C	YNL195C iESR cluster YNL195C biological process unknown molecular function unknown mitochondrion | YNL196C	-1.52928	-1.81914	-3.03303	2.07447	0.099907	0.152197
YNR034W-A	YNR034W-A ... YNR034W-A biological process unknown molecular function unknown cytoplasm | YNR035C	-1.41706	-1.55138	-2.27553	1.88183	0.099907	0.537488
YAL049C	YAL049C … AIM2 biological process unknown molecular function unknown | Cytoplasmic protein involved in mitochondrial function or organization; null mutant displays reduced frequency of mitochondrial genome loss; potential Hsp82p interactorYAL051W	-1.39826	-0.735808	-2.22003	1.36993	0.083033	0.310895
YMR103C	YMR103C ... | YMR104C	-1.25529	-1.70806	-2.09605	1.17401	0.54048	0.344843
YAL008W	YAL008W ... FUN14 biological process unknown molecular function unknown mitochondrion | YAL009W	-1.25391	-1.13273	-2.72233	1.1	-0.163127	-0.039301
YJL066C	YJL066C iESR cluster MPM1 biological process unknown molecular function unknown mitochondrion* | YJL067W	-0.597783	-0.910113	-1.88513	0.659433	-0.369578	0.16427
YAL017W	YAL017W ... PSK1 protein amino acid phosphoryla protein serine/threonine kinase actcytoplasm | YAL018C	-1.8361	-0.969186	-2.26262	0.728695	-0.248016	0.26023
YJR008W	YJR008W iESR cluster YJR008W biological process unknown molecular function unknown cytoplasm* | YJR009C	-0.928254	-1.46986	-1.24504	0.359872	0.269832	-0.307234
YLR191W	YLR191W ... PEX13 peroxisome organization and bi protein binding peroxisomal membrane | YLR192C	-0.712294	-1.10046	-1.59652	0.758968	-0.267825	-0.430091
YBR255C-A	YBR255C-A ... YBR255C-A biological process unknown molecular function unknown cellular component unknown | YBR255W	-0.64405	-1.2544	-1.03699	0.659433	-0.38552	-0.53968
YJL133C-A	YJL133C-A ... YJL133C-A biological process unknown molecular function unknown cellular component unknown | YJL133W	0.195383	-5.7311	-6.87628	-0.135215	0.242324	0.862027
YIL162W	YIL162W ... SUC2 sucrose catabolism beta-fructofuranosidase activity cytoplasm* | YIL163C	0.348377	-8.04106	-7.26627	-0.106481	0.295762	1.09501
YBL048W	YBL048W … RRT1 | Identified in a screen for mutants with increased levels of rDNA transcription; dubious open reading frame unlikely to encode a protein, based on experimental and comparative sequence dataYBL049W	0.130039	-4.26033	-4.10777	0.296862	0.38531	0.961514
YBR105C	YBR105C ... VID24 vesicle-mediated transport* molecular function unknown extrinsic to membrane* | YBR106W	0.037249	-2.77575	-2.94727	-0.235267	-0.251565	0.32551
YGR243W	YGR243W ... FMP43 biological process unknown molecular function unknown mitochondrion | YGR244C	0.013682	-4.3129	-4.62086	-0.622339	-0.613336	0.126122
YHR092C	YHR092C ... HXT4 hexose transport glucose transporter activity* plasma membrane | YHR093W	-0.158843	-9.55287	-9.33272	-1.58084	-1.1199	-0.131778
YFL052W	YFL052W ... YFL052W biological process unknown DNA binding cellular component unknown | YFL053W	-0.040715	-6.10956	-5.98798	-0.554347	-0.772543	0.007147
YOR178C	YOR178C ... GAC1 meiosis* protein phosphatase type 1 activityprotein phosphatase type 1 complex | YOR179C	-0.045673	-4.78563	-4.83388	-0.843068	-0.401842	0.425574
YNL144C	YNL144C ... YNL144C biological process unknown molecular function unknown mitochondrion | YNL145W	-0.175531	-3.14978	-2.90253	-0.310194	-0.324978	-0.216585
YLR023C	YLR023C ... IZH3 lipid metabolism* metal ion binding endoplasmic reticulum* | YLR024C	0.086174	-3.37146	-3.63279	-0.001505	-0.207207	-0.125192
YKR075C	YKR075C ... YKR075C biological process unknown molecular function unknown cytoplasm* | YKR076W	-0.393776	-2.72875	-2.50721	0.048474	-0.321556	-0.299441
YDR277C	YDR277C ... MTH1 signal transduction* molecular function unknown cellular component unknown | YDR278C	-1.02844	-7.16303	-6.29244	-0.093928	-0.139763	0.302614
YBR093C	YBR093C ... PHO5 phosphate metabolism* acid phosphatase activity cell wall (sensu Fungi)* | YBR094W	-0.769385	-3.93339	-3.75929	-0.819141	-0.840569	0.013636
YMR011W	YMR011W ... HXT2 hexose transport glucose transporter activity* plasma membrane | YMR012W	-0.173206	-3.35016	-3.04512	-0.904167	-0.751891	0.384222
YJL116C	YJL116C ... NCA3 mitochondrion organization and molecular function unknown cellular component unknown | YJL117W	-0.171946	-2.78275	-3.90867	-0.528195	-0.199411	0.522596
YDR530C	YDR530C ... APA2 nucleotide metabolism bis(5'-nucleosyl)-tetraphosphatase cytoplasm* | YDR531W	-0.261322	-1.88732	-2.40276	-0.179174	-0.283421	0.502991
YAL067C	YAL067C ... SEO1 transport transporter activity membrane | YAL067W-A	-0.165699	-2.33654	-3.24434	0.244394	-0.45952	0.168992
YOR381W-A	YOR381W-A ... YOR381W-A biological process unknown molecular function unknown cellular component unknown | YOR382W	-0.969738	-2.15084	-2.71753	0	0	0.424162
YPR002W	YPR002W ... PDH1 propionate metabolism molecular function unknown cytoplasm* | YPR003C	-1.21002	-2.87716	-3.44243	-0.433677	0.152375	0.875357
YBR203W	YBR203W ... COS111 signal transduction molecular function unknown cellular component unknown | YBR204C	-0.765887	-1.76428	-2.03626	-0.308387	0.052079	0.149751
YHR014W	YHR014W ... SPO13 positive regulation of sister protein binding nucleus | YHR015W	-0.780345	-2.68136	-2.97387	-0.188565	-0.122485	-0.157658
YDR493W	YDR493W … AIM8 biological process unknown molecular function unknown mitochondrion | Protein of unknown function; overexpression causes a cell cycle delay or arrest; null mutant displays severe respiratory growth defect and elevated frequency of mitochondrial genome loss; detected in mitochondria in high-throughput studiesYDR494W	-0.564616	-1.15085	-1.71753	-0.147922	-0.397592	0.174917
YBR212W	YBR212W ... NGR1 mitochondrion organization and RNA binding* cytoplasm* | YBR213W	-0.834376	-1.73337	-2.49805	-0.299596	-0.187669	-0.035139
YDL194W	YDL194W ... SNF3 signal transduction* receptor activity* plasma membrane | YDL195W	-0.580845	-1.81173	-2.25889	-0.391194	-0.33503	0.113517
YDR497C	YDR497C ... ITR1 myo-inositol transport myo-inositol transporter activity membrane | YDR498C	-0.968753	-2.00964	-1.93701	-0.000493	-0.513352	0.411486
YFL053W	YFL053W ... DAK2 response to stress* glycerone kinase activity cellular component unknown | YFL054C	-0.524678	-2.28382	-2.44	-1.20564	-0.298642	0.299755
YFL054C	YFL054C ... YFL054C water transport transporter activity* integral to membrane | YFL055W	-0.599805	-2.78876	-2.63326	-1.01864	-0.134558	-0.009822
YNL241C	YNL241C iESR cluster ZWF1 pentose-phosphate shunt glucose-6-phosphate 1-dehydrogenasecytoplasm | YNL242W	-0.507018	-1.21121	-1.42574	-0.607772	-0.252199	0.492679
YGR217W	YGR217W ... CCH1 calcium ion transport calcium channel activity plasma membrane | YGR218W	-0.552207	-1.18938	-1.37339	-0.490081	-0.290327	0.314308
YDR461W	YDR461W ... MFA1 signal transduction during con mating pheromone activity soluble fraction* | YDR462W	-0.527141	-1.1069	-1.88746	0.156932	-0.774562	0.395469
YER179W	YER179W ... DMC1 meiosis* single-stranded DNA binding* nucleus* | YER180C	-0.32382	-2.24826	-2.39803	0.200001	-1.08452	0.344842
YPL171C	YPL171C ... OYE3 biological process unknown NADPH dehydrogenase activity cellular component unknown | YPL172C	-0.508032	-1.78734	-2.04851	0.407893	-0.449431	0.01622
YDR009W	YDR009W ... GAL3 regulation of transcription, D protein binding cytoplasm | YDR010C	-0.69275	-3.10038	-2.96656	0.533902	-1.31513	-0.211551
YLR134W	YLR134W PAC cluster PDC5 pyruvate metabolism* pyruvate decarboxylase activity cytoplasm* | YLR135W	-0.689984	-1.62445	-1.70966	0.411504	-0.768848	0.188723
YAL040C	YAL040C ... CLN3 G1/S transition of mitotic cel cyclin-dependent protein kinase regnucleus | YAL041W	-0.836325	-1.56449	-1.72647	-0.619904	-0.621915	-0.160043
YOR138C	YOR138C ... RUP1 biological process unknown molecular function unknown cytoplasm* | YOR139C	-0.609916	-1.00287	-1.40893	-0.456045	-0.445917	-0.119322
YGR157W	YGR157W ... CHO2 phosphatidylcholine biosynthes phosphatidylethanolamine N-methyltrendoplasmic reticulum | YGR158C	-0.774043	-1.37213	-1.50722	-0.398119	-0.621529	0.051426
YCR098C	YCR098C ... GIT1 glycerophosphodiester transpor glycerophosphodiester transporter aplasma membrane | YCR099C	-1.57744	-1.86878	-2.84682	-0.56296	-1.1896	0.207339
YDR254W	YDR254W iESR cluster CHL4 chromosome segregation DNA binding outer kinetochore of condensed nucl | YDR255C	-0.715396	-0.878721	-1.24195	-0.241032	-0.586935	0.181344
YIR007W	YIR007W ... YIR007W biological process unknown molecular function unknown cytoplasm | YIR008C	-0.771194	-0.768742	-1.27277	-0.472274	-0.467133	-0.157658
YDR072C	YDR072C ... IPT1 sphingolipid biosynthesis* "transferase activity, transferring"membrane fraction | YDR073W	-0.496608	-0.86553	-1.85486	-0.625382	-0.668529	-0.079564
YLL019C	YLL019C iESR cluster KNS1 protein amino acid phosphoryla protein serine/threonine kinase actcellular component unknown | YLL020C	-0.499106	-0.920195	-1.81146	-0.433134	-0.587625	-0.115887
YDL215C	YDL215C ... GDH2 nitrogen compound metabolism glutamate dehydrogenase activity mitochondrion* | YDL216C	0.018322	-3.00388	-3.46612	-0.902881	-1.26189	-0.683354
YCR005C	YCR005C ... CIT2 glutamate biosynthesis* citrate (Si)-synthase activity mitochondrion* | YCR006C	-0.180896	-2.6062	-3.51106	-1.3848	-1.07002	-0.464624
YNL116W	YNL116W ... DMA2 mitotic spindle checkpoint* molecular function unknown cytoplasm | YNL117W	-0.290245	-1.26148	-1.60252	-0.535584	-0.473278	-0.317161
YBR043C	YBR043C ... QDR3 multidrug transport multidrug efflux pump activity plasma membrane* | YBR044C	-0.410223	-1.098	-1.32953	-0.120786	-0.21288	-0.172075
YNR016C	YNR016C ... ACC1 protein-nucleus import* acetyl-CoA carboxylase activity* mitochondrion* | YNR017W	-0.722373	-1.62242	-1.94436	-0.320581	-0.623951	-0.337426
YKR030W	YKR030W ... GMH1 transport molecular function unknown integral to Golgi membrane | YKR031C	-0.47271	-1.3394	-1.7385	-0.230943	-0.464877	-0.433868
YBR207W	YBR207W ... FTH1 endocytosis* iron ion transporter activity vacuolar membrane (sensu Fungi) | YBR208C	-0.460577	-0.89817	-1.494	-0.228923	-0.321733	-0.136497
YFL042C	YFL042C ... YFL042C biological process unknown molecular function unknown cellular component unknown | YFL044C	-0.484224	-1.19292	-1.63914	-0.576866	-0.686386	-0.364765
YLR133W	YLR133W ... CKI1 phosphatidylcholine biosynthes choline kinase activity cytosol | YLR134W	-0.396277	-1.42656	-1.72454	-0.283082	-0.872612	-0.635844
YPL092W	YPL092W ... SSU1 sulfite transport sulfite transporter activity plasma membrane | YPL093W	-0.545695	-1.68289	-2.39751	-0.270178	-0.927469	0.092724
YBL106C	YBL106C ... SRO77 exocytosis* molecular function unknown plasma membrane | YBL107C	-0.606994	-1.34569	-1.37865	-0.731828	-1.05547	-0.222461
YDL206W	YDL206W ... YDL206W biological process unknown molecular function unknown cellular component unknown | YDL207W	-0.450256	-1.14216	-1.22024	-0.428031	-0.937087	-0.257822
YLR327C	YLR327C … iESR cluster TMA10 (RBF9) biological process unknown molecular function unknown nucleus | Protein of unknown function that associates with ribosomesYLR328W	-0.981589	-2.94885	-4.58912	0.529595	-0.26464	-0.882227
YER081W	YER081W ... SER3 serine family amino acid biosy phosphoglycerate dehydrogenase acticytoplasm | YER082C	-0.31578	-1.04937	-1.82077	-0.077534	-0.052096	-0.149923
YDR096W	YDR096W iESR cluster GIS1 spore wall assembly (sensu Fun transcription factor activity nucleus* | YDR097C	-0.460416	-0.991127	-2.30336	0.477826	0.281077	0.057561
YPR200C	YPR200C ... ARR2 response to arsenic arsenate reductase activity cellular component unknown | YPR201W	-0.989114	-1.3855	-2.94783	0.337504	0.514944	-0.091257
YPL236C	YPL236C ... YPL236C biological process unknown protein kinase activity vacuolar membrane (sensu Fungi) | YPL237W	-0.62708	-0.887559	-1.70128	-0.003532	0.025907	0.088503
YAL016C-B	YAL016C-B ... YAL016C-B biological process unknown molecular function unknown cellular component unknown | YAL016W	-3.68009	-0.172872	-3.65613	2.25512	0	2.27178
YER124C	YER124C ... DSE1 cell wall organization and bio molecular function unknown bud neck | YER125W	-2.24194	-0.075624	-3.38178	2.65943	-0.537522	1.19284
YNL274C	YNL274C … iESR cluster GOR1 metabolism "oxidoreductase activity, acti | Glyoxylate reductase; null mutation results in increased biomass after diauxic shift; the authentic, non-tagged protein is detected in highly purified mitochondria in high-throughput studiesYNL275W	-3.36485	-0.732462	-3.88513	-0.077533	1.18737	1.85942
YAR020C	YAR020C ... PAU7 biological process unknown molecular function unknown cellular component unknown | YAR023C	-4.32146	-0.796299	-4.34432	0.746895	0.644227	1.34484
YEL060C	YEL060C iESR cluster PRB1 sporulation* serine-type endopeptidase activity vacuole (sensu Fungi)* | YEL061C	-2.4415	-0.376987	-1.77407	0.062112	0.059493	0.908606
YJL141C	YJL141C iESR cluster YAK1 protein amino acid phosphoryla protein kinase activity cytoplasm* | YJL142C	-1.55345	-0.647458	-1.16787	0.055361	0.295458	0.59277
YAL013W	YAL013W ... DEP1 regulation of transcription fr molecular function unknown cellular component unknown | YAL014C	-1.14958	-0.831076	-2.0201	-1.14792	0.743764	0.418843
YAL061W	YAL061W … iESR cluster BDH2 biological process unknown "oxidoreductase activity, acti | Putative medium-chain alcohol dehydrogenase with similarity to BDH1; transcription induced by constitutively active PDR1 and PDR3; BDH2 is an essential geneYAL062W	-1.23638	-1.15412	-1.99458	-0.138934	1.39759	1.29238
YER079W	YER079W iESR cluster YER079W biological process unknown molecular function unknown cytoplasm* | YER080W	-1.21517	-0.72839	-2.27305	-0.340567	1.42183	0.482346
YHR160C	YHR160C ... PEX18 protein-peroxisome targeting protein binding cytosol* | YHR161C	-1.30486	-1.27895	-2.17522	0.244395	0.68487	-0.027126
YIL107C	YIL107C iESR cluster PFK26 fructose 2,6-bisphosphate meta 6-phosphofructo-2-kinase activity cytoplasm | YIL108W	-1.28058	-1.08583	-1.93626	0.424967	1.17791	-0.140584
YGR205W	YGR205W ... YGR205W biological process unknown ATP binding cytoplasm* | YGR206W	-1.13567	-1.02079	-2.05314	0.910971	1.3223	0.159287
YDR248C	YDR248C ... YDR248C biological process unknown molecular function unknown cytoplasm | YDR249C	-1.97061	-0.705646	-1.85694	0.466787	0.800347	-0.24012
YDL247W-A	YDL247W-A ... | YDL248W	-1.14958	-0.650919	-0.818462	0.244395	0.322299	-0.529627
YDR405W	YDR405W ... MRP20 protein biosynthesis structural constituent of ribosome mitochondrial large ribosomal subun | YDR406W	-1.12677	-0.771432	-1.81064	0.296862	-1.36958	-0.689105
YMR192W	YMR192W ... GYL1 ER to Golgi transport* protein binding cytoplasm* | YMR193C-A	-0.96982	-0.657609	-1.35065	0.359872	-0.847625	-0.631699
YAL026C	YAL026C ... DRS2 processing of 20S pre-rRNA* ATPase activity* plasma membrane* | YAL027W	-1.5066	-0.296315	-1.48876	-0.113975	-0.804515	-0.468503
YAL031C	YAL031C … GIP4 biological process unknown molecular function unknown cytoplasm | Cytoplasmic Glc7-interacting protein whose overexpression relocalizes Glc7p from the nucleus and prevents chromosome segregation; potential Cdc28p substrateYAL032C	-1.61284	-0.30738	-1.7548	0.000469	-1.31513	-0.274886
YLR093C	YLR093C ... NYV1 vesicle fusion v-SNARE activity vacuolar membrane | YLR094C	-1.10496	-0.571983	-1.19853	0.144859	-0.256236	-0.767051
YJL105W	YJL105W ... SET4 biological process unknown molecular function unknown cellular component unknown | YJL106W	-1.22019	-0.681895	-0.807109	0.29562	-0.401154	-0.523691
YAL027W	YAL027W … SAW1 biological process unknown molecular function unknown | Protein involved in Rad1p/Rad10p-dependent removal of 3'-nonhomologous tails during double-strand break repair via single-strand annealing; green fluorescent protein (GFP)-fusion protein localizes to the nucleusYAL028W	-1.74904	-0.297235	-2.91807	-0.340567	0.269832	-0.977085
YDR043C	YDR043C ... NRG1 regulation of transcription fr DNA binding* nucleus | YDR044W	-2.65561	-0.017715	-4.29303	-1.14792	-0.637058	-1.82508
YBR182C	YBR182C ... SMP1 positive regulation of transcr transcription factor activity* cytoplasm* | YBR182C-A	-2.71233	-0.143739	-4.11898	-0.703138	0.170296	0.049387
YOR389W	YOR389W ... YOR389W biological process unknown molecular function unknown cellular component unknown | YOR390W	-1.5094	-0.752273	-3.35892	-0.307401	0.009709	0.069208
YCL026C-B	YCL026C-B ... HBN1 biological process unknown molecular function unknown cytoplasm* | Putative protein of unknown function; similar to bacterial nitroreductases; green fluorescent protein (GFP)-fusion protein localizes to the cytoplasm and nucleus; protein becomes insoluble upon intracellular iron depletionYCL027W	-1.72118	-0.385472	-3.06425	0.254176	0.592947	-0.127226
YEL059W	YEL059W ... | YEL060C	-2.65208	-1.628	-4.47835	0.659432	0.68487	-0.655158
YPL277C	YPL277C ... YPL277C biological process unknown molecular function unknown membrane fraction | YPL278C	-1.82541	-0.937549	-3.45049	0.263503	-0.145205	-0.300492
YAL056W	YAL056W ... GPB2 signal transduction signal transducer activity cytoplasm* | YAL058W	-1.18492	-0.39767	-1.95684	0.311509	0.019737	-0.057256
YAL051W	YAL051W ... OAF1 peroxisome organization and bi DNA binding* nucleus | YAL053W	-1.48344	-0.57445	-2.18842	-0.401109	-0.556791	-0.303173
YAL002W	YAL002W ... VPS8 late endosome to vacuole trans molecular function unknown membrane fraction | YAL003W	-1.20423	-0.426403	-1.85504	-0.656344	-0.455307	-0.263967
YAR019C	YAR019C ... CDC15 protein amino acid phosphoryla protein kinase activity bud neck* | YAR020C	-1.45951	-0.980172	-2.11499	-0.170643	-0.248016	-0.192814
YNL208W	YNL208W iESR cluster YNL208W biological process unknown molecular function unknown mitochondrion | YNL209W	-2.59225	-1.23746	-4.44069	-0.307811	-0.784615	-0.095886
YPL036W	YPL036W ... PMA2 regulation of pH* "hydrogen-exporting ATPase activity,"plasma membrane | YPL037C	-0.898747	-0.919116	-1.30714	0.187364	-0.53331	-0.281699
YPR042C	YPR042C ... PUF2 mRNA catabolism, deadenylylati mRNA binding cytoplasm | YPR043W	-0.758145	-0.745527	-1.25045	-0.013757	-0.382694	-0.148972
YAL010C	YAL010C ... MDM10 protein complex assembly* molecular function unknown mitochondrial outer membrane* | YAL011W	-1.60695	-0.891497	-2.41328	0.325013	-0.430607	-0.600016
YLR024C	YLR024C ... UBR2 protein monoubiquitination* ubiquitin-protein ligase activity cytoplasm | YLR025W	-0.737287	-0.731314	-1.42789	0.337504	-0.305349	-0.340522
YGR234W	YGR234W ... YHB1 response to stress nitric oxide reductase activity cytoplasm* | YGR235C	-0.646329	-1.05644	-2.27473	-0.000375	-0.512731	-0.316633
YOR381W	YOR381W ... FRE3 iron ion homeostasis* ferric-chelate reductase activity plasma membrane* | YOR381W-A	-1.0556	-0.986064	-2.49143	0.074469	-0.900093	-0.371365
YGL035C	YGL035C ... MIG1 regulation of transcription fr specific RNA polymerase II transcricytoplasm* | YGL036W	-0.697882	-0.60128	-1.68596	0.007356	-0.691506	-0.50996
YAL048C	YAL048C ... GEM1 vesicle-mediated transport GTPase activity mitochondrial outer membrane | YAL049C	-0.916421	-0.90198	-2.28286	-0.407682	0.199443	-0.708597
YAR029W	YAR029W ... YAR029W biological process unknown molecular function unknown cytoplasm | YAR030C	-0.959475	-0.619198	-2.43213	-0.340567	0.684869	-0.655158
YAL022C	YAL022C ... FUN26 nucleoside transport nucleoside transporter activity membrane* | YAL023C	-1.18621	-0.601295	-1.26946	-0.326068	-0.364761	0.514767
YHR183W	YHR183W ... GND1 response to oxidative stress* phosphogluconate dehydrogenase (deccytoplasm* | YHR184W	-1.85516	-1.04933	-1.81636	-0.082586	-0.353383	0.15915
YHR163W	YHR163W ... SOL3 tRNA processing* 6-phosphogluconolactonase activity cytoplasm* | YHR164C	-1.71404	-1.20602	-1.63747	-0.456045	0.108175	0.210046
YHR006W	YHR006W ... STP2 positive regulation of transcr specific RNA polymerase II transcrinucleus | YHR007C	-1.08818	-0.910818	-1.24307	-0.414569	-0.139281	0.254077
YER017C	YER017C ... AFG3 protein complex assembly* ATPase activity* mitochondrial inner membrane* | YER018C	-0.631003	-0.790918	-1.3206	-0.422097	0.032793	0.344842
YBR214W	YBR214W ... SDS24 endocytosis* molecular function unknown cytoplasm | YBR215W	-0.870573	-0.801211	-1.30537	-0.658538	-0.31513	0.372722
YAR035C-A	YAR035C-A ... YAR035C-A biological process unknown molecular function unknown cellular component unknown | YAR035W	-1.4577	-0.676914	-5.49012	-0.501115	-1.9231	1.08181
YFR033C	YFR033C ... QCR6 aerobic respiration* ubiquinol-cytochrome-c reductase acmitochondrion* | YFR034C	-1.01713	-0.85798	-1.3066	3.71833	1.44386	-0.47332
YDR272W	YDR272W iESR cluster GLO2 carbohydrate metabolism hydroxyacylglutathione hydrolase accytoplasm | YDR273W	-1.84647	-0.975256	-1.76937	2.65943	-0.485055	-0.462513
YOR034C-A	YOR034C-A ... YOR034C-A biological process unknown molecular function unknown cellular component unknown | YOR035C	-0.846651	-1.36325	-1.24805	2.65943	-0.414666	-0.655157
YAL032C	YAL032C ... PRP45 positive regulation of transcr transcriptional activator activity nucleus | YAL033W	-1.21084	-0.804465	-1.90286	-1.51049	-2.78462	-0.987001
YDR345C	YDR345C ... HXT3 hexose transport glucose transporter activity* plasma membrane | YDR346C	-1.06878	-2.34118	-1.19342	-2.59926	-2.23292	-1.0116
YJR151C	YJR151C ... DAN4 biological process unknown molecular function unknown cell wall (sensu Fungi) | YJR151W-A	-1.12591	-1.34291	-1.42741	-2.57913	-1.72702	-0.191182
YOR092W	YOR092W ... ECM3 cell wall organization and bio ATPase activity endoplasmic reticulum | YOR093C	-0.34405	-2.04557	-2.84324	-1.66494	-1.63331	-0.838379
YBR068C	YBR068C ... BAP2 amino acid transport amino acid transporter activity plasma membrane | YBR069C	-0.461972	-2.01989	-2.53229	-2.883	-2.60742	-1.3243
YMR317W	YMR317W ... YMR317W biological process unknown molecular function unknown cellular component unknown | YMR318C	-0.791077	-1.87334	-3.01338	-3.16609	-2.87349	-1.73694
YGL209W	YGL209W ... MIG2 regulation of transcription fr specific RNA polymerase II transcrinucleus | YGL210W	-0.46577	-1.20871	-1.32982	-1.2868	-1.55445	-1.22179
YFL057C	YFL057C ... AAD16 aldehyde metabolism aryl-alcohol dehydrogenase activitycellular component unknown | YFL058W	-0.85875	-2.28342	-2.5518	-1.92553	-2.48506	-1.77063
YFL056C	YFL056C ... AAD6 aldehyde metabolism aryl-alcohol dehydrogenase activitycellular component unknown | YFL057C	-0.713773	-2.37682	-2.23977	-1.53321	-2.45649	-1.15396
YLR460C	YLR460C ... YLR460C biological process unknown molecular function unknown cellular component unknown | YLR461W	-0.720807	-1.83047	-1.59056	-1.41096	-1.50581	-0.624784
YLR346C	YLR346C ... YLR346C biological process unknown molecular function unknown mitochondrion | YLR347C	-0.189404	-1.8009	-2.39727	-1.6625	-1.38552	-2.03367
YAL014C	YAL014C ... SYN8 transport SNAP receptor activity endosome | YAL015C	-0.823299	-0.634201	-1.8442	-0.92553	-0.880728	0.025564
YMR006C	YMR006C ... PLB2 glycerophospholipid metabolism lysophospholipase activity cell wall (sensu Fungi)* | YMR007W	-0.780072	-0.95356	-1.85728	-1.28034	-1.32931	0.041862
YEL058W	YEL058W ... PCM1 N-acetylglucosamine biosynthes phosphoacetylglucosamine mutase actcytoplasm* | YEL059C-A	-0.883775	-0.82258	-1.06151	-0.703866	-0.683106	0.07092
YGL071W	YGL071W … AFT1 (RCS1) rRNA modification* molecular function unknown nucleus* | Transcription factor involved in iron utilization and homeostasis; binds the consensus site PyPuCACCCPu and activates the expression of target genes in response to changes in iron availabilityYGL072C	-1.35121	-0.91638	-1.90516	-1.17064	-0.052096	-0.562048
YAR071W	YAR071W ... PHO11 phosphate metabolism acid phosphatase activity extracellular region | YAR073W	-1.68677	-0.712508	-2.02428	-1.84307	-0.739628	-0.416998
YAL011W	YAL011W ... SWC3 chromatin remodeling* molecular function unknown nucleus* | YAL012W	-2.13261	-0.543163	-1.72894	-1.92553	-0.74809	-0.87755
YBR066C	YBR066C ... NRG2 invasive growth (sensu Sacchar transcriptional repressor activity nucleus | YBR067C	-1.41602	-0.45877	-1.42587	-0.972836	-0.259635	-0.897518
YAL015C	YAL015C ... NTG1 DNA repair* DNA-(apurinic or apyrimidinic site)nucleus* | YAL016C-B	-1.57252	-0.290305	-1.86014	-1.42803	-1.07002	-1.65516
YOR010C	YOR010C ... TIR2 response to stress molecular function unknown cell wall (sensu Fungi) | YOR011W	-4.01483	-0.393462	-6.29188	-2.74656	-2.91417	-2.15838
YAL041W	YAL041W ... CDC24 establishment of cell polarity signal transducer activity* nucleus* | YAL042W	-1.34356	-0.461582	-1.79007	-0.909933	-0.919992	-0.779337
YAL016W	YAL016W ... TPD3 protein biosynthesis* protein phosphatase type 2A activitcytoplasm* | YAL017W	-1.2363	-0.488065	-1.75625	-0.481923	-1.35529	-0.606248
YAL021C	YAL021C ... CCR4 regulation of transcription fr 3'-5'-exoribonuclease activity cytoplasm* | YAL022C	-1.36359	-0.934675	-2.2096	-1.32925	-1.3444	-0.751966
YAL043C	YAL043C ... PTA1 mRNA polyadenylylation* RNA binding mRNA cleavage and polyadenylation s | YAL044C	-1.13561	-0.623851	-1.78079	-1.35028	-1.24802	-0.739474
YPL110C	YPL110C … GDE1 biological process unknown molecular function unknown | Glycerophosphocholine (GroPCho) phosphodiesterase; hydrolyzes GroPCho to choline and glycerolphosphate, for use as a phosphate source and as a precursor for phosphocholine synthesis; may interact with ribosomesYPL111W	-1.02711	-0.842086	-1.28415	-1.07753	-0.982555	-0.745043
YAR042W	YAR042W ... SWH1 steroid biosynthesis phosphatidylinositol binding endoplasmic reticulum* | YAR047C	-1.15611	-0.63969	-1.42469	-1.08992	-0.694418	-0.871476
YAL034C	YAL034C ... FUN19 biological process unknown molecular function unknown cellular component unknown | YAL034W-A	-1.07834	-0.904314	-2.26156	-0.56296	-0.711648	-0.684905
YOL108C	YOL108C ... INO4 positive regulation of transcr DNA binding* nucleus | YOL109W	-1.16453	-0.858664	-2.1112	-0.92553	-1.31513	-1.24012
YDR186C	YDR186C ... YDR186C biological process unknown molecular function unknown cytoplasm | YDR187C	-0.729252	-0.889185	-1.55687	-0.689022	-1.03134	-1.20405
YDR463W	YDR463W ... STP1 positive regulation of transcr transcription factor activity* nucleus | YDR464W	-0.757077	-0.856177	-1.56155	-0.553561	-0.791158	-0.937796
YGR233C	YGR233C ... PHO81 phosphate metabolism cyclin-dependent protein kinase inhcytoplasm* | YGR234W	-0.611069	-1.00767	-1.84087	-0.376192	-1.12891	-0.942039
YIR033W	YIR033W ... MGA2 positive regulation of transcr transcriptional activator activity endoplasmic reticulum membrane | YIR034C	-0.776541	-0.684811	-1.3518	-0.061592	-0.566514	-0.962095
YDL200C	YDL200C ... MGT1 DNA dealkylation methylated-DNA-[protein]-cysteine Snucleus | YDL201W	-0.690147	-1.12437	-1.81963	-0.799999	-0.248016	-1.16417
YOR150W	YOR150W ... MRPL23 protein biosynthesis* structural constituent of ribosome mitochondrial large ribosomal subun | YOR151C	-0.467168	-0.963882	-1.44069	-0.755605	-0.01557	-0.285924
YPR015C	YPR015C ... YPR015C biological process unknown molecular function unknown cellular component unknown | YPR016C	-0.56999	-1.77296	-2.03069	-1.89516	-0.677701	-0.655158
YCR102C	YCR102C ... YCR102C biological process unknown molecular function unknown cellular component unknown | YCR102W-A	-0.85717	-1.40939	-0.801364	-0.283984	-0.978095	-0.977085
YNL086W	YNL086W ... YNL086W biological process unknown molecular function unknown endosome | YNL087W	-0.447577	-0.884771	-2.09075	0.659432	-1.81763	-1.65516
YDL021W	YDL021W iESR cluster GPM2 biological process unknown molecular function unknown* cytoplasm* | YDL022W	-0.566493	-1.40495	-2.06971	0.746896	-0.467133	-1.55786
YDR255C	YDR255C iESR cluster RMD5 negative regulation of glucone molecular function unknown cytosol | YDR256C	-0.584998	-0.997222	-1.0715	0.272409	-0.100391	-1.31337
