# Supplementary material for: PKA regulatory subunit Bcy1 couples growth, lipid metabolism, and fermentation during anaerobic xylose growth in Saccharomyces cerevisiae
Source: PLoS Genet. 2023 Jul 6;19(7):e1010593. doi: 10.1371/journal.pgen.1010593 (PMC10353814; doi:10.1371/journal.pgen.1010593)
Supplement: S15 Table — Companion table for Fig 5C. (XLSX) [file pgen.1010593.s021.xlsx]

## Sheet: 20221007_EWY55-ira2vsbcy1_sigDE
	NAME		EWY55-bcy1 C	EWY55-bcy1 D	EWY55-bcy1 E	ira2-bcy1 A	ira2-bcy1 B	ira2-bcy1 C
YPR158W	YPR158W … CUR1 biological process unknown molecular function unknown | Protein of unknown function involved in destabilization of [URE3] prions; similar in sequence to Btn2pYPR159C-A		-2.83764	3.03733	2.78497	-0.551103	-0.973086	3.1522
YIL176C	YIL176C ... YIL176C biological process unknown molecular function unknown cellular component unknown | YIL177C		4.79294	5.7589	7.59535	1.34393	1.3223	1.9549
YHL046C	YHL046C ... YHL046C biological process unknown molecular function unknown cellular component unknown | YHL046W-A		4.05009	0.908047	8.73625	1.36245	1.05032	1.45818
YNL274C	YNL274C … iESR cluster GOR1 metabolism "oxidoreductase activity, acti | Glyoxylate reductase; null mutation results in increased biomass after diauxic shift; the authentic, non-tagged protein is detected in highly purified mitochondria in high-throughput studiesYNL275W		-3.36485	-0.732462	-3.88513	-0.077533	1.18737	1.85942
YDR342C	YDR342C ... HXT7 hexose transport glucose transporter activity* mitochondrion* | YDR343C		-0.02261	-6.1102	-8.26369	0.937915	2.85508	3.05751
YBL048W	YBL048W … RRT1 | Identified in a screen for mutants with increased levels of rDNA transcription; dubious open reading frame unlikely to encode a protein, based on experimental and comparative sequence dataYBL049W		0.130038	-4.26033	-4.10777	0.296862	0.385309	0.961513
YDR343C	YDR343C ... HXT6 hexose transport glucose transporter activity* mitochondrion* | YDR344C		-0.371143	-6.77228	-8.32985	0.676506	1.40459	1.86958
YFR053C	YFR053C iESR cluster HXK1 glucose metabolism* hexokinase activity cytosol | YFR054C		-0.890601	-8.27075	-8.3027	1.85647	1.73468	2.00353
YIL057C	YIL057C ... YIL057C biological process unknown molecular function unknown cytoplasm | YIL058W		-1.48991	-7.08219	-9.41836	1.79597	1.15684	0.821029
YIL162W	YIL162W ... SUC2 sucrose catabolism beta-fructofuranosidase activity cytoplasm* | YIL163C		0.348377	-8.04106	-7.26627	-0.106481	0.295761	1.09501
YJL133C-A	YJL133C-A ... YJL133C-A biological process unknown molecular function unknown cellular component unknown | YJL133W		0.195384	-5.7311	-6.87628	-0.135216	0.242325	0.862027
YHR050W-A	YHR050W-A ... YHR050W-A biological process unknown molecular function unknown cellular component unknown | YHR051W		-4.20847	-2.09195	-2.13257	2.98136	0.684869	0.344842
YKL106C-A	YKL106C-A ... YKL106C-A biological process unknown molecular function unknown cellular component unknown | YKL106W		-2.56462	-1.99884	0.335553	0	1.09991	1.06785
YGR294W	YGR294W ... YGR294W biological process unknown molecular function unknown cellular component unknown | YGR295C		-5.08006	-4.11303	-5.26185	2.72982	4.9454	4.10254
YGL205W	YGL205W ... POX1 fatty acid beta-oxidation acyl-CoA oxidase activity peroxisomal matrix | YGL206C		-1.67191	-2.852	-3.71084	1.65943	1.92998	2.5543
YIL160C	YIL160C ... POT1 fatty acid beta-oxidation acetyl-CoA C-acyltransferase activiperoxisomal matrix | YIL161W		-1.16831	-2.33445	-4.08159	2.11886	1.60241	1.69848
YMR280C	YMR280C ... CAT8 positive regulation of transcr specific RNA polymerase II transcrinucleus | YMR281W		-1.24814	-1.93235	-2.72609	1.70125	0.857337	1.52541
YAR035W	YAR035W ... YAT1 alcohol metabolism* carnitine O-acetyltransferase activmitochondrion | YAR042W		-1.48733	-3.48629	-4.79554	0.895499	1.75942	2.02811
YPL054W	YPL054W iESR cluster LEE1 biological process unknown molecular function unknown cellular component unknown | YPL055C		-1.24678	-3.30246	-5.52979	0.659432	0.816114	1.9298
YMR323W	YMR323W ... ERR3 biological process unknown phosphopyruvate hydratase activity cytoplasm | YMR324C		-1.38774	-1.14694	-2.71753	1.24439	1.09991	3.1522
YDL181W	YDL181W ... INH1 ATP synthesis coupled proton t enzyme inhibitor activity proton-transporting ATP synthase co | YDL182W		-0.772725	-1.99884	-3.10657	2.95489	3.21538	3.21274
YGR174W-A	YGR174W-A ... YGR174W-A biological process unknown molecular function unknown cellular component unknown | YGR175C		-1.70212	-3.87331	-0.13257	3.46679	1.56233	1.66677
YBR183W	YBR183W iESR cluster YPC1 ceramide metabolism ceramidase activity endoplasmic reticulum | YBR184W		-1.9314	-2.36141	-5.86049	1.7666	1.65856	2.09383
YAL032C	YAL032C ... PRP45 positive regulation of transcr transcriptional activator activity nucleus | YAL033W		-1.21084	-0.804464	-1.90286	-1.51049	-2.78462	-0.987001
YOR010C	YOR010C ... TIR2 response to stress molecular function unknown cell wall (sensu Fungi) | YOR011W		-4.01483	-0.393461	-6.29188	-2.74656	-2.91417	-2.15838
YHR094C	YHR094C ... HXT1 hexose transport glucose transporter activity* plasma membrane | YHR095W		-0.612313	5.37843	6.09591	-0.893108	-0.075665	1.53388
YIL066C	YIL066C ... RNR3 DNA replication ribonucleoside-diphosphate reductascytoplasm* | YIL066W-A		0.018148	1.69046	2.26073	-0.603602	1.20425	1.88541
YKL096W-A	YKL096W-A ... CWP2 cell wall organization and bio structural constituent of cell wallcell wall (sensu Fungi) | YKL097C		0.463954	2.24663	2.43818	1.5339	1.99299	1.59277
YBL002W	YBL002W ... HTB2 chromatin assembly or disassem DNA binding nuclear nucleosome | YBL003C		-0.251676	3.18653	2.68286	0.11629	0.701944	0.953264
YOL151W	YOL151W iESR cluster GRE2 response to stress oxidoreductase activity* cytoplasm* | YOL152W		-0.627625	2.25023	1.48188	1.1	1.22919	1.5775
YKL062W	YKL062W ... MSN4 response to stress* DNA binding* cytoplasm* | YKL063C		-0.365076	-2.47197	-3.07117	-0.20039	0.5799	0.484006
YER015W	YER015W ... FAA2 lipid metabolism* long-chain-fatty-acid-CoA ligase acmitochondrion* | YER016W		-0.882978	-1.80654	-2.62115	0.489507	0.836873	0.921899
YML091C	YML091C ... RPM2 protein biosynthesis* ribonuclease P activity mitochondrion | YML092C		-0.818867	-1.77566	-2.48137	0.546221	0.548367	0.603576
YLR149C	YLR149C iESR cluster YLR149C biological process unknown molecular function unknown cellular component unknown | YLR149C-A		-0.407075	-2.29464	-3.26277	0.05904	0.663808	0.727562
YPR002W	YPR002W ... PDH1 propionate metabolism molecular function unknown cytoplasm* | YPR003C		-1.21002	-2.87716	-3.44243	-0.433677	0.152374	0.875357
YNL194C	YNL194C iESR cluster YNL194C biological process unknown molecular function unknown cytoplasm* | YNL195C		-0.460781	-1.85749	-2.65613	1.24439	1.29255	0.734789
YMR315W-A	YMR315W-A ... YMR315W-A biological process unknown molecular function unknown cellular component unknown | YMR316C-A		-0.622332	-1.32461	-2.48621	0.659433	-0.31513	1.46032
YNR034W-A	YNR034W-A ... YNR034W-A biological process unknown molecular function unknown cytoplasm | YNR035C		-1.41706	-1.55138	-2.27553	1.88183	0.099907	0.537488
YJL153C	YJL153C ... INO1 myo-inositol metabolism inositol-3-phosphate synthase activcytoplasm | YJL154C		-4.51607	-4.10371	-3.43241	1.88182	2.25873	2.1078
YBR301W	YBR301W ... DAN3 biological process unknown molecular function unknown cell wall (sensu Fungi) | YBR302C		-4.53695	-2.60437	-3.33782	4.05175	2.48597	4.27445
YAR020C	YAR020C ... PAU7 biological process unknown molecular function unknown cellular component unknown | YAR023C		-4.32146	-0.796299	-4.34432	0.746895	0.644227	1.34484
YAR033W	YAR033W ... MST28 vesicle organization and bioge protein binding endoplasmic reticulum* | YAR035C-A		-2.15643	-0.78539	-1.77384	1.3375	0.61448	1.04528
YDR036C	YDR036C ... EHD3 endocytosis* 3-hydroxyisobutyryl-CoA hydrolase amitochondrion | YDR037W		-1.63001	-0.520211	-1.49514	1.24439	0.362942	0.649697
YAL061W	YAL061W … iESR cluster BDH2 biological process unknown "oxidoreductase activity, acti | Putative medium-chain alcohol dehydrogenase with similarity to BDH1; transcription induced by constitutively active PDR1 and PDR3; BDH2 is an essential geneYAL062W		-1.23638	-1.15412	-1.99458	-0.138934	1.39759	1.29238
YGL028C	YGL028C ... SCW11 cytokinesis, completion of sep "glucan 1,3-beta-glucosidase activit"cell wall (sensu Fungi) | YGL029W		-1.53062	-0.90742	-2.54862	0.806273	1.12966	1.10383
YMR196W	YMR196W iESR cluster YMR196W biological process unknown molecular function unknown cytoplasm | YMR197C		-1.7838	-1.26213	-2.91285	1.28639	1.34453	2.1077
YHR143W	YHR143W ... DSE2 cell wall organization and bio "glucan 1,3-beta-glucosidase activit"cell wall (sensu Fungi)* | YHR143W-A		-2.14958	-0.36003	-2.93268	1.174	1.20424	2.96543
YFL020C	YFL020C ... PAU5 biological process unknown molecular function unknown cellular component unknown | YFL021W		-4.77295	-2.01991	-3.15784	2.77299	1.4606	2.49425
YAL049C	YAL049C … AIM2 biological process unknown molecular function unknown | Cytoplasmic protein involved in mitochondrial function or organization; null mutant displays reduced frequency of mitochondrial genome loss; potential Hsp82p interactorYAL051W		-1.39826	-0.735807	-2.22003	1.36993	0.083035	0.310895
YCL026C-B	YCL026C-B ... HBN1 biological process unknown molecular function unknown cytoplasm* | Putative protein of unknown function; similar to bacterial nitroreductases; green fluorescent protein (GFP)-fusion protein localizes to the cytoplasm and nucleus; protein becomes insoluble upon intracellular iron depletionYCL027W		-1.72118	-0.385471	-3.06425	0.254176	0.592948	-0.127226
YER158C	YER158C iESR cluster YER158C biological process unknown molecular function unknown cellular component unknown | YER159C		-1.66681	-1.53309	-2.24855	0.101438	-0.149121	0.99056
YKR067W	YKR067W iESR cluster GPT2 phospholipid biosynthesis glycerol-3-phosphate O-acyltransfercytoplasm* | YKR068C		-1.31888	-1.78835	-2.32088	0.644636	0.284332	0.584597
YPL134C	YPL134C ... ODC1 mitochondrial transport intracellular transporter activity*mitochondrion* | YPL135W		-1.12183	-1.49144	-2.317	0.226473	0.065142	0.735633
YMR103C	YMR103C ... | YMR104C		-1.25529	-1.70806	-2.09605	1.174	0.540479	0.344843
YML131W	YML131W iESR cluster YML131W biological process unknown molecular function unknown cytoplasm | YML132W		-1.5499	-0.614936	-2.40397	0.852078	0.817764	1.62613
YAL021C	YAL021C ... CCR4 regulation of transcription fr 3'-5'-exoribonuclease activity cytoplasm* | YAL022C		-1.36359	-0.934675	-2.2096	-1.32925	-1.3444	-0.751967
YDR497C	YDR497C ... ITR1 myo-inositol transport myo-inositol transporter activity membrane | YDR498C		-0.968753	-2.00964	-1.93701	-0.000493	-0.513352	0.411486
YER026C	YER026C ... CHO1 phosphatidylserine biosynthesi CDP-diacylglycerol-serine O-phosphaendoplasmic reticulum | YER027C		-1.16611	-1.47874	-1.67555	-0.108752	-0.24474	0.471848
YMR315W	YMR315W iESR cluster YMR315W biological process unknown molecular function unknown cytoplasm* | YMR315W-A		-1.13597	-1.16208	-1.83143	0.141584	-0.056998	0.227005
YHR163W	YHR163W ... SOL3 tRNA processing* 6-phosphogluconolactonase activity cytoplasm* | YHR164C		-1.71404	-1.20602	-1.63747	-0.456046	0.108174	0.210046
YHR183W	YHR183W ... GND1 response to oxidative stress* phosphogluconate dehydrogenase (deccytoplasm* | YHR184W		-1.85516	-1.04933	-1.81636	-0.082587	-0.353383	0.15915
YDR096W	YDR096W iESR cluster GIS1 spore wall assembly (sensu Fun transcription factor activity nucleus* | YDR097C		-0.460416	-0.991127	-2.30336	0.477826	0.281077	0.057561
YBR132C	YBR132C ... AGP2 response to osmotic stress* amino acid transporter activity* endoplasmic reticulum membrane* | YBR133C		-0.942305	-1.91281	-3.06918	-0.121451	0.288669	1.05379
YHL021C	YHL021C … iESR cluster AIM17 biological process unknown molecular function unknown mitochondrion | Putative protein of unknown function; the authentic, non-tagged protein is detected in highly purified mitochondria in high-throughput studies; null mutant displays reduced frequency of mitochondrial genome lossYHL022C		-0.492784	-1.53404	-2.09067	-0.356871	0.138042	0.791358
YJL185C	YJL185C ... YJL185C biological process unknown molecular function unknown cellular component unknown | YJL186W		-0.202046	-2.0548	-2.99254	0.373128	0.141728	0.98396
YER024W	YER024W ... YAT2 alcohol metabolism* carnitine O-acetyltransferase activcytoplasm | YER025W		-0.225998	-1.95994	-2.26766	0.563674	0.828234	1.06506
YNR001C	YNR001C iESR cluster CIT1 tricarboxylic acid cycle* citrate (Si)-synthase activity mitochondrion* | YNR001W-A		-0.571246	-2.49254	-3.02775	1.38259	0.920936	0.974304
YBR105C	YBR105C ... VID24 vesicle-mediated transport* molecular function unknown extrinsic to membrane* | YBR106W		0.037248	-2.77575	-2.94727	-0.235268	-0.251565	0.32551
YLR023C	YLR023C ... IZH3 lipid metabolism* metal ion binding endoplasmic reticulum* | YLR024C		0.086176	-3.37146	-3.63279	-0.001504	-0.207208	-0.125192
YDR530C	YDR530C ... APA2 nucleotide metabolism bis(5'-nucleosyl)-tetraphosphatase cytoplasm* | YDR531W		-0.261322	-1.88732	-2.40276	-0.179174	-0.283422	0.50299
YCL040W	YCL040W iESR cluster GLK1 carbohydrate metabolism* glucokinase activity cytosol | YCL041C		0.149076	-2.85288	-3.00322	0.019989	0.537284	1.25293
YPL274W	YPL274W ... SAM3 S-adenosylmethionine transport S-adenosylmethionine transporter acplasma membrane | YPL277C		-0.321738	-2.26046	-2.40804	0.787188	0.555386	0.876489
YLL025W	YLL025W … PAU17 biological process unknown molecular function unknown | Putative protein of unknown function; YLL025W is not an essential geneYLL026W		-1.33559	-3.92133	-3.53751	1.53938	0.339054	1.12825
YAL054C	YAL054C ... ACS1 acetyl-CoA biosynthesis* acetate-CoA ligase activity mitochondrion* | YAL055W		-1.72823	-2.61397	-3.54742	1.556	1.28048	1.7947
YER159C	YER159C ... BUR6 negative regulation of transcr transcription corepressor activity nucleus | YER161C		-1.03239	-0.912334	-1.6137	0.796936	0.907262	0.75988
YAL060W	YAL060W ... BDH1 butanediol fermentation "(R,R)-butanediol dehydrogenase acti"cytoplasm | YAL061W		-1.89067	-1.64559	-2.85676	1.82608	1.36777	2.10074
YOL126C	YOL126C ... MDH2 gluconeogenesis* L-malate dehydrogenase activity cytoplasm* | YOL127W		-1.26241	-1.07209	-1.6534	0.974305	0.532866	1.33335
YLR281C	YLR281C ... YLR281C biological process unknown molecular function unknown mitochondrion | YLR282C		-1.56462	-1.03681	-1.69961	0.533901	0.68487	0.707413
YGL121C	YGL121C iESR cluster GPG1 signal transduction signal transducer activity cellular component unknown | YGL122C		-1.84665	-1.4973	-2.14784	1.77491	1.71134	1.87209
YJR120W	YJR120W ... YJR120W mitochondrion organization and molecular function unknown cellular component unknown | YJR121W		-1.32646	-1.81724	-1.66308	1.65943	0.907263	1.49685
YJR073C	YJR073C ... OPI3 phosphatidylcholine biosynthes phosphatidyl-N-methylethanolamine Nmitochondrion* | YJR074W		-1.76652	-2.79095	-2.38921	2.50881	1.72018	2.73266
YBL045C	YBL045C ... COR1 aerobic respiration ubiquinol-cytochrome-c reductase acrespiratory chain complex III (sens | YBL046W		-0.857026	-1.82231	-2.46123	1.66559	1.08097	1.12245
YGR183C	YGR183C ... QCR9 aerobic respiration* ubiquinol-cytochrome-c reductase acrespiratory chain complex III (sens | YGR184C		-0.856382	-2.08373	-2.47653	1.9193	1.25603	1.86471
YML120C	YML120C ... NDI1 mitochondrial electron transpo "oxidoreductase activity, acting on"mitochondrial inner membrane | YML121W		-1.05576	-1.39749	-1.86813	1.54079	1.39305	1.35852
YLR395C	YLR395C ... COX8 aerobic respiration* cytochrome-c oxidase activity respiratory chain complex IV (sensu | YLR396C		-0.406737	-1.51697	-1.38973	1.77046	1.1901	1.26101
YER150W	YER150W iESR cluster SPI1 biological process unknown molecular function unknown cell wall (sensu Fungi) | YER151C		-0.668517	-1.22858	-1.71753	1.40486	1.72996	0.728986
YIL087C	YIL087C … AIM19 biological process unknown molecular function unknown | Putative protein of unknown function; the authentic, non-tagged protein is detected in purified mitochondria in high-throughput studies; null mutant displays reduced respiratory growthYIL088C		-0.731173	-0.939341	-1.72346	1.59624	1.45746	1.48686
YDR178W	YDR178W ... SDH4 tricarboxylic acid cycle* succinate dehydrogenase (ubiquinonerespiratory chain complex II (sensu | YDR179C		-0.988872	-1.76956	-2.04989	1.39454	1.4649	2.57319
YKL148C	YKL148C ... SDH1 tricarboxylic acid cycle* succinate dehydrogenase (ubiquinonerespiratory chain complex II (sensu | YKL149C		-0.855612	-2.22076	-2.33119	1.50974	1.54756	1.97138
YLL041C	YLL041C ... SDH2 tricarboxylic acid cycle* succinate dehydrogenase (ubiquinonerespiratory chain complex II (sensu | YLL042C		-0.784461	-1.78661	-2.21094	1.48951	1.63704	2.198
YNL200C	YNL200C iESR cluster YNL200C biological process unknown molecular function unknown cytoplasm* | YNL201C		-0.867929	-1.08631	-1.34175	1.42995	0.988486	2.01622
YGR203W	YGR203W ... YGR203W biological process unknown protein tyrosine phosphatase activicytoplasm* | YGR204C-A		-0.402866	-1.41942	-1.40668	-0.193727	0.414419	1.32176
YGR239C	YGR239C ... PEX21 protein-peroxisome targeting protein binding* cytosol* | YGR240C		-0.454871	-1.17102	-1.61684	0.998235	0.310474	0.579308
YDR298C	YDR298C ... ATP5 ATP synthesis coupled proton t structural molecule activity* "proton-transporting ATP synthase, s" | YDR299W		-0.543194	-1.04535	-1.38858	1.24439	0.583229	1.63795
YFR047C	YFR047C ... BNA6 NAD biosynthesis nicotinate-nucleotide diphosphorylacytoplasm* | YFR048W		-0.954833	-0.993832	-1.18291	1.2444	0.655426	1.4591
YJR121W	YJR121W ... ATP2 ATP synthesis coupled proton t hydrogen-transporting ATP synthase soluble fraction* | YJR122W		-0.851407	-1.69152	-2.14272	1.33937	1.00848	1.61795
YJR077C	YJR077C ... MIR1 phosphate transport inorganic phosphate transporter actmitochondrion* | YJR078W		-0.484964	-0.96467	-1.37607	0.525415	0.893455	1.25448
YBL030C	YBL030C ... PET9 aerobic respiration* ATP:ADP antiporter activity mitochondrial inner membrane | YBL031W		-0.825593	-1.52481	-1.54196	0.881824	0.994904	1.34819
YKL141W	YKL141W ... SDH3 tricarboxylic acid cycle* succinate dehydrogenase (ubiquinonerespiratory chain complex II (sensu | YKL142W		-0.706706	-1.77578	-2.10002	1.05041	0.874026	1.62871
YNR041C	YNR041C ... COQ2 ubiquinone metabolism prenyltransferase activity* mitochondrial inner membrane | YNR042W		-0.595541	-1.54403	-1.35319	0.315478	0.567033	1.01022
YMR181C	YMR181C iESR cluster YMR181C biological process unknown molecular function unknown cellular component unknown | YMR182C		-0.911849	-1.65461	-2.59559	1.22434	0.833262	0.976013
YJL079C	YJL079C ... PRY1 biological process unknown molecular function unknown endoplasmic reticulum* | YJL080C		-1.63236	-2.29206	-2.68282	-0.128779	0.340494	1.19557
YLR037C	YLR037C ... DAN2 biological process unknown molecular function unknown cell wall (sensu Fungi) | YLR038C		-2.28274	-3.07995	-3.12035	0.701252	0.758973	1.2667
YOR374W	YOR374W iESR cluster ALD4 ethanol metabolism aldehyde dehydrogenase (NAD) activimitochondrion* | YOR375C		-1.53073	-1.2265	-3.10702	0.077537	0.618678	1.34964
YDR148C	YDR148C ... KGD2 tricarboxylic acid cycle* dihydrolipoyllysine-residue succinymitochondrial matrix* | YDR149C		-0.746868	-0.691009	-1.23165	0.606965	0.000372	0.858015
YIL125W	YIL125W ... KGD1 tricarboxylic acid cycle* oxoglutarate dehydrogenase (succinymitochondrial matrix* | YIL126W		-0.85505	-1.14274	-1.67878	0.498069	0.369008	1.11196
YPL206C	YPL206C … PGC1 biological process unknown molecular function unknown | Phosphatidyl Glycerol phospholipase C; regulates the phosphatidylglycerol (PG) content via a phospholipase C-type degradation mechanism; contains glycerophosphodiester phosphodiesterase motifsYPL207W		-1.07858	-0.979477	-1.30713	0.156932	0.427482	0.708999
YMR027W	YMR027W ... YMR027W biological process unknown molecular function unknown cytoplasm* | YMR028W		-0.874735	-0.587166	-1.17969	0.480108	0.203337	0.299279
YLR201C	YLR201C … COQ9 biological process unknown molecular function unknown mitochondrion | Protein required for ubiquinone (coenzyme Q) biosynthesis and respiratory growth; localizes to the matrix face of the mitochondrial inner membrane in a large complex with ubiquinone biosynthetic enzymesYLR202C		-0.632149	-0.752603	-1.28402	0.981361	0.642434	0.438965
YLR295C	YLR295C ... ATP14 ATP synthesis coupled proton t hydrogen-transporting ATP synthase proton-transporting ATP synthase co | YLR296W		-0.690339	-0.809108	-1.24385	1.35987	0.269833	0.636608
YLR091W	YLR091W … GEP5 biological process unknown molecular function unknown | Protein of unknown function; detected in highly purified mitochondria in high-throughput studies; null mutant has decreased levels of cardiolipin and phosphatidylethanolamine; not an esssential geneYLR092W		-0.468402	-0.953399	-1.29235	0.354578	0.504299	0.404965
YNL321W	YNL321W … VNX1 biological process unknown molecular function unknown | Low affinity vacuolar membrane localized monovalent cation/H+ antiporter; member of the calcium exchanger (CAX) family; potential Cdc28p substrateYNL322C		-1.36167	-0.615514	-0.930224	0.715286	0.376032	0.861521
YLR173W	YLR173W ... YLR173W biological process unknown molecular function unknown cellular component unknown | YLR174W		-0.67596	-1.1844	-1.67727	1.08912	0.126874	0.721218
YLR315W	YLR315W ... NKP2 biological process unknown molecular function unknown spindle pole body* | YLR316C		-0.421491	-1.2932	-1.62827	0.881825	0.099907	1.14454
YDR077W	YDR077W ... SED1 cell wall organization and bio structural constituent of cell wallmitochondrion* | YDR078C		-1.65216	-0.382746	-1.68084	1.78302	2.1485	2.09301
YEL049W	YEL049W ... PAU2 biological process unknown molecular function unknown cellular component unknown | YEL050C		-3.0631	-1.99437	-2.01268	2.92563	2.48902	2.9806
YLR231C	YLR231C ... BNA5 NAD biosynthesis kynureninase activity cytoplasm* | YLR232W		-1.38307	-0.84185	-1.28883	1.62351	0.79698	1.25408
YBL099W	YBL099W ... ATP1 ATP synthesis coupled proton t hydrogen-transporting ATP synthase mitochondrial nucleoid* | YBL100C		-1.19474	-1.09808	-1.59369	2.14097	1.69715	1.7332
YDR453C	YDR453C iESR cluster TSA2 regulation of cell redox homeo thioredoxin peroxidase activity nucleus | YDR454C		-0.975082	-0.431915	-1.65232	1.31995	1.28313	1.05266
YKL016C	YKL016C ... ATP7 protein complex assembly* structural molecule activity* "proton-transporting ATP synthase, s" | YKL017C		-0.740058	-0.784718	-1.09312	1.3964	1.42183	0.986949
YDR032C	YDR032C iESR cluster PST2 biological process unknown molecular function unknown cytoplasm* | YDR033W		-1.65354	-0.832298	-1.17225	1.49455	1.18316	1.69756
YJL166W	YJL166W ... QCR8 aerobic respiration* ubiquinol-cytochrome-c reductase acrespiratory chain complex III (sens | YJL167W		-0.83547	-1.62687	-1.9458	2.90736	1.36669	0.883262
YGR205W	YGR205W ... YGR205W biological process unknown ATP binding cytoplasm* | YGR206W		-1.13567	-1.02079	-2.05314	0.910971	1.3223	0.159286
YBR039W	YBR039W ... ATP3 ATP synthesis coupled proton t hydrogen-transporting ATP synthase "proton-transporting ATP synthase, c" | YBR040W		-0.993459	-0.862611	-1.78166	2.14056	1.21033	1.1634
YKL085W	YKL085W ... MDH1 tricarboxylic acid cycle* L-malate dehydrogenase activity mitochondrial matrix | YKL086W		-1.09911	-1.16711	-2.29372	2.51187	1.25641	0.851803
YEL060C	YEL060C iESR cluster PRB1 sporulation* serine-type endopeptidase activity vacuole (sensu Fungi)* | YEL061C		-2.4415	-0.376987	-1.77407	0.062112	0.059493	0.908606
YBR107C	YBR107C ... IML3 chromosome segregation molecular function unknown outer kinetochore of condensed nucl | YBR108W		-0.525754	-1.32428	-1.11164	0.839138	0.226016	0.666771
YMR208W	YMR208W ... ERG12 ergosterol biosynthesis mevalonate kinase activity cytosol | YMR209C		-0.644677	-0.924149	-1.00961	0.479646	0.337224	0.522255
YNR043W	YNR043W PAC cluster MVD1 ergosterol biosynthesis* diphosphomevalonate decarboxylase acytosol | YNR044W		-0.601055	-1.38702	-1.11051	0.524672	0.263712	0.299946
YNL134C	YNL134C iESR cluster YNL134C biological process unknown alcohol dehydrogenase (NADP+) activcytoplasm* | YNL135C		-1.14839	-1.01055	-0.579761	0.611736	0.318273	0.663175
YHR039C	YHR039C ... MSC7 meiotic recombination molecular function unknown endoplasmic reticulum | YHR039C-A		-1.06553	-0.956919	-0.681591	0.903777	0.618243	0.965963
YLR056W	YLR056W ... ERG3 ergosterol biosynthesis C-5 sterol desaturase activity endoplasmic reticulum | YLR057W		-1.10748	-1.4858	-0.501591	1.37731	0.74354	1.04883
YOL107W	YOL107W ... YOL107W biological process unknown molecular function unknown Golgi apparatus* | YOL108C		-1.36942	-0.883365	-0.985014	1.11194	0.617756	1.30832
YER141W	YER141W iESR cluster COX15 cytochrome c oxidase complex a "oxidoreductase activity, acting on"mitochondrial inner membrane | YER142C		-0.352208	-2.1674	-2.09154	0.55903	0.509575	0.852255
YNR002C	YNR002C … iESR cluster ATO2 transport* transporter activity mitochondrion* | Putative transmembrane protein involved in export of ammonia, a starvation signal that promotes cell death in aging colonies; phosphorylated in mitochondria; member of the TC 9.B.33 YaaH family; homolog of Ady2p and Y. lipolytica Gpr1pYNR003C		-0.315096	-1.6608	-2.00251	0.473019	0.78668	1.07128
YNL052W	YNL052W ... COX5A aerobic respiration* cytochrome-c oxidase activity respiratory chain complex IV (sensu | YNL053W		-0.429686	-1.56412	-2.16684	1.00571	1.1583	1.17151
YOR065W	YOR065W ... CYT1 mitochondrial electron transpo "electron transporter, transferring"mitochondrial inner membrane* | YOR066W		-0.909199	-1.57552	-0.783236	1.09323	0.761321	0.952766
YMR015C	YMR015C ... ERG5 ergosterol biosynthesis C-22 sterol desaturase activity endoplasmic reticulum | YMR016C		-0.78092	-3.69625	-1.57189	1.1054	0.583013	0.620587
YML075C	YML075C ... HMG1 ergosterol biosynthesis hydroxymethylglutaryl-CoA reductaseendoplasmic reticulum membrane* | YML076C		-0.734243	-1.22124	-1.0155	1.57161	1.2686	1.46112
YIL155C	YIL155C ... GUT2 carbohydrate metabolism* glycerol-3-phosphate dehydrogenase mitochondrion | YIL156W		-1.43251	-1.49188	-2.51822	1.3224	1.86809	2.03818
YFR017C	YFR017C ... YFR017C biological process unknown molecular function unknown cytoplasm | YFR018C		-0.892942	-3.26355	-2.86375	1.11886	1.99068	2.44438
YPR184W	YPR184W iESR cluster GDB1 glycogen catabolism 4-alpha-glucanotransferase activitycytoplasm* | YPR185W		-1.31211	-2.92005	-2.74193	1.71086	1.8236	2.10251
YHR001W-A	YHR001W-A ... QCR10 aerobic respiration* ubiquinol-cytochrome-c reductase acmitochondrion* | YHR002W		-1.10414	-2.39477	-3.592	3.61363	2.22329	2.11302
YMR256C	YMR256C ... COX7 aerobic respiration* cytochrome-c oxidase activity respiratory chain complex IV (sensu | YMR257C		-0.637372	-2.89931	-2.1832	3.18299	1.33695	1.9298
YGL191W	YGL191W ... COX13 aerobic respiration enzyme regulator activity* respiratory chain complex IV (sensu | YGL192W		-0.297332	-2.76535	-3.56081	2.18668	0.22919	0.652965
YEL024W	YEL024W ... RIP1 aerobic respiration* ubiquinol-cytochrome-c reductase acrespiratory chain complex III (sens | YEL025C		-0.908375	-2.9448	-3.09605	1.45707	1.20751	1.10055
YDR529C	YDR529C ... QCR7 aerobic respiration* ubiquinol-cytochrome-c reductase acrespiratory chain complex III (sens | YDR530C		-1.20034	-2.72978	-3.58543	2.33037	1.8764	1.33706
YGL187C	YGL187C ... COX4 aerobic respiration* cytochrome-c oxidase activity respiratory chain complex IV (sensu | YGL188C		-0.844725	-2.71344	-2.65613	2.11463	1.35864	1.44577
YPR191W	YPR191W ... QCR2 aerobic respiration* ubiquinol-cytochrome-c reductase acmitochondrion* | YPR192W		-1.36145	-2.06121	-3.10319	1.99775	1.25817	1.47782
YPR010C-A	YPR010C-A … Putative protein of unknown function; conserved among Saccharomyces sensu stricto speciesYPR137C-A		-0.783257	-2.31004	-2.71753	2.71833	1.08541	0.870912
YFR033C	YFR033C ... QCR6 aerobic respiration* ubiquinol-cytochrome-c reductase acmitochondrion* | YFR034C		-1.01713	-0.85798	-1.3066	3.71833	1.44386	-0.47332
YBL064C	YBL064C iESR cluster PRX1 regulation of cell redox homeo thioredoxin peroxidase activity mitochondrion | YBL065W		-1.16728	-1.67336	-1.96293	3.19549	3.01639	2.52069
YBL100C	YBL100C ... | YBL100W-C		-1.39939	-0.878842	-1.29303	2.19377	2.40247	2.80427
YEL040W	YEL040W PAC cluster UTR2 cell wall organization and bio molecular function unknown cell wall (sensu Fungi)* | YEL041W		1.35702	1.35511	2.68787	-1.61359	-1.40533	-0.452798
YGR213C	YGR213C ... RTA1 biological process unknown molecular function unknown integral to membrane | YGR214W		0.950412	0.961291	2.6259	-1.76507	-1.41105	-0.687579
YGL147C	YGL147C RP cluster RPL9A protein biosynthesis structural constituent of ribosome cytosolic large ribosomal subunit ( | YGL148W		1.0807	2.85262	2.90906	-1.95528	-2.61434	-1.64882
YFL056C	YFL056C ... AAD6 aldehyde metabolism aryl-alcohol dehydrogenase activitycellular component unknown | YFL057C		-0.713773	-2.37682	-2.23977	-1.53321	-2.45649	-1.15396
YFL057C	YFL057C ... AAD16 aldehyde metabolism aryl-alcohol dehydrogenase activitycellular component unknown | YFL058W		-0.858749	-2.28342	-2.5518	-1.92553	-2.48506	-1.77063
YCR005C	YCR005C ... CIT2 glutamate biosynthesis* citrate (Si)-synthase activity mitochondrion* | YCR006C		-0.180896	-2.6062	-3.51106	-1.3848	-1.07002	-0.464624
YOR092W	YOR092W ... ECM3 cell wall organization and bio ATPase activity endoplasmic reticulum | YOR093C		-0.34405	-2.04557	-2.84324	-1.66494	-1.63331	-0.838379
YBR068C	YBR068C ... BAP2 amino acid transport amino acid transporter activity plasma membrane | YBR069C		-0.461971	-2.01989	-2.53229	-2.883	-2.60742	-1.3243
YMR317W	YMR317W ... YMR317W biological process unknown molecular function unknown cellular component unknown | YMR318C		-0.791077	-1.87334	-3.01338	-3.16609	-2.87349	-1.73694
YLR346C	YLR346C ... YLR346C biological process unknown molecular function unknown mitochondrion | YLR347C		-0.189405	-1.8009	-2.39727	-1.6625	-1.38552	-2.03367
YPR167C	YPR167C ... MET16 methionine metabolism* phosphoadenylyl-sulfate reductase (cytoplasm* | YPR168W		0.461033	1.30103	1.45545	-1.34057	-2.6163	-2.12228
YOR095C	YOR095C PAC cluster RKI1 pentose-phosphate shunt ribose-5-phosphate isomerase activicytoplasm* | YOR096W		1.39384	0.654601	1.0464	-1.31457	-1.72321	-1.92675
YEL054C	YEL054C RP cluster RPL12A protein biosynthesis* structural constituent of ribosome cytosolic large ribosomal subunit ( | YEL055C		0.939556	1.38136	1.58468	-4.09546	-2.72452	-1.94146
YOL064C	YOL064C ... MET22 sulfate assimilation* "3'(2'),5'-bisphosphate nucleotidase"cytoplasm | YOL065C		0.570017	1.1618	1.30237	-3.6625	-2.07906	-2.0557
YCL064C	YCL064C ... CHA1 threonine catabolism* L-serine ammonia-lyase activity* mitochondrion* | YCL065W		1.69122	1.19493	1.16561	-3.93219	-3.62672	-2.94719
YER131W	YER131W RP cluster RPS26B protein biosynthesis structural constituent of ribosome cytosolic small ribosomal subunit ( | YER132C		1.12007	2.50195	2.13652	-2.5993	-3.02562	-2.36744
YDL082W	YDL082W RP cluster RPL13A protein biosynthesis structural constituent of ribosome cytosolic large ribosomal subunit ( | YDL083C		0.954862	1.73532	1.57363	-2.81306	-2.11667	-2.33927
YIL053W	YIL053W ... RHR2 response to osmotic stress* glycerol-1-phosphatase activity cytoplasm* | YIL054W		1.49417	2.04786	1.66752	-3.80457	-2.96669	-2.46544
YER102W	YER102W RP cluster RPS8B protein biosynthesis structural constituent of ribosome cytosolic small ribosomal subunit ( | YER103W		0.723909	1.33174	1.37729	-2.41952	-2.77761	-2.18263
YJL177W	YJL177W RP cluster RPL17B protein biosynthesis structural constituent of ribosome cytosolic large ribosomal subunit ( | YJL178C		0.602287	1.23568	1.34103	-2.48353	-2.64505	-2.36056
YLL045C	YLL045C RP cluster RPL8B protein biosynthesis structural constituent of ribosome cytosolic large ribosomal subunit ( | YLL046C		0.505974	1.52814	1.60234	-2.68296	-2.24882	-1.56205
YJR010W	YJR010W ... MET3 methionine metabolism* sulfate adenylyltransferase (ATP) acytoplasm* | YJR011C		0.811079	1.43706	1.84495	-2.01194	-2.00197	-1.69329
YPL090C	YPL090C RP cluster RPS6A protein biosynthesis structural constituent of ribosome cytosolic small ribosomal subunit ( | YPL091W		0.663403	1.37337	1.53895	-2.17707	-1.84199	-2.06544
YBR189W	YBR189W RP cluster RPS9B protein biosynthesis* structural constituent of ribosome cytosolic small ribosomal subunit ( | YBR190W		0.885742	2.31499	2.24372	-2.21621	-2.20322	-1.67674
YJL190C	YJL190C RP cluster RPS22A protein biosynthesis structural constituent of ribosome cytosolic small ribosomal subunit ( | YJL191W		1.04571	1.95681	2.3187	-2.28222	-2.71488	-2.13226
YPR102C	YPR102C RP cluster RPL11A protein biosynthesis* structural constituent of ribosome cytosolic large ribosomal subunit ( | YPR103W		0.683218	1.88038	1.82177	-1.17707	-2.41105	-1.60002
YPR138C	YPR138C ... MEP3 ammonium transport ammonium transporter activity plasma membrane | YPR139C		0.549311	0.961477	1.39468	-2.13198	-1.87701	-0.675242
YJR137C	YJR137C ... ECM17 cell wall organization and bio sulfite reductase (NADPH) activity cytoplasm* | YJR138W		1.21992	0.841735	1.2542	-2.99931	-2.51114	-2.25326
YKL001C	YKL001C ... MET14 methionine metabolism* adenylyl-sulfate kinase activity cytoplasm* | YKL002W		1.14374	1.19556	1.46331	-2.73289	-2.3494	-2.42775
YMR290C	YMR290C PAC cluster HAS1 rRNA processing RNA binding* nucleolus* | YMR290W-A		1.21436	0.737502	0.965919	-1.84753	-1.96283	-1.86461
YDL184C	YDL184C ... RPL41A protein biosynthesis structural constituent of ribosome cytosolic large ribosomal subunit ( | YDL185C-A		1.17295	1.48234	1.85882	-0.966753	-1.6316	-2.36332
YIL051C	YIL051C ... MMF1 mitochondrial genome maintenan molecular function unknown mitochondrion* | YIL052C		0.713119	1.56123	1.45412	-1.72228	-1.84295	-0.99293
YDR450W	YDR450W RP cluster RPS18A protein biosynthesis structural constituent of ribosome mitochondrion* | YDR451C		0.469463	1.66156	1.85732	-1.16573	-1.59399	-1.64222
YHR010W	YHR010W RP cluster RPL27A protein biosynthesis structural constituent of ribosome cytosolic large ribosomal subunit ( | YHR011W		0.553404	1.6071	1.56435	-1.34776	-1.79598	-1.63928
YOL127W	YOL127W PAC cluster RPL25 protein biosynthesis* structural constituent of ribosome*cytosolic large ribosomal subunit ( | YOL128C		0.601845	1.53424	1.40881	-1.47807	-2.04625	-1.67776
YPR145W	YPR145W PAC cluster ASN1 asparagine biosynthesis asparagine synthase (glutamine-hydrcytoplasm | YPR146C		0.625469	1.38069	1.38548	-1.18096	-1.23006	-1.12696
YIL069C	YIL069C ... RPS24B protein biosynthesis structural constituent of ribosome cytosolic small ribosomal subunit ( | YIL070C		0.87646	1.09849	1.33579	-2.70514	-2.52856	-2.24012
YKL180W	YKL180W RP cluster RPL17A protein biosynthesis structural constituent of ribosome cytoplasm* | YKL181W		0.771491	1.25312	1.25304	-2.49339	-2.61556	-2.11182
YJR094W-A	YJR094W-A RP cluster RPL43B protein biosynthesis structural constituent of ribosome cytosolic large ribosomal subunit ( | YJR095W		1.36599	0.991266	1.02535	-2.45605	-2.84972	-2.21097
YBL072C	YBL072C RP cluster RPS8A protein biosynthesis structural constituent of ribosome cytosolic small ribosomal subunit ( | YBL073W		0.494937	1.66268	1.47607	-2.21292	-2.58081	-1.38171
YGR034W	YGR034W RP cluster RPL26B protein biosynthesis structural constituent of ribosome*cytosolic large ribosomal subunit ( | YGR035C		0.915866	1.48202	1.68118	-2.57578	-2.47958	-1.96636
YLR448W	YLR448W RP cluster RPL6B protein biosynthesis* structural constituent of ribosome*cytosolic large ribosomal subunit ( | YLR449W		0.771155	1.56136	1.67184	-2.5782	-2.47587	-2.26965
YBR191W	YBR191W RP cluster RPL21A protein biosynthesis structural constituent of ribosome cytosolic large ribosomal subunit ( | YBR191W-A		0.703559	1.57539	1.6039	-2.47202	-2.53705	-1.73269
YGL076C	YGL076C RP cluster RPL7A protein biosynthesis structural constituent of ribosome cytosolic large ribosomal subunit ( | YGL077C		0.563718	1.38075	1.38717	-2.17656	-2.24113	-1.48748
YJR145C	YJR145C RP cluster RPS4A protein biosynthesis* structural constituent of ribosome cytoplasm* | YJR146W		0.621919	1.32372	1.3656	-2.50407	-2.40301	-1.65761
YOL121C	YOL121C PAC cluster RPS19A protein biosynthesis structural constituent of ribosome cytosolic small ribosomal subunit ( | YOL122C		0.597723	1.49438	1.5234	-2.14792	-1.95072	-1.3528
YMR242C	YMR242C RP cluster RPL20A protein biosynthesis structural constituent of ribosome cytosolic large ribosomal subunit ( | YMR242W-A		0.832393	1.79185	1.70241	-2.53558	-2.17124	-1.70117
YJL136C	YJL136C RP cluster RPS21B protein biosynthesis structural constituent of ribosome cytosolic small ribosomal subunit ( | YJL136W-A		0.814999	1.64877	1.6432	-1.90447	-2.59609	-1.8641
YNL302C	YNL302C PAC cluster RPS19B protein biosynthesis structural constituent of ribosome cytosolic small ribosomal subunit ( | YNL303W		0.799621	1.41959	1.71132	-1.821	-2.37012	-2.07341
YML073C	YML073C RP cluster RPL6A protein biosynthesis* structural constituent of ribosome*cytosolic large ribosomal subunit ( | YML074C		0.557553	1.35876	1.39325	-2.49093	-2.80933	-1.90147
YGL031C	YGL031C RP cluster RPL24A protein biosynthesis structural constituent of ribosome*cytosolic large ribosomal subunit ( | YGL032C		0.4784	1.67346	1.54632	-2.01517	-1.90783	-1.94307
YMR230W	YMR230W RP cluster RPS10B protein biosynthesis structural constituent of ribosome cytosolic small ribosomal subunit ( | YMR230W-A		0.772655	1.59966	1.32926	-2.06639	-1.90827	-2.20975
YGL030W	YGL030W RP cluster RPL30 protein biosynthesis* structural constituent of ribosome cytoplasm* | YGL031C		1.08423	0.857467	1.33563	-2.51049	-2.45677	-1.7261
YKL006W	YKL006W RP cluster RPL14A protein biosynthesis structural constituent of ribosome*cytosolic large ribosomal subunit ( | YKL007W		0.8434	1.15302	1.26933	-2.93327	-2.64405	-1.8145
YNL178W	YNL178W RP cluster RPS3 protein biosynthesis* structural constituent of ribosome cytosolic small ribosomal subunit ( | YNL179C		0.843249	1.50199	1.35175	-2.74656	-2.06653	-1.77063
YLR264W	YLR264W RP cluster RPS28B protein biosynthesis structural constituent of ribosome cytosolic small ribosomal subunit ( | YLR265C		0.996899	0.862397	1.1547	-2.00353	-1.85702	-1.88895
YBL087C	YBL087C RP cluster RPL23A protein biosynthesis structural constituent of ribosome cytosolic large ribosomal subunit ( | YBL088C		1.04642	0.879863	1.29841	-2.37145	-2.34873	-1.38496
YBR048W	YBR048W RP cluster RPS11B protein biosynthesis* structural constituent of ribosome cytosolic small ribosomal subunit ( | YBR049C		0.750004	1.21052	1.446	-2.16018	-2.61904	-1.44175
YOL040C	YOL040C PAC cluster RPS15 protein biosynthesis* structural constituent of ribosome cytosolic small ribosomal subunit ( | YOL041C		0.738624	1.34741	1.42905	-2.59614	-2.61691	-1.63193
YNL069C	YNL069C RP cluster RPL16B protein biosynthesis structural constituent of ribosome*cytosolic large ribosomal subunit ( | YNL070W		0.8123	1.16857	1.37193	-3.05939	-2.69202	-1.82508
YDR064W	YDR064W RP cluster RPS13 protein biosynthesis structural constituent of ribosome cytosolic small ribosomal subunit ( | YDR065W		0.972677	1.2658	1.50703	-2.3976	-2.43883	-1.66155
YIL148W	YIL148W RP cluster RPL40A protein biosynthesis* structural constituent of ribosome*cytosolic large ribosomal subunit ( | YIL149C		0.968884	1.13914	1.38669	-2.22809	-2.27681	-1.66344
YOR369C	YOR369C RP cluster RPS12 protein biosynthesis structural constituent of ribosome cytosolic small ribosomal subunit ( | YOR370C		0.977559	1.27448	1.23982	-2.22056	-2.34904	-1.59455
YHR141C	YHR141C RP cluster RPL42B protein biosynthesis structural constituent of ribosome cytosolic large ribosomal subunit ( | YHR142W		0.614057	1.4002	1.49258	-1.89609	-2.21441	-1.39212
YLR167W	YLR167W RP cluster RPS31 protein biosynthesis* structural constituent of ribosome*cytoplasm* | YLR168C		0.863094	1.6141	1.72715	-2.20428	-2.18322	-1.60788
YML063W	YML063W RP cluster RPS1B protein biosynthesis structural constituent of ribosome cytosolic small ribosomal subunit ( | YML064C		0.508022	1.54333	1.45198	-1.82675	-2.15541	-1.70839
YOR293W	YOR293W RP cluster RPS10A protein biosynthesis structural constituent of ribosome cytosolic small ribosomal subunit ( | YOR294W		0.668951	1.61921	1.57885	-2.04101	-1.92163	-1.9393
YNL244C	YNL244C ... SUI1 translational initiation translation initiation factor activribosome | YNL245C		0.820346	1.24625	1.41791	-1.6854	-1.8836	-1.14614
YHL015W	YHL015W ... RPS20 protein biosynthesis structural constituent of ribosome cytosolic small ribosomal subunit ( | YHL015W-A		1.11555	1.82596	1.46448	-2.01582	-2.31167	-2.21799
YKR094C	YKR094C RP cluster RPL40B protein biosynthesis* structural constituent of ribosome*mitochondrion* | YKR095W		0.72172	1.28746	1.12521	-1.50022	-2.38687	-2.23226
YLR185W	YLR185W RP cluster RPL37A protein biosynthesis structural constituent of ribosome cytosolic large ribosomal subunit ( | YLR186W		0.712722	1.2225	1.4088	-1.64901	-2.74444	-1.90245
YLR325C	YLR325C RP cluster RPL38 protein biosynthesis structural constituent of ribosome cytosolic large ribosomal subunit ( | YLR326W		0.662386	1.55015	1.59071	-1.31632	-2.21237	-2.3257
YLR388W	YLR388W RP cluster RPS29A protein biosynthesis structural constituent of ribosome cytosolic small ribosomal subunit ( | YLR389C		0.857249	1.3301	1.7723	-2.44909	-1.9474	-2.15766
YOL039W	YOL039W PAC cluster RPP2A translational elongation* structural constituent of ribosome cytosolic large ribosomal subunit ( | YOL040C		1.17209	1.07522	1.73478	-2.79144	-3.02908	-1.73839
YGL209W	YGL209W ... MIG2 regulation of transcription fr specific RNA polymerase II transcrinucleus | YGL210W		-0.46577	-1.20871	-1.32982	-1.2868	-1.55445	-1.22179
YDR345C	YDR345C ... HXT3 hexose transport glucose transporter activity* plasma membrane | YDR346C		-1.06878	-2.34118	-1.19342	-2.59926	-2.23292	-1.0116
YJR151C	YJR151C ... DAN4 biological process unknown molecular function unknown cell wall (sensu Fungi) | YJR151W-A		-1.12591	-1.34291	-1.42741	-2.57913	-1.72702	-0.191182
YGR144W	YGR144W ... THI4 mitochondrial genome maintenan molecular function unknown mitochondrion* | YGR145W		-2.56462	-0.525671	-2.0941	1.14486	1.42183	3.1522
YKL096W	YKL096W ... CWP1 cell wall organization and bio structural constituent of cell wallcell wall (sensu Fungi) | YKL096W-A		0.29383	1.28656	1.67827	2.98136	2.89865	2.53922
YDL130W-A	YDL130W-A ... STF1 ATP synthesis coupled proton t molecular function unknown proton-transporting ATP synthase co | YDL131W		-2.42711	-0.443627	-1.58629	0.574387	-0.239912	3.51477
