# Supplementary material for: PKA regulatory subunit Bcy1 couples growth, lipid metabolism, and fermentation during anaerobic xylose growth in Saccharomyces cerevisiae
Source: PLoS Genet. 2023 Jul 6;19(7):e1010593. doi: 10.1371/journal.pgen.1010593 (PMC10353814; doi:10.1371/journal.pgen.1010593)
Supplement: S16 Table — (XLSX) [file pgen.1010593.s022.xlsx]

## Sheet: 20220927_old-new_YPX_phospholip
UID	NAME	EWY55-bcy1 C	EWY55-bcy1 D	EWY55-bcy1 E	ira2-bcy1 A	ira2-bcy1 B	ira2-bcy1 C
YFR053C	YFR053C iESR cluster HXK1 glucose metabolism* hexokinase activity cytosol | YFR054C	-0.890601	-8.27075	-8.3027	1.85647	1.73468	2.00353
YER015W	YER015W ... FAA2 lipid metabolism* long-chain-fatty-acid-CoA ligase acmitochondrion* | YER016W	-0.882978	-1.80654	-2.62115	0.489507	0.836873	0.9219
YKR067W	YKR067W iESR cluster GPT2 phospholipid biosynthesis glycerol-3-phosphate O-acyltransfercytoplasm* | YKR068C	-1.31888	-1.78835	-2.32087	0.644635	0.284332	0.584596
YJR073C	YJR073C ... OPI3 phosphatidylcholine biosynthes phosphatidyl-N-methylethanolamine Nmitochondrion* | YJR074W	-1.76652	-2.79095	-2.38921	2.50881	1.72018	2.73266
YJL153C	YJL153C ... INO1 myo-inositol metabolism inositol-3-phosphate synthase activcytoplasm | YJL154C	-4.51607	-4.10371	-3.43241	1.88183	2.25874	2.1078
YDR284C	YDR284C ... DPP1 signal transduction* phosphatidate phosphatase activity*vacuolar membrane (sensu Fungi) | YDR285W	-0.776455	0.123448	0.190867	2.30796	1.03481	1.17308
YGR110W	YGR110W … CLD1 biological process unknown molecular function unknown | Mitochondrial cardiolipin-specific phospholipase; functions upstream of Taz1p to generate monolyso-cardiolipin; transcription increases upon genotoxic stress; involved in restricting Ty1 transposition; has homology to mammalian CGI-58YGR111W	0.216744	-1.19975	-0.884643	0.318395	0.073912	0.652024
YNR019W	YNR019W ... ARE2 sterol metabolism sterol O-acyltransferase activity endoplasmic reticulum | YNR020C	-0.27672	-1.46229	-0.578059	0.633111	0.561188	0.680384
YIL124W	YIL124W iESR cluster AYR1 phosphatidic acid biosynthesis acylglycerone-phosphate reductase acytoplasm* | YIL125W	-1.0295	0.772255	0.273534	0.729822	0.854795	0.16427
YGR202C	YGR202C ... PCT1 phosphatidylcholine biosynthes choline-phosphate cytidylyltransfernucleus* | YGR203W	-0.460593	0.486792	-0.231305	0.796936	-0.163127	-1.10447
YGL253W	YGL253W ... HXK2 replicative cell aging* hexokinase activity nucleus* | YGL254W	0.574533	-0.423396	-0.403296	-3.3579	-2.81375	-2.29124
YBL011W	YBL011W ... SCT1 phospholipid biosynthesis glycerol-3-phosphate O-acyltransferendoplasmic reticulum | YBL012C	-0.158835	-0.549543	-1.10598	-1.6625	-1.55741	-1.3596
YNL094W	YNL094W ... APP1 actin filament organization* molecular function unknown actin cortical patch* | YNL095C	0.032545	-0.576361	-0.802334	-1.38191	-1.87913	-1.08886
YOL103W	YOL103W ... ITR2 myo-inositol transport myo-inositol transporter activity membrane | YOL104C	-0.059503	-0.288349	-0.33051	-1.45605	-1.13071	-1.10468
YHR046C	YHR046C ... INM1 inositol phosphate dephosphory inositol-1(or 4)-monophosphatase accytoplasm* | YHR047C	0.397664	0.002933	-0.349558	-1.00353	-0.900093	-0.678241
YIL009W	YIL009W ... FAA3 lipid metabolism* long-chain-fatty-acid-CoA ligase accellular component unknown | YIL010W	0.162177	-0.573115	-0.955864	-1.59211	-1.25624	-0.628191
YDR147W	YDR147W ... EKI1 phosphatidylethanolamine biosy choline kinase activity* cytoplasm | YDR148C	-0.588391	-0.763792	-1.25893	-0.867815	-1.22202	-0.74894
YGR170W	YGR170W ... PSD2 phosphatidylcholine biosynthes phosphatidylserine decarboxylase acvacuolar membrane (sensu Fungi)* | YGR171C	-0.557779	-0.70291	-1.24385	-0.516418	-0.925628	-0.365651
YDR503C	YDR503C ... LPP1 phospholipid metabolism phosphatidate phosphatase activity membrane | YDR504C	-0.038295	-0.086392	0.308996	-0.010419	0.175195	0.272086
YBR041W	YBR041W ... FAT1 lipid transport* long-chain-fatty-acid-CoA ligase acplasma membrane* | YBR042C	-0.431491	0.09212	0.075271	0.329284	-0.48916	0.402945
YGR157W	YGR157W ... CHO2 phosphatidylcholine biosynthes phosphatidylethanolamine N-methyltrendoplasmic reticulum | YGR158C	-0.774043	-1.37213	-1.50722	-0.398119	-0.621529	0.051426
YCL004W	YCL004W ... PGS1 phospholipid biosynthesis CDP-diacylglycerol-glycerol-3-phospmitochondrion | YCL005W	-0.313808	-0.8898	-0.982935	-0.340568	-0.440661	-0.01271
YGR046W	YGR046W … TAM41 mitochondrial matrix protein i molecular function unknown | Mitochondrial protein involved in protein import into the mitochondrial matrix; maintains the functional integrity of the TIM23 protein translocator complex; viability of null mutant is strain-dependent; mRNA is targeted to the budYGR047C	-0.500486	-0.796654	-1.15155	0.106891	-0.501543	0.703296
YDL142C	YDL142C ... CRD1 mitochondrial membrane organiz cardiolipin synthase activity mitochondrial membrane | YDL143W	-0.692372	-0.631032	-1.15682	0.840005	0.128476	0.140484
YDR497C	YDR497C ... ITR1 myo-inositol transport myo-inositol transporter activity membrane | YDR498C	-0.968753	-2.00964	-1.93701	-0.000492	-0.513352	0.411486
YER026C	YER026C ... CHO1 phosphatidylserine biosynthesi CDP-diacylglycerol-serine O-phosphaendoplasmic reticulum | YER027C	-1.16611	-1.47874	-1.67555	-0.108752	-0.244741	0.471848
YGL077C	YGL077C ... HNM1 choline transport choline transporter activity plasma membrane | YGL078C	-0.543991	-1.19774	-0.945348	0.443598	-0.339514	0.422417
YKR089C	YKR089C … TGL4 (STC1) DNA repair* DNA helicase activity nucleus | Triacylglycerol lipase involved in triacylglycerol mobilization and degradation; found in lipid particles; phosphorylated and activated by Cdc28p; required with Tgl3p for timely bud formationYKR090W	-0.326925	-0.46989	-0.75886	0.318395	-0.045944	0.056862
YOR245C	YOR245C ... DGA1 triacylglycerol biosynthesis* diacylglycerol O-acyltransferase aclipid particle | YOR246C	0.062206	-0.549694	-0.783236	0.455074	0.036713	-0.280309
YOR317W	YOR317W iESR cluster FAA1 lipid metabolism* long-chain-fatty-acid-CoA ligase acmitochondrion* | YOR318C	-0.1437	-1.48293	-1.99584	0.296862	0.054678	-0.217037
YMR165C	YMR165C … PAH1 (SMP2) protein amino acid phosphoryla protein kinase activity cytoplasm | Mg<sup>2+</sup>-dependent phosphatidate (PA) phosphatase, catalyzes the dephosphorylation of PA to yield diacylglycerol and P<sub>i</sub>, responsible for de novo lipid synthesis; homologous to mammalian lipin 1YMR166C	-0.645536	-0.399613	-1.06948	0.422992	-0.338977	-0.591285
YLR133W	YLR133W ... CKI1 phosphatidylcholine biosynthes choline kinase activity cytosol | YLR134W	-0.396277	-1.42656	-1.72454	-0.283082	-0.872612	-0.635844
YBR029C	YBR029C ... CDS1 phosphatidylglycerol biosynthe phosphatidate cytidylyltransferase mitochondrion* | YBR030W	-0.087102	-1.66019	-1.27563	-1.01042	-1.32192	-0.793222
YDL052C	YDL052C ... SLC1 sphingolipid biosynthesis 1-acylglycerol-3-phosphate O-acyltrlipid particle | YDL053C	0.083628	-0.709259	-0.779281	-1.27448	-1.4447	-0.999355
YOR175C	YOR175C … ALE1 biological process unknown O-acyltransferase activity | Broad-specificity lysophospholipid acyltransferase, part of MBOAT family of membrane-bound O-acyltransferases; key component of Lands cycle; may have role in fatty acid exchange at sn-2 position of mature glycerophospholipidsYOR176W	-0.213879	-1.04308	-1.40203	-0.966277	-1.8903	-1.35931
YMR246W	YMR246W ... FAA4 lipid metabolism* long-chain-fatty-acid-CoA ligase accytoplasm* | YMR247C	0.299483	-0.739555	-1.07379	-0.715851	-1.1145	-0.866847
YPR113W	YPR113W ... PIS1 cell cycle* CDP-diacylglycerol-inositol 3-phospendoplasmic reticulum* | YPR114W	0.300821	-0.895633	-0.828845	-1.27589	-1.15861	-0.155945
YGR007W	YGR007W ... MUQ1 phosphatidylethanolamine biosy ethanolamine-phosphate cytidylyltracytoplasm* | YGR008C	0.098557	-0.126014	-0.571979	-0.274979	-0.864469	-0.886973
YOR311C	YOR311C … DGK1 (HSD1) regulation of transcription molecular function unknown cytoplasm* | Diacylglycerol kinase, localized to the endoplasmic reticulum (ER); overproduction induces enlargement of ER-like membrane structures and suppresses a temperature-sensitive sly1 mutation; contains a CTP transferase domainYOR312C	-0.187662	-0.553544	-0.335785	-0.244352	-0.102586	0.422845
YCR048W	YCR048W ... ARE1 sterol metabolism sterol O-acyltransferase activity endoplasmic reticulum | YCR049C	-0.130932	-0.44563	0.020352	-0.845188	-0.573493	0.612776
YHR123W	YHR123W ... EPT1 phosphatidylethanolamine biosy ethanolaminephosphotransferase actiendoplasmic reticulum | YHR124W	-0.371039	-1.23222	-0.747473	-0.82469	-0.97875	0.010588
YMR313C	YMR313C ... TGL3 lipid metabolism triacylglycerol lipase activity lipid particle | YMR314W	-0.250681	-0.201765	-0.462719	-0.42303	-0.163127	-0.249165
YOR081C	YOR081C … TGL5 (STC2) biological process unknown molecular function unknown integral to membrane* | Triacylglycerol lipase involved in TAG mobilization; localizes to lipid particles; potential Cdc28p substrateYOR082C	-0.588365	-0.161586	-0.813168	-0.56296	-0.163127	0.019267
YHR100C	YHR100C … GEP4 biological process unknown molecular function unknown | Protein of unknown function required for respiratory growth; detected in highly purified mitochondria in high-throughput studies; null mutation confers sensitivity to tunicamycin and DTT and decreased levels of phosphatidylethanolYHR101C	0.00475	-0.124373	-0.272748	-0.077533	-1.46197	-0.456612
YNL169C	YNL169C ... PSD1 phosphatidylcholine biosynthes phosphatidylserine decarboxylase acmitochondrion* | YNL170W	-0.526814	-0.456279	-0.57889	0.057982	-1.25004	-0.349745
YPR140W	YPR140W ... TAZ1 phospholipid biosynthesis* acyltransferase activity mitochondrion | YPR141C	0.197587	-0.801541	-1.05011	0.623808	-0.659085	-0.174532
YNR008W	YNR008W ... LRO1 triacylglycerol biosynthesis* phospholipid:diacylglycerol acyltraendoplasmic reticulum | YNR009W	-0.734541	0.444505	0.39128	-0.2881	-0.336192	-0.39607
YDR058C	YDR058C ... TGL2 lipid metabolism triacylglycerol lipase activity cellular component unknown | YDR059C	-0.244153	-0.100722	-0.963816	0.144859	-1.63706	-0.140584
