# Supplementary material for: PKA regulatory subunit Bcy1 couples growth, lipid metabolism, and fermentation during anaerobic xylose growth in Saccharomyces cerevisiae
Source: PLoS Genet. 2023 Jul 6;19(7):e1010593. doi: 10.1371/journal.pgen.1010593 (PMC10353814; doi:10.1371/journal.pgen.1010593)
Supplement: S17 Table — Companion table for Fig 5D. (XLSX) [file pgen.1010593.s023.xlsx]

## Sheet: 20230426_EWY55_siglipids_allrep
NAME	ira2 YPX/YPD A	ira2 YPX/YPD B	ira2 YPX/YPD C	bcy1 YPX/YPD A	bcy1 YPX/YPD B	bcy1 YPX/YPD C	EWY55 YPX/YPD A	EWY55 YPX/YPD B	EWY55 YPX/YPD C
LysoPE 16:1_RT_1.072	0.455731	1.33611	-0.052967	-1.41755	0.543764	1.84498	-0.956395	-0.498433	-0.750905
PC 35:1_RT_10.783	1.17233	2.17884	3.31331	2.23431	-0.225254	0.40559	0.078828	0.872924	2.36443
PC O-34:0_RT_10.649	0.609671	2.78357	3.6749	2.94439	1.69973	3.27086	3.26728	4.85571	5.44366
PE 34:3_RT_8.617	-0.804005	-0.35527	0.537861	1.97273	0.57391	0.972286	1.25219	0.602493	2.1225
PS 10:0_16:0_RT_6.109	-2.56294	-1.04402	-0.683871	-0.055223	0.302532	-0.115024	-0.704552	-0.843126	-1.07847
PS 12:0_16:0_RT_7.129	-4.94561	-1.06422	-1.23278	-0.42756	-0.805133	-0.803782	-2.28468	-3.32697	-1.8625
PS 14:0_16:1_RT_7.226	-1.92356	1.54942	0.544283	1.29833	2.06688	0.785277	-1.02357	-0.387115	-0.232504
PS 16:1_16:1_RT_7.315	0.445664	3.59599	2.46594	3.11864	3.53435	3.39911	0.968923	1.94677	2.20927
SM d42:1_RT_13.287	0.162463	1.9909	2.52169	2.70535	0.778557	2.37385	0.857499	2.82266	3.66177
SP d16:0_RT_1.515	-2.84655	-4.23475	-2.64644	-1.79357	-2.10539	-1.51725	-0.876556	-2.54431	-0.957265
TG 16:0_18:1_18:0_RT_19.231	0.408415	0.838323	-0.260936	2.45877	2.5609	1.3373	1.61771	5.84104	3.84718
TG 16:1_18:2_18:1_RT_17.084	-0.718936	1.14127	1.45903	2.31374	-0.026795	-1.3172	0.152795	2.1597	2.43558
TG 18:1_18:0_18:0_RT_19.887	-0.479285	0.825698	-0.702687	1.93832	1.82975	-0.667132	0.451138	3.91688	2.12765
TG 18:1_18:1_18:0_RT_19.203	-0.636155	0.952972	-0.964196	1.6775	1.17678	-0.533844	0.380521	4.86124	2.23279
TG 52:2_RT_18.496	-0.768882	0.938793	0.106362	1.7213	0.551485	-0.27729	0.361263	4.11836	2.28208
TG 54:3_RT_18.485	-0.539117	0.804286	0.041263	1.85506	0.011631	-0.764351	0.196638	3.36099	1.94135
Unknown_mz_1021.91235_+_RT_19.569	0.162836	1.83379	-0.161496	2.25536	1.17864	-0.282228	0.870902	2.72073	2.31201
Unknown_mz_1071.75183_-_RT_12.5	1.49937	2.93015	4.27741	2.48097	-0.70758	1.26351	0.181127	0.565909	2.70519
Unknown_mz_1099.78198_-_RT_13.381	1.34252	2.61147	3.92013	2.6207	-0.527798	1.30163	0.148476	0.863048	2.95658
Unknown_mz_1287.87537_-_RT_6.579	-4.47835	-3.37185	-2.19076	-5.81919	-5.39342	-3.36292	-3.96889	-4.11706	-2.15777
Unknown_mz_1474.08447_+_RT_9.313	-0.59212	1.70412	1.49741	3.82552	2.01523	1.55576	1.96693	2.46941	2.67034
Unknown_mz_212.23766_+_RT_1.517	-3.38227	-4.5856	-2.6759	-2.08441	-2.38007	-1.18263	-1.07343	-2.65419	-0.961129
Unknown_mz_245.11041_+_RT_1.142	0.644966	-0.082946	0.072545	-0.613397	0.052479	0.052398	-2.14912	-1.37955	-2.29387
Unknown_mz_256.2634_+_RT_2.873	-0.219086	0.020654	0.094269	2.20914	2.44713	2.06261	1.12829	0.8703	2.10709
Unknown_mz_258.2789_+_RT_1.94	0.297146	0.518175	0.938615	1.56966	2.25099	1.69487	1.46314	1.34535	1.56869
Unknown_mz_282.27908_+_RT_4.694	-0.241233	-0.009985	-0.559361	-0.340248	0.212749	-0.549224	-0.982249	-0.797453	-1.23256
Unknown_mz_284.29474_+_RT_4.957	0.39147	0.033335	1.19387	2.7585	4.65734	3.22927	1.68083	1.92555	1.69684
Unknown_mz_285.18994_-_RT_2.788	0.027011	-0.204657	-0.998942	0.613963	-0.513151	-0.39447	1.42647	1.14158	0.953459
Unknown_mz_286.31049_+_RT_3.499	-0.002118	0.136653	0.968293	1.75498	2.26966	2.28464	1.81207	0.775434	1.61654
Unknown_mz_300.28943_+_RT_6.382	-1.66537	-0.089002	0.047542	0.907259	2.50251	1.67302	0.840924	3.79942	3.46421
Unknown_mz_309.18811_+_RT_2.195	-0.068749	0.397181	-1.31265	0.952999	-0.452931	-0.398931	1.72812	0.880292	1.34234
Unknown_mz_309.19012_-_RT_2.49	0.072628	-0.576973	-2.66588	0.212116	0.506796	-0.761464	1.35826	1.90378	1.11178
Unknown_mz_311.20581_-_RT_3.481	-0.194182	-0.101112	-2.9427	0.000704	-0.630714	-0.202786	0.955808	2.0871	1.12631
Unknown_mz_313.22131_-_RT_4.722	-1.2481	-0.373244	-1.02806	0.609987	0.2963	0.826843	1.16051	0.884879	1.19299
Unknown_mz_318.2998_+_RT_1.78	-1.43624	-0.332873	-0.063042	0.829339	1.89818	1.81402	0.047768	1.43337	1.71997
Unknown_mz_327.07773_+_RT_1.232	-0.457517	-1.24435	-1.7416	-0.643321	-0.286388	-0.046754	1.14522	0.364183	0.956154
Unknown_mz_330.3367_+_RT_3.768	3.66696	3.84672	3.07374	5.59069	5.26966	5.94794	4.92822	1.99203	4.88358
Unknown_mz_337.21973_+_RT_5.756	-0.934938	-0.417352	-0.040286	-0.183282	0.167488	1.12748	0.829095	1.38397	1.59814
Unknown_mz_337.22073_-_RT_3.991	-0.519029	-0.928971	-1.16542	0.068512	0.933559	0.599079	1.18966	2.06716	1.38356
Unknown_mz_351.21851_-_RT_1.707	0.562164	-1.78568	1.86797	-0.576014	0.286741	-0.996933	1.03245	3.97499	2.42772
Unknown_mz_362.29214_-_RT_1.764	-2.11334	-0.09951	0.012167	1.01695	3.40099	2.79775	0.070159	1.9077	1.94298
Unknown_mz_372.34708_+_RT_6.385	-1.47707	-0.188589	-0.630762	1.14501	2.29977	1.79842	0.888244	3.58033	4.17322
Unknown_mz_375.24854_-_RT_6.032	-0.118091	-0.35589	-0.93379	-0.036916	0.052689	-0.592071	-0.807999	-0.575187	-2.21022
Unknown_mz_375.30423_+_RT_6.201	-1.31402	-0.196107	-0.570629	-0.140929	0.42146	-0.177207	0.625278	2.2878	2.80064
Unknown_mz_375.30438_+_RT_11.762	1.08244	1.82512	1.6109	3.49022	1.88602	1.72537	2.09916	2.69679	3.67864
Unknown_mz_378.32095_+_RT_4.874	-0.162156	0.28976	-0.330201	0.7592	1.18819	0.509955	1.71008	0.990817	0.503985
Unknown_mz_378.32123_+_RT_4.979	-0.521013	-0.002841	-0.212307	0.165741	1.39296	0.842739	1.41524	1.02047	0.459442
Unknown_mz_384.35724_+_RT_1.172	-1.16695	-1.03892	-0.831017	1.43679	-0.587184	-0.375467	0.688037	0.223154	0.695378
Unknown_mz_384.35782_+_RT_1.454	-0.836414	-1.0955	-1.05713	0.474341	-0.571381	0.043249	0.303614	0.071808	0.751475
Unknown_mz_385.28793_+_RT_3.809	-5.68418	-3.75876	-2.84836	-2.80933	-1.60245	-1.58887	-3.67305	-2.67145	-4.63841
Unknown_mz_386.27423_-_RT_1.602	-1.25386	-1.69853	-3.4761	0.056751	0.211612	-1.32825	0.299389	2.01152	0.682715
Unknown_mz_395.33087_+_RT_11.736	-0.691283	1.42365	1.39818	0.864444	-0.749457	-0.689624	1.54012	2.08526	1.75019
Unknown_mz_407.17865_+_RT_7.028	-1.16967	-1.00828	-0.071145	0.200548	0.430385	-1.32333	0.098494	3.05935	3.1112
Unknown_mz_411.34695_+_RT_2.367	-2.53422	-2.06571	-1.02569	-2.55648	-2.20737	-1.20723	-0.875037	-0.716867	-0.226018
Unknown_mz_411.34747_+_RT_4.462	-3.32444	-2.83166	-3.06457	-2.56234	-0.790844	-1.30658	-1.1767	-1.67685	-0.393501
Unknown_mz_416.33932_-_RT_6.404	-2.1333	0.780999	0.024731	0.723479	3.30151	1.94957	1.23506	4.56326	3.8929
Unknown_mz_419.27335_-_RT_5.972	-1.67081	0.445274	-1.34907	0.750167	0.930834	-1.06687	-0.861632	-1.71705	-3.45129
Unknown_mz_423.27084_+_RT_2.144	-0.194396	-0.120585	-0.442719	0.539967	-0.88305	-0.620054	0.958224	0.504616	0.401913
Unknown_mz_425.34073_+_RT_7.489	-1.75049	1.41351	-0.835163	0.006538	-0.684729	-0.267466	0.769278	0.953028	2.03129
Unknown_mz_436.37888_+_RT_4.288	-2.49045	-0.489043	-1.59107	0.676741	1.14811	-0.175555	1.06354	0.256914	0.206802
Unknown_mz_439.2789_+_RT_5.764	-0.809424	-0.191612	-2.96179	-0.291945	0.142496	-1.94466	1.00224	3.0459	3.37156
Unknown_mz_443.31778_-_RT_4.383	1.01941	-0.049291	0.746616	1.18424	2.78969	2.42949	2.01586	1.79414	1.58069
Unknown_mz_444.45651_+_RT_14.06	2.35001	2.10401	2.29719	3.12989	0.296068	1.09842	1.6482	0.9054	1.58479
Unknown_mz_449.14755_+_RT_1.139	-0.170062	-0.647197	-1.83523	0.592401	-0.902586	-1.9418	0.679802	1.96195	1.0003
Unknown_mz_453.26239_-_RT_2.731	-5.66751	-6.79944	-5.20672	-4.40863	-4.305	-4.66691	-3.03178	-5.16689	-4.37698
Unknown_mz_460.36539_+_RT_5.353	-2.12726	0.317804	-0.460867	1.2593	1.08694	1.66367	1.69661	1.78689	3.30485
Unknown_mz_460.366_+_RT_5.49	-1.6533	-0.33812	-0.249335	0.669166	0.842616	3.10778	2.57043	3.33033	4.87759
Unknown_mz_461.36523_+_RT_6.41	-1.6105	-0.761995	-0.370659	0.277917	-0.227929	-0.034883	0.087928	0.079048	0.630284
Unknown_mz_465.39365_+_RT_4.609	-1.21261	-0.022911	0.192308	0.378612	0.619576	0.776081	-0.36519	-1.17055	-0.087453
Unknown_mz_467.27301_+_RT_5.359	-0.403456	0.526847	-1.88703	-0.426139	0.031444	-0.012566	2.09681	4.91263	2.15442
Unknown_mz_468.3082_+_RT_1.79	-2.19455	1.67759	-0.564349	0.769499	3.32004	1.62907	-1.99782	-0.608989	-0.923149
Unknown_mz_472.29919_+_RT_4.424	-2.88064	-4.54895	-1.10864	-1.4112	-0.003037	-0.785727	-0.564493	-0.862508	-0.450353
Unknown_mz_482.29553_-_RT_0.582	-1.01436	-0.359336	-0.594532	-0.823159	-0.238557	-0.150667	0.25301	0.222021	0.73644
Unknown_mz_488.45673_+_RT_5.453	-1.24296	-1.74667	-1.37347	0.625794	-0.142308	0.39724	0.683141	0.241052	0.438
Unknown_mz_492.30917_-_RT_1.848	-1.83953	1.72336	1.58225	2.91651	3.70305	2.33427	0.484754	1.48215	0.437851
Unknown_mz_506.32422_+_RT_1.433	0.073172	1.98639	-0.353885	1.13122	3.42068	2.74229	2.4467	2.62872	2.20234
Unknown_mz_516.39886_-_RT_9.691	-0.136889	-0.187645	-0.822437	-0.632841	0.342833	0.498616	2.89436	2.51564	4.02296
Unknown_mz_522.31476_+_RT_5.675	-2.49221	-2.89674	-0.301102	-0.973694	0.200376	-1.47307	0.633367	2.06197	1.93451
Unknown_mz_524.33673_-_RT_2.063	-2.00763	0.342437	-0.936983	0.879121	-0.90745	0.095471	-0.07235	-2.02617	-1.11451
Unknown_mz_537.30878_+_RT_7.798	-0.759443	-2.76396	-3.83101	-2.20131	1.37276	2.34712	0.088066	0.108928	3.75644
Unknown_mz_540.38922_+_RT_0.735	-1.55306	-1.24539	-1.09186	-1.288	-0.579489	-0.555769	-0.322432	-0.271541	-0.124451
Unknown_mz_545.24768_+_RT_2.333	-0.771762	-2.58947	-2.88485	-1.6439	-0.156928	0.260195	1.05158	3.28017	1.21724
Unknown_mz_549.48578_+_RT_12.478	0.304678	-0.206684	-0.019555	3.17223	-0.056878	1.91692	1.91688	1.07102	3.42265
Unknown_mz_551.50433_+_RT_15.49	-0.090982	0.814779	2.16086	2.35047	1.88606	1.4966	0.695152	5.9314	4.12427
Unknown_mz_552.36584_+_RT_5.07	-2.73091	-1.16084	-1.78822	-3.10583	0.292607	0.006907	-1.32738	-0.519602	-0.483538
Unknown_mz_557.35876_-_RT_6.993	-1.75901	-0.143635	-0.41469	0.733382	-0.208868	-0.403322	0.42528	2.45094	3.58127
Unknown_mz_568.3634_-_RT_2.831	-1.37628	0.285698	-0.224432	-0.372148	0.85058	-0.224329	-1.24145	-0.260482	-0.932789
Unknown_mz_571.54022_+_RT_1.441	-3.01774	-4.65729	-2.92586	-2.82033	-1.39406	-1.95062	-1.79177	-2.50359	-2.00588
Unknown_mz_573.35345_-_RT_6.21	-0.200163	-0.445337	-0.049454	-0.362394	0.503081	0.628449	0.93144	3.94353	2.79009
Unknown_mz_577.38269_+_RT_6.993	-2.92305	-1.15897	-1.03812	-1.05326	-0.389949	-0.72809	0.367189	3.60375	2.7745
Unknown_mz_580.24017_+_RT_0.588	-0.25832	-0.652632	-0.152194	-1.42523	-0.086006	0.211393	1.02377	0.884988	1.62581
Unknown_mz_585.37604_+_RT_0.604	-0.532807	-1.14687	-0.54279	-0.4274	-1.07254	-0.227121	0.133518	0.322359	0.614505
Unknown_mz_585.49518_+_RT_1.561	-0.96446	-1.72075	0.052878	0.216559	-1.66438	0.456203	-0.488999	-2.50959	-0.977191
Unknown_mz_591.31897_+_RT_8.761	-1.9407	1.60819	1.18613	1.41622	0.304183	-4.41609	-2.82205	-2.00016	-0.229809
Unknown_mz_591.49927_+_RT_15.565	1.60671	2.89942	1.20118	3.27311	2.89932	3.35808	2.26523	6.19301	4.82238
Unknown_mz_591.49939_+_RT_16.413	0.795403	1.44734	0.603266	2.39882	2.9149	2.37411	1.46169	5.63779	4.39564
Unknown_mz_593.37756_+_RT_6.202	-0.990693	-0.803907	-0.55645	-0.461366	-0.134496	0.361039	1.05443	3.90739	3.57524
Unknown_mz_595.37769_+_RT_6.484	-0.860662	-0.889876	-0.519382	-0.903951	0.229361	2.43214	0.056217	1.44663	2.30088
Unknown_mz_598.34644_+_RT_5.784	-1.7402	-3.75505	-1.73344	-0.890468	0.087224	-2.06118	1.76235	3.24737	3.84291
Unknown_mz_612.59363_+_RT_12.427	3.19592	2.83675	5.0487	3.60365	0.54692	2.28306	1.17505	0.892652	2.55314
Unknown_mz_622.33868_+_RT_2.959	-1.48676	0.536348	0.242617	-0.328133	0.726391	0.696859	-1.15485	-0.577322	-0.415926
Unknown_mz_622.61395_+_RT_14.478	0.747447	3.59082	5.31879	3.98028	3.46547	4.32972	2.63495	5.73881	7.45972
Unknown_mz_624.3869_+_RT_3.858	-4.98315	-4.78407	-4.23013	-5.45653	-3.44709	-3.3336	-4.26576	-3.43923	-2.38478
Unknown_mz_638.43842_+_RT_4.557	-4.64831	-3.76069	-4.51265	-4.10224	-2.3024	-3.24597	-2.01619	-3.1147	-3.00751
Unknown_mz_641.33295_-_RT_1.648	-0.296543	2.36172	1.4375	1.4172	2.3446	2.39242	2.39613	3.30091	2.29509
Unknown_mz_654.36017_-_RT_6.207	-0.203831	-0.450354	-0.493832	0.298385	-0.040466	0.273119	0.747119	3.10669	2.61522
Unknown_mz_660.61487_+_RT_11.674	-0.175893	1.19878	0.380835	-0.112981	-1.135	-1.47785	-2.03715	-0.711081	-0.439237
Unknown_mz_661.44104_-_RT_6.947	-1.60436	0.869084	0.38192	1.63348	1.01283	-0.319697	-0.386013	-0.091156	-1.43834
Unknown_mz_666.40881_+_RT_7.196	-3.5446	-1.55199	-1.22784	1.9909	0.030953	-2.49343	1.43697	2.32543	3.42414
Unknown_mz_669.3642_-_RT_2.148	-3.16276	-3.73484	-2.78009	-3.31103	-4.43917	-3.58413	-0.792211	-3.44833	-1.27165
Unknown_mz_669.57642_+_RT_12.13	-1.03179	0.622551	1.0537	0.184428	-1.61298	-2.30516	-2.83244	-0.797323	-1.38697
Unknown_mz_671.48169_-_RT_11.178	-1.40821	1.54423	1.68427	1.3069	-2.10029	-2.64386	-2.82756	-1.42023	-2.24332
Unknown_mz_672.61511_+_RT_13.282	0.764323	2.31701	3.44435	2.71433	-0.441877	0.814848	0.102036	1.02894	2.55955
Unknown_mz_682.5603_+_RT_1.423	-2.13443	-4.8605	-3.1641	-2.79655	-2.2765	-2.2077	-1.1361	-2.43684	-1.46347
Unknown_mz_683.37915_-_RT_2.953	-4.65809	-3.97198	-2.44705	-3.55206	-0.605306	-1.52058	-1.48495	-3.00515	-0.826272
Unknown_mz_683.43042_+_RT_6.39	-0.890965	-0.220614	0.983805	-1.95399	1.08309	2.49524	2.83174	2.64026	3.34745
Unknown_mz_685.474_-_RT_0.789	-1.60858	-2.00951	-1.87941	-0.794015	-1.72976	-1.49624	-0.38472	-1.25704	-1.05685
Unknown_mz_694.59863_+_RT_1.456	-2.19669	-3.21963	-1.92382	-1.0645	-1.85291	-1.21051	-0.757057	-1.49094	-0.801114
Unknown_mz_697.39569_-_RT_4.211	-2.70823	-2.48008	-2.66844	-2.23542	-1.95587	-1.76708	-0.194652	-1.88891	-0.869354
Unknown_mz_701.57086_+_RT_2.552	-3.27731	-3.19738	-1.17729	-0.848247	-0.472584	-0.0028	-1.18282	-1.71435	-0.002803
Unknown_mz_715.65588_+_RT_2.558	0.843726	2.10628	0.668109	3.19419	4.15515	1.87033	1.72604	2.70347	1.93528
Unknown_mz_722.54443_+_RT_8.266	-2.0651	3.57364	1.732	2.93264	4.02328	1.79932	1.0108	1.10526	0.814889
Unknown_mz_730.53033_+_RT_4.076	1.42949	0.945215	-0.449696	2.46742	1.41556	1.24021	2.39039	1.81644	1.29599
Unknown_mz_743.60114_-_RT_14.732	-0.510122	0.912764	2.54785	0.507339	-1.2143	-1.21147	-2.7228	-1.32217	-0.055739
Unknown_mz_744.59167_+_RT_9.833	0.512033	1.83603	2.84384	3.04519	1.63207	2.81918	2.69454	4.07718	4.39386
Unknown_mz_748.56464_+_RT_1.583	-2.92278	-4.90585	-3.04046	-1.35646	-0.979421	-1.89296	-1.62004	-1.66797	-1.23283
Unknown_mz_751.34998_-_RT_6.209	-0.428908	-0.278676	-0.10381	-1.07957	-0.803269	0.069166	0.612182	4.72334	5.2937
Unknown_mz_752.63885_+_RT_1.776	-1.75566	-1.1445	-0.080094	1.05763	1.77584	2.09698	0.8927	1.38581	2.07754
Unknown_mz_758.56647_+_RT_5.748	5.09971	-1.20576	1.52006	8.25009	-0.046891	2.62899	6.17048	0.78255	3.85342
Unknown_mz_764.66156_+_RT_9.86	-0.394498	0.277496	-0.019976	-0.242347	-0.55084	-0.957739	-1.15331	-0.657111	-0.645404
Unknown_mz_785.49268_+_RT_5.934	-3.15304	-1.44199	-1.52207	-1.50319	-0.785465	-0.954662	-2.337	-3.76629	-2.19178
Unknown_mz_791.43732_-_RT_6.099	-2.14753	-0.441024	0.372939	0.110945	1.16433	0.952616	-0.507313	-1.12482	-0.303334
Unknown_mz_802.46344_+_RT_9.593	-1.79788	0.542885	2.54653	4.50726	-0.173467	1.58995	4.36202	2.34648	4.94867
Unknown_mz_816.604_+_RT_5.735	1.28248	0.095882	-0.0133	1.88875	0.943712	1.94366	2.36405	1.65402	1.31039
Unknown_mz_838.69641_+_RT_9.357	-0.480973	-0.363605	-0.065036	-0.701682	-1.10959	-1.99388	-2.44282	-1.37678	-1.25185
Unknown_mz_839.49603_-_RT_6.508	-1.28921	1.43161	1.04426	2.02791	2.66045	1.73722	0.846032	0.019648	0.89166
Unknown_mz_844.65326_+_RT_10.233	-1.84035	0.281439	1.11594	0.466987	1.17806	0.133431	0.325781	2.27088	1.80389
Unknown_mz_852.79364_+_RT_18.52	-0.625596	0.774565	0.626577	1.85711	0.961567	-0.035094	0.402748	3.83218	2.42476
Unknown_mz_858.65106_+_RT_6.925	-1.80414	1.14837	0.966489	2.22694	1.85573	1.57752	1.31775	0.234819	0.820097
Unknown_mz_864.80243_+_RT_18.887	-0.116674	0.67768	-1.0174	2.15274	1.73067	-0.346861	0.73902	4.47475	2.44849
Unknown_mz_879.81122_+_RT_18.494	-0.869323	0.729677	-0.250668	1.71324	0.826401	-0.261367	0.642514	4.40413	2.39523
Unknown_mz_892.79755_+_RT_16.427	2.1886	2.28144	4.23273	3.70897	3.11131	3.43997	3.05539	6.18391	6.55598
Unknown_mz_900.80292_+_RT_18.329	-0.206292	0.841804	0.093326	2.13932	1.09288	-0.806984	0.575163	4.04574	1.77061
Unknown_mz_905.79297_+_RT_15.586	2.06847	1.62594	1.89602	2.71693	2.37547	4.00051	4.01474	5.08577	6.17501
Unknown_mz_905.83594_+_RT_18.883	0.456726	0.723421	0.11362	2.71544	2.06239	0.257574	1.05294	6.75706	3.885
Unknown_mz_907.84882_+_RT_19.215	-0.256705	0.631609	-1.31231	1.80652	1.86834	0.535314	1.92534	4.68757	1.95676
Unknown_mz_919.84357_+_RT_19.228	0.635309	1.7321	0.138832	2.54837	2.42865	0.879941	1.31164	5.58274	3.86172
Unknown_mz_920.82782_+_RT_17.215	1.12613	0.705979	0.695907	3.04376	2.76727	2.57618	2.56816	5.44653	4.97212
Unknown_mz_930.84973_+_RT_19.162	-0.231122	0.544446	-1.10991	1.82474	1.22191	0.217695	1.69742	4.23875	2.68192
Unknown_mz_945.85992_+_RT_19.197	-0.695888	1.40067	-0.921615	1.86584	1.79317	-1.02011	0.276573	3.84518	2.25488
Unknown_mz_956.86383_+_RT_17.824	-0.886765	0.040338	0.695842	3.59127	4.54985	2.02347	1.52734	5.35883	5.38573
Unknown_mz_960.8949_+_RT_19.228	1.89176	1.80802	-0.101006	3.42972	1.91474	3.72526	2.89168	5.66084	4.39097
Unknown_mz_961.8183_+_RT_16.299	-1.56648	1.64911	1.32887	1.61266	0.023451	-1.27717	-2.60338	-0.317385	-0.303191
Unknown_mz_983.7334_-_RT_13.009	1.49634	2.26792	3.06061	1.78583	-0.308459	0.785008	0.422146	0.514062	1.78414
